# Supplementary material for: A database application for pre-processing, storage and comparison of mass spectra derived from patients and controls
Source: BMC Bioinformatics. 2006 Sep 5;7:403. doi: 10.1186/1471-2105-7-403 (PMC1594579; doi:10.1186/1471-2105-7-403)
Supplement: Additional file 1 — Installation instructions in README. [file 1471-2105-7-403-S1.txt]

REQUIREMENTS

Microsoft Windows 2000 OS or higher
R  (R-2.2.1-win32.exe or higher)  (www.r-project.org)
MySQL 5.0.20 or higher database (www.mysql.com)
Java(TM) 2 Runtime Environment, Standard Edition 1.4.2_11 or higher (java.sun.com)
Eclipse SDK 3.1.2 or higher (www.eclipse.org)
edtftpj-1.5.2.jar or higher (www.enterprisedt.com)
mysql-connector-java-3.1.12-bin.jar or higher (www.mysql.com)

INSTALL REQUIRED PACKAGES

1) Perform default installation of R. The Java code should be able to find R automatically. 
   Eventually edit a new path to Rterm.exe in the Rterm.java file. 
   The java application warns if Rterm.exe is not found on the system.
2) Create a FTP server on your machine by Add/Remove programs in the Windows Control Panel. 
   Choose Add/Remove Window Components. Select the checkbox Internet Information Services (IIS). 
   In the details pane, select File Transport Protocol (FTP) Server. 
   Be sure that the FTP user has sufficient rights, namely Full Control on the C:/Intepub/ftproot directory, and
   can create directories and upload files. 
   Edit the ControlCenter.java file with the correct ftpuser and ftppassword

     ftpuser = "yourftpuser";
     ftppassword = "yourftpassword";
		
3) Download an install a MySQL 5.0.20 database. 
   MySQL should be configured that the mysqld-nt.exe process automatically starts at windows start up. 
   Eventually check this in the Windows Task Manager. 
   Use the MySQL Server Instance Config Wizard to enter a root account and root password in the security settings. 
   This user account and password should be identical to that in the JDBC.java file:
	
     properties.put("user", "yourmysqluser");
     properties.put("password", "yourmysqlpassword");

   When the MySQL database is installed:
   
   - Download the create table script proteomics.txt somewhere on your system, preferably in C: , thus C:/proteomics.txt. 
     Open the MySQL command line client and enter:

     \. C:/proteomics.txt


     The tables will be created and filled with initial data

4) Download and unzip the Java source code proteomics.zip in a chosen directory the file. 
   It will create a directory proteomics with the *.java source code files.
5) Download edtftpj-1.5.2.jar from www.enterprisedt.com
6) Download mysql-connector-java-3.1.12-bin.jar from www.mysql.com
7) Download and install the Java(TM) 2 Runtime Environment
8) Download and install the Eclipse SDK 3.1.2 development environment.
   When eclipse is installed:

   - Create a new Java project proteomics from the Eclipse menu
   - Create a new package proteomics with source folder proteomics within this project
   - Add edtftpj-1.5.2.jar  and mysql-connector-java-3.1.12-bin.jar to the project libraries 
     by using the Menu : Project -> Properties -> Libraries -> Add External Jar’s … 
     Browse in the in the Jar selection explorer to the downloaded jar’s and select them.
   - In eclipse in the Package explorer pane click on the grey package proteomics, 
     than click on the menu File -> Import -> File System. 
     Browse and select the directory proteomics with the Java Source code. 
     Select all java files in this folder and push on finish 
     (when the jar’s edtftpj-1.5.2.jar and mysql-connector-java-3.1.12-bin.jar are not in the project’s build path 
     a lot of red error’s show up the project explorer pane of Eclipse)
   - Push on Run button in the menu bar (the white triangle in the green button). 
     You will be able to select and enter the main class. Loginscreen.java is the main class.

TESTING

Download the testadata.zip file, unzip the file, and load the data by the file import functionality of the application. 

SUPPORT

m.titulaer@erasmusmc.nl
