# Supplementary material for: A database application for pre-processing, storage and comparison of mass spectra derived from patients and controls
Source: BMC Bioinformatics. 2006 Sep 5;7:403. doi: 10.1186/1471-2105-7-403 (PMC1594579; doi:10.1186/1471-2105-7-403)
Supplement: Additional file 3 — Java Source code as a proteomics. [file 1471-2105-7-403-S3.zip]

Archive with 43 entries (42 files):
- proteomics/
- proteomics/CreateWilcoxon.java
- proteomics/Wilcoxon.java
- proteomics/BMPLoader.java
- proteomics/BitmapHeader.java
- proteomics/SortArray.java
- proteomics/FastFourierTransform.java
- proteomics/Loginscreen.java
- proteomics/JDBC.java
- proteomics/ControlCenter.java
- proteomics/Knoppentoppanel.java
- proteomics/Knoppenleftpanel.java
- proteomics/SearchSelection.java
- proteomics/TableSorter.java
- proteomics/UpdateView.java
- proteomics/BodyPanel.java
- proteomics/Allocation.java
- proteomics/SlavePane.java
- proteomics/SlavePaneTableModel.java
- proteomics/FileChooser.java
- proteomics/TextFilter.java
- proteomics/SuffixAwareFilter.java
- proteomics/JCalendar.java
- proteomics/JDayChooser.java
- proteomics/CreateMenu.java
- proteomics/FidFilter.java
- proteomics/JMonthChooser.java
- proteomics/JYearChooser.java
- proteomics/JSpinField.java
- proteomics/ReadTextFile.java
- proteomics/FileTransfer.java
- proteomics/ResultSetTableModel.java
- proteomics/Rterm.java
- proteomics/Simplepeakfind.java
- proteomics/Quantile.java
- proteomics/Readdatafiles.java
- proteomics/Calibration.java
- proteomics/Combinepeaks.java
- proteomics/SortMatrix.java
- proteomics/Creatematrix.java
- proteomics/Spectrum.java
- proteomics/IdentifyPeaks.java
- proteomics/Peakcandidate.java
