# Supplementary material for: A database application for pre-processing, storage and comparison of mass spectra derived from patients and controls
Source: BMC Bioinformatics. 2006 Sep 5;7:403. doi: 10.1186/1471-2105-7-403 (PMC1594579; doi:10.1186/1471-2105-7-403)
Supplement: Additional file 3 — Java Source code as a proteomics. [file 1471-2105-7-403-S3.zip › proteomics/CreateWilcoxon.java]

/*
 * Created on May 17, 2005
 *
 * TODO To change the template for this generated file go to
 * Window - Preferences - Java - Code Style - Code Templates
 */
package proteomics;

import java.awt.*;
import java.awt.event.*;
import java.io.*;
import java.math.BigDecimal;
import java.sql.SQLException;
import java.util.Date;
import javax.swing.*;
import javax.swing.table.*;
import com.enterprisedt.net.ftp.*;

/**
 * @author 836640
 * 
 * TODO To change the template for this generated type comment go to Window -
 * Preferences - Java - Code Style - Code Templates
 */
class CreateWilcoxon implements TextListener, ActionListener {

	Image m_BitMap;

	ImageIcon p_plot_icon;

	FTPClient ftp;

	Date datum;

	BigDecimal tempBD;

	File file;

	FileDescriptor fd;

	FileOutputStream os;

	FileInputStream fis;

	SortMatrix sortmatrix;

	Wilcoxon wilcoxon;

	BoxLayout boxlayout;

	TableSorter sorter;

	JTable Pvaluestable;

	Dimension viewportSize;

	JScrollPane tablepane;

	DefaultTableModel defaulttablemodel;

	Object[][] odataexperimentname;

	Object[][] odatamatrixfiles;

	Object[][] odatagroupnumbers;

	Object[][] omatrix;

	SearchSelection searchselection;

	ControlCenter cc;

	JDBC jdbcconnection;

	GridBagLayout gridbagexperiment;

	GridBagLayout gridbagpanelnorth;

	GridBagLayout gridbagwilcoxoninoutpanel;

	GridBagLayout gridbagpvaluespanel;

	GridBagConstraints pvaluespanelconstraints;

	GridBagConstraints wilcoxoninputpanelconstraints;

	GridBagConstraints constraintsexperiment;

	GridBagConstraints constraintspanelnorth;

	Color colorgrey = new Color(204, 204, 204);

	Color erasmuslichtblauw = new Color(134, 210, 237);

	Box.Filler vFill;

	Dimension fill;

	JFrame frame = new JFrame();

	ScrollPane wilcoxoncenter;

	JPanel pBody;

	JPanel wilcoxoncenterpanel;

	JPanel wilcoxoncenterpanelnorth;

	JPanel wilcoxoncenterpanelsouth;

	JPanel createwilcoxonnorth;

	JPanel creatematrixsouth;

	JPanel panelexperimentleft;

	JPanel panelexperimentright;

	JPanel panelexperiment;

	JPanel searchtablerecordpanel;

	JPanel wilcoxoninputpanel;

	JPanel centerpanelnorthtotal;

	JPanel dummypanel;

	JPanel pvaluespanel;

	JPanel tablepanel;

	JPanel p_plot_panel;

	JPanel detailspanel;

	JComboBox combogroupnumber1;

	JComboBox combogroupnumber2;

	JComboBox colorgroup1;

	JComboBox colorgroup2;

	JComboBox comborandomizationgroups;

	JComboBox combomatrixtodisplay;

	JLabel icon_label;

	JLabel labelexperimentname;

	JLabel experimentidlabel;

	JLabel equipmentlabel;

	JLabel datelabel;

	JLabel labelselectmatrix;

	JLabel group1;

	JLabel group2;

	JLabel labelnumberrandomizations;

	JLabel plotheight;

	JLabel plotwidth;

	TextField numberofrandomizations;

	TextField experimentname;

	TextField experimentid;

	TextField equipmentname;

	TextField dateexperiment;

	TextField inputplotheight;

	TextField inputplotwidth;

	JButton search;

	JButton startwilcoxon;

	JButton buttonsavedetails;

	String dialogtitle;

	String wherestring;

	String strquery;

	String strexperimentname;

	String strequipmentname;

	String experimentdate;

	String strequipmentid;

	String filename;

	String fileSeparator;

	String experimentnumber;

	String groupcode1;

	String groupid1;

	String groupcode2;

	String groupid2;

	String stringnumberrandomizations;

	String strexperimentid;

	String color1;

	String color2;

	String extension;

	String strinputplotheight = "480";

	String strinputplotwidth = "480";

	String P_plot_file;

	String exportname;

	String searchstring;

	String userhome;

	String exportstring;

	String exportnamelocal;

	String strtype;

	String linefeed = "\n";

	String strdatum;

	String strtime;

	String strjaar;

	String strmaand;

	String p_values_prefix = "p_values_";

	String details_prefix = "p_details_";

	String p_plot_prefix = "p_plot_";

	String p_values_name;

	String line;

	String[] temp;

	String experimentyear;

	String[] matrixfiles;

	String[] groupnumbers;

	String[] colors = { "green", "blue", "grey", "black", "white" };

	String[] randomizationgroups = { "Both groups", "All groups" };

	String[] stringtableheader = { "Mass", "Wilcoxon P-value" };

	String[][] stringPvalues;

	StringBuffer bufferheaderdetailsgroup1;

	StringBuffer bufferheaderdetailsgroup2;

	StringBuffer exportbuffer;

	StringBuffer linebuffer;

	StringBuffer buffermatrixdata;

	StringBuffer buffermatrixdatagroup1;

	StringBuffer buffermatrixdatagroup2;

	boolean filetransported;

	boolean filepresent;

	boolean debugmode = false;

	// boolean debugmode = true;

	double filegrootte_kbytes;

	double[][] doublePvalues;

	double[][] cleanedPalues;

	double totalsgroup1;

	double totalsgroup2;

	double countsgroup1;

	double countsgroup2;

	double meangroup1;

	double meangroup2;

	int matrixfileslength;

	int int_randomizationgroups;

	int sortrow;

	int indexofsearchstring;

	int dag;

	int maand;

	int jaar;

	int uur;

	int min;

	int sec;

	int updatesample;

	int numberofrows;

	int p;

	int rowlength;

	byte[] data;

	public CreateWilcoxon(ControlCenter cc, JFrame frame, JPanel body,
			JDBC jdbcconnection) {
		this.cc = cc;
		this.pBody = body;
		this.frame = frame;
		this.jdbcconnection = jdbcconnection;
	}

	public void selectexperiment(String strinputexperimentid) {
		wilcoxon = new Wilcoxon(cc);
		panelexperimentleft = new JPanel();
		wilcoxoninputpanel = new JPanel();
		fillexperimentleftpanel();
		wilcoxoncenterpanel = new JPanel();
		wilcoxoncenterpanelnorth = new JPanel();
		wilcoxoncenterpanelsouth = new JPanel();
		centerpanelnorthtotal = new JPanel();
		dummypanel = new JPanel();
		centerpanelnorthtotal.setLayout(new BorderLayout());
		centerpanelnorthtotal.add(wilcoxoncenterpanelnorth, BorderLayout.WEST);
		centerpanelnorthtotal.add(dummypanel, BorderLayout.CENTER);
		wilcoxoncenterpanel.setLayout(new BorderLayout());
		gridbagpanelnorth = new GridBagLayout();
		constraintspanelnorth = new GridBagConstraints();
		constraintspanelnorth.anchor = GridBagConstraints.FIRST_LINE_START;
		constraintspanelnorth.insets = new Insets(2, 2, 2, 2);
		wilcoxoncenterpanelnorth.setLayout(gridbagpanelnorth);
		constraintspanelnorth.gridx = 1;
		constraintspanelnorth.gridy = 1;
		constraintspanelnorth.gridwidth = 1;
		constraintspanelnorth.gridheight = 1;
		gridbagpanelnorth.setConstraints(wilcoxoninputpanel,
				constraintspanelnorth);
		wilcoxoncenterpanelnorth.add(wilcoxoninputpanel);
		pvaluespanel = new JPanel();
		constraintspanelnorth.gridx = 1;
		constraintspanelnorth.gridy = 2;
		constraintspanelnorth.gridwidth = 1;
		constraintspanelnorth.gridheight = 1;
		gridbagpanelnorth.setConstraints(pvaluespanel, constraintspanelnorth);
		wilcoxoncenterpanelnorth.add(pvaluespanel);
		gridbagpvaluespanel = new GridBagLayout();
		pvaluespanelconstraints = new GridBagConstraints();
		pvaluespanelconstraints.anchor = GridBagConstraints.FIRST_LINE_START;
		pvaluespanelconstraints.insets = new Insets(2, 2, 2, 2);
		pvaluespanel.setLayout(gridbagpvaluespanel);
		tablepanel = new JPanel();
		tablepanel.setLayout(new BorderLayout());
		buttonsavedetails = new JButton("save details");
		buttonsavedetails.addActionListener(this);
		detailspanel = new JPanel();
		detailspanel.setLayout(new BorderLayout());
		detailspanel.add(buttonsavedetails, BorderLayout.WEST);
		pvaluespanelconstraints.gridx = 1;
		pvaluespanelconstraints.gridy = 1;
		pvaluespanelconstraints.gridwidth = 1;
		pvaluespanelconstraints.gridheight = 1;
		gridbagpvaluespanel.setConstraints(tablepanel, pvaluespanelconstraints);
		pvaluespanel.add(tablepanel);
		p_plot_panel = new JPanel();
		pvaluespanelconstraints.gridx = 2;
		pvaluespanelconstraints.gridy = 1;
		pvaluespanelconstraints.gridwidth = 1;
		pvaluespanelconstraints.gridheight = 1;
		gridbagpvaluespanel.setConstraints(p_plot_panel,
				pvaluespanelconstraints);
		pvaluespanel.add(p_plot_panel);
		wilcoxoncenterpanel.add(centerpanelnorthtotal, BorderLayout.NORTH);
		wilcoxoncenterpanel.add(wilcoxoncenterpanelsouth, BorderLayout.CENTER);
		createwilcoxonnorth = new JPanel();
		wilcoxoncenter = new ScrollPane();
		wilcoxoncenter.add(wilcoxoncenterpanel);
		creatematrixsouth = new JPanel();
		creatematrixsouth.setBackground(erasmuslichtblauw);
		panelexperimentright = new JPanel();
		panelexperiment = new JPanel();
		panelexperiment.add(panelexperimentleft, BorderLayout.WEST);
		panelexperiment.add(panelexperimentright, BorderLayout.CENTER);
		createwilcoxonnorth.setLayout(new BorderLayout());
		createwilcoxonnorth.add(panelexperimentleft, BorderLayout.WEST);
		createwilcoxonnorth.add(panelexperimentright, BorderLayout.CENTER);
		boxlayout = new BoxLayout(creatematrixsouth, BoxLayout.X_AXIS);
		creatematrixsouth.setLayout(boxlayout);
		fill = new Dimension(10, 30);
		vFill = new Box.Filler(fill, fill, fill);
		creatematrixsouth.add(vFill);
		pBody.setLayout(new BorderLayout());
		pBody.removeAll();
		pBody.add(createwilcoxonnorth, BorderLayout.PAGE_START);
		pBody.add(wilcoxoncenter, BorderLayout.CENTER);
		pBody.add(creatematrixsouth, BorderLayout.PAGE_END);
		colorframesblue();
		if (strinputexperimentid != null) {
			experimentid.setText(strinputexperimentid);
		}
		frame.setVisible(true);
	}

	private void colorframesblue() {
		tablepanel.setBackground(erasmuslichtblauw);
		p_plot_panel.setBackground(erasmuslichtblauw);
		wilcoxoninputpanel.setBackground(erasmuslichtblauw);
		pvaluespanel.setBackground(erasmuslichtblauw);
		wilcoxoncenterpanelnorth.setBackground(erasmuslichtblauw);
		dummypanel.setBackground(erasmuslichtblauw);
		wilcoxoncenterpanelsouth.setBackground(erasmuslichtblauw);
	}

	private void colorframesgrey() {
		tablepanel.setBackground(colorgrey);
		p_plot_panel.setBackground(colorgrey);
		wilcoxoninputpanel.setBackground(colorgrey);
		pvaluespanel.setBackground(colorgrey);
		wilcoxoncenterpanelsouth.setBackground(colorgrey);
		dummypanel.setBackground(colorgrey);
		wilcoxoncenterpanelnorth.setBackground(colorgrey);
	}

	private void fillpanelswilcoxon() {
		fillwilcoxoninputpanel();
		colorframesgrey();
	}

	private void collectmatrixfiles() {
		try {
			if (!experimentid.getText().trim().equals("")) {
				strquery = "select rs.file, rs.resultid, exp.year from result rs, experiment exp where  exp.experimentid =  rs.experimentid and rs.type = 'matrix' "
						+ " and rs.experimentid = "
						+ experimentid.getText().trim()
						+ " order by rs.file desc";
				odatamatrixfiles = jdbcconnection.returnData(strquery);
				if (odatamatrixfiles.length > 0) {
					matrixfiles = new String[odatamatrixfiles.length];
					for (int i = 0; i < odatamatrixfiles.length; i++) {
						matrixfiles[i] = (String) odatamatrixfiles[i][0];
						experimentyear = odatamatrixfiles[i][2].toString()
								.trim();
					}
				}
			}
		} catch (SQLException e) {
			if (debugmode) {
				e.printStackTrace();
			} else {
				JOptionPane.showMessageDialog(null, e.getMessage(), "Error",
						JOptionPane.ERROR_MESSAGE);
			}
		}
	}

	private void collectgroupnumbers() {
		try {
			if (!experimentid.getText().trim().equals("")) {
				strquery = "select distinct gr.Group_code, rs.Group_id "
						+ "from result rs inner join Group_ gr "
						+ "on rs.Group_id = gr.Group_id "
						+ "where rs.experimentid = "
						+ experimentid.getText().trim()
						+ " and rs.Group_id is not null "
						+ "and rs.sampleid is not null "
						+ "order by gr.Group_code ";
				odatagroupnumbers = jdbcconnection.returnData(strquery);
				if (odatagroupnumbers.length > 0) {
					groupnumbers = new String[odatagroupnumbers.length];
					for (int i = 0; i < odatagroupnumbers.length; i++) {
						groupnumbers[i] = (String) odatagroupnumbers[i][0];
					}
				} else {
					groupnumbers = new String[1];
					groupnumbers[0] = "";
				}
			}
		} catch (SQLException e) {
			if (debugmode) {
				e.printStackTrace();
			} else {
				JOptionPane.showMessageDialog(null, e.getMessage(), "Error",
						JOptionPane.ERROR_MESSAGE);
			}
		}
	}

	private void fillwilcoxoninputpanel() {
		wilcoxoninputpanel.setBorder(BorderFactory
				.createTitledBorder("Wilcoxon"));
		gridbagwilcoxoninoutpanel = new GridBagLayout();
		wilcoxoninputpanel.setLayout(gridbagwilcoxoninoutpanel);
		wilcoxoninputpanelconstraints = new GridBagConstraints();
		wilcoxoninputpanelconstraints.anchor = GridBagConstraints.FIRST_LINE_START;
		wilcoxoninputpanelconstraints.insets = new Insets(2, 2, 2, 2);
		labelselectmatrix = new JLabel("Matrix");
		wilcoxoninputpanelconstraints.gridx = 1;
		wilcoxoninputpanelconstraints.gridy = 1;
		wilcoxoninputpanelconstraints.gridwidth = 1;
		wilcoxoninputpanelconstraints.gridheight = 1;
		gridbagwilcoxoninoutpanel.setConstraints(labelselectmatrix,
				wilcoxoninputpanelconstraints);
		wilcoxoninputpanel.add(labelselectmatrix);
		combomatrixtodisplay = new JComboBox(matrixfiles);
		combomatrixtodisplay.addActionListener(this);
		combomatrixtodisplay.setLightWeightPopupEnabled(false);
		wilcoxoninputpanelconstraints.gridx = 2;
		wilcoxoninputpanelconstraints.gridy = 1;
		wilcoxoninputpanelconstraints.gridwidth = 2;
		wilcoxoninputpanelconstraints.gridheight = 1;
		gridbagwilcoxoninoutpanel.setConstraints(combomatrixtodisplay,
				wilcoxoninputpanelconstraints);
		wilcoxoninputpanel.add(combomatrixtodisplay);
		group1 = new JLabel("Group 1");
		wilcoxoninputpanelconstraints.gridx = 1;
		wilcoxoninputpanelconstraints.gridy = 2;
		wilcoxoninputpanelconstraints.gridwidth = 1;
		wilcoxoninputpanelconstraints.gridheight = 1;
		gridbagwilcoxoninoutpanel.setConstraints(group1,
				wilcoxoninputpanelconstraints);
		wilcoxoninputpanel.add(group1);
		combogroupnumber1 = new JComboBox(groupnumbers);
		combogroupnumber1.setSelectedIndex(0);
		combogroupnumber1.addActionListener(this);
		combogroupnumber1.setLightWeightPopupEnabled(false);
		wilcoxoninputpanelconstraints.gridx = 2;
		wilcoxoninputpanelconstraints.gridy = 2;
		wilcoxoninputpanelconstraints.gridwidth = 1;
		wilcoxoninputpanelconstraints.gridheight = 1;
		gridbagwilcoxoninoutpanel.setConstraints(combogroupnumber1,
				wilcoxoninputpanelconstraints);
		wilcoxoninputpanel.add(combogroupnumber1);
		colorgroup1 = new JComboBox(colors);
		colorgroup1.setSelectedIndex(0);
		colorgroup1.setLightWeightPopupEnabled(false);
		wilcoxoninputpanelconstraints.gridx = 3;
		wilcoxoninputpanelconstraints.gridy = 2;
		wilcoxoninputpanelconstraints.gridwidth = 1;
		wilcoxoninputpanelconstraints.gridheight = 1;
		gridbagwilcoxoninoutpanel.setConstraints(colorgroup1,
				wilcoxoninputpanelconstraints);
		wilcoxoninputpanel.add(colorgroup1);
		group2 = new JLabel("Group 2");
		wilcoxoninputpanelconstraints.gridx = 1;
		wilcoxoninputpanelconstraints.gridy = 3;
		wilcoxoninputpanelconstraints.gridwidth = 1;
		wilcoxoninputpanelconstraints.gridheight = 1;
		gridbagwilcoxoninoutpanel.setConstraints(group2,
				wilcoxoninputpanelconstraints);
		wilcoxoninputpanel.add(group2);
		combogroupnumber2 = new JComboBox(groupnumbers);
		if (groupnumbers.length > 1) {
			combogroupnumber2.setSelectedIndex(1);
		}
		combogroupnumber2.addActionListener(this);
		combogroupnumber2.setLightWeightPopupEnabled(false);
		wilcoxoninputpanelconstraints.gridx = 2;
		wilcoxoninputpanelconstraints.gridy = 3;
		wilcoxoninputpanelconstraints.gridwidth = 1;
		wilcoxoninputpanelconstraints.gridheight = 1;
		gridbagwilcoxoninoutpanel.setConstraints(combogroupnumber2,
				wilcoxoninputpanelconstraints);
		wilcoxoninputpanel.add(combogroupnumber2);
		colorgroup2 = new JComboBox(colors);
		if (colors.length > 1) {
			colorgroup2.setSelectedIndex(1);
		}
		colorgroup2.setLightWeightPopupEnabled(false);
		wilcoxoninputpanelconstraints.gridx = 3;
		wilcoxoninputpanelconstraints.gridy = 3;
		wilcoxoninputpanelconstraints.gridwidth = 1;
		wilcoxoninputpanelconstraints.gridheight = 1;
		gridbagwilcoxoninoutpanel.setConstraints(colorgroup2,
				wilcoxoninputpanelconstraints);
		wilcoxoninputpanel.add(colorgroup2);
		labelnumberrandomizations = new JLabel("Number of randomizations");
		wilcoxoninputpanelconstraints.gridx = 1;
		wilcoxoninputpanelconstraints.gridy = 4;
		wilcoxoninputpanelconstraints.gridwidth = 1;
		wilcoxoninputpanelconstraints.gridheight = 1;
		gridbagwilcoxoninoutpanel.setConstraints(labelnumberrandomizations,
				wilcoxoninputpanelconstraints);
		wilcoxoninputpanel.add(labelnumberrandomizations);
		numberofrandomizations = new TextField(10);
		numberofrandomizations.setText("1");
		wilcoxoninputpanelconstraints.gridx = 2;
		wilcoxoninputpanelconstraints.gridy = 4;
		wilcoxoninputpanelconstraints.gridwidth = 1;
		wilcoxoninputpanelconstraints.gridheight = 1;
		gridbagwilcoxoninoutpanel.setConstraints(numberofrandomizations,
				wilcoxoninputpanelconstraints);
		wilcoxoninputpanel.add(numberofrandomizations);
		comborandomizationgroups = new JComboBox(randomizationgroups);
		comborandomizationgroups.setSelectedIndex(0);
		comborandomizationgroups.setLightWeightPopupEnabled(false);
		wilcoxoninputpanelconstraints.gridx = 3;
		wilcoxoninputpanelconstraints.gridy = 4;
		wilcoxoninputpanelconstraints.gridwidth = 1;
		wilcoxoninputpanelconstraints.gridheight = 1;
		gridbagwilcoxoninoutpanel.setConstraints(comborandomizationgroups,
				wilcoxoninputpanelconstraints);
		wilcoxoninputpanel.add(comborandomizationgroups);
		plotwidth = new JLabel("Histogram plot width");
		wilcoxoninputpanelconstraints.gridx = 1;
		wilcoxoninputpanelconstraints.gridy = 5;
		wilcoxoninputpanelconstraints.gridwidth = 1;
		wilcoxoninputpanelconstraints.gridheight = 1;
		gridbagwilcoxoninoutpanel.setConstraints(plotwidth,
				wilcoxoninputpanelconstraints);
		wilcoxoninputpanel.add(plotwidth);
		inputplotwidth = new TextField(10);
		inputplotwidth.setText("480");
		wilcoxoninputpanelconstraints.gridx = 2;
		wilcoxoninputpanelconstraints.gridy = 5;
		wilcoxoninputpanelconstraints.gridwidth = 1;
		wilcoxoninputpanelconstraints.gridheight = 1;
		gridbagwilcoxoninoutpanel.setConstraints(inputplotwidth,
				wilcoxoninputpanelconstraints);
		wilcoxoninputpanel.add(inputplotwidth);
		plotheight = new JLabel("Histogram plot height");
		wilcoxoninputpanelconstraints.gridx = 1;
		wilcoxoninputpanelconstraints.gridy = 6;
		wilcoxoninputpanelconstraints.gridwidth = 1;
		wilcoxoninputpanelconstraints.gridheight = 1;
		gridbagwilcoxoninoutpanel.setConstraints(plotheight,
				wilcoxoninputpanelconstraints);
		wilcoxoninputpanel.add(plotheight);
		inputplotheight = new TextField(10);
		inputplotheight.setText("480");
		wilcoxoninputpanelconstraints.gridx = 2;
		wilcoxoninputpanelconstraints.gridy = 6;
		wilcoxoninputpanelconstraints.gridwidth = 1;
		wilcoxoninputpanelconstraints.gridheight = 1;
		gridbagwilcoxoninoutpanel.setConstraints(inputplotheight,
				wilcoxoninputpanelconstraints);
		wilcoxoninputpanel.add(inputplotheight);
		startwilcoxon = new JButton("Start");
		startwilcoxon.addActionListener(this);
		startwilcoxon.setBackground(Color.GREEN);
		wilcoxoninputpanelconstraints.gridx = 1;
		wilcoxoninputpanelconstraints.gridy = 7;
		wilcoxoninputpanelconstraints.gridwidth = 1;
		wilcoxoninputpanelconstraints.gridheight = 1;
		gridbagwilcoxoninoutpanel.setConstraints(startwilcoxon,
				wilcoxoninputpanelconstraints);
		wilcoxoninputpanel.add(startwilcoxon);
	}

	private void fillexperimentleftpanel() {
		panelexperimentleft.setBorder(BorderFactory
				.createTitledBorder("Experiment"));
		gridbagexperiment = new GridBagLayout();
		panelexperimentleft.setLayout(gridbagexperiment);
		constraintsexperiment = new GridBagConstraints();
		constraintsexperiment.anchor = GridBagConstraints.FIRST_LINE_START;
		constraintsexperiment.insets = new Insets(2, 2, 2, 2);
		experimentidlabel = new JLabel(" ID");
		constraintsexperiment.gridx = 1;
		constraintsexperiment.gridy = 1;
		constraintsexperiment.gridwidth = 1;
		constraintsexperiment.gridheight = 1;
		gridbagexperiment.setConstraints(experimentidlabel,
				constraintsexperiment);
		panelexperimentleft.add(experimentidlabel);
		experimentid = new TextField(20);
		experimentid.addTextListener(this);
		experimentid.setEnabled(false);
		experimentid.setBackground(colorgrey);
		constraintsexperiment.gridx = 2;
		constraintsexperiment.gridy = 1;
		constraintsexperiment.gridwidth = 1;
		constraintsexperiment.gridheight = 1;
		gridbagexperiment.setConstraints(experimentid, constraintsexperiment);
		panelexperimentleft.add(experimentid);
		constraintsexperiment.gridx = 3;
		constraintsexperiment.gridy = 1;
		constraintsexperiment.gridwidth = 1;
		constraintsexperiment.gridheight = 1;
		search = new JButton("Search");
		search.addActionListener(this);
		gridbagexperiment.setConstraints(search, constraintsexperiment);
		panelexperimentleft.add(search);
		labelexperimentname = new JLabel("Name");
		constraintsexperiment.gridx = 1;
		constraintsexperiment.gridy = 2;
		constraintsexperiment.gridwidth = 1;
		constraintsexperiment.gridheight = 1;
		gridbagexperiment.setConstraints(labelexperimentname,
				constraintsexperiment);
		panelexperimentleft.add(labelexperimentname);
		experimentname = new TextField(30);
		experimentname.setEnabled(false);
		experimentname.setBackground(colorgrey);
		constraintsexperiment.gridx = 2;
		constraintsexperiment.gridy = 2;
		constraintsexperiment.gridwidth = 2;
		constraintsexperiment.gridheight = 1;
		gridbagexperiment.setConstraints(experimentname, constraintsexperiment);
		panelexperimentleft.add(experimentname);
		equipmentlabel = new JLabel("Equipment");
		constraintsexperiment.gridx = 1;
		constraintsexperiment.gridy = 3;
		constraintsexperiment.gridwidth = 1;
		constraintsexperiment.gridheight = 1;
		gridbagexperiment.setConstraints(equipmentlabel, constraintsexperiment);
		panelexperimentleft.add(equipmentlabel);
		equipmentname = new TextField(50);
		equipmentname.setEnabled(false);
		equipmentname.setBackground(colorgrey);
		constraintsexperiment.gridx = 2;
		constraintsexperiment.gridy = 3;
		constraintsexperiment.gridwidth = 2;
		constraintsexperiment.gridheight = 1;
		gridbagexperiment.setConstraints(equipmentname, constraintsexperiment);
		panelexperimentleft.add(equipmentname);
		datelabel = new JLabel("Date");
		constraintsexperiment.gridx = 1;
		constraintsexperiment.gridy = 4;
		constraintsexperiment.gridwidth = 1;
		constraintsexperiment.gridheight = 1;
		gridbagexperiment.setConstraints(datelabel, constraintsexperiment);
		panelexperimentleft.add(datelabel);
		dateexperiment = new TextField(10);
		dateexperiment.setEnabled(false);
		dateexperiment.setBackground(colorgrey);
		constraintsexperiment.gridx = 2;
		constraintsexperiment.gridy = 4;
		constraintsexperiment.gridwidth = 1;
		constraintsexperiment.gridheight = 1;
		gridbagexperiment.setConstraints(dateexperiment, constraintsexperiment);
		panelexperimentleft.add(dateexperiment);
	}

	private void getexperimentname() {
		try {
			strquery = "select exp.name, equip.name, exp.date, equip.equipmentid "
					+ " from Experiment exp left outer join equipment equip "
					+ "on exp.equipmentid = equip.equipmentid "
					+ "where experimentid = " + experimentid.getText().trim();
			odataexperimentname = jdbcconnection.returnData(strquery);
			if (odataexperimentname.length > 0) {
				strexperimentname = (String) odataexperimentname[0][0];
				strequipmentname = (String) odataexperimentname[0][1];
				experimentdate = (String) odataexperimentname[0][2];
				strequipmentid = (String) odataexperimentname[0][3];
			} else {
				strexperimentname = "";
			}
		} catch (SQLException e) {
			if (debugmode) {
				e.printStackTrace();
			} else {
				JOptionPane.showMessageDialog(null, e.getMessage(), "Error",
						JOptionPane.ERROR_MESSAGE);
			}
		}
	}

	public void textValueChanged(TextEvent evt) {
		if (evt.getSource() == experimentid) {
			collectmatrixfiles();
			collectgroupnumbers();
			getexperimentname();
			experimentname.setText(strexperimentname);
			equipmentname.setText(strequipmentname);
			dateexperiment.setText(experimentdate);
			wilcoxoninputpanel.removeAll();
			tablepanel.removeAll();
			p_plot_panel.removeAll();
			if ((strequipmentid != null) && (odatamatrixfiles.length > 0)) {
				fillpanelswilcoxon();
				if (combomatrixtodisplay != null) {
					if (combomatrixtodisplay.getComponentCount() > 0) {
						combomatrixtodisplay.setSelectedIndex(0);
					}
				}
			}
			frame.setVisible(true);
		}
	}

	private void startwilcoxon() {
		filename = combomatrixtodisplay.getSelectedItem().toString();
		experimentnumber = experimentid.getText().trim();
		groupcode1 = combogroupnumber1.getSelectedItem().toString();
		groupid1 = odatagroupnumbers[combogroupnumber1.getSelectedIndex()][1]
				.toString().trim();
		groupcode2 = combogroupnumber2.getSelectedItem().toString();
		groupid2 = odatagroupnumbers[combogroupnumber2.getSelectedIndex()][1]
				.toString().trim();
		stringnumberrandomizations = numberofrandomizations.getText().trim();
		if (stringnumberrandomizations.trim().equalsIgnoreCase("")) {
			stringnumberrandomizations = "1";
		}
		int_randomizationgroups = comborandomizationgroups.getSelectedIndex();
		color1 = colorgroup1.getSelectedItem().toString();
		color2 = colorgroup2.getSelectedItem().toString();
		if (!inputplotheight.getText().trim().equalsIgnoreCase("")) {
			strinputplotheight = inputplotheight.getText().trim();
		}
		if (!inputplotwidth.getText().trim().equalsIgnoreCase("")) {
			strinputplotwidth = inputplotwidth.getText().trim();
		}
		if (!groupid1.equalsIgnoreCase(groupid2)) {
			doublePvalues = wilcoxon.performtest(experimentyear, filename,
					experimentnumber, groupcode1, groupid1, groupcode2,
					groupid2, stringnumberrandomizations,
					int_randomizationgroups, color1, color2,
					strinputplotheight, strinputplotwidth);
			//System.out.println("komt hij hier  3 ?");
			if (doublePvalues != null) {
				ftp = new FTPClient();
				try {
					ftp.setRemoteHost(cc.ftpremotehost);
					ftp.connect();
					ftp.login(cc.ftpuser, cc.ftppassword);
					ftp.setConnectMode(FTPConnectMode.PASV);
					ftp.setType(FTPTransferType.BINARY);
				} catch (IOException e) {
					if (debugmode) {
						e.printStackTrace();
					} else {
						JOptionPane.showMessageDialog(null, e.getMessage(),
								"Error", JOptionPane.ERROR_MESSAGE);
					}
				} catch (FTPException e) {
					if (debugmode) {
						e.printStackTrace();
					} else {
						JOptionPane.showMessageDialog(null, e.getMessage(),
								"Error", JOptionPane.ERROR_MESSAGE);
					}
				}
				clean_p_values(groupcode1, groupcode2);
				store_p_values(filename);
				storepvaluesdetails(filename);
				store_p_plot(filename, groupid1, groupid2, groupcode1,
						groupcode2);
				try {
					ftp.quit();
				} catch (IOException e) {
					if (debugmode) {
						e.printStackTrace();
					} else {
						JOptionPane.showMessageDialog(null, e.getMessage(),
								"Error", JOptionPane.ERROR_MESSAGE);
					}
				} catch (FTPException e) {
					if (debugmode) {
						e.printStackTrace();
					} else {
						JOptionPane.showMessageDialog(null, e.getMessage(),
								"Error", JOptionPane.ERROR_MESSAGE);
					}
				}
			}
			display_p_data(filename, groupcode1, groupcode2, groupid1, groupid2);
		}
	}

	private void clean_p_values(String groupcode1, String groupcode2) {
		strexperimentid = experimentid.getText().trim();
		cleanedPalues = new double[doublePvalues.length][doublePvalues[0].length];
		p = 0;
		for (int i = 0; i < doublePvalues[0].length; i++) {
			if (!(String.valueOf(doublePvalues[1][i]).trim()
					.equalsIgnoreCase("nan"))) {
				cleanedPalues[0][p] = doublePvalues[0][i];
				cleanedPalues[1][p] = doublePvalues[1][i];
				p++;
			} else {
				cleanedPalues[0][p] = doublePvalues[0][i];
				cleanedPalues[1][p] = 10;
				p++;
			}
		}
		sortrow = 1;
		sortmatrix = new SortMatrix(cleanedPalues, sortrow);
	}

	private void store_file_local() {
		userhome = System.getProperty("user.home");
		fileSeparator = System.getProperty("file.separator");
		try {
			// Open or create the output file
			os = new FileOutputStream(userhome + fileSeparator
					+ exportnamelocal);
			fd = os.getFD();
			os.write(data);
			os.flush();
			fd.sync();
			os.close();
		} catch (IOException e) {
			e.printStackTrace();
		}
	}

	private void store_file_server() {
		strtype = "p_values";
		datum = new Date();
		strdatum = date_to_string(datum);
		strjaar = get_year_date(datum);
		strtime = date_to_time(datum);
		filegrootte_kbytes = (double) (data.length / 1024.000);
		tempBD = new BigDecimal(filegrootte_kbytes);
		filetransported = false;
		try {
			ftp.chdir(File.separator + experimentyear + File.separator
					+ strexperimentid);
			ftp.put(data, exportname);
			filetransported = true;
		} catch (IOException e) {
			if (debugmode) {
				e.printStackTrace();
			} else {
				JOptionPane.showMessageDialog(null, e.getMessage(), "Error",
						JOptionPane.ERROR_MESSAGE);
			}
		} catch (FTPException e) {
			if (debugmode) {
				e.printStackTrace();
			} else {
				JOptionPane.showMessageDialog(null, e.getMessage(), "Error",
						JOptionPane.ERROR_MESSAGE);
			}
		}
		if (filetransported) {
			insertresultrecord();
		}
	}

	private void create_exportstring(String filenamematrix) {
		exportstring = "";
		exportbuffer = new StringBuffer(exportstring);
		for (int i = 0; i < cleanedPalues[0].length; i++) {
			exportbuffer.append(String.valueOf(cleanedPalues[0][i]));
			exportbuffer.append(",");
			exportbuffer.append(String.valueOf(cleanedPalues[1][i]));
			exportbuffer.append(linefeed);
		}
		exportstring = exportbuffer.toString();
		exportnamelocal = p_values_prefix + groupcode1 + "_" + groupcode2 + "_"
				+ filenamematrix;
		exportname = p_values_prefix + groupid1 + "_" + groupid2 + "_"
				+ filenamematrix;
		data = exportstring.getBytes();
	}

	private void create_exportstring_details(String filenamematrix) {
		exportstring = "Mass,Wilcoxon P_value,+/-,difference mean ("
				+ groupcode1 + " - " + groupcode2 + "),mean " + groupcode1
				+ ",mean " + groupcode2 + ",cummulative " + groupcode1
				+ ",No samples " + groupcode1 + ",cummulative " + groupcode2
				+ ",No samples " + groupcode2;
		exportbuffer = new StringBuffer(exportstring);
		wilcoxon.getmatrix();
		omatrix = wilcoxon.omatrix;
		rowlength = wilcoxon.rowlength;
		bufferheaderdetailsgroup1 = new StringBuffer(",group1");
		bufferheaderdetailsgroup2 = new StringBuffer(",group2");
		totalsgroup1 = 0;
		totalsgroup2 = 0;
		countsgroup1 = 0;
		countsgroup2 = 0;
		buffermatrixdata = new StringBuffer();
		buffermatrixdatagroup1 = new StringBuffer("," + groupcode1);
		buffermatrixdatagroup2 = new StringBuffer("," + groupcode2);
		for (int i = 0; i < cleanedPalues[0].length; i++) {
			for (int j = 0; j <= rowlength - 1; j++) {
				if (String.valueOf(cleanedPalues[0][i]).trim()
						.equalsIgnoreCase(omatrix[0][j].toString().trim())) {
					buffermatrixdata
							.append(String.valueOf(cleanedPalues[0][i]));
					buffermatrixdata.append(","
							+ String.valueOf(cleanedPalues[1][i]));
					for (int k = 0; k <= omatrix.length - 1; k++) {
						if (k > 0) {
							if (i == 0) {
								if (groupid1.trim().equalsIgnoreCase(
										omatrix[k][2].toString().trim())) {
									bufferheaderdetailsgroup1.append(","
											+ omatrix[k][1].toString().trim());
								}
								if (groupid2.trim().equalsIgnoreCase(
										omatrix[k][2].toString().trim())) {
									bufferheaderdetailsgroup2.append(","
											+ omatrix[k][1].toString().trim());
								}
							}
							if (groupid1.trim().equalsIgnoreCase(
									omatrix[k][2].toString().trim())) {
								buffermatrixdatagroup1.append(","
										+ omatrix[k][j].toString().trim());
								totalsgroup1 = totalsgroup1
										+ Double.valueOf(
												omatrix[k][j].toString())
												.doubleValue();
								countsgroup1 = countsgroup1 + 1;
							}
							if (groupid2.trim().equalsIgnoreCase(
									omatrix[k][2].toString().trim())) {
								buffermatrixdatagroup2.append(","
										+ omatrix[k][j].toString().trim());
								totalsgroup2 = totalsgroup2
										+ Double.valueOf(
												omatrix[k][j].toString())
												.doubleValue();
								countsgroup2 = countsgroup2 + 1;
							}
						}
						if (k == omatrix.length - 1) {
							if (countsgroup1 > 0) {
								meangroup1 = totalsgroup1 / countsgroup1;
							} else {
								meangroup1 = 0;
							}
							if (countsgroup2 > 0) {
								meangroup2 = totalsgroup2 / countsgroup2;
							} else {
								meangroup2 = 0;
							}
							if (meangroup1 - meangroup2 > 0) {
								buffermatrixdata.append(",+");
							} else if (meangroup1 - meangroup2 < 0) {
								buffermatrixdata.append(",-");
							} else if ((meangroup1 == meangroup2)
									&& (meangroup1 > 0)) {
								buffermatrixdata.append(",=");
							} else {
								buffermatrixdata.append(",!");
							}
							buffermatrixdata.append(","
									+ String.valueOf(meangroup1 - meangroup2)
									+ "," + String.valueOf(meangroup1) + ","
									+ String.valueOf(meangroup2) + ","
									+ String.valueOf(totalsgroup1) + ","
									+ String.valueOf(countsgroup1) + ","
									+ String.valueOf(totalsgroup2) + ","
									+ String.valueOf(countsgroup2));
							buffermatrixdatagroup2.append(linefeed);
							buffermatrixdata.append(buffermatrixdatagroup1
									.toString());
							buffermatrixdatagroup1 = new StringBuffer(","
									+ groupcode1);
							buffermatrixdata.append(buffermatrixdatagroup2
									.toString());
							buffermatrixdatagroup2 = new StringBuffer(","
									+ groupcode2);
							totalsgroup1 = 0;
							totalsgroup2 = 0;
							countsgroup1 = 0;
							countsgroup2 = 0;
						}
					}
				}
			}
		}
		exportbuffer.append(bufferheaderdetailsgroup1.toString());
		exportbuffer.append(bufferheaderdetailsgroup2.toString() + linefeed);
		exportbuffer.append(buffermatrixdata.toString());
		exportstring = exportbuffer.toString();
		exportnamelocal = details_prefix + groupcode1 + "_" + groupcode2 + "_"
				+ filenamematrix;
		exportname = details_prefix + groupid1 + "_" + groupid2 + "_"
				+ filenamematrix;
		data = exportstring.getBytes();
	}

	private void store_p_values(String filenamematrix) {
		create_exportstring(filenamematrix);
		store_file_local();
		store_file_server();
	}

	private void storepvaluesdetails(String filenamematrix) {
		create_exportstring_details(filenamematrix);
		store_file_local();
		store_file_server();
	}

	private void store_p_plot(String filenamematrix, String groupid1,
			String groupid2, String groupcode1, String groupcode2) {
		extension = "";
		P_plot_file = wilcoxon.get_p_plot_file();
		searchstring = ".bmp";
		indexofsearchstring = P_plot_file.trim().indexOf(searchstring);
		if ((indexofsearchstring > -1)
				&& (searchstring.length() + indexofsearchstring == P_plot_file
						.trim().length())) {
			extension = searchstring;
		}
		searchstring = ".jpeg";
		indexofsearchstring = P_plot_file.trim().indexOf(searchstring);
		if ((indexofsearchstring > -1)
				&& (searchstring.length() + indexofsearchstring == P_plot_file
						.trim().length())) {
			extension = searchstring;
		}
		searchstring = ".txt";
		indexofsearchstring = filenamematrix.trim().indexOf(searchstring);
		if ((indexofsearchstring > -1)
				&& (searchstring.length() + indexofsearchstring == filenamematrix
						.trim().length())) {
			exportname = p_plot_prefix
					+ groupid1
					+ "_"
					+ groupid2
					+ "_"
					+ filenamematrix.trim().trim().substring(0,
							indexofsearchstring) + extension;
			exportnamelocal = p_plot_prefix
					+ groupcode1
					+ "_"
					+ groupcode2
					+ "_"
					+ filenamematrix.trim().trim().substring(0,
							indexofsearchstring) + extension;
		}
		userhome = System.getProperty("user.home");
		fileSeparator = System.getProperty("file.separator");
		strtype = "wilcoxon_plot";
		datum = new Date();
		strdatum = date_to_string(datum);
		strjaar = get_year_date(datum);
		strtime = date_to_time(datum);
		filetransported = false;
		data = null;
		try {
			// ftp.chdir(File.separator + strexperimentid);
			ftp.chdir(File.separator + experimentyear + File.separator
					+ strexperimentid);

			file = new File(P_plot_file);
			fis = new FileInputStream(file);
			data = new byte[(int) file.length()];
			fis.read(data);
			ftp.put(data, exportname);
			filetransported = true;
		} catch (IOException e) {
			if (debugmode) {
				e.printStackTrace();
			} else {
				JOptionPane.showMessageDialog(null, e.getMessage(), "Error",
						JOptionPane.ERROR_MESSAGE);
			}
		} catch (FTPException e) {
			if (debugmode) {
				e.printStackTrace();
			} else {
				JOptionPane.showMessageDialog(null, e.getMessage(), "Error",
						JOptionPane.ERROR_MESSAGE);
			}
		}
		try {
			// Open or create the output file
			os = new FileOutputStream(userhome + fileSeparator
					+ exportnamelocal);
			fd = os.getFD();
			os.write(data);
			os.flush();
			fd.sync();
			os.close();
		} catch (IOException e) {
			e.printStackTrace();
		}
		filegrootte_kbytes = file.length() / 1024.000;
		tempBD = new BigDecimal(filegrootte_kbytes);
		if (filetransported) {
			insertresultrecord();
		}
	}

	private void insertresultrecord() {
		strquery = "delete from result where Experimentid = " + strexperimentid
				+ " and Type = '" + strtype + "' and File = '" + exportname
				+ "'";
		updatesample = -1;
		try {
			updatesample = jdbcconnection.update_table(strquery);
		} catch (SQLException e) {
			if (debugmode) {
				e.printStackTrace();
			} else {
				JOptionPane.showMessageDialog(null, e.getMessage(), "Error",
						JOptionPane.ERROR_MESSAGE);
			}
		}
		strquery = "INSERT INTO Result(Experimentid, Date, Time,"
				+ "Size_KB, File, Type, Year) " + "VALUES (" + strexperimentid
				+ ",'" + strdatum + "','" + strtime + "',"
				+ tempBD.setScale(3, BigDecimal.ROUND_HALF_EVEN) + ",'"
				+ exportname + "','" + strtype + "'" + ",'" + strjaar + "')";
		try {
			updatesample = jdbcconnection.update_table(strquery);
		} catch (SQLException e) {
			if (debugmode) {
				e.printStackTrace();
			} else {
				JOptionPane.showMessageDialog(null, e.getMessage(), "Error",
						JOptionPane.ERROR_MESSAGE);
			}
		}
	}

	private String date_to_string(Date date) {
		dag = date.getDate();
		maand = (date.getMonth() + 1);
		strmaand = String.valueOf(date.getMonth());
		jaar = date.getYear();
		if (jaar < 1000) {
			jaar = (jaar + 1900);
		}
		uur = date.getHours();
		min = date.getMinutes();
		sec = date.getSeconds();
		String datestring = String.valueOf(jaar) + "-" + String.valueOf(maand)
				+ "-" + String.valueOf(dag);
		return datestring;
	}

	private String date_to_time(Date date) {
		uur = date.getHours();
		min = date.getMinutes();
		sec = date.getSeconds();
		String datestring = String.valueOf(uur) + ":" + String.valueOf(min)
				+ ":" + String.valueOf(sec);
		return datestring;
	}

	private String get_year_date(Date date) {
		jaar = date.getYear();
		if (jaar < 1000) {
			jaar = (jaar + 1900);
		}
		return String.valueOf(jaar).trim();
	}

	private void displayPplot(String filenamematrix, String groupid1,
			String groupid2) {
		p_plot_panel.removeAll();
		data = null;
		ftp = new FTPClient();
		try {
			ftp.setRemoteHost(cc.ftpremotehost);
			ftp.connect();
			ftp.login(cc.ftpuser, cc.ftppassword);
			ftp.setConnectMode(FTPConnectMode.PASV);
			ftp.setType(FTPTransferType.BINARY);
		} catch (IOException e) {
			e.printStackTrace();
		} catch (FTPException e) {
			if (debugmode) {
				e.printStackTrace();
			} else {
				JOptionPane.showMessageDialog(null, e.getMessage(), "Error",
						JOptionPane.ERROR_MESSAGE);
			}
		}
		filepresent = false;
		try {
			P_plot_file = p_plot_prefix + groupid1 + "_" + groupid2 + "_"
					+ filenamematrix.replaceAll(".txt", ".bmp");
			ftp.chdir(File.separator + experimentyear + File.separator
					+ strexperimentid);

			data = ftp.get(P_plot_file);
			filepresent = true;
		} catch (Exception e) {
			filepresent = false;
		}
		if (!filepresent) {
			try {
				P_plot_file = p_plot_prefix + groupid1 + "_" + groupid2 + "_"
						+ filenamematrix.replaceAll(".txt", ".jpeg");
				ftp.chdir(File.separator + experimentyear + File.separator
						+ strexperimentid);

				data = ftp.get(P_plot_file);
				filepresent = true;
			} catch (Exception e) {
				filepresent = false;
			}
		}
		m_BitMap = null;
		p_plot_icon = null;
		if (data != null) {
			m_BitMap = BMPLoader.read(data);
		}
		if (m_BitMap != null) {
			p_plot_icon = new ImageIcon(m_BitMap);
			icon_label = new JLabel(p_plot_icon);
			p_plot_panel.add(icon_label);
		}
		try {
			ftp.quit();
		} catch (IOException e) {
			if (debugmode) {
				e.printStackTrace();
			} else {
				JOptionPane.showMessageDialog(null, e.getMessage(), "Error",
						JOptionPane.ERROR_MESSAGE);
			}
		} catch (FTPException e) {
			if (debugmode) {
				e.printStackTrace();
			} else {
				JOptionPane.showMessageDialog(null, e.getMessage(), "Error",
						JOptionPane.ERROR_MESSAGE);
			}
		}
	}

	private void displayPvalues(String filenamematrix, String groupcode1,
			String groupcode2, String groupid1, String groupid2) {
		tablepanel.removeAll();
		strexperimentid = experimentid.getText().trim();
		p_values_name = p_values_prefix + groupid1 + "_" + groupid2 + "_"
				+ filenamematrix;
		ftp = new FTPClient();
		try {
			ftp.setRemoteHost(cc.ftpremotehost);
			ftp.connect();
			ftp.login(cc.ftpuser, cc.ftppassword);
			ftp.setConnectMode(FTPConnectMode.PASV);
			ftp.setType(FTPTransferType.BINARY);
			ftp.chdir(File.separator + experimentyear + File.separator
					+ strexperimentid);

		} catch (IOException e) {
			if (debugmode) {
				e.printStackTrace();
			} else {
				JOptionPane.showMessageDialog(null, e.getMessage(), "Error",
						JOptionPane.ERROR_MESSAGE);
			}
		} catch (FTPException e) {
			if (debugmode) {
				e.printStackTrace();
			} else {
				JOptionPane.showMessageDialog(null, e.getMessage(), "Error",
						JOptionPane.ERROR_MESSAGE);
			}
		}
		try {
			numberofrows = 0;
			data = ftp.get(p_values_name);
			for (int i = 0; i < data.length; i++) {
				if ((int) data[i] == 10) {
					numberofrows++;
				}
			}
			if (numberofrows > 0) {
				stringPvalues = new String[numberofrows][];
				numberofrows = 0;
				line = "";
				linebuffer = new StringBuffer(line);
				for (int i = 0; i < data.length; i++) {
					if (((int) data[i] != 10) && ((int) data[i] != 13)) {
						linebuffer.append((char) data[i]);
					}
					if ((int) data[i] == 10) {
						line = linebuffer.toString();
						temp = null;
						temp = line.split(",");
						stringPvalues[numberofrows] = temp;
						numberofrows++;
						line = "";
						linebuffer = new StringBuffer(line);
					}
				}
			}
		} catch (Exception e) {
			;
		}
		if (numberofrows > 0) {
			defaulttablemodel = new DefaultTableModel(stringPvalues,
					stringtableheader);
			Pvaluestable = new JTable(defaulttablemodel);
			Pvaluestable.setPreferredScrollableViewportSize(new Dimension(400,
					220));
			tablepane = new JScrollPane(Pvaluestable);
			tablepanel.add(detailspanel, BorderLayout.NORTH);
			tablepanel.add(tablepane, BorderLayout.CENTER);
		}
		try {
			ftp.quit();
		} catch (IOException e) {
			if (debugmode) {
				e.printStackTrace();
			} else {
				JOptionPane.showMessageDialog(null, e.getMessage(), "Error",
						JOptionPane.ERROR_MESSAGE);
			}
		} catch (FTPException e) {
			if (debugmode) {
				e.printStackTrace();
			} else {
				JOptionPane.showMessageDialog(null, e.getMessage(), "Error",
						JOptionPane.ERROR_MESSAGE);
			}
		}
	}

	private void save_detailslocal() {
		exportname = details_prefix
				+ odatagroupnumbers[combogroupnumber1.getSelectedIndex()][1]
						.toString().trim()
				+ "_"
				+ odatagroupnumbers[combogroupnumber2.getSelectedIndex()][1]
						.toString().trim() + "_"
				+ combomatrixtodisplay.getSelectedItem().toString();
		ftp = new FTPClient();
		try {
			ftp.setRemoteHost(cc.ftpremotehost);
			ftp.connect();
			ftp.login(cc.ftpuser, cc.ftppassword);
			ftp.setConnectMode(FTPConnectMode.PASV);
			ftp.setType(FTPTransferType.BINARY);
			ftp.chdir(File.separator + experimentyear + File.separator
					+ strexperimentid);
			data = ftp.get(exportname);
			userhome = System.getProperty("user.home");
			fileSeparator = System.getProperty("file.separator");
			os = new FileOutputStream(userhome + fileSeparator + exportname);
			fd = os.getFD();
			os.write(data);
			os.flush();
			fd.sync();
			os.close();
			ftp.quit();
		} catch (IOException e) {
			if (debugmode) {
				e.printStackTrace();
			} else {
				JOptionPane.showMessageDialog(null, e.getMessage(), "Error",
						JOptionPane.ERROR_MESSAGE);
			}
		} catch (FTPException e) {
			if (debugmode) {
				e.printStackTrace();
			} else {
				JOptionPane.showMessageDialog(null, e.getMessage(), "Error",
						JOptionPane.ERROR_MESSAGE);
			}
		}
	}

	public void actionPerformed(ActionEvent evt) {
		if (evt.getSource() == buttonsavedetails) {
			save_detailslocal();
		}
		matrixfileslength = 0;
		if (matrixfiles != null) {
			matrixfileslength = matrixfiles.length;
		}
		if ((evt.getSource() == startwilcoxon) && (groupnumbers.length > 1)
				&& (matrixfileslength > 0)) {
			try {
				startwilcoxon.setCursor(Cursor
						.getPredefinedCursor(Cursor.WAIT_CURSOR));
				startwilcoxon();
			} finally {
				startwilcoxon.setCursor(Cursor.getDefaultCursor());
			}
		}
		if (evt.getSource() == search) {
			cc.updatefield = experimentid;
			dialogtitle = "Search experiment";
			cc.searchtablerecorddialog = new JDialog(this.frame, dialogtitle);
			searchtablerecordpanel = new JPanel();
			cc.searchtablerecorddialog.getContentPane().add(
					searchtablerecordpanel);
			searchselection = new SearchSelection(this.cc,
					cc.searchtablerecorddialog, searchtablerecordpanel,
					this.jdbcconnection);
			wherestring = "";
			searchselection.selectbrowser("experiment", wherestring);
			cc.searchtablerecorddialog.setSize(900, 700);
			cc.searchtablerecorddialog.setVisible(true);
		}
		if ((evt.getSource() == combomatrixtodisplay)
				|| (evt.getSource() == combogroupnumber1)
				|| (evt.getSource() == combogroupnumber2)) {
			display_p_data(combomatrixtodisplay.getSelectedItem().toString(),
					combogroupnumber1.getSelectedItem().toString(),
					combogroupnumber2.getSelectedItem().toString(),
					odatagroupnumbers[combogroupnumber1.getSelectedIndex()][1]
							.toString().trim(),
					odatagroupnumbers[combogroupnumber2.getSelectedIndex()][1]
							.toString().trim());
		}
	}

	private void display_p_data(String filename, String groupcode1,
			String groupcode2, String groupid1, String groupid2) {
		displayPvalues(filename, groupcode1, groupcode2, groupid1, groupid2);
		displayPplot(filename, groupid1, groupid2);
		frame.show();
	}
}
