# Supplementary material for: A database application for pre-processing, storage and comparison of mass spectra derived from patients and controls
Source: BMC Bioinformatics. 2006 Sep 5;7:403. doi: 10.1186/1471-2105-7-403 (PMC1594579; doi:10.1186/1471-2105-7-403)
Supplement: Additional file 3 — Java Source code as a proteomics. [file 1471-2105-7-403-S3.zip › proteomics/BMPLoader.java]

/*
 * TODO To change the template for this generated file go to Window -
 * Preferences - Java - Code Style - Code Templates
 */
package proteomics;

import java.awt.image.*;
import java.awt.*;
import java.io.*;

public class BMPLoader {
	// public static Image read(byte[] inputdata, FileInputStream fs) {
	public static Image read(byte[] inputdata) {

		try {
			int bflen = 14; // 14 byte BITMAPFILEHEADER
			int bilen = 40; // 40-byte BITMAPINFOHEADER
			byte dummy[] = new byte[inputdata.length];
			// fs.read(dummy, 0, bflen);
			// fs.read(dummy, 0, bilen);
			BitmapHeader bh = new BitmapHeader();
			bh.read(inputdata, bflen, bilen);
			if (bh.nbitcount == 24) {
				// return (readMap24(fs, bh, bflen, bilen, inputdata));
			}
			if (bh.nbitcount == 32) {
				// return (readMap32(fs, bh, bflen, bilen, inputdata));
			}
			if (bh.nbitcount == 8) {
				return (readMap8(bh, bflen, bilen, inputdata));
			}

			// fs.close();
		} catch (IOException e) {
			// System.out.println("Caught exception in loadbitmap!");
		}
		return (null);
	}

	/**
	 * readMap24 internal routine to read the bytes in a 24 bit bitmap
	 * 
	 * Arguments: fs - file stream bh - header struct Returns: Image Object, be
	 * sure to check for (Image)null !!!!
	 * 
	 */

	protected static Image readMap32(FileInputStream fs, BitmapHeader bh,
			int bflen, int bilen, byte[] inputdata) throws IOException {
		Image image;
		// No Palatte data for 24-bit format but scan lines are
		// padded out to even 4-byte boundaries.
		int xwidth = bh.nsizeimage / bh.nheight;
		int ndata[] = new int[bh.nheight * bh.nwidth];
		byte brgb[] = new byte[bh.nwidth * 4 * bh.nheight];
		fs.read(brgb, 0, bh.nwidth * 4 * bh.nheight);
		int nindex = 0;
		for (int j = 0; j < bh.nheight; j++) {
			for (int i = 0; i < bh.nwidth; i++) {
				ndata[bh.nwidth * (bh.nheight - j - 1) + i] = bh.constructInt3(
						brgb, nindex);
				nindex += 4;
			}
		}
		image = Toolkit.getDefaultToolkit().createImage(
				new MemoryImageSource(bh.nwidth, bh.nheight, ndata, 0,
						bh.nwidth));
		fs.close();
		return (image);
	}

	/**
	 * readMap24 internal routine to read the bytes in a 24 bit bitmap
	 * 
	 * Arguments: fs - file stream bh - header struct Returns: Image Object, be
	 * sure to check for (Image)null !!!!
	 * 
	 */

	protected static Image readMap24(FileInputStream fs, BitmapHeader bh,
			int bflen, int bilen, byte[] inputdata) throws IOException {
		Image image;
		// No Palatte data for 24-bit format but scan lines are
		// padded out to even 4-byte boundaries.
		int npad = (bh.nsizeimage / bh.nheight) - bh.nwidth * 3;
		int ndata[] = new int[bh.nheight * bh.nwidth];
		byte brgb[] = new byte[(bh.nwidth + npad) * 3 * bh.nheight];
		fs.read(brgb, 0, (bh.nwidth + npad) * 3 * bh.nheight);
		int nindex = 0;
		for (int j = 0; j < bh.nheight; j++) {
			for (int i = 0; i < bh.nwidth; i++) {
				ndata[bh.nwidth * (bh.nheight - j - 1) + i] = bh.constructInt3(
						brgb, nindex);
				nindex += 3;
			}
			nindex += npad;
		}
		image = Toolkit.getDefaultToolkit().createImage(
				new MemoryImageSource(bh.nwidth, bh.nheight, ndata, 0,
						bh.nwidth));
		fs.close();
		return (image);
	}

	/**
	 * readMap8 internal routine to read the bytes in a 8 bit bitmap
	 * 
	 * Arguments: fs - file stream bh - header struct Returns: Image Object, be
	 * sure to check for (Image)null !!!!
	 * 
	 */
	protected static Image readMap8(BitmapHeader bh, int bflen, int bilen,
			byte[] inputdata) throws IOException {
		Image image;
		// Have to determine the number of colors, the clrsused
		// parameter is dominant if it is greater than zero. If
		// zero, calculate colors based on bitsperpixel.
		int nNumColors = 0;
		if (bh.nclrused > 0) {
			nNumColors = bh.nclrused;
		} else {
			nNumColors = (1 & 0xff) << bh.nbitcount;
		}
		// System.out.println("The number of Colors is"+nNumColors);
		// Some bitmaps do not have the sizeimage field calculated
		// Ferret out these cases and fix 'em.
		if (bh.nsizeimage == 0) {
			bh.nsizeimage = ((((bh.nwidth * bh.nbitcount) + 31) & ~31) >> 3);
			bh.nsizeimage *= bh.nheight;
			// System.out.println("nsizeimage (backup) is"+nsizeimage);
		}
		// Read the palatte colors.
		int npalette[] = new int[nNumColors];
		byte bpalette[] = new byte[nNumColors * 4];
		int total_length = bflen + bilen;
		int bpalette_length = nNumColors * 4;
		for (int p = 0; p <= bpalette_length - 1; p++) {
			bpalette[p] = inputdata[total_length + p];
		}
		total_length = total_length + bpalette_length;
		int nindex8 = 0;
		for (int n = 0; n < nNumColors; n++) {
			npalette[n] = bh.constructInt3(bpalette, nindex8);
			nindex8 += 4;
		}
		// Read the image data (actually indices into the palette)
		// Scan lines are still padded out to even 4-byte
		// boundaries.
		int npad8 = (bh.nsizeimage / bh.nheight) - bh.nwidth;
		// System.out.println("nPad is:"+npad8);
		int ndata8[] = new int[bh.nwidth * bh.nheight];
		byte bdata[] = new byte[(bh.nwidth + npad8) * bh.nheight];
		int bh_nwidth_npad8_x_bh_nheight = (bh.nwidth + npad8) * bh.nheight;
		for (int p = 0; p <= bh_nwidth_npad8_x_bh_nheight - 1; p++) {
			bdata[p] = inputdata[total_length + p];
		}
		nindex8 = 0;
		for (int j8 = 0; j8 < bh.nheight; j8++) {
			for (int i8 = 0; i8 < bh.nwidth; i8++) {
				ndata8[bh.nwidth * (bh.nheight - j8 - 1) + i8] = npalette[((int) bdata[nindex8] & 0xff)];
				nindex8++;
			}
			nindex8 += npad8;
		}
		image = Toolkit.getDefaultToolkit().createImage(
				new MemoryImageSource(bh.nwidth, bh.nheight, ndata8, 0,
						bh.nwidth));
		return (image);
	}
}
