# Supplementary material for: A database application for pre-processing, storage and comparison of mass spectra derived from patients and controls
Source: BMC Bioinformatics. 2006 Sep 5;7:403. doi: 10.1186/1471-2105-7-403 (PMC1594579; doi:10.1186/1471-2105-7-403)
Supplement: Additional file 3 — Java Source code as a proteomics. [file 1471-2105-7-403-S3.zip › proteomics/BitmapHeader.java]

/*
 * Created on Oct 19, 2005
 *
 * TODO To change the template for this generated file go to
 * Window - Preferences - Java - Code Style - Code Templates
 */
package proteomics;

import java.io.*;

/**
 * @author 836640
 * 
 * TODO To change the template for this generated type comment go to Window -
 * Preferences - Java - Code Style - Code Templates
 */
public class BitmapHeader {

	public int nsize;

	public int nbisize;

	public int nwidth;

	public int nheight;

	public int nplanes;

	public int nbitcount;

	public int ncompression;

	public int nsizeimage;

	public int nxpm;

	public int nypm;

	public int nclrused;

	public int nclrimp;

	// read in the bitmap header
	public void read(byte[] inputdata, int bflen, int bilen) throws IOException {
		byte bf[] = new byte[bflen];
		for (int p = 0; p <= bflen - 1; p++) {
			bf[p] = inputdata[p];
		}
		byte bi[] = new byte[bilen];
		for (int p = 0; p <= bilen - 1; p++) {
			bi[p] = inputdata[p + bflen];
		}
		nsize = constructInt(bf, 2);
		nbisize = constructInt(bi, 2);
		nwidth = constructInt(bi, 4);
		nheight = constructInt(bi, 8);
		nplanes = constructShort(bi, 12);
		nbitcount = constructShort(bi, 14);
		ncompression = constructInt(bi, 16);
		nsizeimage = constructInt(bi, 20);
		nxpm = constructInt(bi, 24);
		nypm = constructInt(bi, 28);
		nclrused = constructInt(bi, 32);
		nclrimp = constructInt(bi, 36);
	}

	// build an int from a byte array - convert little to big endian
	public static int constructInt(byte[] in, int offset) {
		int ret = ((int) in[offset + 3] & 0xff);
		ret = (ret << 8) | ((int) in[offset + 2] & 0xff);
		ret = (ret << 8) | ((int) in[offset + 1] & 0xff);
		ret = (ret << 8) | ((int) in[offset + 0] & 0xff);
		return (ret);
	}

	// build an int from a byte array - convert little to big endian
	// set high order bytes to 0xfff
	public int constructInt3(byte[] in, int offset) {
		int ret = 0xff;
		ret = (ret << 8) | ((int) in[offset + 2] & 0xff);
		ret = (ret << 8) | ((int) in[offset + 1] & 0xff);
		ret = (ret << 8) | ((int) in[offset + 0] & 0xff);
		return (ret);
	}

	// build an int from a byte array - convert little to big endian
	public static long constructLong(byte[] in, int offset) {
		long ret = ((long) in[offset + 7] & 0xff);
		ret |= (ret << 8) | ((long) in[offset + 6] & 0xff);
		ret |= (ret << 8) | ((long) in[offset + 5] & 0xff);
		ret |= (ret << 8) | ((long) in[offset + 4] & 0xff);
		ret |= (ret << 8) | ((long) in[offset + 3] & 0xff);
		ret |= (ret << 8) | ((long) in[offset + 2] & 0xff);
		ret |= (ret << 8) | ((long) in[offset + 1] & 0xff);
		ret |= (ret << 8) | ((long) in[offset + 0] & 0xff);
		return (ret);
	}

	// build an double from a byte array - convert little to big endian
	public static double constructDouble(byte[] in, int offset) {
		long ret = constructLong(in, offset);
		return (Double.longBitsToDouble(ret));
	}

	// build an short from a byte array - convert little to big endian
	public static short constructShort(byte[] in, int offset) {
		short ret = (short) ((short) in[offset + 1] & 0xff);
		ret = (short) ((ret << 8) | (short) ((short) in[offset + 0] & 0xff));
		return (ret);
	}

}
