# Supplementary material for: A database application for pre-processing, storage and comparison of mass spectra derived from patients and controls
Source: BMC Bioinformatics. 2006 Sep 5;7:403. doi: 10.1186/1471-2105-7-403 (PMC1594579; doi:10.1186/1471-2105-7-403)
Supplement: Additional file 3 — Java Source code as a proteomics. [file 1471-2105-7-403-S3.zip › proteomics/FastFourierTransform.java]

package proteomics;

public class FastFourierTransform {
	private int n, nu;

	private int bitrev(int j) {
		int j2;
		int j1 = j;
		int k = 0;
		for (int i = 1; i <= nu; i++) {
			j2 = j1 / 2;
			k = 2 * k + j1 - 2 * j2;
			j1 = j2;
		}
		return k;
	}

	public final double[] fftMag(double[] x) {
		// assume n is a power of 2
		n = x.length;
		nu = (int) (Math.log(n) / Math.log(2));
		int n2 = n / 2;
		int nu1 = nu - 1;
		double[] xre = new double[n];
		double[] xim = new double[n];
		double[] mag = new double[n2];
		double tr, ti, p, arg, c, s;
		for (int i = 0; i < n; i++) {
			xre[i] = x[i];
			xim[i] = 0.0f;
		}
		int k = 0;
		for (int l = 1; l <= nu; l++) {
			while (k < n) {
				for (int i = 1; i <= n2; i++) {
					p = bitrev(k >> nu1);
					arg = 2 * (float) Math.PI * p / n;
					c = (double) Math.cos(arg);
					s = (double) Math.sin(arg);
					tr = xre[k + n2] * c + xim[k + n2] * s;
					ti = xim[k + n2] * c - xre[k + n2] * s;
					xre[k + n2] = xre[k] - tr;
					xim[k + n2] = xim[k] - ti;
					xre[k] += tr;
					xim[k] += ti;
					k++;
				}
				k += n2;
			}
			k = 0;
			nu1--;
			n2 = n2 / 2;
		}
		k = 0;
		int r;
		while (k < n) {
			r = bitrev(k);
			if (r > k) {
				tr = xre[k];
				ti = xim[k];
				xre[k] = xre[r];
				xim[k] = xim[r];
				xre[r] = tr;
				xim[r] = ti;
			}
			k++;
		}
		mag[0] = (double) (Math.sqrt(xre[0] * xre[0] + xim[0] * xim[0])) / n;
		for (int i = 1; i < n / 2; i++)
			mag[i] = 2 * (float) (Math.sqrt(xre[i] * xre[i] + xim[i] * xim[i]))
					/ n;
		return mag;
	}
}
