# Supplementary material for: A database application for pre-processing, storage and comparison of mass spectra derived from patients and controls
Source: BMC Bioinformatics. 2006 Sep 5;7:403. doi: 10.1186/1471-2105-7-403 (PMC1594579; doi:10.1186/1471-2105-7-403)
Supplement: Additional file 3 — Java Source code as a proteomics. [file 1471-2105-7-403-S3.zip › proteomics/Loginscreen.java]

/*
 * Created on Feb 1, 2005
 * 
 * TODO To change the template for this generated file go to Window -
 * Preferences - Java - Code Style - Code Templates
 */
package proteomics;

import java.awt.*;
import java.awt.event.*;
import java.sql.*;
import javax.swing.*;

public class Loginscreen implements WindowListener {

	static String schermtitel = "Proteomics";

	JPanel pLeft = new JPanel();

	JPanel pTop = new JPanel();

	JPanel pBody = new JPanel();

	JPanel Combinedtopcenter = new JPanel();

	BorderLayout borderlayout1 = new BorderLayout();

	BorderLayout borderlayout2 = new BorderLayout();

	MenuBar mbalk = new MenuBar();

	JDBC jdbcconnection;

	Knoppentoppanel knoppentoppanel;

	Knoppenleftpanel knoppenleftpanel;

	BodyPanel bodypanel;

	CreateMenu createmenu;

	public static void main(String[] args) throws SQLException {
		Loginscreen lg = new Loginscreen(schermtitel);
	}

	Loginscreen(String title) throws SQLException {
		JFrame frame = new JFrame(title);
		jdbcconnection = new JDBC();
		ControlCenter cc = new ControlCenter(frame, pLeft, pTop, pBody,
				jdbcconnection);
		knoppentoppanel = new Knoppentoppanel(pTop, cc);
		knoppenleftpanel = new Knoppenleftpanel(pLeft, cc);
		bodypanel = new BodyPanel(pBody, cc);
		Dimension d = frame.getToolkit().getScreenSize();
		frame.setSize(d.width, d.height);
		frame.setLocation(0, 0);
		createmenu = new CreateMenu(frame, cc);
		frame.addWindowListener(this);
		frame.getContentPane().setLayout(borderlayout2);
		frame.getContentPane().add("West", pLeft);
		frame.getContentPane().add("Center", Combinedtopcenter);
		Combinedtopcenter.setLayout(borderlayout1);
		Combinedtopcenter.add("North", pTop);
		Combinedtopcenter.add("Center", pBody);
		frame.setVisible(true);
	}

	public void windowClosing(WindowEvent e) {
		try {
			if (jdbcconnection.con != null)
				jdbcconnection.con.close();
		} catch (SQLException sqlexception) {
		}
		System.exit(0);
	}

	public void windowActivated(WindowEvent e) {
	}

	public void windowDeactivated(WindowEvent e) {
	}

	public void windowDeiconified(WindowEvent e) {
	}

	public void windowClosed(WindowEvent e) {
	}

	public void windowIconified(WindowEvent e) {
	}

	public void windowOpened(WindowEvent e) {
	}
}
