# Supplementary material for: A database application for pre-processing, storage and comparison of mass spectra derived from patients and controls
Source: BMC Bioinformatics. 2006 Sep 5;7:403. doi: 10.1186/1471-2105-7-403 (PMC1594579; doi:10.1186/1471-2105-7-403)
Supplement: Additional file 3 — Java Source code as a proteomics. [file 1471-2105-7-403-S3.zip › proteomics/ControlCenter.java]

/*
 * Created on Feb 15, 2005
 *
 * TODO To change the template for this generated file go to
 * Window - Preferences - Java - Code Style - Code Templates
 */

package proteomics;

import java.awt.*;
// import java.io.IOException;
import javax.swing.*;

/**
 * @author 836640
 * 
 * TODO To change the template for this generated type comment go to Window -
 * Preferences - Java - Code Style - Code Templates
 */
public class ControlCenter {
	JFrame frame = new JFrame();

	JPanel pLeft = new JPanel();

	JPanel pTop = new JPanel();

	JPanel pBody = new JPanel();

	JButton btnGroup = new JButton("Group");

	JButton btnPatient = new JButton("Person");

	JButton btnOrgan = new JButton("Origin");

	JButton btnTissue = new JButton("Material");

	JButton btnSample = new JButton("Sample");

	JButton btnExperiment = new JButton("Experiment");

	JButton btnEquipment = new JButton("Equipment");

	JButton btnResult = new JButton("Result");

	JButton btnallocation = new JButton("Allocation");

	JButton btncreatematrix = new JButton("Create Matrix");

	JButton btnwilcoxon = new JButton("Wilcoxon");

	JDBC jdbcconnection;

	SearchSelection searchselection;

	UpdateView updateview;

	SlavePane[] slavepane;

	JDialog searchtablerecorddialog;

	JDialog menudialog;

	TextField updatefield;

	String updatefieldvalue;

	MenuBar mbalk = new MenuBar();

	MenuItem Import = new MenuItem("Import Spectra");

	MenuItem Code = new MenuItem("Code");

	Allocation allocation;

	Creatematrix creatematrix;

	CreateWilcoxon createwilcoxon;

	String dialogtitle;

	Rterm rterm;

	String ftpuser;

	String ftppassword;

	String ftpremotehost;

	JButton buttonchoice;

	public ControlCenter(JFrame frame, JPanel left, JPanel top, JPanel body,
			JDBC jdbcconnection) {
		this.frame = frame;
		this.pBody = body;
		this.pLeft = left;
		this.pTop = top;
		this.jdbcconnection = jdbcconnection;
		searchselection = new SearchSelection(this, this.frame, this.pBody,
				this.jdbcconnection);
		rterm = new Rterm();
		ftpuser = "yourftpuser";
		ftppassword = "yourftpassword";
		ftpremotehost = "localhost";
	}

	public void setslavepane(SlavePane[] slavepane) {
		this.slavepane = slavepane;
	}

	public void PerformActionButton(Object choice) {
		buttonchoice = (JButton) choice;
		// JButton buttonchoice = (JButton) choice;
		String wherestring = "";
		if (choice == btnGroup) {
			searchselection.selectbrowser("group_", wherestring);
		} else if (choice == btnPatient) {
			searchselection.selectbrowser("person", wherestring);
		} else if (choice == btnOrgan) {
			searchselection.selectbrowser("origin", wherestring);
		} else if (choice == btnTissue) {
			searchselection.selectbrowser("material", wherestring);
		} else if (choice == btnSample) {
			searchselection.selectbrowser("Sample", wherestring);
		} else if (choice == btnExperiment) {
			searchselection.selectbrowser("experiment", wherestring);
		} else if (choice == btnEquipment) {
			searchselection.selectbrowser("equipment", wherestring);
		} else if (choice == btnResult) {
			searchselection.selectbrowser("result", wherestring);
		} else if (choice == btnallocation) {
			allocation = new Allocation(this, this.frame, this.pBody,
					this.jdbcconnection);
			allocation.selectexperiment(null);
		} else if (choice == btncreatematrix) {
			creatematrix = new Creatematrix(this, this.frame, this.pBody,
					this.jdbcconnection);
			creatematrix.selectexperiment(null);
		} else if (choice == btnwilcoxon) {
			createwilcoxon = new CreateWilcoxon(this, this.frame, this.pBody,
					this.jdbcconnection);
			createwilcoxon.selectexperiment(null);
		} else {
			;
		}
	}

	public void PerformActionObject(Object choice) {
		String wherestring = "";
		if (choice == allocation) {
			updateview = new UpdateView(this, this.frame, this.pLeft,
					this.pTop, this.pBody, this.jdbcconnection);
			updateview.viewtablerecord(allocation.TableName,
					allocation.primarykey, allocation.primarykeyvalue);
		}

		if (slavepane != null) {
			for (int i = 0; i < slavepane.length; i++) {
				if (choice == slavepane[i]) {
					updateview.viewtablerecord(slavepane[i].table,
							slavepane[i].primarykey,
							slavepane[i].primarykeyvalue);
				}
			}
		}

		if (choice == searchselection) {
			updateview = new UpdateView(this, this.frame, this.pLeft,
					this.pTop, this.pBody, this.jdbcconnection);
			updateview
					.viewtablerecord(searchselection.TableName,
							searchselection.primarykey,
							searchselection.primarykeyvalue);
		}

		if (choice == searchtablerecorddialog) {
			this.updatefield.setText(this.updatefieldvalue);
		}

		if (choice == Import) {
			FileChooser application = new FileChooser(this, jdbcconnection);
			application.setDefaultCloseOperation(JFrame.EXIT_ON_CLOSE);
		}

		if (choice == Code) {
			searchselection.selectbrowser("Systemcode", wherestring);
		}

	}
}
