# Supplementary material for: A database application for pre-processing, storage and comparison of mass spectra derived from patients and controls
Source: BMC Bioinformatics. 2006 Sep 5;7:403. doi: 10.1186/1471-2105-7-403 (PMC1594579; doi:10.1186/1471-2105-7-403)
Supplement: Additional file 3 — Java Source code as a proteomics. [file 1471-2105-7-403-S3.zip › proteomics/SearchSelection.java]

/*
 * Created on Mar 1, 2005
 *
 * TODO To change the template for this generated file go to
 * Window - Preferences - Java - Code Style - Code Templates
 */
package proteomics;

import java.awt.*;
import java.awt.event.*;
import java.beans.*;
import java.sql.SQLException;
import javax.swing.*;
import javax.swing.table.*;

/**
 * @author 836640
 * 
 * TODO To change the template for this generated type comment go to Window -
 * Preferences - Java - Code Style - Code Templates
 */
public class SearchSelection implements ActionListener, MouseListener,
		PropertyChangeListener {
	TableColumn col;

	Dimension fill;

	Box.Filler vFill;

	ControlCenter cc;

	JDBC jdbcconnection;

	DefaultTableModel model = new DefaultTableModel();

	BorderLayout borderlayout = new BorderLayout();

	GridBagLayout gridbaglayout1 = new GridBagLayout();

	GridBagConstraints gbc1 = new GridBagConstraints();

	GridBagLayout gridbaglayout2 = new GridBagLayout();

	GridBagConstraints gbc2 = new GridBagConstraints();

	JFrame frame;

	JPanel pLeft;

	JPanel pTop;

	JPanel pBody;

	JPanel browsepanel;

	JPanel panelnorth;

	JPanel panelsouth;

	JPanel bodybottempanel = new JPanel();

	JPanel searchtablerecordpanel;

	JPanel browseinfo;

	JPanel toppanel;

	ScrollPane panelcenter;

	JScrollPane browserpane;

	JButton btnOKsearch = null;

	JButton btnClearsearch = null;

	JButton btnNext;

	JButton btnFirst;

	JButton btnrefresh;

	JButton btnPrevious;

	JButton btnLast;

	JButton[] searchforeignkey;

	JButton[] searchforeignkey2;

	JTable table = null;

	TableSorter sorter = null;

	JDialog searchtablerecorddialog = null;

	TextField[] dummy1;

	TextField[] dummy2;

	ResultSetTableModel resultsettablemodel;

	FlowLayout layoutMgr;

	SearchSelection searchselection;

	JOptionPane optionsearch;

	Object object = null;

	Object[] clmHeaders;

	Object[][] odata;

	Object[][] odata2;

	Object[][] maxnumberofrecords;

	JLabel labelnumberofrecords;

	Label[] fieldname;

	String TableName;

	String TableNameold;

	String primarykey = "";

	String primarykeyvalue;

	String id;

	String dialogtitle;

	String wherestring;

	String prop;

	String stroffset;

	String strlimit;

	String query;

	String querymaxnumberrecords;

	String[] dummy1old;

	String[] dummy2old;

	String[] strSearch = { "=", ">=", ">", "<=", "<", "<>", "pattern" };

	String[] and_or = { "and", "or" };

	StringBuffer querybuffermaxnumberrecords;

	StringBuffer querybuffer;

	JComboBox sqlSearch0 = null;

	JComboBox sqlSearch1 = null;

	JComboBox sqlSearch2 = null;

	JComboBox sqlSearch3 = null;

	JComboBox sqlSearch4 = null;

	JComboBox sqlSearch5 = null;

	JComboBox sqlSearch6 = null;

	JComboBox sqlSearch7 = null;

	JComboBox sqlSearch8 = null;

	JComboBox sqlSearch9 = null;

	JComboBox sqlSearch10 = null;

	JComboBox sqlSearch11 = null;

	JComboBox sqlSearch12 = null;

	JComboBox sqlSearch13 = null;

	JComboBox sqlSearch14 = null;

	JComboBox sqlSearch15 = null;

	JComboBox sqlSearch16 = null;

	JComboBox sqlSearch17 = null;

	JComboBox sqlSearch18 = null;

	JComboBox sqlSearch19 = null;

	JComboBox sqlSearch20 = null;

	JComboBox sqlSearch21 = null;

	JComboBox sqlSearch22 = null;

	JComboBox sqlSearch23 = null;

	JComboBox sqlSearch24 = null;

	JComboBox sqlSearch25 = null;

	JComboBox sqlSearch26 = null;

	JComboBox sqlSearch27 = null;

	JComboBox sqlSearch28 = null;

	JComboBox sqlSearch29 = null;

	JComboBox sqlSearch30 = null;

	JComboBox and_or0 = null;

	JComboBox and_or1 = null;

	JComboBox and_or2 = null;

	JComboBox and_or3 = null;

	JComboBox and_or4 = null;

	JComboBox and_or5 = null;

	JComboBox and_or6 = null;

	JComboBox and_or7 = null;

	JComboBox and_or8 = null;

	JComboBox and_or9 = null;

	JComboBox and_or10 = null;

	JComboBox and_or11 = null;

	JComboBox and_or12 = null;

	JComboBox and_or13 = null;

	JComboBox and_or14 = null;

	JComboBox and_or15 = null;

	JComboBox and_or16 = null;

	JComboBox and_or17 = null;

	JComboBox and_or18 = null;

	JComboBox and_or19 = null;

	JComboBox and_or20 = null;

	JComboBox and_or21 = null;

	JComboBox and_or22 = null;

	JComboBox and_or23 = null;

	JComboBox and_or24 = null;

	JComboBox and_or25 = null;

	JComboBox and_or26 = null;

	JComboBox and_or27 = null;

	JComboBox and_or28 = null;

	JComboBox and_or29 = null;

	JComboBox and_or30 = null;

	JComboBox secondSearch0 = null;

	JComboBox secondSearch1 = null;

	JComboBox secondSearch2 = null;

	JComboBox secondSearch3 = null;

	JComboBox secondSearch4 = null;

	JComboBox secondSearch5 = null;

	JComboBox secondSearch6 = null;

	JComboBox secondSearch7 = null;

	JComboBox secondSearch8 = null;

	JComboBox secondSearch9 = null;

	JComboBox secondSearch10 = null;

	JComboBox secondSearch11 = null;

	JComboBox secondSearch12 = null;

	JComboBox secondSearch13 = null;

	JComboBox secondSearch14 = null;

	JComboBox secondSearch15 = null;

	JComboBox secondSearch16 = null;

	JComboBox secondSearch17 = null;

	JComboBox secondSearch18 = null;

	JComboBox secondSearch19 = null;

	JComboBox secondSearch20 = null;

	JComboBox secondSearch21 = null;

	JComboBox secondSearch22 = null;

	JComboBox secondSearch23 = null;

	JComboBox secondSearch24 = null;

	JComboBox secondSearch25 = null;

	JComboBox secondSearch26 = null;

	JComboBox secondSearch27 = null;

	JComboBox secondSearch28 = null;

	JComboBox secondSearch29 = null;

	JComboBox secondSearch30 = null;

	boolean firstwindow;

	boolean lastwindow;

	boolean dialog = false;

	int offset = 0;

	int limit = 5000;

	int numbersofrows = 0;

	int indexofid;

	int intmaxnumberofrecords;

	int j;

	int k;

	int l;

	int m;

	int n;

	int o;

	int p;

	int q;

	int columnwidth = 200;

	Integer testint;

	public SearchSelection(ControlCenter cc, Object object, JPanel body,
			JDBC jdbcconnection) {
		frame = new JFrame();
		pLeft = new JPanel();
		pTop = new JPanel();
		pBody = new JPanel();
		panelcenter = new ScrollPane();
		this.cc = cc;
		if (object != null) {
			this.object = object;
			if (object.getClass().isInstance(this.frame)) {
				this.frame = (JFrame) object;
			}
			if (object.getClass().toString().indexOf("JDialog") > -1) {
				this.dialog = true;
			}
		}
		this.pBody = body;
		this.jdbcconnection = jdbcconnection;
		panelsouth = new JPanel();
		panelsouth.setBackground(pBody.getBackground());
		BoxLayout boxlayout = new BoxLayout(panelsouth, BoxLayout.X_AXIS);
		panelsouth.setLayout(boxlayout);
		fill = new Dimension(50, 50);
		vFill = new Box.Filler(fill, fill, fill);
		panelsouth.add(vFill);
		btnNext = new JButton(">");
		btnNext.addActionListener(this);
		btnFirst = new JButton("|<");
		btnFirst.addActionListener(this);
		btnrefresh = new JButton("[]");
		btnrefresh.addActionListener(this);
		btnPrevious = new JButton("<");
		btnPrevious.addActionListener(this);
		btnLast = new JButton(">|");
		btnLast.addActionListener(this);
		browsepanel = new JPanel();
		layoutMgr = new FlowLayout(FlowLayout.LEFT, 2, 5);
		browsepanel.setLayout(layoutMgr);
		browsepanel.add(btnFirst);
		browsepanel.add(btnPrevious);
		browsepanel.add(btnrefresh);
		browsepanel.add(btnNext);
		browsepanel.add(btnLast);
		panelnorth = new JPanel();
		panelnorth.setLayout(new BorderLayout());
		labelnumberofrecords = new JLabel();
		browseinfo = new JPanel();
		toppanel = new JPanel();
		toppanel.setLayout(new BorderLayout());
	}

	public void selectbrowser(String tablename, String wherestring) {
		this.TableName = tablename;
		if (TableNameold != null) {
			if (!(TableName.trim().equalsIgnoreCase(TableNameold.trim()))) {
				offset = 0;
				dummy1old = null;
				dummy2old = null;
			}
		}
		TableNameold = this.TableName;
		browserpane = null;
		try {
			stroffset = String.valueOf(offset);
			strlimit = String.valueOf(limit);
			querymaxnumberrecords = "select count(*) from ";
			querybuffermaxnumberrecords = new StringBuffer(
					querymaxnumberrecords);
			querybuffermaxnumberrecords.append(tablename);
			if (!wherestring.trim().equals("")) {
				querybuffermaxnumberrecords.append(wherestring);
			}
			querymaxnumberrecords = querybuffermaxnumberrecords.toString();
			maxnumberofrecords = jdbcconnection
					.returnData(querymaxnumberrecords);
			intmaxnumberofrecords = 0;
			if (maxnumberofrecords != null) {
				intmaxnumberofrecords = Integer
						.parseInt(maxnumberofrecords[0][0].toString());
			}
			query = "select * from ";
			querybuffer = new StringBuffer(query);
			querybuffer.append(tablename);
			if (!wherestring.trim().equals("")) {
				querybuffer.append(wherestring);
			}
			querybuffer.append(" order by ");
			querybuffer.append(tablename);
			querybuffer.append("id desc ");
			querybuffer.append(" limit ");
			querybuffer.append(strlimit);
			querybuffer.append(" offset ");
			querybuffer.append(stroffset);
			query = querybuffer.toString();
			if (resultsettablemodel == null) {
				resultsettablemodel = new ResultSetTableModel(jdbcconnection,
						query);
			} else {
				resultsettablemodel.displayresults(jdbcconnection, query);
			}
			if (sorter == null) {
				sorter = new TableSorter(resultsettablemodel);
			} else {
				sorter.setTableModel(resultsettablemodel);
			}
			if (table == null) {
				table = new JTable(sorter);
				table.addMouseListener(this);
				table.setAutoResizeMode(JTable.AUTO_RESIZE_OFF);
				table
						.setPreferredScrollableViewportSize(new Dimension(100,
								200));
			} else {
				table.setModel(sorter);
			}
			sorter.setTableHeader(table.getTableHeader());
			for (int i = 0; i <= (table.getColumnCount() - 1); i++) {
				col = table.getColumnModel().getColumn(i);
				col.setPreferredWidth(columnwidth);
			}
			browserpane = new JScrollPane(table);
		} catch (SQLException e) {
			// TODO Auto-generated catch block
			e.printStackTrace();
		}
		Selectfields(panelcenter, tablename);
		pBody.setLayout(borderlayout);
		pBody.removeAll();
		if (dialog == true) {
			searchtablerecorddialog = (JDialog) object;
			searchtablerecorddialog.repaint();
		} else if (frame != null) {
			frame.repaint();
		}
		disablebrowsebuttons();
		panelnorth.removeAll();
		browseinfo.removeAll();
		browseinfo.add(labelnumberofrecords);
		toppanel.removeAll();
		toppanel.add(browsepanel, BorderLayout.WEST);
		toppanel.add(browseinfo, BorderLayout.EAST);
		panelnorth.add(toppanel, BorderLayout.NORTH);
		panelnorth.add(browserpane, BorderLayout.SOUTH);
		pBody.add(panelnorth, BorderLayout.NORTH);
		pBody.add(panelcenter, BorderLayout.CENTER);
		if (!dialog) {
			pBody.add(panelsouth, BorderLayout.SOUTH);
		}
		if (dialog == true) {
			searchtablerecorddialog = (JDialog) object;
			// searchtablerecorddialog.show();
			searchtablerecorddialog.setVisible(true);
		} else if (frame != null) {
			// frame.show();
			frame.setVisible(true);
			labelnumberofrecords.setText("hallo");
			labelnumberofrecords.setText("Number of selected records : "
					+ String.valueOf(intmaxnumberofrecords));
		}
	}

	private void disablebrowsebuttons() {
		if (offset == 0) {
			btnFirst.setEnabled(false);
			btnPrevious.setEnabled(false);
		} else {
			btnFirst.setEnabled(true);
			btnPrevious.setEnabled(true);
		}
		if ((offset + limit) >= intmaxnumberofrecords) {
			btnNext.setEnabled(false);
			btnLast.setEnabled(false);
		} else {
			btnNext.setEnabled(true);
			btnLast.setEnabled(true);
		}
	}

	private void Selectfields(ScrollPane panelcenter, String tablename) {
		odata = null;
		btnOKsearch = new JButton("Search");
		btnClearsearch = new JButton("Clear");
		try {
			query = "describe ";
			querybuffer = new StringBuffer(query);
			querybuffer.append(tablename);
			query = querybuffer.toString();
			odata = jdbcconnection.returnData(query);
		} catch (SQLException e) {
			e.printStackTrace();
		}
		fieldname = new Label[odata.length];
		dummy1 = new TextField[odata.length];
		dummy2 = new TextField[odata.length];
		searchforeignkey = new JButton[odata.length];
		searchforeignkey2 = new JButton[odata.length];
		gbc2.insets = new Insets(2, 2, 2, 2);
		bodybottempanel.removeAll();
		bodybottempanel.setLayout(gridbaglayout2);
		numbersofrows = odata.length;
		for (int i = 0; i <= (odata.length - 1); i++) {
			fieldname[i] = new Label((String) odata[i][0]);
			gbc2.gridx = 0;
			gbc2.gridy = i;
			gbc2.gridwidth = 1;
			gbc2.gridheight = 1;
			gridbaglayout2.setConstraints(fieldname[i], gbc2);
			bodybottempanel.add(fieldname[i]);
			gbc2.gridx = 1;
			gbc2.gridy = i;
			gbc2.gridwidth = 1;
			gbc2.gridheight = 1;
			switch (i) {
			case 0:
				sqlSearch0 = new JComboBox(strSearch);
				sqlSearch0.setSelectedIndex(0);
				sqlSearch0.setName("sqlSearch");
				sqlSearch0.setLightWeightPopupEnabled(false);
				gridbaglayout2.setConstraints(sqlSearch0, gbc2);
				break;
			case 1:
				sqlSearch1 = new JComboBox(strSearch);
				sqlSearch1.setSelectedIndex(0);
				sqlSearch1.setName("sqlSearch");
				sqlSearch1.setLightWeightPopupEnabled(false);
				gridbaglayout2.setConstraints(sqlSearch1, gbc2);
				break;
			case 2:
				sqlSearch2 = new JComboBox(strSearch);
				sqlSearch2.setSelectedIndex(0);
				sqlSearch2.setName("sqlSearch");
				sqlSearch2.setLightWeightPopupEnabled(false);
				gridbaglayout2.setConstraints(sqlSearch2, gbc2);
				break;
			case 3:
				sqlSearch3 = new JComboBox(strSearch);
				sqlSearch3.setSelectedIndex(0);
				sqlSearch3.setName("sqlSearch");
				sqlSearch3.setLightWeightPopupEnabled(false);
				gridbaglayout2.setConstraints(sqlSearch3, gbc2);
				break;
			case 4:
				sqlSearch4 = new JComboBox(strSearch);
				sqlSearch4.setSelectedIndex(0);
				sqlSearch4.setName("sqlSearch");
				sqlSearch4.setLightWeightPopupEnabled(false);
				gridbaglayout2.setConstraints(sqlSearch4, gbc2);
				break;
			case 5:
				sqlSearch5 = new JComboBox(strSearch);
				sqlSearch5.setSelectedIndex(0);
				sqlSearch5.setName("sqlSearch");
				sqlSearch5.setLightWeightPopupEnabled(false);
				gridbaglayout2.setConstraints(sqlSearch5, gbc2);
				break;
			case 6:
				sqlSearch6 = new JComboBox(strSearch);
				sqlSearch6.setSelectedIndex(0);
				sqlSearch6.setName("sqlSearch");
				sqlSearch6.setLightWeightPopupEnabled(false);
				gridbaglayout2.setConstraints(sqlSearch6, gbc2);
				break;
			case 7:
				sqlSearch7 = new JComboBox(strSearch);
				sqlSearch7.setSelectedIndex(0);
				sqlSearch7.setName("sqlSearch");
				sqlSearch7.setLightWeightPopupEnabled(false);
				gridbaglayout2.setConstraints(sqlSearch7, gbc2);
				break;
			case 8:
				sqlSearch8 = new JComboBox(strSearch);
				sqlSearch8.setSelectedIndex(0);
				sqlSearch8.setName("sqlSearch");
				sqlSearch8.setLightWeightPopupEnabled(false);
				gridbaglayout2.setConstraints(sqlSearch8, gbc2);
				break;
			case 9:
				sqlSearch9 = new JComboBox(strSearch);
				sqlSearch9.setSelectedIndex(0);
				sqlSearch9.setName("sqlSearch");
				sqlSearch9.setLightWeightPopupEnabled(false);
				gridbaglayout2.setConstraints(sqlSearch9, gbc2);
				break;
			case 10:
				sqlSearch10 = new JComboBox(strSearch);
				sqlSearch10.setSelectedIndex(0);
				sqlSearch10.setName("sqlSearch");
				sqlSearch10.setLightWeightPopupEnabled(false);
				gridbaglayout2.setConstraints(sqlSearch10, gbc2);
				break;
			case 11:
				sqlSearch11 = new JComboBox(strSearch);
				sqlSearch11.setSelectedIndex(0);
				sqlSearch11.setName("sqlSearch");
				sqlSearch11.setLightWeightPopupEnabled(false);
				gridbaglayout2.setConstraints(sqlSearch11, gbc2);
				break;
			case 12:
				sqlSearch12 = new JComboBox(strSearch);
				sqlSearch12.setSelectedIndex(0);
				sqlSearch12.setName("sqlSearch");
				sqlSearch12.setLightWeightPopupEnabled(false);
				gridbaglayout2.setConstraints(sqlSearch12, gbc2);
				break;
			case 13:
				sqlSearch13 = new JComboBox(strSearch);
				sqlSearch13.setSelectedIndex(0);
				sqlSearch13.setName("sqlSearch");
				sqlSearch13.setLightWeightPopupEnabled(false);
				gridbaglayout2.setConstraints(sqlSearch13, gbc2);
				break;
			case 14:
				sqlSearch14 = new JComboBox(strSearch);
				sqlSearch14.setSelectedIndex(0);
				sqlSearch14.setName("sqlSearch");
				sqlSearch14.setLightWeightPopupEnabled(false);
				gridbaglayout2.setConstraints(sqlSearch14, gbc2);
				break;
			case 15:
				sqlSearch15 = new JComboBox(strSearch);
				sqlSearch15.setSelectedIndex(0);
				sqlSearch15.setName("sqlSearch");
				sqlSearch15.setLightWeightPopupEnabled(false);
				gridbaglayout2.setConstraints(sqlSearch15, gbc2);
				break;
			case 16:
				sqlSearch16 = new JComboBox(strSearch);
				sqlSearch16.setSelectedIndex(0);
				sqlSearch16.setName("sqlSearch");
				sqlSearch16.setLightWeightPopupEnabled(false);
				gridbaglayout2.setConstraints(sqlSearch16, gbc2);
				break;
			case 17:
				sqlSearch17 = new JComboBox(strSearch);
				sqlSearch17.setSelectedIndex(0);
				sqlSearch17.setName("sqlSearch");
				sqlSearch17.setLightWeightPopupEnabled(false);
				gridbaglayout2.setConstraints(sqlSearch17, gbc2);
				break;
			case 18:
				sqlSearch18 = new JComboBox(strSearch);
				sqlSearch18.setSelectedIndex(0);
				sqlSearch18.setName("sqlSearch");
				sqlSearch18.setLightWeightPopupEnabled(false);
				gridbaglayout2.setConstraints(sqlSearch18, gbc2);
				break;
			case 19:
				sqlSearch19 = new JComboBox(strSearch);
				sqlSearch19.setSelectedIndex(0);
				sqlSearch19.setName("sqlSearch");
				sqlSearch19.setLightWeightPopupEnabled(false);
				gridbaglayout2.setConstraints(sqlSearch19, gbc2);
				break;
			case 20:
				sqlSearch20 = new JComboBox(strSearch);
				sqlSearch20.setSelectedIndex(0);
				sqlSearch20.setName("sqlSearch");
				sqlSearch20.setLightWeightPopupEnabled(false);
				gridbaglayout2.setConstraints(sqlSearch20, gbc2);
				break;
			case 21:
				sqlSearch21 = new JComboBox(strSearch);
				sqlSearch21.setSelectedIndex(0);
				sqlSearch21.setName("sqlSearch");
				sqlSearch21.setLightWeightPopupEnabled(false);
				gridbaglayout2.setConstraints(sqlSearch21, gbc2);
				break;
			case 22:
				sqlSearch22 = new JComboBox(strSearch);
				sqlSearch22.setSelectedIndex(0);
				sqlSearch22.setName("sqlSearch");
				sqlSearch22.setLightWeightPopupEnabled(false);
				gridbaglayout2.setConstraints(sqlSearch22, gbc2);
				break;
			case 23:
				sqlSearch23 = new JComboBox(strSearch);
				sqlSearch23.setSelectedIndex(0);
				sqlSearch23.setName("sqlSearch");
				sqlSearch23.setLightWeightPopupEnabled(false);
				gridbaglayout2.setConstraints(sqlSearch23, gbc2);
				break;
			case 24:
				sqlSearch24 = new JComboBox(strSearch);
				sqlSearch24.setSelectedIndex(0);
				sqlSearch24.setName("sqlSearch");
				sqlSearch24.setLightWeightPopupEnabled(false);
				gridbaglayout2.setConstraints(sqlSearch24, gbc2);
				break;
			case 25:
				sqlSearch25 = new JComboBox(strSearch);
				sqlSearch25.setSelectedIndex(0);
				sqlSearch25.setName("sqlSearch");
				sqlSearch25.setLightWeightPopupEnabled(false);
				gridbaglayout2.setConstraints(sqlSearch25, gbc2);
				break;
			case 26:
				sqlSearch26 = new JComboBox(strSearch);
				sqlSearch26.setSelectedIndex(0);
				sqlSearch26.setName("sqlSearch");
				sqlSearch26.setLightWeightPopupEnabled(false);
				gridbaglayout2.setConstraints(sqlSearch26, gbc2);
				break;
			case 27:
				sqlSearch27 = new JComboBox(strSearch);
				sqlSearch27.setSelectedIndex(0);
				sqlSearch27.setName("sqlSearch");
				sqlSearch27.setLightWeightPopupEnabled(false);
				gridbaglayout2.setConstraints(sqlSearch27, gbc2);
				break;
			case 28:
				sqlSearch28 = new JComboBox(strSearch);
				sqlSearch28.setSelectedIndex(0);
				sqlSearch28.setName("sqlSearch");
				sqlSearch28.setLightWeightPopupEnabled(false);
				gridbaglayout2.setConstraints(sqlSearch28, gbc2);
				break;
			case 29:
				sqlSearch29 = new JComboBox(strSearch);
				sqlSearch29.setSelectedIndex(0);
				sqlSearch29.setName("sqlSearch");
				sqlSearch29.setLightWeightPopupEnabled(false);
				gridbaglayout2.setConstraints(sqlSearch29, gbc2);
				break;
			case 30:
				sqlSearch30 = new JComboBox(strSearch);
				sqlSearch30.setSelectedIndex(0);
				sqlSearch30.setName("sqlSearch");
				sqlSearch30.setLightWeightPopupEnabled(false);
				gridbaglayout2.setConstraints(sqlSearch30, gbc2);
				break;
			}
			dummy1[i] = new TextField("", 20);
			dummy1[i].addActionListener(this);

			if (dummy1old != null) {
				if (!(dummy1old[i].trim().equals(""))) {
					dummy1[i].setText(dummy1old[i].trim());
				}
			}
			gbc2.gridx = 3;
			gbc2.gridy = i;
			gbc2.gridwidth = 1;
			gbc2.gridheight = 1;
			gridbaglayout2.setConstraints(dummy1[i], gbc2);
			bodybottempanel.add(dummy1[i]);
			searchforeignkey[i] = new JButton("...");
			searchforeignkey[i].addActionListener(this);
			gbc2.gridx = 4;
			gbc2.gridy = i;
			gbc2.gridwidth = 1;
			gbc2.gridheight = 1;
			gridbaglayout2.setConstraints(searchforeignkey[i], gbc2);
			id = "id";
			indexofid = fieldname[i].getText().trim().indexOf(id);
			if ((indexofid > -1)
					&& (id.length() + indexofid == fieldname[i].getText()
							.trim().length())) {
				if (!(fieldname[i].getText().trim().substring(0, indexofid)
						.equalsIgnoreCase(TableName.trim()))) {
					bodybottempanel.add(searchforeignkey[i]);
				}
			}
			gbc2.gridx = 5;
			gbc2.gridy = i;
			gbc2.gridwidth = 1;
			gbc2.gridheight = 1;
			switch (i) {
			case 0:
				and_or0 = new JComboBox(and_or);
				and_or0.setSelectedIndex(0);
				and_or0.setName("and_or");
				and_or0.setLightWeightPopupEnabled(false);
				gridbaglayout2.setConstraints(and_or0, gbc2);
				break;
			case 1:
				and_or1 = new JComboBox(and_or);
				and_or1.setSelectedIndex(0);
				and_or1.setName("and_or");
				and_or1.setLightWeightPopupEnabled(false);
				gridbaglayout2.setConstraints(and_or1, gbc2);
				break;
			case 2:
				and_or2 = new JComboBox(and_or);
				and_or2.setSelectedIndex(0);
				and_or2.setName("and_or");
				and_or2.setLightWeightPopupEnabled(false);
				gridbaglayout2.setConstraints(and_or2, gbc2);
				break;
			case 3:
				and_or3 = new JComboBox(and_or);
				and_or3.setSelectedIndex(0);
				and_or3.setName("and_or");
				and_or3.setLightWeightPopupEnabled(false);
				gridbaglayout2.setConstraints(and_or3, gbc2);
				break;
			case 4:
				and_or4 = new JComboBox(and_or);
				and_or4.setSelectedIndex(0);
				and_or4.setName("and_or");
				and_or4.setLightWeightPopupEnabled(false);
				gridbaglayout2.setConstraints(and_or4, gbc2);
				break;
			case 5:
				and_or5 = new JComboBox(and_or);
				and_or5.setSelectedIndex(0);
				and_or5.setName("and_or");
				and_or5.setLightWeightPopupEnabled(false);
				gridbaglayout2.setConstraints(and_or5, gbc2);
				break;
			case 6:
				and_or6 = new JComboBox(and_or);
				and_or6.setSelectedIndex(0);
				and_or6.setName("and_or");
				and_or6.setLightWeightPopupEnabled(false);
				gridbaglayout2.setConstraints(and_or6, gbc2);
				break;
			case 7:
				and_or7 = new JComboBox(and_or);
				and_or7.setSelectedIndex(0);
				and_or7.setName("and_or");
				and_or7.setLightWeightPopupEnabled(false);
				gridbaglayout2.setConstraints(and_or7, gbc2);
				break;
			case 8:
				and_or8 = new JComboBox(and_or);
				and_or8.setSelectedIndex(0);
				and_or8.setName("and_or");
				and_or8.setLightWeightPopupEnabled(false);
				gridbaglayout2.setConstraints(and_or8, gbc2);
				break;
			case 9:
				and_or9 = new JComboBox(and_or);
				and_or9.setSelectedIndex(0);
				and_or9.setName("and_or");
				and_or9.setLightWeightPopupEnabled(false);
				gridbaglayout2.setConstraints(and_or9, gbc2);
				break;
			case 10:
				and_or10 = new JComboBox(and_or);
				and_or10.setSelectedIndex(0);
				and_or10.setName("and_or");
				and_or10.setLightWeightPopupEnabled(false);
				gridbaglayout2.setConstraints(and_or10, gbc2);
				break;
			case 11:
				and_or11 = new JComboBox(and_or);
				and_or11.setSelectedIndex(0);
				and_or11.setName("and_or");
				and_or11.setLightWeightPopupEnabled(false);
				gridbaglayout2.setConstraints(and_or11, gbc2);
				break;
			case 12:
				and_or12 = new JComboBox(and_or);
				and_or12.setSelectedIndex(0);
				and_or12.setName("and_or");
				and_or12.setLightWeightPopupEnabled(false);
				gridbaglayout2.setConstraints(and_or12, gbc2);
				break;
			case 13:
				and_or13 = new JComboBox(and_or);
				and_or13.setSelectedIndex(0);
				and_or13.setName("and_or");
				and_or13.setLightWeightPopupEnabled(false);
				gridbaglayout2.setConstraints(and_or13, gbc2);
				break;
			case 14:
				and_or14 = new JComboBox(and_or);
				and_or14.setSelectedIndex(0);
				and_or14.setName("and_or");
				and_or14.setLightWeightPopupEnabled(false);
				gridbaglayout2.setConstraints(and_or14, gbc2);
				break;
			case 15:
				and_or15 = new JComboBox(and_or);
				and_or15.setSelectedIndex(0);
				and_or15.setName("and_or");
				and_or15.setLightWeightPopupEnabled(false);
				gridbaglayout2.setConstraints(and_or15, gbc2);
				break;
			case 16:
				and_or16 = new JComboBox(and_or);
				and_or16.setSelectedIndex(0);
				and_or16.setName("and_or");
				and_or16.setLightWeightPopupEnabled(false);
				gridbaglayout2.setConstraints(and_or16, gbc2);
				break;
			case 17:
				and_or17 = new JComboBox(and_or);
				and_or17.setSelectedIndex(0);
				and_or17.setName("and_or");
				and_or17.setLightWeightPopupEnabled(false);
				gridbaglayout2.setConstraints(and_or17, gbc2);
				break;
			case 18:
				and_or18 = new JComboBox(and_or);
				and_or18.setSelectedIndex(0);
				and_or18.setName("and_or");
				and_or18.setLightWeightPopupEnabled(false);
				gridbaglayout2.setConstraints(and_or18, gbc2);
				break;
			case 19:
				and_or19 = new JComboBox(and_or);
				and_or19.setSelectedIndex(0);
				and_or19.setName("and_or");
				and_or19.setLightWeightPopupEnabled(false);
				gridbaglayout2.setConstraints(and_or19, gbc2);
				break;
			case 20:
				and_or20 = new JComboBox(and_or);
				and_or20.setSelectedIndex(0);
				and_or20.setName("and_or");
				and_or20.setLightWeightPopupEnabled(false);
				gridbaglayout2.setConstraints(and_or20, gbc2);
				break;
			case 21:
				and_or21 = new JComboBox(and_or);
				and_or21.setSelectedIndex(0);
				and_or21.setName("and_or");
				and_or21.setLightWeightPopupEnabled(false);
				gridbaglayout2.setConstraints(and_or21, gbc2);
				break;
			case 22:
				and_or22 = new JComboBox(and_or);
				and_or22.setSelectedIndex(0);
				and_or22.setName("and_or");
				and_or22.setLightWeightPopupEnabled(false);
				gridbaglayout2.setConstraints(and_or22, gbc2);
				break;
			case 23:
				and_or23 = new JComboBox(and_or);
				and_or23.setSelectedIndex(0);
				and_or23.setName("and_or");
				and_or23.setLightWeightPopupEnabled(false);
				gridbaglayout2.setConstraints(and_or23, gbc2);
				break;
			case 24:
				and_or24 = new JComboBox(and_or);
				and_or24.setSelectedIndex(0);
				and_or24.setName("and_or");
				and_or24.setLightWeightPopupEnabled(false);
				gridbaglayout2.setConstraints(and_or24, gbc2);
				break;
			case 25:
				and_or25 = new JComboBox(and_or);
				and_or25.setSelectedIndex(0);
				and_or25.setName("and_or");
				and_or25.setLightWeightPopupEnabled(false);
				gridbaglayout2.setConstraints(and_or25, gbc2);
				break;
			case 26:
				and_or26 = new JComboBox(and_or);
				and_or26.setSelectedIndex(0);
				and_or26.setName("and_or");
				and_or26.setLightWeightPopupEnabled(false);
				gridbaglayout2.setConstraints(and_or26, gbc2);
				break;
			case 27:
				and_or27 = new JComboBox(and_or);
				and_or27.setSelectedIndex(0);
				and_or27.setName("and_or");
				and_or27.setLightWeightPopupEnabled(false);
				gridbaglayout2.setConstraints(and_or27, gbc2);
				break;
			case 28:
				and_or28 = new JComboBox(and_or);
				and_or28.setSelectedIndex(0);
				and_or28.setName("and_or");
				and_or28.setLightWeightPopupEnabled(false);
				gridbaglayout2.setConstraints(and_or28, gbc2);
				break;
			case 29:
				and_or29 = new JComboBox(and_or);
				and_or29.setSelectedIndex(0);
				and_or29.setName("and_or");
				and_or29.setLightWeightPopupEnabled(false);
				gridbaglayout2.setConstraints(and_or29, gbc2);
				break;
			case 30:
				and_or30 = new JComboBox(and_or);
				and_or30.setSelectedIndex(0);
				and_or30.setName("and_or");
				and_or30.setLightWeightPopupEnabled(false);
				gridbaglayout2.setConstraints(and_or30, gbc2);
				break;
			}
			gbc2.gridx = 6;
			gbc2.gridy = i;
			gbc2.gridwidth = 1;
			gbc2.gridheight = 1;
			switch (i) {
			case 0:
				secondSearch0 = new JComboBox(strSearch);
				secondSearch0.setSelectedIndex(0);
				secondSearch0.setName("secondSearch");
				secondSearch0.setLightWeightPopupEnabled(false);
				gridbaglayout2.setConstraints(secondSearch0, gbc2);
				break;
			case 1:
				secondSearch1 = new JComboBox(strSearch);
				secondSearch1.setSelectedIndex(0);
				secondSearch1.setName("secondSearch");
				secondSearch1.setLightWeightPopupEnabled(false);
				gridbaglayout2.setConstraints(secondSearch1, gbc2);
				break;
			case 2:
				secondSearch2 = new JComboBox(strSearch);
				secondSearch2.setSelectedIndex(0);
				secondSearch2.setName("secondSearch");
				secondSearch2.setLightWeightPopupEnabled(false);
				gridbaglayout2.setConstraints(secondSearch2, gbc2);
				break;
			case 3:
				secondSearch3 = new JComboBox(strSearch);
				secondSearch3.setSelectedIndex(0);
				secondSearch3.setName("secondSearch");
				secondSearch3.setLightWeightPopupEnabled(false);
				gridbaglayout2.setConstraints(secondSearch3, gbc2);
				break;
			case 4:
				secondSearch4 = new JComboBox(strSearch);
				secondSearch4.setSelectedIndex(0);
				secondSearch4.setName("secondSearch");
				secondSearch4.setLightWeightPopupEnabled(false);
				gridbaglayout2.setConstraints(secondSearch4, gbc2);
				break;
			case 5:
				secondSearch5 = new JComboBox(strSearch);
				secondSearch5.setSelectedIndex(0);
				secondSearch5.setName("secondSearch");
				secondSearch5.setLightWeightPopupEnabled(false);
				gridbaglayout2.setConstraints(secondSearch5, gbc2);
				break;
			case 6:
				secondSearch6 = new JComboBox(strSearch);
				secondSearch6.setSelectedIndex(0);
				secondSearch6.setName("secondSearch");
				secondSearch6.setLightWeightPopupEnabled(false);
				gridbaglayout2.setConstraints(secondSearch6, gbc2);
				break;
			case 7:
				secondSearch7 = new JComboBox(strSearch);
				secondSearch7.setSelectedIndex(0);
				secondSearch7.setName("secondSearch");
				secondSearch7.setLightWeightPopupEnabled(false);
				gridbaglayout2.setConstraints(secondSearch7, gbc2);
				break;
			case 8:
				secondSearch8 = new JComboBox(strSearch);
				secondSearch8.setSelectedIndex(0);
				secondSearch8.setName("secondSearch");
				secondSearch8.setLightWeightPopupEnabled(false);
				gridbaglayout2.setConstraints(secondSearch8, gbc2);
				break;
			case 9:
				secondSearch9 = new JComboBox(strSearch);
				secondSearch9.setSelectedIndex(0);
				secondSearch9.setName("secondSearch");
				secondSearch9.setLightWeightPopupEnabled(false);
				gridbaglayout2.setConstraints(secondSearch9, gbc2);
				break;
			case 10:
				secondSearch10 = new JComboBox(strSearch);
				secondSearch10.setSelectedIndex(0);
				secondSearch10.setName("secondSearch");
				secondSearch10.setLightWeightPopupEnabled(false);
				gridbaglayout2.setConstraints(secondSearch10, gbc2);
				break;
			case 11:
				secondSearch11 = new JComboBox(strSearch);
				secondSearch11.setSelectedIndex(0);
				secondSearch11.setName("secondSearch");
				secondSearch11.setLightWeightPopupEnabled(false);
				gridbaglayout2.setConstraints(secondSearch11, gbc2);
				break;
			case 12:
				secondSearch12 = new JComboBox(strSearch);
				secondSearch12.setSelectedIndex(0);
				secondSearch12.setName("secondSearch");
				secondSearch12.setLightWeightPopupEnabled(false);
				gridbaglayout2.setConstraints(secondSearch12, gbc2);
				break;
			case 13:
				secondSearch13 = new JComboBox(strSearch);
				secondSearch13.setSelectedIndex(0);
				secondSearch13.setName("secondSearch");
				secondSearch13.setLightWeightPopupEnabled(false);
				gridbaglayout2.setConstraints(secondSearch13, gbc2);
				break;
			case 14:
				secondSearch14 = new JComboBox(strSearch);
				secondSearch14.setSelectedIndex(0);
				secondSearch14.setName("secondSearch");
				secondSearch14.setLightWeightPopupEnabled(false);
				gridbaglayout2.setConstraints(secondSearch14, gbc2);
				break;
			case 15:
				secondSearch15 = new JComboBox(strSearch);
				secondSearch15.setSelectedIndex(0);
				secondSearch15.setName("secondSearch");
				secondSearch15.setLightWeightPopupEnabled(false);
				gridbaglayout2.setConstraints(secondSearch15, gbc2);
				break;
			case 16:
				secondSearch16 = new JComboBox(strSearch);
				secondSearch16.setSelectedIndex(0);
				secondSearch16.setName("secondSearch");
				secondSearch16.setLightWeightPopupEnabled(false);
				gridbaglayout2.setConstraints(secondSearch16, gbc2);
				break;
			case 17:
				secondSearch17 = new JComboBox(strSearch);
				secondSearch17.setSelectedIndex(0);
				secondSearch17.setName("secondSearch");
				secondSearch17.setLightWeightPopupEnabled(false);
				gridbaglayout2.setConstraints(secondSearch17, gbc2);
				break;
			case 18:
				secondSearch18 = new JComboBox(strSearch);
				secondSearch18.setSelectedIndex(0);
				secondSearch18.setName("secondSearch");
				secondSearch18.setLightWeightPopupEnabled(false);
				gridbaglayout2.setConstraints(secondSearch18, gbc2);
				break;
			case 19:
				secondSearch19 = new JComboBox(strSearch);
				secondSearch19.setSelectedIndex(0);
				secondSearch19.setName("secondSearch");
				secondSearch19.setLightWeightPopupEnabled(false);
				gridbaglayout2.setConstraints(secondSearch19, gbc2);
				break;
			case 20:
				secondSearch20 = new JComboBox(strSearch);
				secondSearch20.setSelectedIndex(0);
				secondSearch20.setName("secondSearch");
				secondSearch20.setLightWeightPopupEnabled(false);
				gridbaglayout2.setConstraints(secondSearch20, gbc2);
				break;
			case 21:
				secondSearch21 = new JComboBox(strSearch);
				secondSearch21.setSelectedIndex(0);
				secondSearch21.setName("secondSearch");
				secondSearch21.setLightWeightPopupEnabled(false);
				gridbaglayout2.setConstraints(secondSearch21, gbc2);
				break;
			case 22:
				secondSearch22 = new JComboBox(strSearch);
				secondSearch22.setSelectedIndex(0);
				secondSearch22.setName("secondSearch");
				secondSearch22.setLightWeightPopupEnabled(false);
				gridbaglayout2.setConstraints(secondSearch22, gbc2);
				break;
			case 23:
				secondSearch23 = new JComboBox(strSearch);
				secondSearch23.setSelectedIndex(0);
				secondSearch23.setName("secondSearch");
				secondSearch23.setLightWeightPopupEnabled(false);
				gridbaglayout2.setConstraints(secondSearch23, gbc2);
				break;
			case 24:
				secondSearch24 = new JComboBox(strSearch);
				secondSearch24.setSelectedIndex(0);
				secondSearch24.setName("secondSearch");
				secondSearch24.setLightWeightPopupEnabled(false);
				gridbaglayout2.setConstraints(secondSearch24, gbc2);
				break;
			case 25:
				secondSearch25 = new JComboBox(strSearch);
				secondSearch25.setSelectedIndex(0);
				secondSearch25.setName("secondSearch");
				secondSearch25.setLightWeightPopupEnabled(false);
				gridbaglayout2.setConstraints(secondSearch25, gbc2);
				break;
			case 26:
				secondSearch26 = new JComboBox(strSearch);
				secondSearch26.setSelectedIndex(0);
				secondSearch26.setName("secondSearch");
				secondSearch26.setLightWeightPopupEnabled(false);
				gridbaglayout2.setConstraints(secondSearch26, gbc2);
				break;
			case 27:
				secondSearch27 = new JComboBox(strSearch);
				secondSearch27.setSelectedIndex(0);
				secondSearch27.setName("secondSearch");
				secondSearch27.setLightWeightPopupEnabled(false);
				gridbaglayout2.setConstraints(secondSearch27, gbc2);
				break;
			case 28:
				secondSearch28 = new JComboBox(strSearch);
				secondSearch28.setSelectedIndex(0);
				secondSearch28.setName("secondSearch");
				secondSearch28.setLightWeightPopupEnabled(false);
				gridbaglayout2.setConstraints(secondSearch28, gbc2);
				break;
			case 29:
				secondSearch29 = new JComboBox(strSearch);
				secondSearch29.setSelectedIndex(0);
				secondSearch29.setName("secondSearch");
				secondSearch29.setLightWeightPopupEnabled(false);
				gridbaglayout2.setConstraints(secondSearch29, gbc2);
				break;
			case 30:
				secondSearch30 = new JComboBox(strSearch);
				secondSearch30.setSelectedIndex(0);
				secondSearch30.setName("secondSearch");
				secondSearch30.setLightWeightPopupEnabled(false);
				gridbaglayout2.setConstraints(secondSearch30, gbc2);
				break;
			}
			switch (i) {
			case 0:
				bodybottempanel.add(sqlSearch0);
				bodybottempanel.add(and_or0);
				bodybottempanel.add(secondSearch0);
				break;
			case 1:
				bodybottempanel.add(sqlSearch1);
				bodybottempanel.add(and_or1);
				bodybottempanel.add(secondSearch1);
				break;
			case 2:
				bodybottempanel.add(sqlSearch2);
				bodybottempanel.add(and_or2);
				bodybottempanel.add(secondSearch2);
				break;
			case 3:
				bodybottempanel.add(sqlSearch3);
				bodybottempanel.add(and_or3);
				bodybottempanel.add(secondSearch3);
				break;
			case 4:
				bodybottempanel.add(sqlSearch4);
				bodybottempanel.add(and_or4);
				bodybottempanel.add(secondSearch4);
				break;
			case 5:
				bodybottempanel.add(sqlSearch5);
				bodybottempanel.add(and_or5);
				bodybottempanel.add(secondSearch5);
				break;
			case 6:
				bodybottempanel.add(sqlSearch6);
				bodybottempanel.add(and_or6);
				bodybottempanel.add(secondSearch6);
				break;
			case 7:
				bodybottempanel.add(sqlSearch7);
				bodybottempanel.add(and_or7);
				bodybottempanel.add(secondSearch7);
				break;
			case 8:
				bodybottempanel.add(sqlSearch8);
				bodybottempanel.add(and_or8);
				bodybottempanel.add(secondSearch8);
				break;
			case 9:
				bodybottempanel.add(sqlSearch9);
				bodybottempanel.add(and_or9);
				bodybottempanel.add(secondSearch9);
				break;
			case 10:
				bodybottempanel.add(sqlSearch10);
				bodybottempanel.add(and_or10);
				bodybottempanel.add(secondSearch10);
				break;
			case 11:
				bodybottempanel.add(sqlSearch11);
				bodybottempanel.add(and_or11);
				bodybottempanel.add(secondSearch11);
				break;
			case 12:
				bodybottempanel.add(sqlSearch12);
				bodybottempanel.add(and_or12);
				bodybottempanel.add(secondSearch12);
				break;
			case 13:
				bodybottempanel.add(sqlSearch13);
				bodybottempanel.add(and_or13);
				bodybottempanel.add(secondSearch13);
				break;
			case 14:
				bodybottempanel.add(sqlSearch14);
				bodybottempanel.add(and_or14);
				bodybottempanel.add(secondSearch14);
				break;
			case 15:
				bodybottempanel.add(sqlSearch15);
				bodybottempanel.add(and_or15);
				bodybottempanel.add(secondSearch15);
				break;
			case 16:
				bodybottempanel.add(sqlSearch16);
				bodybottempanel.add(and_or16);
				bodybottempanel.add(secondSearch16);
				break;
			case 17:
				bodybottempanel.add(sqlSearch17);
				bodybottempanel.add(and_or17);
				bodybottempanel.add(secondSearch17);
				break;
			case 18:
				bodybottempanel.add(sqlSearch18);
				bodybottempanel.add(and_or18);
				bodybottempanel.add(secondSearch18);
				break;
			case 19:
				bodybottempanel.add(sqlSearch19);
				bodybottempanel.add(and_or19);
				bodybottempanel.add(secondSearch19);
				break;
			case 20:
				bodybottempanel.add(sqlSearch20);
				bodybottempanel.add(and_or20);
				bodybottempanel.add(secondSearch20);
				break;
			case 21:
				bodybottempanel.add(sqlSearch21);
				bodybottempanel.add(and_or21);
				bodybottempanel.add(secondSearch21);
				break;
			case 22:
				bodybottempanel.add(sqlSearch22);
				bodybottempanel.add(and_or22);
				bodybottempanel.add(secondSearch22);
				break;
			case 23:
				bodybottempanel.add(sqlSearch23);
				bodybottempanel.add(and_or23);
				bodybottempanel.add(secondSearch23);
				break;
			case 24:
				bodybottempanel.add(sqlSearch24);
				bodybottempanel.add(and_or24);
				bodybottempanel.add(secondSearch24);
				break;
			case 25:
				bodybottempanel.add(sqlSearch25);
				bodybottempanel.add(and_or25);
				bodybottempanel.add(secondSearch25);
				break;
			case 26:
				bodybottempanel.add(sqlSearch26);
				bodybottempanel.add(and_or26);
				bodybottempanel.add(secondSearch26);
				break;
			case 27:
				bodybottempanel.add(sqlSearch27);
				bodybottempanel.add(and_or27);
				bodybottempanel.add(secondSearch27);
				break;
			case 28:
				bodybottempanel.add(sqlSearch28);
				bodybottempanel.add(and_or28);
				bodybottempanel.add(secondSearch28);
				break;
			case 29:
				bodybottempanel.add(sqlSearch29);
				bodybottempanel.add(and_or29);
				bodybottempanel.add(secondSearch29);
				break;
			case 30:
				bodybottempanel.add(sqlSearch30);
				bodybottempanel.add(and_or30);
				bodybottempanel.add(secondSearch30);
				break;
			}
			dummy2[i] = new TextField("", 20);
			dummy2[i].addActionListener(this);
			if (dummy2old != null) {
				if (!(dummy2old[i].trim().equals(""))) {
					dummy2[i].setText(dummy2old[i].trim());
				}
			}
			gbc2.gridx = 7;
			gbc2.gridy = i;
			gbc2.gridwidth = 1;
			gbc2.gridheight = 1;
			gridbaglayout2.setConstraints(dummy2[i], gbc2);
			bodybottempanel.add(dummy2[i]);
			searchforeignkey2[i] = new JButton("...");
			searchforeignkey2[i].addActionListener(this);
			gbc2.gridx = 8;
			gbc2.gridy = i;
			gbc2.gridwidth = 1;
			gbc2.gridheight = 1;
			gridbaglayout2.setConstraints(searchforeignkey2[i], gbc2);
			id = "id";
			indexofid = fieldname[i].getText().trim().indexOf(id);
			if ((indexofid > -1)
					&& (id.length() + indexofid == fieldname[i].getText()
							.trim().length())) {
				if (!(fieldname[i].getText().trim().substring(0, indexofid)
						.equalsIgnoreCase(TableName.trim()))) {
					bodybottempanel.add(searchforeignkey2[i]);
				}
			}
			if (i == 0) {
				gbc2.gridx = 9;
				gbc2.gridy = i;
				gbc2.gridwidth = 1;
				gbc2.gridheight = 1;
				gridbaglayout2.setConstraints(btnOKsearch, gbc2);
				gbc2.gridx = 10;
				gbc2.gridy = i;
				gbc2.gridwidth = 1;
				gbc2.gridheight = 1;
				gridbaglayout2.setConstraints(btnClearsearch, gbc2);
			}
		}
		btnOKsearch.addActionListener(this);
		bodybottempanel.add(btnOKsearch);
		btnClearsearch.addActionListener(this);
		bodybottempanel.add(btnClearsearch);
		bodybottempanel.setBorder(BorderFactory.createTitledBorder("Search"));
		panelcenter.add(bodybottempanel);
	}

	private void CreateSelectiequery(String tablename) {
		odata = null;
		Component[] components = bodybottempanel.getComponents();
		TextField textfield;
		Label label;
		JComboBox combobox;
		String[] strtextfield = new String[components.length];
		String[] strtextfield2 = new String[components.length];
		String strlabel[] = new String[components.length];
		String strcombobox[] = new String[components.length];
		String strcombobox2[] = new String[components.length];
		String and_or[] = new String[components.length];
		String fieldtype[] = new String[components.length];
		String column = null;
		StringBuffer where = new StringBuffer();
		StringBuffer where2 = null;
		StringBuffer where3 = null;
		// StringBuffer stringbuffertextfield = null;
		// String fieldvalue = null;
		try {
			String query = "describe ";
			StringBuffer querybuffer = new StringBuffer(query);
			querybuffer.append(tablename);
			query = querybuffer.toString();
			odata = jdbcconnection.returnData(query);
		} catch (SQLException e) {
			e.printStackTrace();
		}
		j = k = l = n = o = p = q = 0;
		for (int i = 0; i <= (components.length - 1); i++) {
			if (components[i].getName() != null) {
				if (components[i].getName().indexOf("label") > -1) {
					label = (Label) components[i];
					strlabel[j] = label.getText();
					for (int z = 0; z <= (odata.length - 1); z++) {
						column = (String) odata[z][0];
						if (column.trim().equals(strlabel[j].trim())) {
							fieldtype[j] = (String) odata[z][1];
						}
					}
					j++;
				}
				if (components[i].getName().indexOf("sqlSearch") > -1) {
					combobox = (JComboBox) components[i];
					strcombobox[k] = combobox.getSelectedItem().toString();
					k++;
				}
				if (components[i].getName().indexOf("secondSearch") > -1) {
					combobox = (JComboBox) components[i];
					strcombobox2[p] = combobox.getSelectedItem().toString();
					p++;
				}
				if (components[i].getName().indexOf("and_or") > -1) {
					combobox = (JComboBox) components[i];
					and_or[q] = combobox.getSelectedItem().toString();
					q++;
				}
				if (components[i].getName().indexOf("textfield") > -1) {
					textfield = (TextField) components[i];
					if ((l % 2) == 0) {
						strtextfield[n] = textfield.getText();
						n++;
					} else {
						strtextfield2[o] = textfield.getText();
						o++;
					}
					l++;
				}
			}
		}
		m = 0;
		for (int i = 0; i < j; i++) {
			where3 = new StringBuffer();
			where2 = new StringBuffer();
			if ((strcombobox[i].indexOf("pattern") > -1)
					&& (fieldtype[i].indexOf("char") == -1)) {
				;
			} else {
				if (!strtextfield[i].trim().equals("")) {
					if (m == 0) {
						where.append(" where ");
					} else {
						where.append(" and ");
					}
					where3.append(strlabel[i]);
					where3.append(" ");
					if ((fieldtype[i].indexOf("char") > -1)
							&& (strcombobox[i].indexOf("pattern") > -1)) {
						where3.append("like");
					} else {
						where3.append(strcombobox[i]);
					}
					where3.append(" ");
					if (fieldtype[i].indexOf("char") > -1) {
						if (strcombobox[i].indexOf("pattern") > -1) {
							where3.append("'%");
						} else {
							where3.append("'");
						}
					}
					where3.append(checkfield(strtextfield[i].trim(),
							fieldtype[i]));
					if (fieldtype[i].indexOf("char") > -1) {
						if (strcombobox[i].indexOf("pattern") > -1) {
							where3.append("%'");
						} else {
							where3.append("'");
						}
					}
					m++;
				}
				if (!strtextfield2[i].trim().equals("")) {
					where2.append(" ");
					if (!strtextfield[i].trim().equals("")) {
						where2.append(and_or[i]);
						where2.append(" ");
						where2.append(strlabel[i]);
						where2.append(" ");
						if ((fieldtype[i].indexOf("char") > -1)
								&& (strcombobox2[i].indexOf("pattern") > -1)) {
							where2.append("like");
						} else {
							where2.append(strcombobox2[i]);
						}
						where2.append(" ");
						if (fieldtype[i].indexOf("char") > -1) {
							if (strcombobox2[i].indexOf("pattern") > -1) {
								where2.append("'%");
							} else {
								where2.append("'");
							}
						}
						where2.append(checkfield(strtextfield2[i].trim(),
								fieldtype[i]));
						if (fieldtype[i].indexOf("char") > -1) {
							if (strcombobox2[i].indexOf("pattern") > -1) {
								where2.append("%'");
							} else {
								where2.append("'");
							}
						}
					} else {
						if (m == 0) {
							where.append(" where ");
						} else {
							where.append(" and ");
						}
						where3.append(strlabel[i]);
						where3.append(" ");
						if ((fieldtype[i].indexOf("char") > -1)
								&& (strcombobox2[i].indexOf("pattern") > -1)) {
							where3.append("like");
						} else {
							where3.append(strcombobox2[i]);
						}
						where3.append(" ");
						if (fieldtype[i].indexOf("char") > -1) {
							if (strcombobox2[i].indexOf("pattern") > -1) {
								where3.append("'%");
							} else {
								where3.append("'");
							}
						}
						where3.append(checkfield(strtextfield2[i].trim(),
								fieldtype[i]));
						if (fieldtype[i].indexOf("char") > -1) {
							if (strcombobox2[i].indexOf("pattern") > -1) {
								where3.append("%'");
							} else {
								where3.append("'");
							}
						}
						m++;
					}
				}
				if (!where2.toString().trim().equals("")) {
					where.append("(");
					where.append(where3.toString());
					where.append(where2.toString());
					where.append(")");
				} else {
					where.append(where3.toString());
					where.append(where2.toString());
				}
			}
		}
		wherestring = where.toString();
		selectbrowser(tablename, wherestring);
	}

	private String checkfield(String tekst, String fieldtype) {
		// Integer testint;

		if (fieldtype.indexOf("char") > -1) {
			if (tekst.indexOf("'") > -1) {
				tekst = "";
			}
			if (tekst.indexOf("\"") > -1) {
				tekst = "";
			}
		}
		if (fieldtype.indexOf("int") > -1) {
			try {
				testint = Integer.valueOf(tekst);
			} catch (Exception ex) {
				tekst = "null";
			} finally {
			}
		}
		return tekst;
	}

	private void Clearfilledinvalues() {
		if (dummy1old != null) {
			for (int i = 0; i <= (dummy1old.length - 1); i++) {
				dummy1old[i] = "";
			}
		}
		if (dummy2old != null) {
			for (int i = 0; i <= (dummy2old.length - 1); i++) {
				dummy2old[i] = "";
			}
		}
	}

	private void Copyfilledinvalues() {
		if (dummy1 != null) {
			dummy1old = new String[dummy1.length];
			for (int i = 0; i <= (dummy1.length - 1); i++) {
				dummy1old[i] = dummy1[i].getText().trim();
			}
		}
		if (dummy2 != null) {
			dummy2old = new String[dummy2.length];
			for (int i = 0; i <= (dummy2.length - 1); i++) {
				dummy2old[i] = dummy2[i].getText().trim();
			}
		}
	}

	public void actionPerformed(ActionEvent evt) {
		Copyfilledinvalues();
		Object choice = evt.getSource();

		if (choice == btnFirst) {
			offset = 0;
			CreateSelectiequery(TableName);
		}

		if (choice == btnPrevious) {
			offset = offset - limit;
			if (offset < 0) {
				offset = 0;
			}
			CreateSelectiequery(TableName);
		}

		if (choice == btnrefresh) {
			offset = 0;
			btnClearsearch.doClick();
			CreateSelectiequery(TableName);
		}

		if (choice == btnNext) {
			offset = offset + limit;
			CreateSelectiequery(TableName);
		}

		if (choice == btnLast) {
			offset = intmaxnumberofrecords - (intmaxnumberofrecords % limit);
			CreateSelectiequery(TableName);
		}

		if (evt.getSource().toString().indexOf("TextField") > -1) {
			btnOKsearch.doClick();
		}

		if (choice == btnOKsearch) {
			offset = 0;
			CreateSelectiequery(TableName);
		}
		if (choice == btnClearsearch) {
			Clearfilledinvalues();
			Selectfields(panelcenter, TableName);
			pBody.remove(panelcenter);
			pBody.add(panelcenter, BorderLayout.CENTER);
			if (dialog == true) {
				searchtablerecorddialog = (JDialog) object;
				// searchtablerecorddialog.show();
				searchtablerecorddialog.setVisible(true);
			} else if (frame != null) {
				// frame.show();
				frame.setVisible(true);
			}
		}

		for (int i = 0; i <= (numbersofrows - 1); i++) {
			if (evt.getSource() == searchforeignkey[i]) {
				indexofid = fieldname[i].getText().trim().indexOf(id);
				cc.updatefield = dummy1[i];
				dialogtitle = "Search "
						+ fieldname[i].getText().trim().substring(0, indexofid);
				optionsearch = new JOptionPane(dialogtitle,
						JOptionPane.QUESTION_MESSAGE, JOptionPane.YES_NO_OPTION);
				cc.searchtablerecorddialog = optionsearch.createDialog(
						this.frame, dialogtitle);
				optionsearch.addPropertyChangeListener(this);
				searchtablerecordpanel = new JPanel();
				cc.searchtablerecorddialog.getContentPane().add(
						searchtablerecordpanel);
				searchselection = new SearchSelection(this.cc,
						cc.searchtablerecorddialog, searchtablerecordpanel,
						this.jdbcconnection);
				wherestring = "";
				searchselection.selectbrowser(fieldname[i].getText().trim()
						.substring(0, indexofid), wherestring);
				cc.searchtablerecorddialog.setSize(900, 700);
				cc.searchtablerecorddialog.setVisible(true);
			}
			if (evt.getSource() == searchforeignkey2[i]) {
				indexofid = fieldname[i].getText().trim().indexOf(id);
				cc.updatefield = dummy2[i];
				dialogtitle = "Search "
						+ fieldname[i].getText().trim().substring(0, indexofid);
				optionsearch = new JOptionPane(dialogtitle,
						JOptionPane.QUESTION_MESSAGE, JOptionPane.YES_NO_OPTION);
				cc.searchtablerecorddialog = optionsearch.createDialog(
						this.frame, dialogtitle);
				optionsearch.addPropertyChangeListener(this);
				searchtablerecordpanel = new JPanel();
				cc.searchtablerecorddialog.getContentPane().add(
						searchtablerecordpanel);
				searchselection = new SearchSelection(this.cc,
						cc.searchtablerecorddialog, searchtablerecordpanel,
						this.jdbcconnection);
				wherestring = "";
				searchselection.selectbrowser(fieldname[i].getText().trim()
						.substring(0, indexofid), wherestring);
				cc.searchtablerecorddialog.setSize(900, 700);
				cc.searchtablerecorddialog.setVisible(true);
			}
		}
	}

	public void mouseClicked(MouseEvent evt2) {
		odata2 = null;
		int columnpositionprimairykey = -1;
		try {
			String query = "describe ";
			StringBuffer querybuffer = new StringBuffer(query);
			querybuffer.append(TableName);
			query = querybuffer.toString();
			odata2 = jdbcconnection.returnData(query);
		} catch (SQLException e) {
			e.printStackTrace();
		}
		for (int j = 0; j <= (odata2.length - 1); j++) {
			if (((String) odata2[j][3]).equals("PRI")) {
				primarykey = (String) odata2[j][0];
				for (int i = 0; i < table.getColumnCount(); i++) {
					if (table.getColumnName(i).equals((String) odata2[j][0])) {
						columnpositionprimairykey = i;
					}
				}
			}
		}
		primarykeyvalue = sorter.getValueAt(table.getSelectedRow(),
				columnpositionprimairykey).toString();
		if (dialog == true) {
			cc.updatefieldvalue = primarykeyvalue;
			cc.PerformActionObject(searchtablerecorddialog);
			searchtablerecorddialog.dispose();
		} else if (frame != null) {
			cc.PerformActionObject(this);
		}

	}

	public void mouseEntered(MouseEvent arg0) {
	}

	public void mouseExited(MouseEvent arg0) {
	}

	public void mousePressed(MouseEvent arg0) {
	}

	public void mouseReleased(MouseEvent arg0) {
	}

	/*
	 * (non-Javadoc)
	 * 
	 * @see java.beans.PropertyChangeListener#propertyChange(java.beans.PropertyChangeEvent)
	 */
	public void propertyChange(PropertyChangeEvent evt) {
		prop = evt.getPropertyName();
		if (cc.searchtablerecorddialog != null) {
			if (cc.searchtablerecorddialog.isVisible()
					&& (evt.getSource() == optionsearch)
					&& (prop.equals(JOptionPane.VALUE_PROPERTY))) {
				if (evt.getOldValue().toString().trim().equalsIgnoreCase("0")) {
					optionsearch.setVisible(false);
				} else if (evt.getOldValue().toString().trim()
						.equalsIgnoreCase("1")) {
					cc.searchtablerecorddialog.setVisible(false);
				} else {
					cc.searchtablerecorddialog.setVisible(false);
				}
			}
		}
	}
}
