# Supplementary material for: A database application for pre-processing, storage and comparison of mass spectra derived from patients and controls
Source: BMC Bioinformatics. 2006 Sep 5;7:403. doi: 10.1186/1471-2105-7-403 (PMC1594579; doi:10.1186/1471-2105-7-403)
Supplement: Additional file 3 — Java Source code as a proteomics. [file 1471-2105-7-403-S3.zip › proteomics/BodyPanel.java]

/*
 * Created on Feb 15, 2005
 *
 * TODO To change the template for this generated file go to
 * Window - Preferences - Java - Code Style - Code Templates
 */
package proteomics;

import java.awt.*;

import javax.swing.*;

/**
 * @author 836640
 * 
 * TODO To change the template for this generated type comment go to Window -
 * Preferences - Java - Code Style - Code Templates
 */
public class BodyPanel {

	Color erasmuslichtblauw = new Color(134, 210, 237);

	public BodyPanel(JPanel body, ControlCenter controlcenter) {
		BorderLayout borderlayout = new BorderLayout();
		body.setBackground(erasmuslichtblauw);
		JLabel erasmusmclabel = new JLabel();
		body.setLayout(borderlayout);
		JPanel left = new JPanel();
		BoxLayout boxlayout = new BoxLayout(left, BoxLayout.Y_AXIS);
		left.setLayout(boxlayout);
		Dimension fill = new Dimension(250, 100);
		Box.Filler vFill = new Box.Filler(fill, fill, fill);
		left.add(vFill);
		left.setBackground(erasmuslichtblauw);
		body.add(left, BorderLayout.WEST);
		body.add(erasmusmclabel, BorderLayout.CENTER);
	}
}
