# Supplementary material for: A database application for pre-processing, storage and comparison of mass spectra derived from patients and controls
Source: BMC Bioinformatics. 2006 Sep 5;7:403. doi: 10.1186/1471-2105-7-403 (PMC1594579; doi:10.1186/1471-2105-7-403)
Supplement: Additional file 3 — Java Source code as a proteomics. [file 1471-2105-7-403-S3.zip › proteomics/Allocation.java]

/*
 * Created on May 17, 2005
 *
 * TODO To change the template for this generated file go to
 * Window - Preferences - Java - Code Style - Code Templates
 */
package proteomics;

import java.awt.*;
import java.awt.event.*;
import java.beans.PropertyChangeEvent;
import java.beans.PropertyChangeListener;
import java.io.FileDescriptor;
import java.io.FileOutputStream;
import java.io.IOException;
import java.sql.SQLException;
import javax.swing.*;

/**
 * @author 836640
 * 
 * TODO To change the template for this generated type comment go to Window -
 * Preferences - Java - Code Style - Code Templates
 */
class Allocation implements TextListener, ActionListener, ItemListener,
		PropertyChangeListener, MouseListener {

	FileOutputStream os;

	FileDescriptor fd;

	JScrollPane scrollpane;

	ResultSetTableModel resultsettablemodel;

	TableSorter sorter;

	JTable allocationtable;

	Color erasmuslichtblauw = new Color(134, 210, 237);

	JOptionPane optionsearch;

	Object[][] odataexperimentname;

	Object[][] maxnumberofrecords;

	Object[][] odatadetails;

	Object[] oheaders;

	SearchSelection searchselection;

	ControlCenter cc;

	JDBC jdbcconnection;

	TextFilter textfilter = new TextFilter();

	FidFilter fidfilter = new FidFilter();

	FlowLayout flowlayout;

	BoxLayout boxlayout;

	GridBagLayout gridbagexperiment;

	GridBagLayout gridbagresults;

	GridBagConstraints constraintsexperiment;

	GridBagConstraints constraintsresults;

	Color colorgray = new Color(204, 204, 204);

	Box.Filler vFill;

	Dimension fill;

	FlowLayout layoutMgr;

	JFrame frame = new JFrame();

	JPanel pBody;

	JPanel allocationnorth;

	ScrollPane scrollallocationcenter;

	JPanel allocationcenterpanel;

	JPanel allocationcenterpanelnorthleft;

	JPanel browsepanel;

	JPanel allocationcenterpanelnorth;

	JPanel allocationcenterpanelsouth;

	JPanel allocationsouth;

	JPanel panelexperimentleft;

	JPanel panelexperimentright;

	JPanel panelexperiment;

	JPanel searchtablerecordpanel;

	JPanel allocationcenterpaneltotal;

	JPanel dummypanel;

	JLabel labelexperimentname;

	JLabel experimentidlabel;

	JLabel labelfiletype;

	JLabel equipmentlabel;

	JLabel samplelabel;

	TextField testfield;

	TextField experimentname;

	TextField experimentid;

	TextField equipmentname;

	TextField dateexperiment;

	TextField selectsampleid;

	TextField selectsamplecode;

	TextField[] Filename;

	TextField[] Sampleid;

	TextField[] Groupid;

	TextField[] Group_code;

	TextField[] Sample_code;

	TextField[] Sample_name;

	TextField[] Group_name;

	JLabel[] Tableheader;

	JLabel datelabel;

	JLabel grouplabel;

	JLabel groupnamelabel;

	JLabel numberofrecords;

	JLabel labelzero;

	JLabel selectsamplelabel;

	JLabel labelrecordsnotallocated;

	Checkbox checkboxall;

	Checkbox[] checkbox;

	JButton search;

	JButton btnsave;

	JButton btnrefresh;

	JButton creatematrix;

	JButton report;

	JButton btnNext;

	JButton btnFirst;

	JButton btnPrevious;

	JButton btnLast;

	JButton selectinputsample;

	JButton savereportallocation;

	JButton clearselectedsample;

	JButton[] searchsample;

	JButton[] clearsample;

	JButton[] searchgroup;

	JButton[] cleargroup;

	JSlider slider;

	String dialogtitle;

	String wherestring;

	String strquery;

	String userhome;

	String fileSeparator;

	String querymaxnumberrecords;

	String strexperimentname;

	String strequipmentname;

	String experimentdate;

	String filtertype;

	String strsampleid;

	String strgroupid = "";

	String strlimit;

	String prop;

	String importsampleid = "";

	String queryallocationreport;

	String newsamplename;

	String linefeed = "\n";

	String[] filtertypes = { fidfilter.getDescription(),
			textfilter.getDescription() };

	String[] newsampleid;

	String[] newgroupid;

	String[] oldsampleid;

	String[] oldgroupid;

	String[] resultid;

	String[] oldsamplecode;

	String[] oldgroupcode;

	String TableName;

	String primarykey;

	String primarykeyvalue;

	String stroldsampleid;

	String newgroupid2;

	String strnewampleid;

	String stroldgroupid;

	String strnewgroupid;

	String stroffset;

	String displayedsamplecode;

	String printallocation;

	String exportname;

	StringBuffer querybuffer;

	StringBuffer printallocationbuffer;

	JComboBox filtercombobox;

	Object[][] odata;

	Object[][] odatasample;

	Object[][] odatagroup;

	Object[] clmHeaders = null;

	Object[][] odatafiles;

	int updatesample;

	int updategroup;

	int updatesampleid;

	int updategroupid;

	int offset = 0;

	int limit = 50;

	int datalength = 0;

	int intmaxnumberofrecords;

	int recordsnotallocated = 0;

	boolean showerrormessageonce = true;

	boolean debugmode = false;

	boolean fields_ok;

	byte[] data;

	public Allocation(ControlCenter cc, JFrame frame, JPanel body,
			JDBC jdbcconnection) {
		this.cc = cc;
		this.pBody = body;
		this.frame = frame;
		this.jdbcconnection = jdbcconnection;
		showerrormessageonce = true;
	}

	public void selectexperiment(String inputexperimentnumber) {
		allocationcenterpanel = new JPanel();
		allocationcenterpanelnorthleft = new JPanel();
		browsepanel = new JPanel();
		allocationcenterpanelnorth = new JPanel();
		allocationcenterpanelsouth = new JPanel();
		allocationcenterpanel.setLayout(new BorderLayout());
		allocationnorth = new JPanel();
		scrollallocationcenter = new ScrollPane();
		allocationcenterpaneltotal = new JPanel();
		allocationcenterpaneltotal.setLayout(new BorderLayout());
		dummypanel = new JPanel();
		allocationcenterpaneltotal.add(allocationcenterpanelsouth,
				BorderLayout.NORTH);
		allocationcenterpaneltotal.add(dummypanel, BorderLayout.CENTER);
		scrollallocationcenter.add(allocationcenterpaneltotal);
		allocationsouth = new JPanel();
		panelexperimentleft = new JPanel();
		panelexperimentleft.setBorder(BorderFactory
				.createTitledBorder("Experiment"));
		panelexperimentright = new JPanel();
		labelrecordsnotallocated = new JLabel("not allocated :");
		panelexperimentright
				.setBorder(BorderFactory.createTitledBorder("Info"));
		panelexperimentright.add(labelrecordsnotallocated);
		gridbagexperiment = new GridBagLayout();
		panelexperimentleft.setLayout(gridbagexperiment);
		constraintsexperiment = new GridBagConstraints();
		constraintsexperiment.anchor = GridBagConstraints.FIRST_LINE_START;
		constraintsexperiment.insets = new Insets(2, 2, 2, 2);
		experimentidlabel = new JLabel(" ID");
		constraintsexperiment.gridx = 0;
		constraintsexperiment.gridy = 1;
		constraintsexperiment.gridwidth = 1;
		constraintsexperiment.gridheight = 1;
		gridbagexperiment.setConstraints(experimentidlabel,
				constraintsexperiment);
		panelexperimentleft.add(experimentidlabel);
		experimentid = new TextField(20);
		experimentid.addTextListener(this);
		experimentid.setEnabled(false);
		experimentid.setBackground(colorgray);
		constraintsexperiment.gridx = 1;
		constraintsexperiment.gridy = 1;
		constraintsexperiment.gridwidth = 1;
		constraintsexperiment.gridheight = 1;
		gridbagexperiment.setConstraints(experimentid, constraintsexperiment);
		panelexperimentleft.add(experimentid);
		constraintsexperiment.gridx = 2;
		constraintsexperiment.gridy = 1;
		constraintsexperiment.gridwidth = 3;
		constraintsexperiment.gridheight = 1;
		search = new JButton("Search");
		search.addActionListener(this);
		gridbagexperiment.setConstraints(search, constraintsexperiment);
		panelexperimentleft.add(search);
		labelexperimentname = new JLabel("Name");
		constraintsexperiment.gridx = 0;
		constraintsexperiment.gridy = 2;
		constraintsexperiment.gridwidth = 1;
		constraintsexperiment.gridheight = 1;
		gridbagexperiment.setConstraints(labelexperimentname,
				constraintsexperiment);
		panelexperimentleft.add(labelexperimentname);
		experimentname = new TextField(30);
		experimentname.setEnabled(false);
		experimentname.setBackground(colorgray);
		constraintsexperiment.gridx = 1;
		constraintsexperiment.gridy = 2;
		constraintsexperiment.gridwidth = 4;
		constraintsexperiment.gridheight = 1;
		gridbagexperiment.setConstraints(experimentname, constraintsexperiment);
		panelexperimentleft.add(experimentname);
		equipmentlabel = new JLabel("Equipment");
		constraintsexperiment.gridx = 0;
		constraintsexperiment.gridy = 3;
		constraintsexperiment.gridwidth = 1;
		constraintsexperiment.gridheight = 1;
		gridbagexperiment.setConstraints(equipmentlabel, constraintsexperiment);
		panelexperimentleft.add(equipmentlabel);
		equipmentname = new TextField(50);
		equipmentname.setEnabled(false);
		equipmentname.setBackground(colorgray);
		constraintsexperiment.gridx = 1;
		constraintsexperiment.gridy = 3;
		constraintsexperiment.gridwidth = 4;
		constraintsexperiment.gridheight = 1;
		gridbagexperiment.setConstraints(equipmentname, constraintsexperiment);
		panelexperimentleft.add(equipmentname);
		datelabel = new JLabel("Date");
		constraintsexperiment.gridx = 0;
		constraintsexperiment.gridy = 4;
		constraintsexperiment.gridwidth = 1;
		constraintsexperiment.gridheight = 1;
		gridbagexperiment.setConstraints(datelabel, constraintsexperiment);
		panelexperimentleft.add(datelabel);
		dateexperiment = new TextField(10);
		dateexperiment.setEnabled(false);
		dateexperiment.setBackground(colorgray);
		constraintsexperiment.gridx = 1;
		constraintsexperiment.gridy = 4;
		constraintsexperiment.gridwidth = 1;
		constraintsexperiment.gridheight = 1;
		gridbagexperiment.setConstraints(dateexperiment, constraintsexperiment);
		panelexperimentleft.add(dateexperiment);
		labelfiletype = new JLabel("File Type");
		constraintsexperiment.gridx = 0;
		constraintsexperiment.gridy = 5;
		constraintsexperiment.gridwidth = 1;
		constraintsexperiment.gridheight = 1;
		gridbagexperiment.setConstraints(labelfiletype, constraintsexperiment);
		panelexperimentleft.add(labelfiletype);
		filtercombobox = new JComboBox(filtertypes);
		filtercombobox.setLightWeightPopupEnabled(false);
		constraintsexperiment.gridx = 1;
		constraintsexperiment.gridy = 5;
		constraintsexperiment.gridwidth = 1;
		constraintsexperiment.gridheight = 1;
		gridbagexperiment.setConstraints(filtercombobox, constraintsexperiment);
		panelexperimentleft.add(filtercombobox);
		filtercombobox.addActionListener(this);
		constraintsexperiment.gridx = 0;
		constraintsexperiment.gridy = 6;
		constraintsexperiment.gridwidth = 1;
		constraintsexperiment.gridheight = 1;
		selectsamplelabel = new JLabel(" Sample");
		gridbagexperiment.setConstraints(selectsamplelabel,
				constraintsexperiment);
		panelexperimentleft.add(selectsamplelabel);
		constraintsexperiment.gridx = 1;
		constraintsexperiment.gridy = 6;
		constraintsexperiment.gridwidth = 1;
		constraintsexperiment.gridheight = 1;
		selectsampleid = new TextField(20);
		selectsampleid.addTextListener(this);
		selectsampleid.setEnabled(false);
		selectsampleid.setBackground(colorgray);
		gridbagexperiment.setConstraints(selectsampleid, constraintsexperiment);
		panelexperimentleft.add(selectsampleid);
		constraintsexperiment.gridx = 2;
		constraintsexperiment.gridy = 6;
		constraintsexperiment.gridwidth = 1;
		constraintsexperiment.gridheight = 1;
		selectinputsample = new JButton("Search");
		selectinputsample.addActionListener(this);
		gridbagexperiment.setConstraints(selectinputsample,
				constraintsexperiment);
		panelexperimentleft.add(selectinputsample);
		constraintsexperiment.gridx = 3;
		constraintsexperiment.gridy = 6;
		constraintsexperiment.gridwidth = 1;
		constraintsexperiment.gridheight = 1;
		clearselectedsample = new JButton("Clear");
		clearselectedsample.addActionListener(this);
		gridbagexperiment.setConstraints(clearselectedsample,
				constraintsexperiment);
		panelexperimentleft.add(clearselectedsample);
		constraintsexperiment.gridx = 4;
		constraintsexperiment.gridy = 6;
		constraintsexperiment.gridwidth = 1;
		constraintsexperiment.gridheight = 1;
		selectsamplecode = new TextField(16);
		selectsamplecode.setBackground(Color.YELLOW);
		selectsamplecode.setEnabled(false);
		gridbagexperiment.setConstraints(selectsamplecode,
				constraintsexperiment);
		panelexperimentleft.add(selectsamplecode);
		FlowLayout layoutMgr = new FlowLayout(FlowLayout.LEFT, 10, 5);
		allocationnorth.setLayout(layoutMgr);
		allocationnorth.add(panelexperimentleft);
		allocationnorth.add(panelexperimentright);
		BoxLayout boxlayout = new BoxLayout(allocationsouth, BoxLayout.X_AXIS);
		allocationsouth.setLayout(boxlayout);
		fill = new Dimension(25, 30);
		vFill = new Box.Filler(fill, fill, fill);
		allocationsouth.add(vFill);
		pBody.setLayout(new BorderLayout());
		pBody.removeAll();
		pBody.add(allocationnorth, BorderLayout.PAGE_START);
		allocationcenterpanelsouth.setBackground(erasmuslichtblauw);
		allocationsouth.setBackground(erasmuslichtblauw);
		dummypanel.setBackground(erasmuslichtblauw);
		JPanel testpanel2 = new JPanel();
		testpanel2.setLayout(new BorderLayout());
		allocationcenterpanelnorth.setLayout(new BorderLayout());
		allocationcenterpanelnorth.add(allocationcenterpanelnorthleft,
				BorderLayout.WEST);
		allocationcenterpanelnorth.add(browsepanel, BorderLayout.EAST);
		testpanel2.add(allocationcenterpanelnorth, BorderLayout.NORTH);
		testpanel2.add(scrollallocationcenter, BorderLayout.CENTER);
		pBody.add(testpanel2, BorderLayout.CENTER);
		pBody.add(allocationsouth, BorderLayout.PAGE_END);
		if (inputexperimentnumber != null) {
			experimentid.setText(inputexperimentnumber);
		}
		frame.setVisible(true);
	}

	private void getexperimentname() {
		try {
			strquery = "select exp.name, equip.name, exp.date "
					+ "from Experiment exp left outer join equipment equip "
					+ "on exp.equipmentid = equip.equipmentid "
					+ "where experimentid = " + experimentid.getText().trim();
			odataexperimentname = jdbcconnection.returnData(strquery);
			if (odataexperimentname.length > 0) {
				strexperimentname = (String) odataexperimentname[0][0];
				strequipmentname = (String) odataexperimentname[0][1];
				experimentdate = (String) odataexperimentname[0][2];
			} else {
				strexperimentname = "";
			}
		} catch (SQLException e) {
			if (debugmode) {
				e.printStackTrace();
			} else {
				JOptionPane.showMessageDialog(null, e.getMessage(), "Error",
						JOptionPane.ERROR_MESSAGE);
			}
		}
	}

	private void PerformAction() {
		if ((!(experimentid.getText().equalsIgnoreCase("")))
				&& (!(filtercombobox.getSelectedItem().toString().equals("")))) {
			allocatesamples();
		}
	}

	private void disablebrowsebuttons() {
		numberofrecords.setText(String.valueOf(intmaxnumberofrecords));
		labelrecordsnotallocated.setText("not allocated : "
				+ String.valueOf(recordsnotallocated));
		if (offset == 0) {
			btnFirst.setEnabled(false);
			btnPrevious.setEnabled(false);
		}
		if ((offset + limit) >= intmaxnumberofrecords) {
			btnNext.setEnabled(false);
			btnLast.setEnabled(false);
		}
		if (intmaxnumberofrecords > limit) {
			slider.setMinimum(0);
			slider.setMaximum(intmaxnumberofrecords);
			slider.setValue(offset);
			slider.setMajorTickSpacing(intmaxnumberofrecords / 10);
			slider.setPaintTicks(true);
			slider.addMouseListener(this);

		} else {
			slider.setVisible(false);
			labelzero.setText("number of records : ");
		}
	}

	private void allocatesamples() {
		queryresults();
		displayfields();
		if (datalength == 0) {
		} else {
			disablebrowsebuttons();
		}
		frame.setVisible(true);
	}

	private void displayfields() {
		allocationcenterpanelnorthleft.setBackground(colorgray);
		allocationcenterpanelsouth.setBackground(colorgray);
		dummypanel.setBackground(colorgray);
		allocationcenterpanelsouth.removeAll();
		allocationcenterpanelnorthleft.removeAll();
		browsepanel.removeAll();
		if (datalength == 0) {
			frame.setVisible(true);
			return;
		}
		allocationcenterpanelnorthleft.setLayout(new GridBagLayout());
		flowlayout = new FlowLayout(FlowLayout.LEFT, 10, 5);
		allocationcenterpanelnorthleft.setLayout(flowlayout);
		btnsave = new JButton("Save");
		btnsave.addActionListener(this);
		allocationcenterpanelnorthleft.add(btnsave);
		creatematrix = new JButton("Create matrix");
		creatematrix.addActionListener(this);
		allocationcenterpanelnorthleft.add(creatematrix);
		report = new JButton("Report");
		report.addActionListener(this);
		allocationcenterpanelnorthleft.add(report);
		btnNext = new JButton(">");
		btnNext.addActionListener(this);
		btnFirst = new JButton("|<");
		btnFirst.addActionListener(this);
		btnrefresh = new JButton("[]");
		btnrefresh.addActionListener(this);
		btnPrevious = new JButton("<");
		btnPrevious.addActionListener(this);
		btnLast = new JButton(">|");
		btnLast.addActionListener(this);
		layoutMgr = new FlowLayout(FlowLayout.LEFT, 2, 5);
		browsepanel.setLayout(layoutMgr);
		labelzero = new JLabel("0");
		browsepanel.add(labelzero);
		slider = new JSlider(JSlider.HORIZONTAL);
		browsepanel.add(slider);
		numberofrecords = new JLabel();
		browsepanel.add(numberofrecords);
		browsepanel.add(btnFirst);
		browsepanel.add(btnPrevious);
		browsepanel.add(btnrefresh);
		browsepanel.add(btnNext);
		browsepanel.add(btnLast);
		gridbagresults = new GridBagLayout();
		allocationcenterpanelsouth.setLayout(gridbagresults);
		constraintsresults = new GridBagConstraints();
		constraintsresults.anchor = GridBagConstraints.FIRST_LINE_START;
		constraintsresults.insets = new Insets(2, 2, 2, 2);
		Filename = new TextField[datalength];
		Sampleid = new TextField[datalength];
		Groupid = new TextField[datalength];
		Group_code = new TextField[datalength];
		Sample_code = new TextField[datalength];
		Sample_name = new TextField[datalength];
		Group_name = new TextField[datalength];
		checkbox = new Checkbox[datalength];
		searchsample = new JButton[datalength];
		clearsample = new JButton[datalength];
		searchgroup = new JButton[datalength];
		cleargroup = new JButton[datalength];
		newsampleid = new String[datalength];
		newgroupid = new String[datalength];
		resultid = new String[datalength];
		oldsamplecode = new String[datalength];
		oldgroupcode = new String[datalength];
		oldsampleid = new String[datalength];
		oldgroupid = new String[datalength];
		try {
			clmHeaders = jdbcconnection.returnHeaders();
		} catch (SQLException e) {
			if (debugmode) {
				e.printStackTrace();
			} else {
				JOptionPane.showMessageDialog(null, e.getMessage(), "Error",
						JOptionPane.ERROR_MESSAGE);
			}
		}
		Tableheader = new JLabel[clmHeaders.length];
		displayedsamplecode = "";
		for (int y = 0; y <= (clmHeaders.length - 1); y++) {
			if (y == 0) /* 1 */{
				checkboxall = new Checkbox("All");
				checkboxall.addItemListener(this);
				checkboxall.setFont(labelfiletype.getFont());
				constraintsresults.gridx = 0;
				constraintsresults.gridy = 0;
				constraintsresults.gridwidth = 1;
				constraintsresults.gridheight = 1;
				gridbagresults.setConstraints(checkboxall, constraintsresults);
				allocationcenterpanelsouth.add(checkboxall);
				for (int i = 0; i <= datalength - 1; i++) {
					checkbox[i] = new Checkbox();
					constraintsresults.gridx = 0;
					constraintsresults.gridy = i + 1;
					constraintsresults.gridwidth = 1;
					constraintsresults.gridheight = 1;
					gridbagresults.setConstraints(checkbox[i],
							constraintsresults);
					allocationcenterpanelsouth.add(checkbox[i]);
				}
				Tableheader[y] = new JLabel(clmHeaders[y].toString());
				constraintsresults.gridx = y + 1;
				constraintsresults.gridy = 0;
				constraintsresults.gridwidth = 1;
				constraintsresults.gridheight = 1;
				gridbagresults.setConstraints(Tableheader[y],
						constraintsresults);
				allocationcenterpanelsouth.add(Tableheader[y]);
				for (int i = 0; i <= (datalength - 1); i++) {
					Filename[i] = new TextField(30);
					Filename[i].setText(odata[i][y].toString());
					constraintsresults.gridx = y + 1;
					constraintsresults.gridy = i + 1;
					constraintsresults.gridwidth = 1;
					constraintsresults.gridheight = 1;
					gridbagresults.setConstraints(Filename[i],
							constraintsresults);
					allocationcenterpanelsouth.add(Filename[i]);
				}
			}
			if (y == 1) /* 2 */{
				Tableheader[y] = new JLabel(clmHeaders[y].toString());
				constraintsresults.gridx = y + 1;
				constraintsresults.gridy = 0;
				constraintsresults.gridwidth = 1;
				constraintsresults.gridheight = 1;
				gridbagresults.setConstraints(Tableheader[y],
						constraintsresults);
				allocationcenterpanelsouth.add(Tableheader[y]);
				for (int i = 0; i <= (datalength - 1); i++) {
					Sampleid[i] = new TextField(10);
					Sampleid[i].setEditable(false);
					Sampleid[i].addMouseListener(this);
					Sampleid[i].setBackground(colorgray);
					if (odata[i][y] != null) {
						Sampleid[i].setText(odata[i][y].toString());
						oldsampleid[i] = odata[i][y].toString();
					}
					constraintsresults.gridx = y + 1;
					constraintsresults.gridy = i + 1;
					constraintsresults.gridwidth = 1;
					constraintsresults.gridheight = 1;
					gridbagresults.setConstraints(Sampleid[i],
							constraintsresults);
					allocationcenterpanelsouth.add(Sampleid[i]);
				}
			}
			if (y == 2) /* 3 */{
				samplelabel = new JLabel("Sample");
				constraintsresults.gridx = y + 2;
				constraintsresults.gridy = 0;
				constraintsresults.gridwidth = 1;
				constraintsresults.gridheight = 1;
				gridbagresults.setConstraints(samplelabel, constraintsresults);
				allocationcenterpanelsouth.add(samplelabel);
				for (int i = 0; i <= (datalength - 1); i++) {
					searchsample[i] = new JButton("Search");
					searchsample[i].addActionListener(this);
					constraintsresults.gridx = y + 2;
					constraintsresults.gridy = i + 1;
					constraintsresults.gridwidth = 1;
					constraintsresults.gridheight = 1;
					gridbagresults.setConstraints(searchsample[i],
							constraintsresults);
					allocationcenterpanelsouth.add(searchsample[i]);
				}
				for (int i = 0; i <= (datalength - 1); i++) {
					clearsample[i] = new JButton("Clear");
					clearsample[i].addActionListener(this);
					constraintsresults.gridx = y + 3;
					constraintsresults.gridy = i + 1;
					constraintsresults.gridwidth = 1;
					constraintsresults.gridheight = 1;
					gridbagresults.setConstraints(clearsample[i],
							constraintsresults);
					allocationcenterpanelsouth.add(clearsample[i]);
				}
				Tableheader[y] = new JLabel(clmHeaders[y].toString());
				constraintsresults.gridx = y + 4;
				constraintsresults.gridy = 0;
				constraintsresults.gridwidth = 1;
				constraintsresults.gridheight = 1;
				gridbagresults.setConstraints(Tableheader[y],
						constraintsresults);
				allocationcenterpanelsouth.add(Tableheader[y]);
				for (int i = 0; i <= (datalength - 1); i++) {
					Sample_code[i] = new TextField(8);
					Sample_code[i].setBackground(Color.YELLOW);
					if (odata[i][y] != null) {
						displayedsamplecode = odata[i][y].toString();
						Sample_code[i].setText(odata[i][y].toString());
						oldsamplecode[i] = odata[i][y].toString();
					}
					constraintsresults.gridx = y + 4;
					constraintsresults.gridy = i + 1;
					constraintsresults.gridwidth = 1;
					constraintsresults.gridheight = 1;
					gridbagresults.setConstraints(Sample_code[i],
							constraintsresults);
					allocationcenterpanelsouth.add(Sample_code[i]);
				}
			}
			if (y == 3) /* 4 */{
				samplelabel = new JLabel("Sample_Name");
				constraintsresults.gridx = y + 4;
				constraintsresults.gridy = 0;
				constraintsresults.gridwidth = 1;
				constraintsresults.gridheight = 1;
				gridbagresults.setConstraints(samplelabel, constraintsresults);
				allocationcenterpanelsouth.add(samplelabel);
				for (int i = 0; i <= (datalength - 1); i++) {
					Sample_name[i] = new TextField(15);
					if (odata[i][y] != null) {
						Sample_name[i].setText(odata[i][y].toString());
					}
					if (!Sampleid[i].getText().trim().equalsIgnoreCase("")) {
						Sample_name[i].setBackground(colorgray);
					}
					constraintsresults.gridx = y + 4;
					constraintsresults.gridy = i + 1;
					constraintsresults.gridwidth = 1;
					constraintsresults.gridheight = 1;
					gridbagresults.setConstraints(Sample_name[i],
							constraintsresults);
					allocationcenterpanelsouth.add(Sample_name[i]);
				}
			}
			if (y == 4) /* 5 */{
				Tableheader[y] = new JLabel(clmHeaders[y].toString());
				constraintsresults.gridx = y + 4;
				constraintsresults.gridy = 0;
				constraintsresults.gridwidth = 1;
				constraintsresults.gridheight = 1;
				gridbagresults.setConstraints(Tableheader[y],
						constraintsresults);
				allocationcenterpanelsouth.add(Tableheader[y]);
				for (int i = 0; i <= (datalength - 1); i++) {
					Groupid[i] = new TextField(10);
					Groupid[i].setEditable(false);
					Groupid[i].addMouseListener(this);
					Groupid[i].setBackground(colorgray);
					if (odata[i][y] != null) {
						Groupid[i].setText(odata[i][y].toString());
						oldgroupid[i] = odata[i][y].toString();
					}
					constraintsresults.gridx = y + 4;
					constraintsresults.gridy = i + 1;
					constraintsresults.gridwidth = 1;
					constraintsresults.gridheight = 1;
					gridbagresults.setConstraints(Groupid[i],
							constraintsresults);
					allocationcenterpanelsouth.add(Groupid[i]);
				}
			}
			if (y == 5) /* 6 */{
				grouplabel = new JLabel("Group");
				constraintsresults.gridx = y + 4;
				constraintsresults.gridy = 0;
				constraintsresults.gridwidth = 1;
				constraintsresults.gridheight = 1;
				gridbagresults.setConstraints(grouplabel, constraintsresults);
				allocationcenterpanelsouth.add(grouplabel);
				for (int i = 0; i <= (datalength - 1); i++) {
					searchgroup[i] = new JButton("Search");
					searchgroup[i].addActionListener(this);
					constraintsresults.gridx = y + 4;
					constraintsresults.gridy = i + 1;
					constraintsresults.gridwidth = 1;
					constraintsresults.gridheight = 1;
					gridbagresults.setConstraints(searchgroup[i],
							constraintsresults);
					allocationcenterpanelsouth.add(searchgroup[i]);
				}
				for (int i = 0; i <= (datalength - 1); i++) {
					cleargroup[i] = new JButton("Clear");
					cleargroup[i].addActionListener(this);
					constraintsresults.gridx = y + 5;
					constraintsresults.gridy = i + 1;
					constraintsresults.gridwidth = 1;
					constraintsresults.gridheight = 1;
					gridbagresults.setConstraints(cleargroup[i],
							constraintsresults);
					allocationcenterpanelsouth.add(cleargroup[i]);
				}
				Tableheader[y] = new JLabel(clmHeaders[y].toString());
				constraintsresults.gridx = y + 6;
				constraintsresults.gridy = 0;
				constraintsresults.gridwidth = 1;
				constraintsresults.gridheight = 1;
				gridbagresults.setConstraints(Tableheader[y],
						constraintsresults);
				allocationcenterpanelsouth.add(Tableheader[y]);
				for (int i = 0; i <= (datalength - 1); i++) {
					Group_code[i] = new TextField(8);
					Group_code[i].setBackground(Color.YELLOW);
					if (odata[i][y] != null) {
						Group_code[i].setText(odata[i][y].toString());
						oldgroupcode[i] = odata[i][y].toString();
					}
					constraintsresults.gridx = y + 6;
					constraintsresults.gridy = i + 1;
					constraintsresults.gridwidth = 1;
					constraintsresults.gridheight = 1;
					gridbagresults.setConstraints(Group_code[i],
							constraintsresults);
					allocationcenterpanelsouth.add(Group_code[i]);
				}
			}
			if (y == 6) /* 7 */{
				groupnamelabel = new JLabel("Group_Name");
				constraintsresults.gridx = y + 6;
				constraintsresults.gridy = 0;
				constraintsresults.gridwidth = 1;
				constraintsresults.gridheight = 1;
				gridbagresults.setConstraints(groupnamelabel,
						constraintsresults);
				allocationcenterpanelsouth.add(groupnamelabel);
				for (int i = 0; i <= (datalength - 1); i++) {
					Group_name[i] = new TextField(15);
					if (odata[i][y] != null) {
						Group_name[i].setText(odata[i][y].toString());
					}
					if (!Groupid[i].getText().trim().equalsIgnoreCase("")) {
						Group_name[i].setBackground(colorgray);
					}
					constraintsresults.gridx = y + 6;
					constraintsresults.gridy = i + 1;
					constraintsresults.gridwidth = 1;
					constraintsresults.gridheight = 1;
					gridbagresults.setConstraints(Group_name[i],
							constraintsresults);
					allocationcenterpanelsouth.add(Group_name[i]);
				}
			}
			if (y == 7) /* 8 */{
				for (int i = 0; i <= (datalength - 1); i++) {
					resultid[i] = odata[i][y].toString();
				}
			}
		}
		if (!selectsampleid.getText().trim().equalsIgnoreCase("")) {
			selectsamplecode.setText(displayedsamplecode);
		} else {
			selectsamplecode.setText("");
		}
	}

	private void queryresults() {
		stroffset = String.valueOf(offset);
		strlimit = String.valueOf(limit);
		filtertype = "''";
		if (filtercombobox.getSelectedItem().toString().equals(
				textfilter.getDescription())) {
			filtertype = "'txt'";
		}
		if (filtercombobox.getSelectedItem().toString().equals(
				fidfilter.getDescription())) {
			filtertype = "'fid'";
		}
		if (!importsampleid.trim().equalsIgnoreCase("")) {
			querymaxnumberrecords = "select count(*) from result rs "
					+ "inner join sample sa on rs.sampleid = sa.sampleid "
					+ "left outer join Group_ gr on rs.Group_id = gr.Group_id "
					+ "where rs.experimentid = "
					+ experimentid.getText().trim() + " and rs.Type = "
					+ filtertype + " and rs.sampleid = "
					+ importsampleid.trim() + " order by rs.resultid ";
		} else {
			querymaxnumberrecords = "select count(*) from result rs "
					+ "left outer join sample sa on rs.sampleid = sa.sampleid "
					+ "left outer join Group_ gr on rs.Group_id = gr.Group_id "
					+ "where rs.experimentid = "
					+ experimentid.getText().trim() + " and rs.Type = "
					+ filtertype + " order by rs.resultid ";
		}
		maxnumberofrecords = null;
		try {
			maxnumberofrecords = jdbcconnection
					.returnData(querymaxnumberrecords);
		} catch (SQLException e) {
			if (debugmode) {
				e.printStackTrace();
			} else {
				JOptionPane.showMessageDialog(null, e.getMessage(), "Error",
						JOptionPane.ERROR_MESSAGE);
			}
		}
		if (maxnumberofrecords != null) {
			intmaxnumberofrecords = Integer.parseInt(maxnumberofrecords[0][0]
					.toString());
		}

		recordsnotallocated = 0;
		querymaxnumberrecords = "select count(*) from result rs "
				+ "where rs.experimentid = " + experimentid.getText().trim()
				+ " and (sampleid is null or Group_id is null) and rs.Type = "
				+ filtertype + " order by rs.resultid ";
		maxnumberofrecords = null;
		try {
			maxnumberofrecords = jdbcconnection
					.returnData(querymaxnumberrecords);
		} catch (SQLException e) {
			if (debugmode) {
				e.printStackTrace();
			} else {
				JOptionPane.showMessageDialog(null, e.getMessage(), "Error",
						JOptionPane.ERROR_MESSAGE);
			}
		}
		if (maxnumberofrecords != null) {
			recordsnotallocated = Integer.parseInt(maxnumberofrecords[0][0]
					.toString());
		}
		strquery = "select " + "rs.File, " /* 1 */+ "sa.sampleid, " /* 2 */
				+ "sa.Sample_code, " /* 3 */+ "sa.name , " /* 4 */
				+ "gr.Group_id, " /* 5 */+ "gr.Group_code, " /* 6 */
				+ "gr.Name, " /* 7 */
				+ "resultid " /* 8 */+ "from result rs "
				+ "left outer join sample sa on rs.sampleid = sa.sampleid "
				+ "left outer join Group_ gr on rs.Group_id = gr.Group_id "
				+ "where rs.experimentid = " + experimentid.getText().trim();
		querybuffer = new StringBuffer(strquery);
		if (!importsampleid.trim().equalsIgnoreCase("")) {
			strquery = " and rs.sampleid = " + importsampleid.trim();
			querybuffer.append(strquery);
		}
		strquery = " and rs.Type = " + filtertype + " order by rs.File "
				+ " limit " + strlimit + " offset " + stroffset;
		querybuffer.append(strquery);
		strquery = querybuffer.toString();
		odata = null;
		try {
			odata = jdbcconnection.returnData(strquery);
		} catch (SQLException e) {
			if (debugmode) {
				e.printStackTrace();
			} else {
				JOptionPane.showMessageDialog(null, e.getMessage(), "Error",
						JOptionPane.ERROR_MESSAGE);
			}
		}
		if (odata != null) {
			datalength = odata.length;
		}
	} /*
		 * (non-Javadoc)
		 * 
		 * @see java.awt.event.TextListener#textValueChanged(java.awt.event.TextEvent)
		 */

	public void textValueChanged(TextEvent evt) {
		importsampleid = "";
		if (evt.getSource() == selectsampleid) {
			if (!selectsampleid.getText().trim().equalsIgnoreCase("")) {
				offset = 0;
				importsampleid = selectsampleid.getText().trim();
				PerformAction();
			}
		}
		if (evt.getSource() == experimentid) {
			offset = 0;
			selectsampleid.setText("");
			getexperimentname();
			experimentname.setText(strexperimentname);
			equipmentname.setText(strequipmentname);
			dateexperiment.setText(experimentdate);
			PerformAction();
		}
		if (odata != null) {
			strsampleid = "";
			updatesampleid = -1;
			strgroupid = "";
			updategroupid = -1;
			for (int i = 0; i <= (datalength - 1); i++) {
				if (evt.getSource() == Sampleid[i]) {
					Sampleid[i].removeTextListener(this);
					updatesampleid = i;
					strsampleid = Sampleid[i].getText().trim();
				}
				if (evt.getSource() == Groupid[i]) {
					Groupid[i].removeTextListener(this);
					updategroupid = i;
					strgroupid = Groupid[i].getText().trim();
				}
			}
			if (updatesampleid != -1) {
				for (int k = 0; k <= (datalength - 1); k++) {
					if (k != updatesampleid) {
						if (checkbox[k].getState()) {
							Sampleid[k].setText(strsampleid);
							if (strsampleid.trim().equals("")) {
								Sample_name[k].setText("");
								Sample_code[k].setText("");
							}
						}
					}
				}
				for (int k = 0; k <= (datalength - 1); k++) {
					if (!(Sampleid[k].getText().trim().equals(""))) {
						strquery = "select sa.sample_code, sa.name  "
								+ "from sample sa where sa.sampleid = "
								+ Sampleid[k].getText().trim();
						try {
							odatasample = jdbcconnection.returnData(strquery);
						} catch (SQLException e) {
							if (debugmode) {
								e.printStackTrace();
							} else {
								JOptionPane.showMessageDialog(null, e
										.getMessage(), "Error",
										JOptionPane.ERROR_MESSAGE);
							}
						}
						if (odatasample[0][0] != null) {
							Sample_code[k]
									.setText(odatasample[0][0].toString());
						}
						if (odatasample[0][1] != null) {
							Sample_name[k]
									.setText(odatasample[0][1].toString());
						}
					}
				}
			}
			if (updategroupid != -1) {
				for (int k = 0; k <= (datalength - 1); k++) {
					if (k != updategroupid) {
						if (checkbox[k].getState()) {
							Groupid[k].setText(strgroupid);
							if (strgroupid.trim().equals("")) {
								Group_name[k].setText("");
								Group_code[k].setText("");
							}
						}
					}
				}
				for (int k = 0; k <= (datalength - 1); k++) {
					if (!(Groupid[k].getText().trim().equals(""))) {
						strquery = "select gr.Group_id, gr.group_code, gr.name "
								+ "from group_  gr "
								+ "where gr.Group_id = "
								+ Groupid[k].getText().trim();
						try {
							odatagroup = jdbcconnection.returnData(strquery);
						} catch (SQLException e) {
							if (debugmode) {
								e.printStackTrace();
							} else {
								JOptionPane.showMessageDialog(null, e
										.getMessage(), "Error",
										JOptionPane.ERROR_MESSAGE);
							}
						}
						if (odatagroup[0][1] != null) {
							Group_code[k].setText(odatagroup[0][1].toString());
						}
						if (odatagroup[0][2] != null) {
							Group_name[k].setText(odatagroup[0][2].toString());
						}
					}
				}
			}
		}
		clearallcheckboxes();
	}

	private void clearallcheckboxes() {
		for (int k = 0; k <= (datalength - 1); k++) {
			checkbox[k].setState(false);
		}
	}

	private void savedata() {
		if (checkfields()) {
			insertsamples();
			insertgroups();
			PerformAction();
		}
	}

	private boolean checkfields() {
		fields_ok = true;
		for (int i = 0; i <= (datalength - 1); i++) {
			if ((fields_ok)
					&& (Sample_code[i].getText().trim().indexOf(",") > -1)) {
				JOptionPane.showMessageDialog(null,
						" \",\" in field not allowed ", "Error",
						JOptionPane.ERROR_MESSAGE);
				fields_ok = false;
			}
			if ((fields_ok)
					&& (Group_code[i].getText().trim().indexOf(",") > -1)) {
				JOptionPane.showMessageDialog(null,
						" \",\" in field not allowed ", "Error",
						JOptionPane.ERROR_MESSAGE);
				fields_ok = false;
			}
			if ((fields_ok)
					&& (Sample_name[i].getText().trim().indexOf(",") > -1)) {
				JOptionPane.showMessageDialog(null,
						" \",\" in field not allowed ", "Error",
						JOptionPane.ERROR_MESSAGE);
				fields_ok = false;
			}
			if ((fields_ok)
					&& (Group_name[i].getText().trim().indexOf(",") > -1)) {
				JOptionPane.showMessageDialog(null,
						" \",\" in field not allowed ", "Error",
						JOptionPane.ERROR_MESSAGE);
				fields_ok = false;
			}
		}
		return fields_ok;
	}

	private String insertsample(TextField Sample_code, TextField Sample_name) {
		String newsampleid = "";
		strquery = " select rs.sampleid " + "from result rs, sample sa "
				+ "where rs.sampleid = sa.sampleid " + "and sa.sample_code = '"
				+ Sample_code.getText().trim() + "' and rs.experimentid = "
				+ experimentid.getText().trim();
		try {
			odatasample = jdbcconnection.returnData(strquery);
		} catch (SQLException e) {
			if (debugmode) {
				e.printStackTrace();
			} else {
				JOptionPane.showMessageDialog(null, e.getMessage(), "Error",
						JOptionPane.ERROR_MESSAGE);
			}
		}
		if (odatasample.length > 0) {
			newsampleid = odatasample[0][0].toString().trim();
		} else {
			newsamplename = Sample_name.getText().trim();
			if (newsamplename.equalsIgnoreCase("")) {
				newsamplename = "sample " + Sample_code.getText().trim();
			}
			strquery = "insert into sample (sample_code, name) " + "values ('"
					+ Sample_code.getText().trim() + "','" + newsamplename
					+ "');";
			updatesample = -1;
			try {
				updatesample = jdbcconnection.update_table(strquery);
			} catch (SQLException e) {
				if (showerrormessageonce) {

					JOptionPane.showMessageDialog(null, e.getMessage(),
							"Error", JOptionPane.ERROR_MESSAGE);
					showerrormessageonce = false;
				}
				if (e.getMessage().trim().indexOf("Duplicate entry") > -1) {
					updatesample = 1;
				}
			}
			if (updatesample > 0) {
				strquery = " select max(sa.sampleid) "
						+ "from sample sa where sa.sample_code = '"
						+ Sample_code.getText().trim() + "' ";
				try {
					odatasample = jdbcconnection.returnData(strquery);
				} catch (SQLException e) {
					if (debugmode) {
						e.printStackTrace();
					} else {
						JOptionPane.showMessageDialog(null, e.getMessage(),
								"Error", JOptionPane.ERROR_MESSAGE);
					}
				}
				if (odatasample.length > 0) {
					newsampleid = odatasample[0][0].toString().trim();
				}
			}
		}
		return newsampleid;
	}

	private void insertsamples() {
		for (int i = 0; i <= (datalength - 1); i++) {
			newsampleid[i] = "";
			if (Sampleid[i].getText().trim().equals("")) {
				if (!(Sample_code[i].getText().trim().equals(""))) {
					newsampleid[i] = insertsample(Sample_code[i],
							Sample_name[i]);
				} else {
					if ((oldsampleid[i] != null)
							&& (!(oldsampleid[i].trim().equals("")))) {
						strquery = "update result set sampleid = null "
								+ "where resultid = " + resultid[i].trim();
						try {
							updategroup = jdbcconnection.update_table(strquery);
						} catch (SQLException e) {
							if (debugmode) {
								e.printStackTrace();
							} else {
								JOptionPane.showMessageDialog(null, e
										.getMessage(), "Error",
										JOptionPane.ERROR_MESSAGE);
							}
						}
					}
				}
			} else {
				newsampleid[i] = Sampleid[i].getText().trim();
				if ((oldsampleid[i] != null)
						&& (!(oldsampleid[i].trim()
								.equalsIgnoreCase(newsampleid[i].trim())))) {
					newsampleid[i] = Sampleid[i].getText().trim();
				} else {
					if (oldsamplecode[i] != null) {
						if (!(oldsamplecode[i].trim().equals(Sample_code[i]
								.getText().trim()))) {
							newsampleid[i] = insertsample(Sample_code[i],
									Sample_name[i]);
						}
					}
				}
			}
			if (!(newsampleid[i].trim().equals(""))) {
				strquery = "update result set sampleid = "
						+ newsampleid[i].trim() + " where resultid = "
						+ resultid[i].trim();
				try {
					updategroup = jdbcconnection.update_table(strquery);
				} catch (SQLException e) {
					if (debugmode) {
						e.printStackTrace();
					} else {
						JOptionPane.showMessageDialog(null, e.getMessage(),
								"Error", JOptionPane.ERROR_MESSAGE);
					}
				}
			}
		}
	}

	private String insertgroup(TextField Group_code, TextField Group_name) {
		newgroupid2 = "";
		strquery = " select rs.group_id " + "from result rs, group_ gr "
				+ "where rs.group_id = gr.group_id " + "and gr.group_code = '"
				+ Group_code.getText().trim() + "' and rs.experimentid = "
				+ experimentid.getText().trim();
		try {
			odatagroup = jdbcconnection.returnData(strquery);
		} catch (SQLException e) {
			if (debugmode) {
				e.printStackTrace();
			} else {
				JOptionPane.showMessageDialog(null, e.getMessage(), "Error",
						JOptionPane.ERROR_MESSAGE);
			}
		}
		if (odatagroup.length > 0) {
			newgroupid2 = odatagroup[0][0].toString().trim();
		} else {
			strquery = "insert into group_ (group_code, name) " + "values ('"
					+ Group_code.getText().trim() + "','"
					+ Group_name.getText().trim() + "');";
			updategroup = -1;
			try {
				updategroup = jdbcconnection.update_table(strquery);
			} catch (SQLException e) {
				if (showerrormessageonce) {
					JOptionPane.showMessageDialog(null, e.getMessage(),
							"Error", JOptionPane.ERROR_MESSAGE);
					showerrormessageonce = false;
				}
			}
			if (updategroup > 0) {
				strquery = " select max(gr.group_id) "
						+ "from group_ gr where gr.group_code = '"
						+ Group_code.getText().trim() + "' ";
				try {
					odatagroup = jdbcconnection.returnData(strquery);
				} catch (SQLException e) {
					if (debugmode) {
						e.printStackTrace();
					} else {
						JOptionPane.showMessageDialog(null, e.getMessage(),
								"Error", JOptionPane.ERROR_MESSAGE);
					}
				}
				if (odatagroup.length > 0) {
					newgroupid2 = odatagroup[0][0].toString().trim();
				}
			}
		}
		return newgroupid2;
	}

	private void insertgroups() {
		for (int i = 0; i <= (datalength - 1); i++) {
			newgroupid[i] = "";
			if (Groupid[i].getText().trim().equals("")) {
				if (!(Group_code[i].getText().trim().equals(""))) {
					newgroupid[i] = insertgroup(Group_code[i], Group_name[i]);
				} else {
					if ((oldgroupid[i] != null)
							&& (!(oldgroupid[i].trim().equals("")))) {
						strquery = "update result set group_id = null "
								+ "where resultid = " + resultid[i].trim();
						try {
							updategroup = jdbcconnection.update_table(strquery);
						} catch (SQLException e) {
							if (debugmode) {
								e.printStackTrace();
							} else {
								JOptionPane.showMessageDialog(null, e
										.getMessage(), "Error",
										JOptionPane.ERROR_MESSAGE);
							}
						}
					}
				}
			} else {
				newgroupid[i] = Groupid[i].getText().trim();
				if ((oldgroupid[i] != null)
						&& (!(oldgroupid[i].trim()
								.equalsIgnoreCase(newgroupid[i].trim())))) {
					newgroupid[i] = Groupid[i].getText().trim();
				} else {
					if (oldgroupcode[i] != null) {
						if (!(oldgroupcode[i].trim().equals(Group_code[i]
								.getText().trim()))) {
							newgroupid[i] = insertgroup(Group_code[i],
									Group_name[i]);
						}
					}
				}
			}
			if (!(newgroupid[i].trim().equals(""))) {
				strquery = "update result set group_id = "
						+ newgroupid[i].trim() + " where resultid = "
						+ resultid[i].trim();
				try {
					updategroup = jdbcconnection.update_table(strquery);
				} catch (SQLException e) {
					if (debugmode) {
						e.printStackTrace();
					} else {
						JOptionPane.showMessageDialog(null, e.getMessage(),
								"Error", JOptionPane.ERROR_MESSAGE);
					}
				}
			}
		}

		if (!experimentid.getText().trim().equalsIgnoreCase("")) {
			stroldsampleid = "";
			strnewampleid = "";
			stroldgroupid = "";
			strnewgroupid = "";
			strquery = "select res.resultid, res.Sampleid, res.Group_id "
					+ "from result res "
					+ "inner join sample sam on sam.Sampleid = res.Sampleid "
					+ "left outer join group_ grp on grp.group_id = res.group_id "
					+ "where res.experimentid = "
					+ experimentid.getText().trim() + " and res.Type = "
					+ filtertype + " order by res.sampleid, res.File ";
			try {
				odatafiles = jdbcconnection.returnData(strquery);
			} catch (SQLException e) {
				if (debugmode) {
					e.printStackTrace();
				} else {
					JOptionPane.showMessageDialog(null, e.getMessage(),
							"Error", JOptionPane.ERROR_MESSAGE);
				}
			}
			for (int i = 0; i <= (odatafiles.length - 1); i++) {
				if (odatafiles[i][1] == null) {
					strnewampleid = "";
				} else {
					strnewampleid = odatafiles[i][1].toString().trim();
				}
				if (odatafiles[i][2] == null) {
					strnewgroupid = "";
				} else {
					strnewgroupid = odatafiles[i][2].toString().trim();
				}
				if ((stroldsampleid.trim().equalsIgnoreCase(strnewampleid))
						&& (!(stroldgroupid.trim().equalsIgnoreCase("")))) {
					if (!stroldgroupid.trim().equalsIgnoreCase(strnewgroupid)) {
						strquery = "update result set group_id = "
								+ stroldgroupid + " where resultid = "
								+ odatafiles[i][0].toString().trim();
						try {
							updategroup = jdbcconnection.update_table(strquery);
						} catch (SQLException e) {
							if (debugmode) {
								e.printStackTrace();
							} else {
								JOptionPane.showMessageDialog(null, e
										.getMessage(), "Error",
										JOptionPane.ERROR_MESSAGE);
							}
						}
					}
				} else {
					stroldsampleid = strnewampleid;
					stroldgroupid = strnewgroupid;
				}
			}
		}
	}

	private void save_allocation() {
		if (resultsettablemodel.getRowCount() > 0) {
			printallocation = "";
			printallocationbuffer = new StringBuffer(printallocation);
			for (int i = 0; i <= (resultsettablemodel.getColumnCount() - 1); i++) {
				if (i == 0) {
					printallocationbuffer.append(resultsettablemodel
							.getColumnName(i).trim());
				} else {
					printallocationbuffer.append(","
							+ resultsettablemodel.getColumnName(i).trim());
				}
				if (i == resultsettablemodel.getColumnCount() - 1) {
					printallocationbuffer.append(linefeed);
				}
			}
			for (int j = 0; j <= (resultsettablemodel.getRowCount() - 1); j++) {
				for (int i = 0; i <= (resultsettablemodel.getColumnCount() - 1); i++) {
					if (i == 0) {
						printallocationbuffer.append(resultsettablemodel
								.getValueAt(j, i).toString().trim());
					} else {
						printallocationbuffer.append(","
								+ resultsettablemodel.getValueAt(j, i)
										.toString().trim());
					}
				}
				printallocationbuffer.append(linefeed);
			}
			printallocation = printallocationbuffer.toString();
			userhome = System.getProperty("user.home");
			fileSeparator = System.getProperty("file.separator");
			exportname = "experiment_" + experimentid.getText().trim()
					+ "_allocationreport.txt";
			data = printallocation.getBytes();
			try {
				// Open or create the output file
				os = new FileOutputStream(userhome + fileSeparator + exportname);
				fd = os.getFD();
				os.write(data);
				os.flush();
				fd.sync();
				os.close();
			} catch (IOException e) {
				if (debugmode) {
					e.printStackTrace();
				} else {
					JOptionPane.showMessageDialog(null, e.getMessage(),
							"Error", JOptionPane.ERROR_MESSAGE);
				}
			}
			strquery = "select " + "rs.File, " /* 1 */+ "sa.sampleid, " /* 2 */
					+ "sa.Sample_code, " /* 3 */+ "sa.name , " /* 4 */
					+ "gr.Group_id, " /* 5 */+ "gr.Group_code, " /* 6 */
					+ "gr.Name, " /* 7 */
					+ "resultid " /* 8 */+ "from result rs "
					+ "inner join sample sa on rs.sampleid = sa.sampleid "
					+ "inner join Group_ gr on rs.Group_id = gr.Group_id "
					+ "where rs.experimentid = "
					+ experimentid.getText().trim() + " and rs.Type = "
					+ filtertype + " order by rs.File ";
			odatadetails = null;
			try {
				odatadetails = jdbcconnection.returnData(strquery);
				oheaders = jdbcconnection.returnHeaders();
			} catch (SQLException e) {
				if (debugmode) {
					e.printStackTrace();
				} else {
					JOptionPane.showMessageDialog(null, e.getMessage(),
							"Error", JOptionPane.ERROR_MESSAGE);
				}
			}
			printallocation = "";
			printallocationbuffer = new StringBuffer(printallocation);
			for (int i = 0; i <= (oheaders.length - 1); i++) {
				if (i == 0) {
					printallocationbuffer.append(oheaders[i].toString().trim());
				} else {
					printallocationbuffer.append(","
							+ oheaders[i].toString().trim());
				}
				if (i == oheaders.length - 1) {
					printallocationbuffer.append(linefeed);
				}
			}
			for (int i = 0; i <= (odatadetails.length - 1); i++) {
				for (int j = 0; j <= (odatadetails[i].length - 1); j++) {
					if (j == 0) {
						printallocationbuffer.append(odatadetails[i][j]
								.toString().trim());
					} else {
						printallocationbuffer.append(","
								+ odatadetails[i][j].toString().trim());
					}
					if (j == odatadetails[i].length - 1) {
						printallocationbuffer.append(linefeed);
					}
				}
			}
			printallocation = printallocationbuffer.toString();
			exportname = "experiment_" + experimentid.getText().trim()
					+ "_allocationdetails.txt";
			data = printallocation.getBytes();
			try {
				// Open or create the output file
				os = new FileOutputStream(userhome + fileSeparator + exportname);
				fd = os.getFD();
				os.write(data);
				os.flush();
				fd.sync();
				os.close();
			} catch (IOException e) {
				if (debugmode) {
					e.printStackTrace();
				} else {
					JOptionPane.showMessageDialog(null, e.getMessage(),
							"Error", JOptionPane.ERROR_MESSAGE);
				}
			}
		}
	}

	private void reportallocation() {
		allocationcenterpanelsouth.removeAll();
		allocationcenterpanelsouth.repaint();
		queryallocationreport = "select sa.sampleid, sa.sample_code, count(sa.sampleid) replicates, gr.group_id, gr.group_code ,gr.name "
				+ "from result rs inner join sample sa on rs.sampleid = sa.sampleid "
				+ "inner join Group_ gr on rs.Group_id = gr.Group_id "
				+ "where rs.experimentid = "
				+ experimentid.getText().trim()
				+ " and rs.Type = "
				+ filtertype
				+ " group by gr.name, sa.sample_code";
		try {
			if (resultsettablemodel == null) {
				resultsettablemodel = new ResultSetTableModel(jdbcconnection,
						queryallocationreport);
			} else {
				resultsettablemodel.displayresults(jdbcconnection,
						queryallocationreport);
			}
		} catch (SQLException e) {
			if (debugmode) {
				e.printStackTrace();
			} else {
				JOptionPane.showMessageDialog(null, e.getMessage(), "Error",
						JOptionPane.ERROR_MESSAGE);
			}
		}
		if (sorter == null) {
			sorter = new TableSorter(resultsettablemodel);
		} else {
			sorter.setTableModel(resultsettablemodel);
		}
		if (allocationtable == null) {
			allocationtable = new JTable(sorter);
		} else {
			allocationtable.setModel(sorter);
		}
		allocationtable.setPreferredScrollableViewportSize(new Dimension(850,
				350));
		sorter.setTableHeader(allocationtable.getTableHeader());
		scrollpane = new JScrollPane(allocationtable);
		savereportallocation = new JButton("save report");
		savereportallocation.addActionListener(this);
		constraintsresults.gridx = 1;
		constraintsresults.gridy = 1;
		constraintsresults.gridwidth = 1;
		constraintsresults.gridheight = 1;
		gridbagresults.setConstraints(savereportallocation, constraintsresults);
		allocationcenterpanelsouth.add(savereportallocation);
		constraintsresults.gridx = 1;
		constraintsresults.gridy = 2;
		constraintsresults.gridwidth = 1;
		constraintsresults.gridheight = 1;
		gridbagresults.setConstraints(scrollpane, constraintsresults);
		allocationcenterpanelsouth.add(scrollpane);
		frame.setVisible(true);
	}

	/*
	 * (non-Javadoc)
	 * 
	 * @see java.awt.event.ActionListener#actionPerformed(java.awt.event.ActionEvent)
	 */
	public void actionPerformed(ActionEvent evt) {
		if (evt.getSource() == savereportallocation) {
			save_allocation();
		}
		if (evt.getSource() == report) {
			reportallocation();
		}
		if (evt.getSource() == creatematrix) {
			if (!experimentid.getText().trim().equalsIgnoreCase("")) {
				Creatematrix creatematrix = new Creatematrix(this.cc, cc.frame,
						cc.pBody, cc.jdbcconnection);
				creatematrix.selectexperiment(experimentid.getText().trim());
			}
		}
		if (evt.getSource() == btnsave) {
			showerrormessageonce = true;
			dialogtitle = "Save allocation";
			optionsearch = new JOptionPane(dialogtitle,
					JOptionPane.QUESTION_MESSAGE, JOptionPane.YES_NO_OPTION);
			cc.searchtablerecorddialog = optionsearch.createDialog(this.frame,
					dialogtitle);
			optionsearch.addPropertyChangeListener(this);
			cc.searchtablerecorddialog.setSize(250, 100);
			cc.searchtablerecorddialog.setVisible(true);
		}
		if (evt.getSource() == btnrefresh) {
			PerformAction();
		}
		if (evt.getSource() == clearselectedsample) {
			importsampleid = "";
			offset = 0;
			selectsampleid.setText("");
			PerformAction();
		}
		if (evt.getSource() == btnFirst) {
			scrollallocationcenter.setScrollPosition(0, 0);
			offset = 0;
			PerformAction();
		}
		if (evt.getSource() == btnPrevious) {
			scrollallocationcenter.setScrollPosition(0, 0);
			offset = offset - limit;
			if (offset < 0) {
				offset = 0;
			}
			PerformAction();
		}
		if (evt.getSource() == btnNext) {
			scrollallocationcenter.setScrollPosition(0, 0);
			offset = offset + limit;
			PerformAction();
		}
		if (evt.getSource() == btnLast) {
			scrollallocationcenter.setScrollPosition(0, 0);
			offset = intmaxnumberofrecords - (intmaxnumberofrecords % limit);
			PerformAction();
		}
		if (evt.getSource() == filtercombobox) {
			scrollallocationcenter.setScrollPosition(0, 0);
			PerformAction();
		}
		if (evt.getSource() == search) {
			cc.updatefield = experimentid;
			dialogtitle = "Search experiment";
			cc.searchtablerecorddialog = new JDialog(this.frame, dialogtitle);
			searchtablerecordpanel = new JPanel();
			cc.searchtablerecorddialog.getContentPane().add(
					searchtablerecordpanel);
			searchselection = new SearchSelection(this.cc,
					cc.searchtablerecorddialog, searchtablerecordpanel,
					this.jdbcconnection);
			wherestring = "";
			searchselection.selectbrowser("experiment", wherestring);
			cc.searchtablerecorddialog.setSize(900, 700);
			cc.searchtablerecorddialog.setVisible(true);
		}

		if (evt.getSource() == selectinputsample) {
			cc.updatefield = selectsampleid;
			dialogtitle = "Search sample";
			cc.searchtablerecorddialog = new JDialog(this.frame, dialogtitle);
			searchtablerecordpanel = new JPanel();
			cc.searchtablerecorddialog.getContentPane().add(
					searchtablerecordpanel);
			searchselection = new SearchSelection(this.cc,
					cc.searchtablerecorddialog, searchtablerecordpanel,
					this.jdbcconnection);
			wherestring = "";
			searchselection.selectbrowser("sample", wherestring);
			cc.searchtablerecorddialog.setSize(900, 700);
			cc.searchtablerecorddialog.setVisible(true);
		}
		if (odata != null) {
			for (int i = 0; i <= (datalength - 1); i++) {
				if (evt.getSource() == searchsample[i]) {
					cc.updatefield = Sampleid[i];
					Sampleid[i].addTextListener(this);
					dialogtitle = "Search sample";
					cc.searchtablerecorddialog = new JDialog(this.frame,
							dialogtitle);
					searchtablerecordpanel = new JPanel();
					cc.searchtablerecorddialog.getContentPane().add(
							searchtablerecordpanel);
					searchselection = new SearchSelection(this.cc,
							cc.searchtablerecorddialog, searchtablerecordpanel,
							this.jdbcconnection);
					wherestring = "";
					searchselection.selectbrowser("sample", wherestring);
					cc.searchtablerecorddialog.setSize(900, 700);
					cc.searchtablerecorddialog.setVisible(true);
				}
				if (evt.getSource() == searchgroup[i]) {
					cc.updatefield = Groupid[i];
					Groupid[i].addTextListener(this);
					dialogtitle = "Search group";
					cc.searchtablerecorddialog = new JDialog(this.frame,
							dialogtitle);
					searchtablerecordpanel = new JPanel();
					cc.searchtablerecorddialog.getContentPane().add(
							searchtablerecordpanel);
					searchselection = new SearchSelection(this.cc,
							cc.searchtablerecorddialog, searchtablerecordpanel,
							this.jdbcconnection);
					wherestring = "";
					searchselection.selectbrowser("group_", wherestring);
					cc.searchtablerecorddialog.setSize(900, 700);
					cc.searchtablerecorddialog.setVisible(true);
				}
				if (evt.getSource() == clearsample[i]) {
					Sampleid[i].addTextListener(this);
					Sampleid[i].setText("");
					Sample_name[i].setText("");
					Sample_code[i].setText("");
				}
				if (evt.getSource() == cleargroup[i]) {
					Groupid[i].addTextListener(this);
					Groupid[i].setText("");
					Group_name[i].setText("");
					Group_code[i].setText("");
				}
			}
		}
	}

	/*
	 * (non-Javadoc)
	 * 
	 * @see java.awt.event.ItemListener#itemStateChanged(java.awt.event.ItemEvent)
	 */
	public void itemStateChanged(ItemEvent event) {
		if (event.getSource() == checkboxall) {
			for (int i = 0; i <= (datalength - 1); i++) {
				checkbox[i].setState(checkboxall.getState());
			}
		}
	}

	/*
	 * (non-Javadoc)
	 * 
	 * @see java.beans.PropertyChangeListener#propertyChange(java.beans.PropertyChangeEvent)
	 */
	public void propertyChange(PropertyChangeEvent evt) {
		prop = evt.getPropertyName();
		if ((prop.equals(JOptionPane.VALUE_PROPERTY))
				&& (evt.getSource() == optionsearch)
				&& (evt.getNewValue().toString().trim().equalsIgnoreCase("0"))) {
			savedata();
		}
	}

	/*
	 * (non-Javadoc)
	 * 
	 * @see java.awt.event.MouseListener#mouseClicked(java.awt.event.MouseEvent)
	 */
	public void mouseClicked(MouseEvent evt) {
		if (evt.getClickCount() == 2) {
			for (int i = 0; i <= (datalength - 1); i++) {
				if (evt.getSource() == Sampleid[i]) {
					if (!(Sampleid[i].getText().trim().equals(""))) {
						TableName = "Sample";
						primarykey = "Sampleid";
						primarykeyvalue = Sampleid[i].getText().trim();
						cc.PerformActionObject(this);
					}
				}
				if (evt.getSource() == Groupid[i]) {
					if (!(Groupid[i].getText().trim().equals(""))) {
						TableName = "Group_";
						primarykey = "Group_id";
						primarykeyvalue = Groupid[i].getText().trim();
						cc.PerformActionObject(this);
					}
				}
			}
		}
	}

	/*
	 * (non-Javadoc)
	 * 
	 * @see java.awt.event.MouseListener#mouseEntered(java.awt.event.MouseEvent)
	 */
	public void mouseEntered(MouseEvent evt) {
	}

	/*
	 * (non-Javadoc)
	 * 
	 * @see java.awt.event.MouseListener#mouseExited(java.awt.event.MouseEvent)
	 */
	public void mouseExited(MouseEvent evt) {
		// System.out.println(evt.getSource().toString());
	}

	/*
	 * (non-Javadoc)
	 * 
	 * @see java.awt.event.MouseListener#mousePressed(java.awt.event.MouseEvent)
	 */
	public void mousePressed(MouseEvent evt) {
	}

	/*
	 * (non-Javadoc)
	 * 
	 * @see java.awt.event.MouseListener#mouseReleased(java.awt.event.MouseEvent)
	 */
	public void mouseReleased(MouseEvent evt) {
		scrollallocationcenter.setScrollPosition(0, 0);
		offset = (slider.getValue() - (slider.getValue() % limit));
		PerformAction();
	}
}
