# Supplementary material for: A database application for pre-processing, storage and comparison of mass spectra derived from patients and controls
Source: BMC Bioinformatics. 2006 Sep 5;7:403. doi: 10.1186/1471-2105-7-403 (PMC1594579; doi:10.1186/1471-2105-7-403)
Supplement: Additional file 3 — Java Source code as a proteomics. [file 1471-2105-7-403-S3.zip › proteomics/SlavePane.java]

/*
 * Created on Mar 30, 2005
 *
 * TODO To change the template for this generated file go to
 * Window - Preferences - Java - Code Style - Code Templates
 */
package proteomics;

import java.awt.*;
import java.awt.event.*;
import java.sql.SQLException;
import javax.swing.*;
import javax.swing.table.TableColumn;

/**
 * @author 836640
 * 
 * TODO To change the template for this generated type comment go to Window -
 * Preferences - Java - Code Style - Code Templates
 */
public class SlavePane implements MouseListener, ActionListener {

	Object[][] odata;

	Object[][] maxnumberofrecords;

	JDBC jdbcconnection;

	ResultSetTableModel resultsettablemodel;

	TableSorter sorter;

	FlowLayout layoutMgr;

	ControlCenter cc;

	TableColumn col;

	String table;

	String primarykey;

	String primarykeyvalue;

	String query;

	String stroffset;

	String strlimit;

	String querymaxnumberrecords;

	JFrame frame;

	JPanel left;

	JPanel top;

	JPanel body;

	JPanel slavepanel;

	JPanel panelsouth;

	JPanel panelnorth;

	JPanel panelnorthwest;

	JPanel dummypanel;

	JPanel browsepanel;

	JPanel browseandinfopanel;

	JPanel infopanel;

	JTable slaveTable;

	JTabbedPane tabbedPane;

	StringBuffer tablabel;

	JScrollPane scrollpane;

	JButton btnNextslave;

	JButton btnFirstslave;

	JButton btnPreviousslave;

	JButton btnLastslave;

	JButton btnrefreshslave;

	JLabel numberrecordsinfolabel;

	int offset = 0;

	int limit = 10000;

	int numbersofrows = 0;

	int intmaxnumberofrecords;

	int columnwidth = 100;

	boolean debugmode = false;

	public SlavePane(String table, String primarykey, String primarykeyvalue,
			JPanel slavepanel, JTabbedPane tabbedPane, ControlCenter cc,
			JFrame frame, JPanel left, JPanel top, JPanel body,
			JDBC jdbcconnection) {
		this.table = table;
		this.primarykey = primarykey;
		this.primarykeyvalue = primarykeyvalue;
		this.cc = cc;
		this.frame = frame;
		this.left = left;
		this.top = top;
		this.body = body;
		this.jdbcconnection = jdbcconnection;
		this.slavepanel = slavepanel;
		this.tabbedPane = tabbedPane;
		if (!primarykeyvalue.trim().equals("")) {
			createtable();
		}
		tablabel = new StringBuffer(table);
		tablabel.append("(s)");
		tabbedPane.addTab(tablabel.toString(), null, slavepanel);
	}

	private void createtable() {
		slavepanel.removeAll();
		stroffset = String.valueOf(offset);
		strlimit = String.valueOf(limit);
		panelsouth = new JPanel();
		panelnorth = new JPanel();
		panelnorthwest = new JPanel();
		dummypanel = new JPanel();
		btnNextslave = new JButton(">");
		btnNextslave.addActionListener(this);
		btnFirstslave = new JButton("|<");
		btnFirstslave.addActionListener(this);
		btnrefreshslave = new JButton("[]");
		btnrefreshslave.addActionListener(this);
		btnPreviousslave = new JButton("<");
		btnPreviousslave.addActionListener(this);
		btnLastslave = new JButton(">|");
		btnLastslave.addActionListener(this);
		browsepanel = new JPanel();
		layoutMgr = new FlowLayout(FlowLayout.LEFT, 2, 5);
		browsepanel.setLayout(layoutMgr);
		browsepanel.add(btnFirstslave);
		browsepanel.add(btnPreviousslave);
		browsepanel.add(btnrefreshslave);
		browsepanel.add(btnNextslave);
		browsepanel.add(btnLastslave);
		panelnorth.setLayout(new BorderLayout());
		slavepanel.setLayout(new BorderLayout());
		querymaxnumberrecords = "select count(*) from " + table + " where "
				+ primarykey + " =  " + primarykeyvalue;
		try {
			maxnumberofrecords = jdbcconnection
					.returnData(querymaxnumberrecords);
		} catch (SQLException e) {
			if (debugmode) {
				e.printStackTrace();
			} else {
				JOptionPane.showMessageDialog(null, e.getMessage(), "Error",
						JOptionPane.ERROR_MESSAGE);
			}
		}
		intmaxnumberofrecords = 0;
		if (maxnumberofrecords != null) {
			intmaxnumberofrecords = Integer.parseInt(maxnumberofrecords[0][0]
					.toString());
		}
		query = "select * from " + table + " where " + primarykey + " =  "
				+ primarykeyvalue + " order by " + table.trim() + "id desc "
				+ " limit " + strlimit + " offset " + stroffset;
		try {
			resultsettablemodel = new ResultSetTableModel(jdbcconnection, query);
		} catch (SQLException e) {
			if (debugmode) {
				e.printStackTrace();
			} else {
				JOptionPane.showMessageDialog(null, e.getMessage(), "Error",
						JOptionPane.ERROR_MESSAGE);
			}
		}
		if (sorter == null) {
			sorter = new TableSorter(resultsettablemodel);
		} else {
			sorter.setTableModel(resultsettablemodel);
		}
		if (slaveTable == null) {
			slaveTable = new JTable(sorter);
		} else {
			slaveTable.setModel(sorter);
		}
		sorter.setTableHeader(slaveTable.getTableHeader());
		slaveTable.addMouseListener(this);
		scrollpane = new JScrollPane(slaveTable);
		slaveTable.setAutoResizeMode(JTable.AUTO_RESIZE_OFF);
		for (int i = 0; i <= (slaveTable.getColumnCount() - 1); i++) {
			col = slaveTable.getColumnModel().getColumn(i);
			col.setPreferredWidth(columnwidth);
		}
		panelnorthwest.add(scrollpane);
		browseandinfopanel = new JPanel();
		browseandinfopanel.setLayout(new BorderLayout());
		numberrecordsinfolabel = new JLabel("Number of records : "
				+ String.valueOf(intmaxnumberofrecords));
		infopanel = new JPanel();
		infopanel.add(numberrecordsinfolabel);
		browseandinfopanel.add(browsepanel, BorderLayout.WEST);
		browseandinfopanel.add(infopanel, BorderLayout.EAST);
		panelnorth.add(browseandinfopanel, BorderLayout.NORTH);
		panelnorth.add(panelnorthwest, BorderLayout.WEST);
		panelnorth.add(dummypanel, BorderLayout.CENTER);
		slavepanel.add(panelnorth, BorderLayout.NORTH);
		slaveTable.setPreferredScrollableViewportSize(new Dimension(850, 500));
		disablebrowsebuttons();
		// frame.show();
		frame.setVisible(true);
	}

	private void disablebrowsebuttons() {
		if (offset == 0) {
			btnFirstslave.setEnabled(false);
			btnPreviousslave.setEnabled(false);
		}
		if ((offset + limit) >= intmaxnumberofrecords) {
			btnNextslave.setEnabled(false);
			btnLastslave.setEnabled(false);
		}
	}

	/*
	 * (non-Javadoc)
	 * 
	 * @see java.awt.event.MouseListener#mouseClicked(java.awt.event.MouseEvent)
	 */
	public void mouseClicked(MouseEvent arg0) {
		odata = null;
		int columnpositionprimairykey = -1;
		try {
			String query = "describe ";
			StringBuffer querybuffer = new StringBuffer(query);
			querybuffer.append(table);
			query = querybuffer.toString();
			odata = jdbcconnection.returnData(query);
		} catch (SQLException e) {
			e.printStackTrace();
		}
		for (int j = 0; j <= (odata.length - 1); j++) {
			if (((String) odata[j][3]).equals("PRI")) {
				primarykey = (String) odata[j][0];
				for (int i = 0; i < slaveTable.getColumnCount(); i++) {
					if (slaveTable.getColumnName(i)
							.equals((String) odata[j][0])) {
						columnpositionprimairykey = i;
					}
				}
			}
		}
		primarykeyvalue = slaveTable.getValueAt(slaveTable.getSelectedRow(),
				columnpositionprimairykey).toString();
		cc.PerformActionObject(this);
	}

	/*
	 * (non-Javadoc)
	 * 
	 * @see java.awt.event.MouseListener#mouseEntered(java.awt.event.MouseEvent)
	 */
	public void mouseEntered(MouseEvent arg0) {
	}

	/*
	 * (non-Javadoc)
	 * 
	 * @see java.awt.event.MouseListener#mouseExited(java.awt.event.MouseEvent)
	 */
	public void mouseExited(MouseEvent arg0) {
	}

	/*
	 * (non-Javadoc)
	 * 
	 * @see java.awt.event.MouseListener#mousePressed(java.awt.event.MouseEvent)
	 */
	public void mousePressed(MouseEvent arg0) {
	}

	/*
	 * (non-Javadoc)
	 * 
	 * @see java.awt.event.MouseListener#mouseReleased(java.awt.event.MouseEvent)
	 */
	public void mouseReleased(MouseEvent arg0) {
	}

	/*
	 * (non-Javadoc)
	 * 
	 * @see java.awt.event.ActionListener#actionPerformed(java.awt.event.ActionEvent)
	 */
	public void actionPerformed(ActionEvent evt) {

		if (evt.getSource() == btnFirstslave) {
			offset = 0;
			createtable();
		}

		if (evt.getSource() == btnPreviousslave) {
			offset = offset - limit;
			if (offset < 0) {
				offset = 0;
			}
			createtable();
		}

		if (evt.getSource() == btnrefreshslave) {
			offset = 0;
			createtable();
		}

		if (evt.getSource() == btnNextslave) {
			offset = offset + limit;
			createtable();
		}

		if (evt.getSource() == btnLastslave) {
			offset = intmaxnumberofrecords - (intmaxnumberofrecords % limit);
			createtable();
		}
	}
}
