# Supplementary material for: A database application for pre-processing, storage and comparison of mass spectra derived from patients and controls
Source: BMC Bioinformatics. 2006 Sep 5;7:403. doi: 10.1186/1471-2105-7-403 (PMC1594579; doi:10.1186/1471-2105-7-403)
Supplement: Additional file 3 — Java Source code as a proteomics. [file 1471-2105-7-403-S3.zip › proteomics/SlavePaneTableModel.java]

/*
 * Created on Mar 30, 2005
 *
 * TODO To change the template for this generated file go to
 * Window - Preferences - Java - Code Style - Code Templates
 */
package proteomics;

import javax.swing.table.*;

import java.sql.*;
import java.util.Vector;

/**
 * @author 836640
 * 
 * TODO To change the template for this generated type comment go to Window -
 * Preferences - Java - Code Style - Code Templates
 */
public class SlavePaneTableModel extends AbstractTableModel {

	String query;

	String table;

	String primarykey;

	String primarykeyvalue;

	String dbColNames[];

	String pkValues[];

	String tableName;

	String pKeyCol;

	Vector allRows;

	Vector row;

	Vector newRow;

	Vector colNames;

	Vector deletedKeys;

	Vector newRows;

	Connection con;

	Statement stat;

	ResultSet rs;

	ResultSetMetaData myM;

	JDBC jdbcconnection;

	int li_cols = 0;

	boolean ibRowNew = false;

	boolean ibRowInserted = false;

	DefaultTableModel defaultmodel = new DefaultTableModel();

	TableModel tableModel;

	Object[] clmHeaders;

	StringBuffer querybuffer;

	public SlavePaneTableModel(String table, String primarykey,
			String primarykeyvalue, JDBC jdbcconnection) {

		this.table = table;

		this.primarykey = primarykey;

		this.primarykeyvalue = primarykeyvalue;

		this.jdbcconnection = jdbcconnection;

		try {
			con = jdbcconnection.con;
			stat = con.createStatement();
			query = "select * from ";
			querybuffer = new StringBuffer(query);
			querybuffer.append(table);
			querybuffer.append(" where ");
			querybuffer.append(primarykey);
			querybuffer.append(" = ");
			querybuffer.append(primarykeyvalue);
			querybuffer.append(" order by ");
			querybuffer.append(primarykey);
			query = querybuffer.toString();
			rs = stat.executeQuery(query);
			deletedKeys = new Vector();
			newRows = new Vector();
			myM = rs.getMetaData();
			tableName = myM.getTableName(1);
			li_cols = myM.getColumnCount();
			dbColNames = new String[li_cols];
			clmHeaders = new Object[li_cols];
			for (int i = 1; i <= li_cols; i++) {
				clmHeaders[i - 1] = rs.getMetaData().getColumnName(i);
			}
			defaultmodel.setDataVector(null, clmHeaders);
			this.tableModel = defaultmodel;
			for (int col = 0; col < li_cols; col++) {
				dbColNames[col] = myM.getColumnName(col + 1);
			}
			allRows = new Vector();
			while (rs.next()) {
				newRow = new Vector();
				for (int i = 1; i <= li_cols; i++) {
					newRow.addElement(rs.getObject(i));
				} // for
				allRows.addElement(newRow);
			} // while
		} catch (SQLException e) {
			System.out.println(e.getMessage());
		}
	}

	public Class getColumnClass(int column) {
		return tableModel.getColumnClass(column);
	}

	public boolean isCellEditable(int row, int col) {
		if (ibRowNew) {
			return true;
		}
		if (col == 0) {
			return false;
		} else {
			return true;
		}
	}

	public String getColumnName(int col) {
		return dbColNames[col];
	}

	public int getRowCount() {
		return allRows.size();
	}

	public int getColumnCount() {
		return li_cols;
	}

	public Object getValueAt(int arow, int col) {
		row = (Vector) allRows.elementAt(arow);
		return row.elementAt(col);
	}

	public void setValueAt(Object aValue, int aRow, int aCol) {
		Vector dataRow = (Vector) allRows.elementAt(aRow);
		dataRow.setElementAt(aValue, aCol);
		fireTableCellUpdated(aRow, aCol);
	}

	public void updateDB() {
		String updateLine[] = new String[dbColNames.length];
		try {
			DatabaseMetaData dbData = con.getMetaData();
			// String catalog;
			// Get the name of all of the columns for this table
			String curCol;
			colNames = new Vector();
			ResultSet rset1 = dbData.getColumns(null, null, tableName, null);
			while (rset1.next()) {
				curCol = rset1.getString(4);
				colNames.addElement(curCol);
			}
			rset1.close();
			pKeyCol = colNames.firstElement().toString();

			// Go through the rows and perform INSERTS/UPDATES/DELETES
			int totalrows;
			totalrows = allRows.size();
			String dbValues[];
			Vector currentRow = new Vector();
			pkValues = new String[allRows.size()];

			// Get column names and values
			for (int i = 0; i < totalrows; i++) {
				currentRow = (Vector) allRows.elementAt(i);
				int numElements = currentRow.size();
				dbValues = new String[numElements];
				for (int x = 0; x < numElements; x++) {
					String classType = currentRow.elementAt(x).getClass()
							.toString();
					int pos = classType.indexOf("String");
					if (pos > 0) { // we have a String
						dbValues[x] = "'" + currentRow.elementAt(x) + "'";
						updateLine[x] = dbColNames[x] + " = " + "'"
								+ currentRow.elementAt(x) + "',";
						if (dbColNames[x].toUpperCase().equals(
								pKeyCol.toUpperCase())) {
							pkValues[i] = currentRow.elementAt(x).toString();
						}
					}
					pos = classType.indexOf("Integer");
					if (pos > 0) { // we have an Integer
						dbValues[x] = currentRow.elementAt(x).toString();
						if (dbColNames[x].toUpperCase().equals(
								pKeyCol.toUpperCase())) {
							pkValues[i] = currentRow.elementAt(x).toString();
						} else {
							updateLine[x] = dbColNames[x] + " = "
									+ currentRow.elementAt(x).toString() + ",";
						}
					}
					pos = classType.indexOf("Boolean");
					if (pos > 0) { // we have a Boolean
						dbValues[x] = currentRow.elementAt(x).toString();
						updateLine[x] = dbColNames[x] + " = "
								+ currentRow.elementAt(x).toString() + ",";
						if (dbColNames[x].toUpperCase().equals(
								pKeyCol.toUpperCase())) {
							pkValues[i] = currentRow.elementAt(x).toString();
						}
					}
				} // For Loop
				// If we are here, we have read one entire row of data. Do an
				// UPDATE or an INSERT
				int numNewRows = newRows.size();
				int insertRow = 0;
				// boolean newRowFound;

				for (int z = 0; z < numNewRows; z++) {
					insertRow = ((Integer) newRows.get(z)).intValue();
					if (insertRow == i + 1) {
						StringBuffer InsertSQL = new StringBuffer();
						InsertSQL.append("INSERT INTO " + tableName + " (");
						for (int zz = 0; zz <= dbColNames.length - 1; zz++) {
							if (dbColNames[zz] != null) {
								InsertSQL.append(dbColNames[zz] + ",");
							}
						}
						// Strip out last comma
						InsertSQL.replace(InsertSQL.length() - 1, InsertSQL
								.length(), ")");
						InsertSQL.append(" VALUES(" + pkValues[i] + ",");
						for (int c = 1; c < dbValues.length; c++) {
							InsertSQL.append(dbValues[c] + ",");
						}
						InsertSQL.replace(InsertSQL.length() - 1, InsertSQL
								.length(), ")");
						stat.executeUpdate(InsertSQL.toString());
						ibRowInserted = true;
					}
				} // End of INSERT Logic

				// If row has not been INSERTED perform an UPDATE
				if (ibRowInserted == false) {
					StringBuffer updateSQL = new StringBuffer();
					updateSQL.append("UPDATE " + tableName + " SET ");
					for (int z = 0; z <= updateLine.length - 1; z++) {
						if (updateLine[z] != null) {
							updateSQL.append(updateLine[z]);
						}
					}
					// Replace the last ',' in the SQL statement with a blank.
					// Then add WHERE clause
					updateSQL.replace(updateSQL.length() - 1, updateSQL
							.length(), " ");
					updateSQL.append(" WHERE " + pKeyCol + " = " + pkValues[i]);
					stat.executeUpdate(updateSQL.toString());
				}// for
			}
		} catch (Exception ex) {
			System.out.println("SQL Error! Cannot perform SQL UPDATE "
					+ ex.getMessage());
		}
		// Delete records from the DB
		try {
			int numDeletes = deletedKeys.size();
			String deleteSQL;
			for (int i = 0; i < numDeletes; i++) {
				deleteSQL = "DELETE FROM " + tableName + " WHERE " + pKeyCol
						+ " = " + ((Integer) deletedKeys.get(i)).toString();
				System.out.println(deleteSQL);
				stat.executeUpdate(deleteSQL);
			}
			// Assume deletes where successful. Recreate Vector holding PK Keys
			deletedKeys = new Vector();
		} catch (Exception ex) {
			System.out.println(ex.getMessage());
		}
	}

	public void deleteRow(int rowToDelete) {
		// Mark row for a SQL DELETE from the Database
		Vector deletedRow = (Vector) allRows.get(rowToDelete);
		Integer pkKey = (Integer) deletedRow.get(0);
		deletedKeys.add(pkKey);
		allRows.remove(rowToDelete);
		fireTableRowsDeleted(rowToDelete, rowToDelete);
	}

	public void addRow() {
		// Mark the row for a SQL INSERT in the Database
		newRows.add(new Integer(allRows.size() + 1));
		// Get the total number of rows in the Vector
		int rowNumber = allRows.size();
		int pos;
		// Get what a row looks like
		int numElements = newRow.size();
		Vector newRowVect = new Vector();
		for (int i = 0; i < numElements; i++) {
			String classType = newRow.elementAt(i).getClass().toString();
			pos = classType.indexOf("String");
			if (pos > 0) {// we have a String
				String blankString = new String();
				newRowVect.addElement(blankString);
			}
			pos = classType.indexOf("Integer");
			if (pos > 0) {// we have an Integer
				Integer blankInt = new Integer("0");
				newRowVect.addElement(blankInt);
			}
			pos = classType.indexOf("Boolean");
			if (pos > 0) {// we have a Boolean
				Boolean blankBool = new Boolean(false);
				newRowVect.addElement(blankBool);
			}
		}
		allRows.addElement(newRowVect);
		ibRowNew = true;
		this.isCellEditable(allRows.size(), 0);
		System.out.println(allRows.size());
		fireTableRowsInserted(rowNumber, rowNumber);
	}
}
