# Supplementary material for: A database application for pre-processing, storage and comparison of mass spectra derived from patients and controls
Source: BMC Bioinformatics. 2006 Sep 5;7:403. doi: 10.1186/1471-2105-7-403 (PMC1594579; doi:10.1186/1471-2105-7-403)
Supplement: Additional file 3 — Java Source code as a proteomics. [file 1471-2105-7-403-S3.zip › proteomics/SuffixAwareFilter.java]

/*
 * Created on May 9, 2005
 *
 * TODO To change the template for this generated file go to
 * Window - Preferences - Java - Code Style - Code Templates
 */
package proteomics;

import java.io.File;

/**
 * @author 836640
 * 
 * TODO To change the template for this generated type comment go to Window -
 * Preferences - Java - Code Style - Code Templates
 */
class SuffixAwareFilter extends javax.swing.filechooser.FileFilter {

	String s;

	String suffix;

	int i;

	public String getSuffix(File f) {
		s = f.getPath();
		suffix = null;
		i = s.lastIndexOf('.');
		if (i > 0 && i < s.length() - 1)
			suffix = s.substring(i + 1).toLowerCase();
		if (i <= 0 && (f.isFile() == true)
				&& ((f.getName().trim().equalsIgnoreCase("fid") == false))) {
			suffix = "leeg";
		}
		if (i <= 0 && (f.isFile() == true)
				&& ((f.getName().trim().equalsIgnoreCase("fid")))) {
			suffix = "fid";
		}
		if (i <= 0 && (f.isFile() == true)
				&& ((f.getName().trim().equalsIgnoreCase("acqu")))) {
			suffix = "acqu";
		}
		if (i <= 0 && (f.isFile() == true)
				&& ((f.getName().trim().equalsIgnoreCase("acqus")))) {
			suffix = "acqus";
		}
		return suffix;
	}

	public boolean accept(File f) {
		return f.isDirectory();
	}

	/*
	 * (non-Javadoc)
	 * 
	 * @see javax.swing.filechooser.FileFilter#getDescription()
	 */
	public String getDescription() {
		// TODO Auto-generated method stub
		return null;
	}
}
