# Supplementary material for: A database application for pre-processing, storage and comparison of mass spectra derived from patients and controls
Source: BMC Bioinformatics. 2006 Sep 5;7:403. doi: 10.1186/1471-2105-7-403 (PMC1594579; doi:10.1186/1471-2105-7-403)
Supplement: Additional file 3 — Java Source code as a proteomics. [file 1471-2105-7-403-S3.zip › proteomics/JCalendar.java]

/*
 * Created on Apr 19, 2005
 *
 * TODO To change the template for this generated file go to
 * Window - Preferences - Java - Code Style - Code Templates
 */
package proteomics;

/*
 * Copyright (C) 2004 Kai Toedter kai@toedter.com www.toedter.com
 * 
 * This program is free software; you can redistribute it and/or modify it under
 * the terms of the GNU Lesser General Public License as published by the Free
 * Software Foundation; either version 2 of the License, or (at your option) any
 * later version.
 * 
 * This program is distributed in the hope that it will be useful, but WITHOUT
 * ANY WARRANTY; without even the implied warranty of MERCHANTABILITY or FITNESS
 * FOR A PARTICULAR PURPOSE. See the GNU Lesser General Public License for more
 * details.
 * 
 * You should have received a copy of the GNU Lesser General Public License
 * along with this program; if not, write to the Free Software Foundation, Inc.,
 * 675 Mass Ave, Cambridge, MA 02139, USA.
 */

import java.awt.*;
import java.awt.event.*;
import java.beans.*;
import java.text.*;
import java.util.*;
import javax.swing.*;

/**
 * JCalendar is a bean for entering a date by choosing the year, month and day.
 * 
 * @author Kai Toedter
 * @version 1.2
 */
public class JCalendar extends JPanel implements PropertyChangeListener,
		ActionListener {

	JFrame calendarframe;

	SimpleDateFormat df;

	TextField field_to_update;

	public JButton btnOK;

	private JButton btnCancel;

	private JPanel PanelOKCancel;

	private Calendar calendar;

	/** the day chooser */
	protected JDayChooser dayChooser;

	private boolean initialized = false;

	/** indicates if weeks of year shall be visible */
	protected boolean weekOfYearVisible = true;

	/** the locale */
	protected Locale locale;

	/** the month chooser */
	protected JMonthChooser monthChooser;

	private JPanel monthYearPanel;

	/** the year chhoser */
	protected JYearChooser yearChooser;

	/**
	 * Default JCalendar constructor.
	 */
	public JCalendar(JFrame calendarframe, TextField field_to_update) {
		this(null, null, true, true, calendarframe, field_to_update);
	}

	/**
	 * JCalendar constructor specifying the month spinner type.
	 * 
	 * @param monthSpinner
	 *            false, if no month spinner should be used
	 */
	public JCalendar(boolean monthSpinner, JFrame calendarframe,
			TextField field_to_update) {
		this(null, null, monthSpinner, true, calendarframe, field_to_update);
	}

	/**
	 * JCalendar constructor which allows the initial date to be set.
	 * 
	 * @param date
	 *            the date
	 */
	public JCalendar(Date date, JFrame calendarframe, TextField field_to_update) {
		this(date, null, true, true, calendarframe, field_to_update);
	}

	/**
	 * JCalendar constructor allowing the initial locale to be set.
	 * 
	 * @param locale
	 *            the new locale
	 */
	public JCalendar(Locale locale, JFrame calendarframe,
			TextField field_to_update) {
		this(null, locale, true, true, calendarframe, field_to_update);
	}

	/**
	 * JCalendar constructor specifying both the initial date and locale.
	 * 
	 * @param date
	 *            the date
	 * @param locale
	 *            the new locale
	 */
	public JCalendar(Date date, Locale locale, JFrame calendarframe,
			TextField field_to_update) {
		this(date, locale, true, true, calendarframe, field_to_update);
	}

	/**
	 * JCalendar constructor specifying both the initial date and the month
	 * spinner type.
	 * 
	 * @param date
	 *            the date
	 * @param monthSpinner
	 *            false, if no month spinner should be used
	 */
	public JCalendar(Date date, boolean monthSpinner, JFrame calendarframe,
			TextField field_to_update) {
		this(date, null, monthSpinner, true, calendarframe, field_to_update);
	}

	/**
	 * JCalendar constructor specifying both the locale and the month spinner.
	 * 
	 * @param locale
	 *            the locale
	 * @param monthSpinner
	 *            false, if no month spinner should be used
	 */
	public JCalendar(Locale locale, boolean monthSpinner, JFrame calendarframe,
			TextField field_to_update) {
		this(null, locale, monthSpinner, true, calendarframe, field_to_update);
	}

	/**
	 * JCalendar constructor with month spinner parameter.
	 * 
	 * @param date
	 *            the date
	 * @param locale
	 *            the locale
	 * @param monthSpinner
	 *            false, if no month spinner should be used
	 * @param weekOfYearVisible
	 *            true, if weeks of year shall be visible
	 */
	public JCalendar(Date date, Locale locale, boolean monthSpinner,
			boolean weekOfYearVisible, JFrame calendarframe,
			TextField field_to_update) {
		// needed for setFont() etc.
		this.field_to_update = field_to_update;
		this.calendarframe = calendarframe;
		dayChooser = null;
		monthChooser = null;
		yearChooser = null;
		this.weekOfYearVisible = weekOfYearVisible;
		this.locale = locale;
		if (locale == null) {
			this.locale = Locale.getDefault();
		}
		calendar = Calendar.getInstance();
		setLayout(new BorderLayout());
		btnOK = new JButton("OK");
		btnOK.addActionListener(this);
		btnCancel = new JButton("Cancel");
		btnCancel.addActionListener(this);
		PanelOKCancel = new JPanel();
		FlowLayout layoutMgr = new FlowLayout(FlowLayout.LEFT, 2, 2);
		PanelOKCancel.setLayout(layoutMgr);
		PanelOKCancel.add(btnOK);
		PanelOKCancel.add(btnCancel);
		monthYearPanel = new JPanel();
		monthYearPanel.setLayout(new BorderLayout());
		monthChooser = new JMonthChooser(monthSpinner);
		yearChooser = new JYearChooser();
		monthChooser.setYearChooser(yearChooser);
		monthYearPanel.add(monthChooser, BorderLayout.WEST);
		monthYearPanel.add(yearChooser, BorderLayout.CENTER);
		monthYearPanel.setBorder(BorderFactory.createEmptyBorder());
		dayChooser = new JDayChooser(weekOfYearVisible, this);
		dayChooser.addPropertyChangeListener(this);
		monthChooser.setDayChooser(dayChooser);
		monthChooser.addPropertyChangeListener(this);
		yearChooser.setDayChooser(dayChooser);
		yearChooser.addPropertyChangeListener(this);
		add(monthYearPanel, BorderLayout.NORTH);
		add(dayChooser, BorderLayout.CENTER);
		add(PanelOKCancel, BorderLayout.SOUTH);
		// Set the initialized flag before setting the calendar. This will
		// cause the other components to be updated properly.
		if (date != null) {
			calendar.setTime(date);
		}
		initialized = true;
		setCalendar(calendar);
	}

	/**
	 * Returns the calendar property.
	 * 
	 * @return the value of the calendar property.
	 */
	public Calendar getCalendar() {
		return calendar;
	}

	/**
	 * Gets the dayChooser attribute of the JCalendar object
	 * 
	 * @return the dayChooser value
	 */
	public JDayChooser getDayChooser() {
		return dayChooser;
	}

	/**
	 * Returns the locale.
	 * 
	 * @return the value of the locale property.
	 * 
	 * @see #setLocale
	 */
	public Locale getLocale() {
		return locale;
	}

	/**
	 * Gets the monthChooser attribute of the JCalendar object
	 * 
	 * @return the monthChooser value
	 */
	public JMonthChooser getMonthChooser() {
		return monthChooser;
	}

	/**
	 * Returns "JCalendar".
	 * 
	 * @return "JCalendar"
	 */
	public String getName() {
		return "JCalendar";
	}

	/**
	 * Gets the yearChooser attribute of the JCalendar object
	 * 
	 * @return the yearChooser value
	 */
	public JYearChooser getYearChooser() {
		return yearChooser;
	}

	/**
	 * Indicates if the weeks of year are visible..
	 * 
	 * @return boolean true, if weeks of year are visible
	 */
	public boolean isWeekOfYearVisible() {
		return dayChooser.isWeekOfYearVisible();
	}

	/**
	 * JCalendar is a PropertyChangeListener, for its day, month and year
	 * chooser.
	 * 
	 * @param evt
	 *            the property change event
	 */
	public void propertyChange(PropertyChangeEvent evt) {
		if (calendar != null) {
			Calendar c = (Calendar) calendar.clone();

			if (evt.getPropertyName().equals("day")) {
				c.set(Calendar.DAY_OF_MONTH, ((Integer) evt.getNewValue())
						.intValue());
				setCalendar(c, false);
			} else if (evt.getPropertyName().equals("month")) {
				c.set(Calendar.MONTH, ((Integer) evt.getNewValue()).intValue());
				setCalendar(c, false);
			} else if (evt.getPropertyName().equals("year")) {
				c.set(Calendar.YEAR, ((Integer) evt.getNewValue()).intValue());
				setCalendar(c, false);
			} else if (evt.getPropertyName().equals("date")) {
				c.setTime((Date) evt.getNewValue());
				setCalendar(c, true);
			}
		}
	}

	/**
	 * Sets the background color.
	 * 
	 * @param bg
	 *            the new background
	 */
	public void setBackground(Color bg) {
		super.setBackground(bg);

		if (dayChooser != null) {
			dayChooser.setBackground(bg);
		}
	}

	/**
	 * Sets the calendar property. This is a bound property.
	 * 
	 * @param c
	 *            the new calendar
	 * 
	 * @see #getCalendar
	 */
	public void setCalendar(Calendar c) {
		setCalendar(c, true);
	}

	/**
	 * Sets the calendar attribute of the JCalendar object
	 * 
	 * @param c
	 *            the new calendar value
	 * @param update
	 *            the new calendar value
	 */
	private void setCalendar(Calendar c, boolean update) {
		Calendar oldCalendar = calendar;
		calendar = c;
		if (update) {
			// Thanks to Jeff Ulmer for correcting a bug in the sequence :)
			yearChooser.setYear(c.get(Calendar.YEAR));
			monthChooser.setMonth(c.get(Calendar.MONTH));
			dayChooser.setDay(c.get(Calendar.DATE));
		}
		firePropertyChange("calendar", oldCalendar, calendar);
	}

	/**
	 * Enable or disable the JCalendar.
	 * 
	 * @param enabled
	 *            the new enabled value
	 */
	public void setEnabled(boolean enabled) {
		super.setEnabled(enabled);
		if (dayChooser != null) {
			dayChooser.setEnabled(enabled);
			monthChooser.setEnabled(enabled);
			yearChooser.setEnabled(enabled);
		}
	}

	/**
	 * Returns true, if enabled.
	 * 
	 * @return true, if enabled.
	 */
	public boolean isEnabled() {
		return super.isEnabled();
	}

	/**
	 * Sets the font property.
	 * 
	 * @param font
	 *            the new font
	 */
	public void setFont(Font font) {
		super.setFont(font);
		if (dayChooser != null) {
			dayChooser.setFont(font);
			monthChooser.setFont(font);
			yearChooser.setFont(font);
		}
	}

	/**
	 * Sets the foreground color.
	 * 
	 * @param fg
	 *            the new foreground
	 */
	public void setForeground(Color fg) {
		super.setForeground(fg);
		if (dayChooser != null) {
			dayChooser.setForeground(fg);
			monthChooser.setForeground(fg);
			yearChooser.setForeground(fg);
		}
	}

	/**
	 * Sets the locale property. This is a bound property.
	 * 
	 * @param l
	 *            the new locale value
	 * 
	 * @see #getLocale
	 */
	public void setLocale(Locale l) {
		if (!initialized) {
			super.setLocale(l);
		} else {
			Locale oldLocale = locale;
			locale = l;
			dayChooser.setLocale(locale);
			monthChooser.setLocale(locale);
			firePropertyChange("locale", oldLocale, locale);
		}
	}

	/**
	 * Sets the week of year visible.
	 * 
	 * @param weekOfYearVisible
	 *            true, if weeks of year shall be visible
	 */
	public void setWeekOfYearVisible(boolean weekOfYearVisible) {
		dayChooser.setWeekOfYearVisible(weekOfYearVisible);
		setLocale(locale); // hack for doing complete new layout :)
	}

	/**
	 * Gets the visibility of the decoration background.
	 * 
	 * @return true, if the decoration background is visible.
	 */
	public boolean isDecorationBackgroundVisible() {
		return dayChooser.isDecorationBackgroundVisible();
	}

	/**
	 * Sets the decoration background visible.
	 * 
	 * @param decorationBackgroundVisible
	 *            true, if the decoration background should be visible.
	 */
	public void setDecorationBackgroundVisible(
			boolean decorationBackgroundVisible) {
		dayChooser.setDecorationBackgroundVisible(decorationBackgroundVisible);
		setLocale(locale); // hack for doing complete new layout :)
	}

	/**
	 * Gets the visibility of the decoration border.
	 * 
	 * @return true, if the decoration border is visible.
	 */
	public boolean isDecorationBordersVisible() {
		return dayChooser.isDecorationBordersVisible();
	}

	/**
	 * Sets the decoration borders visible.
	 * 
	 * @param decorationBordersVisible
	 *            true, if the decoration borders should be visible.
	 */
	public void setDecorationBordersVisible(boolean decorationBordersVisible) {
		dayChooser.setDecorationBordersVisible(decorationBordersVisible);
		setLocale(locale); // hack for doing complete new layout :)
	}

	/**
	 * Returns the color of the decoration (day names and weeks).
	 * 
	 * @return the color of the decoration (day names and weeks).
	 */
	public Color getDecorationBackgroundColor() {
		return dayChooser.getDecorationBackgroundColor();
	}

	/**
	 * Sets the background of days and weeks of year buttons.
	 * 
	 * @param decorationBackgroundColor
	 *            the background color
	 */
	public void setDecorationBackgroundColor(Color decorationBackgroundColor) {
		dayChooser.setDecorationBackgroundColor(decorationBackgroundColor);
	}

	/**
	 * Returns the Sunday foreground.
	 * 
	 * @return Color the Sunday foreground.
	 */
	public Color getSundayForeground() {
		return dayChooser.getSundayForeground();
	}

	/**
	 * Returns the weekday foreground.
	 * 
	 * @return Color the weekday foreground.
	 */
	public Color getWeekdayForeground() {
		return dayChooser.getWeekdayForeground();
	}

	/**
	 * Sets the Sunday foreground.
	 * 
	 * @param sundayForeground
	 *            the sundayForeground to set
	 */
	public void setSundayForeground(Color sundayForeground) {
		dayChooser.setSundayForeground(sundayForeground);
	}

	/**
	 * Sets the weekday foreground.
	 * 
	 * @param weekdayForeground
	 *            the weekdayForeground to set
	 */
	public void setWeekdayForeground(Color weekdayForeground) {
		dayChooser.setWeekdayForeground(weekdayForeground);
	}

	/**
	 * Returns a Date object.
	 * 
	 * @return a date object constructed from the calendar property.
	 */
	public Date getDate() {
		return new Date(calendar.getTimeInMillis());
	}

	/**
	 * Sets the date. Fires the property change "date".
	 * 
	 * @param date
	 *            the new date.
	 */
	public void setDate(Date date) {
		Date oldDate = calendar.getTime();
		calendar.setTime(date);
		yearChooser.setYear(calendar.get(Calendar.YEAR));
		monthChooser.setMonth(calendar.get(Calendar.MONTH));
		dayChooser.setDay(calendar.get(Calendar.DATE));
		firePropertyChange("date", oldDate, date);
	}

	/*
	 * (non-Javadoc)
	 * 
	 * @see java.awt.event.ActionListener#actionPerformed(java.awt.event.ActionEvent)
	 */
	public void actionPerformed(ActionEvent evt) {
		if (evt.getSource() == btnCancel) {
			exitcalendar();
		}
		if (evt.getSource() == btnOK) {
			df = new SimpleDateFormat("yyyy-MM-dd");
			field_to_update.setText(df.format(this.getDate()));
			exitcalendar();
		}
	}

	public void exitcalendar() {
		calendarframe.dispose();
	}

}
