# Supplementary material for: A database application for pre-processing, storage and comparison of mass spectra derived from patients and controls
Source: BMC Bioinformatics. 2006 Sep 5;7:403. doi: 10.1186/1471-2105-7-403 (PMC1594579; doi:10.1186/1471-2105-7-403)
Supplement: Additional file 3 — Java Source code as a proteomics. [file 1471-2105-7-403-S3.zip › proteomics/CreateMenu.java]

/*
 * Created on Feb 15, 2005
 *
 * TODO To change the template for this generated file go to
 * Window - Preferences - Java - Code Style - Code Templates
 */
package proteomics;

import java.awt.*;
import java.awt.event.*;
import javax.swing.JFrame;

/**
 * @author 836640
 * 
 * TODO To change the template for this generated type comment go to Window -
 * Preferences - Java - Code Style - Code Templates
 */
// public class CreateMenu extends JFrame implements ActionListener {
public class CreateMenu implements ActionListener {

	private Object controlcenter;

	public CreateMenu(JFrame frame, ControlCenter controlcenter) {
		this.controlcenter = controlcenter;
		frame.setMenuBar(controlcenter.mbalk);
		Menu mFile = new Menu("File");
		controlcenter.mbalk.add(mFile);
		mFile.add(controlcenter.Import);
		controlcenter.Import.addActionListener(this);
		Menu mSystem = new Menu("System");
		controlcenter.mbalk.add(mSystem);
		mSystem.add(controlcenter.Code);
		controlcenter.Code.addActionListener(this);
	}

	public void actionPerformed(ActionEvent evt) {
		((ControlCenter) controlcenter).PerformActionObject(evt.getSource());
	}

}
