# Supplementary material for: A database application for pre-processing, storage and comparison of mass spectra derived from patients and controls
Source: BMC Bioinformatics. 2006 Sep 5;7:403. doi: 10.1186/1471-2105-7-403 (PMC1594579; doi:10.1186/1471-2105-7-403)
Supplement: Additional file 3 — Java Source code as a proteomics. [file 1471-2105-7-403-S3.zip › proteomics/FidFilter.java]

/*
 * Created on May 9, 2005
 *
 * TODO To change the template for this generated file go to
 * Window - Preferences - Java - Code Style - Code Templates
 */
package proteomics;

import java.io.File;

/**
 * @author 836640
 * 
 * TODO To change the template for this generated type comment go to Window -
 * Preferences - Java - Code Style - Code Templates
 */
class FidFilter extends SuffixAwareFilter {
	public boolean accept(File f) {
		// String j = null;
		String suffix = getSuffix(f);
		if (suffix != null) {
			// is het een file zonder extensie -> accept
			return super.accept(f) || suffix.equals("fid");
		} else {
			// als het een directory is ook weergeven
			return super.accept(f);
		}
		// return false;
	}

	public String getDescription() {
		return "Fid Files (fid)";
	}
}
