# Supplementary material for: A database application for pre-processing, storage and comparison of mass spectra derived from patients and controls
Source: BMC Bioinformatics. 2006 Sep 5;7:403. doi: 10.1186/1471-2105-7-403 (PMC1594579; doi:10.1186/1471-2105-7-403)
Supplement: Additional file 3 — Java Source code as a proteomics. [file 1471-2105-7-403-S3.zip › proteomics/JYearChooser.java]

/*
 * Created on Apr 19, 2005
 *
 * TODO To change the template for this generated file go to
 * Window - Preferences - Java - Code Style - Code Templates
 */
package proteomics;

/*
 * JYearChooser.java - A bean for choosing a year Copyright (C) 2004 Kai Toedter
 * kai@toedter.com www.toedter.com
 * 
 * This program is free software; you can redistribute it and/or modify it under
 * the terms of the GNU Lesser General Public License as published by the Free
 * Software Foundation; either version 2 of the License, or (at your option) any
 * later version.
 * 
 * This program is distributed in the hope that it will be useful, but WITHOUT
 * ANY WARRANTY; without even the implied warranty of MERCHANTABILITY or FITNESS
 * FOR A PARTICULAR PURPOSE. See the GNU Lesser General Public License for more
 * details.
 * 
 * You should have received a copy of the GNU Lesser General Public License
 * along with this program; if not, write to the Free Software Foundation, Inc.,
 * 675 Mass Ave, Cambridge, MA 02139, USA.
 */
import java.util.Calendar;
import javax.swing.JFrame;

/**
 * JYearChooser is a bean for choosing a year.
 * 
 * @author Kai Toedter
 * @version 1.2
 */
public class JYearChooser extends JSpinField {
	protected JDayChooser dayChooser;

	protected int startYear;

	protected int endYear;

	/**
	 * Default JCalendar constructor.
	 */
	public JYearChooser() {
		Calendar calendar = Calendar.getInstance();
		dayChooser = null;
		setMinimum(calendar.getMinimum(Calendar.YEAR));
		setMaximum(calendar.getMaximum(Calendar.YEAR));
		setValue(calendar.get(Calendar.YEAR));
	}

	/**
	 * Sets the year. This is a bound property.
	 * 
	 * @param y
	 *            the new year
	 * 
	 * @see #getYear
	 */
	public void setYear(int y) {
		int oldYear = getValue();
		super.setValue(y, true, false);
		if (dayChooser != null) {
			dayChooser.setYear(value);
		}
		spinner.setValue(new Integer(value));
		firePropertyChange("year", oldYear, value);
	}

	/**
	 * Sets the year value.
	 * 
	 * @param value
	 *            the year value
	 */
	public void setValue(int value) {
		setYear(value);
	}

	/**
	 * Returns the year.
	 * 
	 * @return the year
	 */
	public int getYear() {
		return super.getValue();
	}

	/**
	 * Convenience method set a day chooser that might be updated directly.
	 * 
	 * @param dayChooser
	 *            the day chooser
	 */
	public void setDayChooser(JDayChooser dayChooser) {
		this.dayChooser = dayChooser;
	}

	/**
	 * Returns "JYearChooser".
	 * 
	 * @return the name value
	 */
	public String getName() {
		return "JYearChooser";
	}

	/**
	 * Returns the endy ear.
	 * 
	 * @return the end year
	 */
	public int getEndYear() {
		return getMaximum();
	}

	/**
	 * Sets the end ear.
	 * 
	 * @param endYear
	 *            the end year
	 */
	public void setEndYear(int endYear) {
		setMaximum(endYear);
	}

	/**
	 * Returns the start year.
	 * 
	 * @return the start year.
	 */
	public int getStartYear() {
		return getMinimum();
	}

	/**
	 * Sets the start year.
	 * 
	 * @param startYear
	 *            the start year
	 */
	public void setStartYear(int startYear) {
		setMinimum(startYear);
	}

	/**
	 * Creates a JFrame with a JYearChooser inside and can be used for testing.
	 * 
	 * @param s
	 *            command line arguments
	 */
	static public void main(String[] s) {
		JFrame frame = new JFrame("JYearChooser");
		frame.getContentPane().add(new JYearChooser());
		frame.pack();
		frame.setVisible(true);
	}
}
