# Supplementary material for: A database application for pre-processing, storage and comparison of mass spectra derived from patients and controls
Source: BMC Bioinformatics. 2006 Sep 5;7:403. doi: 10.1186/1471-2105-7-403 (PMC1594579; doi:10.1186/1471-2105-7-403)
Supplement: Additional file 3 — Java Source code as a proteomics. [file 1471-2105-7-403-S3.zip › proteomics/ReadTextFile.java]

//Fig. 14.11: ReadTextFile.java
//This program reads a text file and displays each record.
package proteomics;

import java.sql.SQLException;

public class ReadTextFile {

	int numberofrecords;

	String sqlstring;

	public void openFile(String pad, JDBC jdbcconnection, String filepath,
			int dag, int maand, int jaar, int uur, int min, int sec,
			float grootte, String intexp) {
		/* AANMAKEN RESULT RECORDS */
		sqlstring = "INSERT INTO Result(Experimentid, Sampleid, Date, Time, Size, File, Spot) "
				+ "VALUES ("
				+ intexp
				+ ", 1, '"
				+ String.valueOf(jaar)
				+ "-"
				+ String.valueOf(maand)
				+ "-"
				+ String.valueOf(dag)
				+ "', '"
				+ String.valueOf(uur)
				+ ":"
				+ String.valueOf(min)
				+ ":"
				+ String.valueOf(sec)
				+ "', "
				+ grootte
				+ ", '"
				+ filepath
				+ "', '')";
		try {
			numberofrecords = jdbcconnection.update_table(sqlstring);
		} catch (SQLException e1) {
			// TODO Auto-generated catch block
			e1.printStackTrace();
		}
	} // end method openFile
}// end class
