# Supplementary material for: A database application for pre-processing, storage and comparison of mass spectra derived from patients and controls
Source: BMC Bioinformatics. 2006 Sep 5;7:403. doi: 10.1186/1471-2105-7-403 (PMC1594579; doi:10.1186/1471-2105-7-403)
Supplement: Additional file 3 — Java Source code as a proteomics. [file 1471-2105-7-403-S3.zip › proteomics/ResultSetTableModel.java]

package proteomics;

import java.sql.*;
import javax.swing.table.*;

public class ResultSetTableModel extends AbstractTableModel {
	private ResultSet resultSet;

	private ResultSetMetaData metaData;

	private int numberOfRows;

	public ResultSetTableModel(JDBC jdbcconnection, String query)
			throws SQLException {
		jdbcconnection.selectdata(query);
		this.resultSet = jdbcconnection.rs;
		this.metaData = jdbcconnection.metaData;
		this.numberOfRows = jdbcconnection.rowCnt;
		fireTableStructureChanged();
	}

	public void displayresults(JDBC jdbcconnection, String query) {
		jdbcconnection.selectdata(query);
		this.resultSet = jdbcconnection.rs;
		this.metaData = jdbcconnection.metaData;
		this.numberOfRows = jdbcconnection.rowCnt;
		fireTableStructureChanged();
	}

	public Class getColumnClass(int column) throws IllegalStateException {
		try {
			String className = metaData.getColumnClassName(column + 1);
			if (className.equals("java.sql.Time")) {
				className = "java.lang.String";
			}
			return Class.forName(className);
		} catch (Exception exception) {
			exception.printStackTrace();
		}
		return Object.class;
	}

	public int getColumnCount() throws IllegalStateException {
		try {
			return metaData.getColumnCount();
		} catch (SQLException sqlException) {
			sqlException.printStackTrace();
		}
		return 0;
	}

	public String getColumnName(int column) throws IllegalStateException {
		try {
			return metaData.getColumnName(column + 1);
		} catch (SQLException sqlException) {
			sqlException.printStackTrace();
		}
		return "";
	}

	public int getRowCount() throws IllegalStateException {
		return numberOfRows;
	}

	public Object getValueAt(int row, int column) throws IllegalStateException {
		try {
			resultSet.absolute(row + 1);
			return resultSet.getObject(column + 1);
		} catch (SQLException sqlException) {
			sqlException.printStackTrace();
		}
		return "";
	}
}
