# Supplementary material for: A database application for pre-processing, storage and comparison of mass spectra derived from patients and controls
Source: BMC Bioinformatics. 2006 Sep 5;7:403. doi: 10.1186/1471-2105-7-403 (PMC1594579; doi:10.1186/1471-2105-7-403)
Supplement: Additional file 3 — Java Source code as a proteomics. [file 1471-2105-7-403-S3.zip › proteomics/Simplepeakfind.java]

/*
 * Created on Jul 19, 2005
 *
 * TODO To change the template for this generated file go to
 * Window - Preferences - Java - Code Style - Code Templates
 */
package proteomics;

/**
 * @author 836640
 * 
 * TODO To change the template for this generated type comment go to Window -
 * Preferences - Java - Code Style - Code Templates
 */
public class Simplepeakfind {
	double threshold;

	Quantile quantile;

	Rterm rterm;

	boolean valid;

	int left;

	int right;

	int j;

	int count;

	double[][] peaks;

	public Simplepeakfind(Rterm rterm) {
		this.rterm = rterm;
	}

	public double[][] findlocalmaxima(double deltamz, double quantilethreshold,
			double minimummass, double maximummass, int clusteringtechnique,
			Spectrum spectrum) {
		double localdeltamz = deltamz;
		quantile = new Quantile(quantilethreshold, rterm);
		threshold = quantile.calculatethreshold(spectrum);
		count = 0;
		if (threshold > 0) {
			for (int i = 0; i <= spectrum.mass.length - 1; i++) {
				if ((spectrum.mass[i] >= minimummass)
						&& (spectrum.mass[i] <= maximummass)
						&& (spectrum.intensity[i] > threshold)) {
					valid = true;
					if (clusteringtechnique == 1) {
						localdeltamz = spectrum.mass[i] * deltamz / 1000000;
					}
					j = 1;
					left = i - j;
					while ((left >= 0)
							&& (Math
									.abs(spectrum.mass[i] - spectrum.mass[left])) < localdeltamz) {

						if (spectrum.intensity[left] > spectrum.intensity[i]) {
							valid = false;
						}
						j = j + 1;
						left = i - j;
					}
					j = 1;
					right = i + j;
					while ((right <= (spectrum.mass.length - 1))
							&& (Math.abs(spectrum.mass[right]
									- spectrum.mass[i])) < localdeltamz) {
						if (spectrum.intensity[right] > spectrum.intensity[i]) {
							valid = false;
						}
						j = j + 1;
						right = i + j;
					}
					if (valid == true) {
						count = count + 1;
					}
				}
			}
			if (count > 0) {
				peaks = new double[count][3];
			}
		}
		count = 0;
		if (threshold > 0) {
			for (int i = 0; i <= spectrum.mass.length - 1; i++) {
				if ((spectrum.mass[i] >= minimummass)
						&& (spectrum.mass[i] <= maximummass)
						&& (spectrum.intensity[i] > threshold)) {
					valid = true;
					if (clusteringtechnique == 1) {
						localdeltamz = spectrum.mass[i] * deltamz / 1000000;
					}
					j = 1;
					left = i - j;
					while ((left >= 0)
							&& (Math
									.abs(spectrum.mass[i] - spectrum.mass[left])) < localdeltamz) {

						if (spectrum.intensity[left] > spectrum.intensity[i]) {
							valid = false;
						}
						j = j + 1;
						left = i - j;
					}
					j = 1;
					right = i + j;
					while ((right <= (spectrum.mass.length - 1))
							&& (Math.abs(spectrum.mass[right]
									- spectrum.mass[i])) < localdeltamz) {
						if (spectrum.intensity[right] > spectrum.intensity[i]) {
							valid = false;
						}
						j = j + 1;
						right = i + j;
					}
					if (valid == true) {
						peaks[count][0] = spectrum.mass[i];
						peaks[count][1] = spectrum.intensity[i];
						peaks[count][2] = i;
						count = count + 1;
					}
				}
			}
		}
		return peaks;
	}
}
