# Supplementary material for: A database application for pre-processing, storage and comparison of mass spectra derived from patients and controls
Source: BMC Bioinformatics. 2006 Sep 5;7:403. doi: 10.1186/1471-2105-7-403 (PMC1594579; doi:10.1186/1471-2105-7-403)
Supplement: Additional file 3 — Java Source code as a proteomics. [file 1471-2105-7-403-S3.zip › proteomics/Readdatafiles.java]

package proteomics;

import java.awt.*;
import java.io.*;
import java.math.BigDecimal;
import java.sql.SQLException;
import java.util.Date;
import javax.swing.*;

import com.enterprisedt.net.ftp.*;

public class Readdatafiles {

	IdentifyPeaks identifypeaks;

	SortMatrix sortmatrix;

	Calibration calibration;

	ControlCenter cc;

	FileOutputStream os;

	FileDescriptor fd;

	Combinepeaks combinepeaks;

	FTPClient ftp = null;

	FTPMessageCollector listener;

	Rterm rterm;

	JDBC jdbcconnection;

	Simplepeakfind simplepeakfind;

	BigDecimal tempBD;

	Date datum;

	JProgressBar progressbar;

	JPanel progressPanel;

	JPanel tekstprogressbarpanel;

	TextField tekstprogessbar;

	JDialog jd;

	Object[][] odatacalmasses;

	Object[][] odatafiles;

	Object[][] odataequipmentid;

	Object[][] objectcalmasses;

	String[] linearray;

	String teststring1 = "abcdefghijklmnopqrstuvwxyzABCDEFGHIJKLMNOPQRSTUVWXYZ~`!@#$%^&*()_-+=\\\"?/<>[]{}:;";

	String teststring2 = "0123456789.";

	String line;

	String searchstring;

	String systemcodeitemid;

	String calmassesquery;

	String numberofmeasurements;

	String acquisname;

	String filename;

	String filenameexport;

	String exportname;

	String exportstring;

	String linefeed = "\n";

	String fid = "fid";

	String acqus = "acqus";

	String query;

	String experimentnumber;

	String sampleid;

	String Group_id;

	String strmaand;

	String strdatum;

	String strjaar = "";

	String calibtext;

	String strtime;

	String strquantilethreshold;

	String groupcode;

	String samplecode;

	String matrixcounts;

	String userhome;

	String fileSeparator;

	String matrixcountsfilename;

	String matrixintensityfilename;

	String matrixintensitystring;

	String sampleid_old;

	String binarymatrixfilename;

	String binarymatrixstring;

	String inputtype;

	String experimentyear;

	String filetype;

	String headerline;

	String stringclusteringtechnique;

	StringBuffer exportbuffer;

	StringBuffer linebuffer;

	StringBuffer headerbuffer;

	double quantilethreshold;

	double deltamzsearchmaximum;

	double deltamzsearchmaximumlocal;

	double c0;

	double c1;

	double c2;

	double delay;

	double timebase;

	double time;

	double C;

	double B;

	double A;

	double square_root_mass;

	double mass;

	double dummy1;

	double dummy2;

	double sweep;

	double aquisitiontime;

	double frequencyresolution;

	double frequency;

	double centralfrequency;

	double lowmass;

	double highfrequency;

	double filegrootte_kbytes;

	double deltamzcombine;

	double minimummass;

	double maximummass;

	double thresholdbinarymatrix;

	double multiply;

	double progress;

	double apodisationGausianA;

	double apodisationGausianB;

	double signal_to_noise;

	int detect_mode;

	double[] newcalibrationmasses2;

	double[] intensity;

	double[] calibrationchannel2;

	double[] reciprocalcalibrationchannel2;

	double[] reciprocalcalibrationchannelraw;

	double[] reciprocalcalibrationmassesraw;

	double[] reciprocalcalibrationmasses2;

	double[] odataraw;

	double[] a;

	double[] calibrationmasses;

	double[] peakssample;

	double[] intensitysample;

	double[] calibrationmassesdiff;

	double[] newcalibrationmassesraw;

	double[] calibrationchannelraw;

	double[] fftMag;

	double[][] peaks;

	double[][] peakstransposed;

	int intnumberofmeasurements;

	int equipmentid;

	int numbermisfitallowed;

	int numberoffits;

	int threshold_noisy_spectra;

	int teller = 0;

	int chanelintensity;

	int shiftby;

	int dag;

	int maand;

	int jaar;

	int uur;

	int min;

	int sec;

	int updatesample;

	int inputfollowingnumbersample;

	int count;

	int numberofmasses;

	int zerofillingfactor;

	int peakfindmethod;

	int sortrow;

	int clusteringtechnique;

	int deletemasseswithcount = 0;

	boolean calibrated = false;

	boolean filetransported = false;

	boolean internalcalibration = false;

	boolean matrixcountsfiletransported = false;

	boolean matrixintensityfiletransported = false;

	boolean matrixbinaryfiletransported = false;

	boolean datareduction = true;

	boolean debugmode = true;

	boolean set_comma;

	boolean add_to_peak_list = true;

	byte[] acquis;

	byte[] data;

	boolean filetype_canbe_processed;

	boolean header;

	FastFourierTransform fft;

	Spectrum spectrum;

	File file;

	FileInputStream is;

	int int_filegrootte;

	public Readdatafiles(ControlCenter cc, Rterm rterm, JDBC jdbcconnection) {
		this.jdbcconnection = jdbcconnection;
		this.cc = cc;
		this.rterm = rterm;
		calibration = new Calibration(rterm);
	}

	public void creatematrix(String experimentyear, String experimentnumber,
			boolean internalcalibration,
			String strinputnumberofreplicatessample,
			String str_threshold_noisy_spectra, String strnumbermisfitallowed,
			String systemcodeitemid, String strquantilethreshold,
			String strdeltamzsearchmaximum, String strdeltamzcombine,
			String strinputminimummass, String strinputmaximummass,
			String strthresholdbinarymatrix, int clusteringtechnique,
			String equipmentid, String filetype, int peakfindmethod,
			int deletemasseswithcount) {

		this.deletemasseswithcount = deletemasseswithcount;
		if (clusteringtechnique == 1) {
			stringclusteringtechnique = "ppm";
		} else {
			stringclusteringtechnique = "Da";
		}
		this.filetype = filetype;
		this.peakfindmethod = peakfindmethod;
		this.clusteringtechnique = clusteringtechnique;
		this.experimentyear = experimentyear;
		this.experimentnumber = experimentnumber;
		this.internalcalibration = internalcalibration;
		this.thresholdbinarymatrix = 2;
		if (strthresholdbinarymatrix != null) {
			if (!strthresholdbinarymatrix.trim().equalsIgnoreCase("")) {
				this.thresholdbinarymatrix = Double
						.parseDouble(strthresholdbinarymatrix);
			}
		}
		this.inputfollowingnumbersample = 2;
		if (strinputnumberofreplicatessample != null) {
			if (!strinputnumberofreplicatessample.trim().equalsIgnoreCase("")) {
				this.inputfollowingnumbersample = Integer
						.parseInt(strinputnumberofreplicatessample);
			}
		}
		this.threshold_noisy_spectra = 450;
		if (str_threshold_noisy_spectra != null) {
			if (!str_threshold_noisy_spectra.trim().equalsIgnoreCase("")) {
				this.threshold_noisy_spectra = Integer
						.parseInt(str_threshold_noisy_spectra);
			}
		}
		this.numbermisfitallowed = 0;
		if (strnumbermisfitallowed != null) {
			if (!strnumbermisfitallowed.trim().equalsIgnoreCase("")) {
				this.numbermisfitallowed = Integer
						.parseInt(strnumbermisfitallowed);
			}
		}
		this.systemcodeitemid = "1";
		if (!systemcodeitemid.trim().equalsIgnoreCase("")) {
			this.systemcodeitemid = systemcodeitemid.trim();
		}
		this.quantilethreshold = 0.98;
		if (strquantilethreshold != null) {
			if (!strquantilethreshold.trim().equalsIgnoreCase("")) {
				this.quantilethreshold = Double
						.parseDouble(strquantilethreshold);
			}
		}
		this.deltamzsearchmaximum = 0.5;
		if (strdeltamzsearchmaximum != null) {
			if (!strdeltamzsearchmaximum.trim().equalsIgnoreCase("")) {
				this.deltamzsearchmaximum = Double
						.parseDouble(strdeltamzsearchmaximum);
			}
		}
		this.deltamzcombine = 0.5;
		if (strdeltamzcombine != null) {
			if (!strdeltamzcombine.trim().equalsIgnoreCase("")) {
				this.deltamzcombine = Double.parseDouble(strdeltamzcombine);
			}
		}
		this.minimummass = 800;
		if (strinputminimummass != null) {
			if (!strinputminimummass.trim().equalsIgnoreCase("")) {
				this.minimummass = Double.parseDouble(strinputminimummass);
			}
		}
		this.maximummass = 4000;
		if (strinputmaximummass != null) {
			if (!strinputmaximummass.trim().equalsIgnoreCase("")) {
				this.maximummass = Double.parseDouble(strinputmaximummass);

			}
		}
		this.strquantilethreshold = strquantilethreshold;
		calmassesquery = "select itemvalue.itemvalue, itemcode from itemvalue "
				+ "inner join systemcodeitem "
				+ "on systemcodeitem.systemcodeitemid = itemvalue.systemcodeitemid "
				+ "where systemcodeitem.systemcodeitemid = " + systemcodeitemid;
		try {
			odatacalmasses = jdbcconnection.returnData(calmassesquery);
		} catch (SQLException e) {
			if (debugmode) {
				e.printStackTrace();
			} else {
				JOptionPane.showMessageDialog(null, e.getMessage(), "Error",
						JOptionPane.ERROR_MESSAGE);
			}
		}
		calibrationmasses = new double[odatacalmasses.length];
		for (int i = 0; i <= (odatacalmasses.length - 1); i++) {
			calibrationmasses[i] = Double.parseDouble(odatacalmasses[i][0]
					.toString());
		}
		calibtext = "";
		if ((internalcalibration) && (odatacalmasses.length > 0)) {
			calibtext = odatacalmasses[0][1].toString().trim()
					+ "("
					+ String.valueOf(odatacalmasses.length
							- numbermisfitallowed) + ")";
			calibtext.replaceAll(" ", "");
		} else {
			calibtext = "nocalib";
		}
		progressPanel = new JPanel();
		tekstprogressbarpanel = new JPanel();
		tekstprogessbar = new TextField(35);
		tekstprogressbarpanel.add(tekstprogessbar);
		progressPanel.setSize(new Dimension(100, 100));
		jd = new JDialog();
		jd.setLocation(200, 200);
		progressbar = new JProgressBar(0, 100);
		progressbar.setValue(0);
		progressbar.setStringPainted(true);
		progressPanel.add(progressbar);
		jd.getContentPane().add(progressPanel, BorderLayout.NORTH);
		jd.getContentPane().add(tekstprogressbarpanel, BorderLayout.CENTER);
		jd.setSize(300, 100);
		jd.setTitle("Progress");
		jd.setVisible(true);
		tekstprogessbar.setBackground(Color.YELLOW);
		tekstprogessbar.setEnabled(false);
		datum = new Date();
		strdatum = date_to_string(datum);
		strjaar = get_year_date(datum);
		strtime = date_to_time(datum);
		getequipmentid();
		ftp = new FTPClient();
		try {
			ftp.setRemoteHost(cc.ftpremotehost);
			ftp.connect();
			ftp.login(cc.ftpuser, cc.ftppassword);
			ftp.setConnectMode(FTPConnectMode.PASV);
			ftp.setType(FTPTransferType.BINARY);
			ftp.chdir(File.separator + experimentyear + File.separator
					+ this.experimentnumber);
		} catch (Exception e) {
			if (debugmode) {
				e.printStackTrace();
			} else {
				JOptionPane.showMessageDialog(null, e.getMessage(), "Error",
						JOptionPane.ERROR_MESSAGE);
			}
		}
		filetype_canbe_processed = false;
		if (equipmentid.trim().equalsIgnoreCase("1")
				&& filetype.trim().equalsIgnoreCase("fid")) {
			// MALDI-TOF
			filetype_canbe_processed = true;
			datareduction_files();
		}
		if (equipmentid.trim().equalsIgnoreCase("2")
				&& filetype.trim().equalsIgnoreCase("fid")) {
			// FTMS
			filetype_canbe_processed = true;
			datareduction_files();
		}
		if (equipmentid.trim().equalsIgnoreCase("3")
				&& filetype.trim().equalsIgnoreCase("txt")) {
			filetype_canbe_processed = true;
			datareduction_files();
		}
		try {
			ftp.quit();
		} catch (Exception e) {
			if (debugmode) {
				e.printStackTrace();
			} else {
				JOptionPane.showMessageDialog(null, e.getMessage(), "Error",
						JOptionPane.ERROR_MESSAGE);
			}
		}
		userhome = System.getProperty("user.home");
		fileSeparator = System.getProperty("file.separator");
		storematrixcountslocal();
		storematrixintensities();
		storebinarymatrix();
		jd.setVisible(false);
		if (filetype_canbe_processed == false) {
			String message = "Filetype " + filetype
					+ " can not be processed for equipmentid " + equipmentid;
			JOptionPane.showMessageDialog(null, message, "Error",
					JOptionPane.ERROR_MESSAGE);
		}
	}

	private void storematrixcountslocal() {
		matrixcounts = "";
		if (inputfollowingnumbersample > 0) {
			combinepeaks = new Combinepeaks(cc, jdbcconnection,
					strquantilethreshold, experimentnumber, progressbar,
					tekstprogessbar, thresholdbinarymatrix, experimentyear);
			matrixcountsfilename = combinepeaks.combinepeaks(deltamzcombine,
					inputfollowingnumbersample, clusteringtechnique, calibtext,
					stringclusteringtechnique, deletemasseswithcount);
			//System.out.println(" matrixcountsfilename " + matrixcountsfilename);
			// matrixcountsfilename =
			// "4_60_ALBMASSES(5)_sam1_matrixcounts_3.0ppm.txt";
			numberofmasses = combinepeaks.arraycombinedpeaks.length;
		}
		try {
			ftp.connect();
			ftp.login(cc.ftpuser, cc.ftppassword);
			ftp.setConnectMode(FTPConnectMode.PASV);
			ftp.setType(FTPTransferType.BINARY);
			ftp.chdir(File.separator + experimentyear + File.separator
					+ this.experimentnumber);
			ftp.get(userhome + fileSeparator + matrixcountsfilename,
					matrixcountsfilename);
			ftp.quit();
		} catch (Exception e) {
			if (debugmode) {
				e.printStackTrace();
			} else {
				JOptionPane.showMessageDialog(null, e.getMessage(), "Error",
						JOptionPane.ERROR_MESSAGE);
			}
		}
		file = new File(userhome + fileSeparator + matrixcountsfilename);
		try {
			is = new FileInputStream(file);
			int_filegrootte = is.available();
			filegrootte_kbytes = int_filegrootte / 1024.000;
		} catch (Exception e) {
			if (debugmode) {
				e.printStackTrace();
			} else {
				JOptionPane.showMessageDialog(null, e.getMessage(), "Error",
						JOptionPane.ERROR_MESSAGE);
			}
		}
		deleteresultrecord(matrixcountsfilename);
		datum = new Date();
		strdatum = date_to_string(datum);
		strjaar = get_year_date(datum);
		strtime = date_to_time(datum);
		insertmatrixresultrecord(matrixcountsfilename);
	}

	private void storematrixintensities() {
		if (inputfollowingnumbersample > 0) {
			matrixintensityfilename = combinepeaks
					.returnmatrixintensityfilename();
			//System.out.println(" matrixintensityfilename "
			//		+ matrixintensityfilename);
			// matrixintensityfilename =
			// "4_60_ALBMASSES(5)_sam1_matrixintensity_3.0ppm.txt";
		}
		try {
			ftp.connect();
			ftp.login(cc.ftpuser, cc.ftppassword);
			ftp.setConnectMode(FTPConnectMode.PASV);
			ftp.setType(FTPTransferType.BINARY);
			ftp.chdir(File.separator + experimentyear + File.separator
					+ this.experimentnumber);
			ftp.get(userhome + fileSeparator + matrixintensityfilename,
					matrixintensityfilename);
			ftp.quit();
		} catch (Exception e) {
			if (debugmode) {
				e.printStackTrace();
			} else {
				JOptionPane.showMessageDialog(null, e.getMessage(), "Error",
						JOptionPane.ERROR_MESSAGE);
			}
		}
		file = new File(userhome + fileSeparator + matrixintensityfilename);
		try {
			is = new FileInputStream(file);
			int_filegrootte = is.available();
			filegrootte_kbytes = int_filegrootte / 1024.000;
		} catch (Exception e) {
			if (debugmode) {
				e.printStackTrace();
			} else {
				JOptionPane.showMessageDialog(null, e.getMessage(), "Error",
						JOptionPane.ERROR_MESSAGE);
			}
		}
		deleteresultrecord(matrixintensityfilename);
		datum = new Date();
		strdatum = date_to_string(datum);
		strjaar = get_year_date(datum);
		strtime = date_to_time(datum);
		insertmatrixresultrecord(matrixintensityfilename);
	}

	private void storebinarymatrix() {
		if (inputfollowingnumbersample > 0) {
			binarymatrixfilename = combinepeaks.returnbinarymatrixfilename();

			//System.out.println("* binarymatrixfilename = "
			//		+ binarymatrixfilename);

			// binarymatrixfilename =
			// "4_60_ALBMASSES(5)_sam1_threshold0_binarymatrix_3.0ppm.txt";
		}
		try {
			ftp.connect();
			ftp.login(cc.ftpuser, cc.ftppassword);
			ftp.setConnectMode(FTPConnectMode.PASV);
			ftp.setType(FTPTransferType.BINARY);
			ftp.chdir(File.separator + experimentyear + File.separator
					+ this.experimentnumber);
			ftp.get(userhome + fileSeparator + binarymatrixfilename,
					binarymatrixfilename);
			ftp.quit();
		} catch (Exception e) {
			if (debugmode) {
				e.printStackTrace();
			} else {
				JOptionPane.showMessageDialog(null, e.getMessage(), "Error",
						JOptionPane.ERROR_MESSAGE);
			}
		}
		file = new File(userhome + fileSeparator + binarymatrixfilename);
		try {
			is = new FileInputStream(file);
			int_filegrootte = is.available();
			filegrootte_kbytes = int_filegrootte / 1024.000;
		} catch (Exception e) {
			if (debugmode) {
				e.printStackTrace();
			} else {
				JOptionPane.showMessageDialog(null, e.getMessage(), "Error",
						JOptionPane.ERROR_MESSAGE);
			}
		}
		deleteresultrecord(binarymatrixfilename);
		datum = new Date();
		strdatum = date_to_string(datum);
		strjaar = get_year_date(datum);
		strtime = date_to_time(datum);
		insertmatrixresultrecord(binarymatrixfilename);
	}

	private void getequipmentid() {
		query = "select equipmentid from experiment where experimentid = "
				+ experimentnumber;
		try {
			odataequipmentid = jdbcconnection.returnData(query);
		} catch (SQLException e) {
			if (debugmode) {
				e.printStackTrace();
			} else {
				JOptionPane.showMessageDialog(null, e.getMessage(), "Error",
						JOptionPane.ERROR_MESSAGE);
			}
		}
		equipmentid = Integer.parseInt(odataequipmentid[0][0].toString());
	}

	private void datareduction_files() {
		query = "select res.File, res.Sampleid, res.Group_id, sam.sample_code, grp.group_code "
				+ "from result res "
				+ "inner join sample sam on sam.Sampleid = res.Sampleid "
				+ "inner join group_ grp on grp.group_id = res.group_id "
				+ "where Type = \""
				+ filetype.trim()
				+ "\" and experimentid = "
				+ experimentnumber
				+ " order by res.sampleid, res.resultid ";
		try {
			odatafiles = jdbcconnection.returnData(query);
		} catch (SQLException e) {
			if (debugmode) {
				e.printStackTrace();
			} else {
				JOptionPane.showMessageDialog(null, e.getMessage(), "Error",
						JOptionPane.ERROR_MESSAGE);
			}
		}
		if (datareduction == true) {
			deleteresultrecords();
		}
		tekstprogessbar.setText("Datareduction ....");
		progressbar.setValue(0);
		progressbar.paintImmediately(progressbar.getVisibleRect());
		progressbar.setMaximum(odatafiles.length);
		count = 1;
		sampleid_old = "-1";
		for (int i = 0; i <= odatafiles.length - 1; i++) {
			filename = odatafiles[i][0].toString().trim();
			if (odatafiles[i][1] == null) {
				sampleid = "";
			} else {
				sampleid = odatafiles[i][1].toString().trim();
			}
			if (odatafiles[i][2] == null) {
				Group_id = "";
			} else {
				Group_id = odatafiles[i][2].toString().trim();
			}
			if (odatafiles[i][3] == null) {
				samplecode = "";
			} else {
				samplecode = odatafiles[i][3].toString().trim();
			}
			if (odatafiles[i][4] == null) {
				groupcode = "";
			} else {
				groupcode = odatafiles[i][4].toString().trim();
			}
			progressbar.setValue(i);
			tekstprogessbar.setText("Datareduction .... " + filename);
			progressbar.paintImmediately(progressbar.getVisibleRect());
			if (!sampleid_old.equalsIgnoreCase(sampleid)) {
				count = 1;
			}
			if (count <= inputfollowingnumbersample) {
				if (filetype.trim().equalsIgnoreCase("fid")
						&& (filename.substring((filename.length() - fid
								.length()), filename.length())
								.equalsIgnoreCase(fid))) {
					acquisname = filename.substring(0, (filename.length() - fid
							.length()))
							+ acqus;
					if (datareduction == true) {
						datareductionfile();
					}
				}
				if (filetype.trim().equalsIgnoreCase("txt")
						&& (datareduction == true)) {
					datareductionfile();
				}
			}
			sampleid_old = sampleid;
		}
		progressbar.setValue(odatafiles.length);
		progressbar.paintImmediately(progressbar.getVisibleRect());
	}

	private void fillpeaks(String createobject) {
		if (peakfindmethod == 1) {
			if (createobject.equalsIgnoreCase("createobject")) {
				identifypeaks = new IdentifyPeaks(rterm);
			}
			peaks = identifypeaks.returnpeaks(deltamzsearchmaximum,
					quantilethreshold, minimummass, maximummass,
					clusteringtechnique, spectrum);
		} else if (peakfindmethod == 2) {
			if (createobject.equalsIgnoreCase("createobject")) {
				simplepeakfind = new Simplepeakfind(rterm);
			}
			peaks = simplepeakfind.findlocalmaxima(deltamzsearchmaximum,
					quantilethreshold, minimummass, maximummass,
					clusteringtechnique, spectrum);
		} else {
			if (createobject.equalsIgnoreCase("createobject")) {
				simplepeakfind = new Simplepeakfind(rterm);
			}
			peaks = simplepeakfind.findlocalmaxima(deltamzsearchmaximum,
					quantilethreshold, minimummass, maximummass,
					clusteringtechnique, spectrum);
		}
	}

	private void calibrateinternalmalditof() {
		newcalibrationmassesraw = new double[odatacalmasses.length];
		calibrationchannelraw = new double[odatacalmasses.length];
		numberoffits = 0;
		calibrationmassesdiff = new double[calibrationmasses.length];
		for (int i = 0; i <= calibrationmassesdiff.length - 1; i++) {
			calibrationmassesdiff[i] = -1;
		}
		deltamzsearchmaximumlocal = deltamzsearchmaximum;
		for (int i = 0; i <= peaks.length - 1; i++) {
			if (clusteringtechnique == 1) {
				deltamzsearchmaximumlocal = peaks[i][0] * deltamzsearchmaximum
						/ 1000000;
			}
			for (int j = 0; j <= calibrationmasses.length - 1; j++) {
				if ((peaks[i][0] > (calibrationmasses[j] - deltamzsearchmaximumlocal))
						&& (peaks[i][0] < (calibrationmasses[j] + deltamzsearchmaximumlocal))) {
					if (calibrationmassesdiff[j] == -1) {
						calibrationmassesdiff[j] = Math.abs(peaks[i][0]
								- calibrationmasses[j]);
						newcalibrationmassesraw[j] = calibrationmasses[j];
						calibrationchannelraw[j] = peaks[i][2];
					} else {
						if (Math.abs(peaks[i][0] - calibrationmasses[j]) < calibrationmassesdiff[j]) {
							calibrationmassesdiff[j] = Math.abs(peaks[i][0]
									- calibrationmasses[j]);
							newcalibrationmassesraw[j] = calibrationmasses[j];
							calibrationchannelraw[j] = peaks[i][2];
						}
					}
				}
			}
		}
		for (int i = 0; i <= newcalibrationmassesraw.length - 1; i++) {
			if (newcalibrationmassesraw[i] != 0) {
				numberoffits++;
			}
		}
		if (internalcalibration) {
			calibrated = false;
			if (numberoffits > 0) {
				if (numberoffits >= (calibrationmasses.length - numbermisfitallowed)) {
					newcalibrationmasses2 = new double[numberoffits];
					calibrationchannel2 = new double[numberoffits];
					numberoffits = 0;
					for (int i = 0; i <= newcalibrationmassesraw.length - 1; i++) {
						if (newcalibrationmassesraw[i] != 0) {
							newcalibrationmasses2[numberoffits] = newcalibrationmassesraw[i];
							calibrationchannel2[numberoffits] = calibrationchannelraw[i];
							numberoffits++;
						}
					}
					a = calibration.quadratic(newcalibrationmasses2,
							calibrationchannel2);
					A = a[1];
					B = a[2];
					C = a[0];
					for (int i = 0; i < intnumberofmeasurements; i++) {
						spectrum.mass[i] = (A * i * i) + (B * i) + C;
					}
					/*
					 * A = a[0]; B = a[2]; C = a[1]; for (int i = 0; i <
					 * intnumberofmeasurements; i++) { spectrum.mass[i] = A + (B *
					 * i) + (C * i * i); }
					 */
					calibrated = true;
				}
			}
		} else {
			calibrated = true;
		}
	}

	private void calibrateinternalftms() {
		newcalibrationmassesraw = new double[odatacalmasses.length];
		calibrationchannelraw = new double[odatacalmasses.length];
		reciprocalcalibrationchannelraw = new double[odatacalmasses.length];
		reciprocalcalibrationmassesraw = new double[odatacalmasses.length];
		numberoffits = 0;
		calibrationmassesdiff = new double[calibrationmasses.length];
		for (int i = 0; i <= calibrationmassesdiff.length - 1; i++) {
			calibrationmassesdiff[i] = -1;
		}
		deltamzsearchmaximumlocal = deltamzsearchmaximum;
		for (int i = 0; i <= peaks.length - 1; i++) {
			if (clusteringtechnique == 1) {
				deltamzsearchmaximumlocal = peaks[i][0] * deltamzsearchmaximum
						/ 1000000;
			}
			for (int j = 0; j <= calibrationmasses.length - 1; j++) {
				if ((peaks[i][0] > (calibrationmasses[j] - deltamzsearchmaximumlocal))
						&& (peaks[i][0] < (calibrationmasses[j] + deltamzsearchmaximumlocal))) {
					if (calibrationmassesdiff[j] == -1) {
						calibrationmassesdiff[j] = Math.abs(peaks[i][0]
								- calibrationmasses[j]);
						newcalibrationmassesraw[j] = calibrationmasses[j];
						calibrationchannelraw[j] = peaks[i][2];
						reciprocalcalibrationchannelraw[j] = 1 / peaks[i][2];
						reciprocalcalibrationmassesraw[j] = 1 / calibrationmasses[j];
					} else {
						if (Math.abs(peaks[i][0] - calibrationmasses[j]) < calibrationmassesdiff[j]) {
							calibrationmassesdiff[j] = Math.abs(peaks[i][0]
									- calibrationmasses[j]);
							newcalibrationmassesraw[j] = calibrationmasses[j];
							calibrationchannelraw[j] = peaks[i][2];
							reciprocalcalibrationchannelraw[j] = 1 / peaks[i][2];
							reciprocalcalibrationmassesraw[j] = 1 / calibrationmasses[j];
						}
					}
				}
			}
		}
		for (int i = 0; i <= newcalibrationmassesraw.length - 1; i++) {
			if (newcalibrationmassesraw[i] != 0) {
				numberoffits++;
			}
		}
		if (internalcalibration) {
			calibrated = false;
			if ((numberoffits > 1)
					&& (numberoffits >= (calibrationmasses.length - numbermisfitallowed))) {
				newcalibrationmasses2 = new double[numberoffits];
				calibrationchannel2 = new double[numberoffits];
				reciprocalcalibrationchannel2 = new double[numberoffits];
				reciprocalcalibrationmasses2 = new double[numberoffits];
				numberoffits = 0;
				for (int i = 0; i <= newcalibrationmassesraw.length - 1; i++) {
					if (newcalibrationmassesraw[i] != 0) {
						newcalibrationmasses2[numberoffits] = newcalibrationmassesraw[i];
						calibrationchannel2[numberoffits] = calibrationchannelraw[i];
						reciprocalcalibrationchannel2[numberoffits] = reciprocalcalibrationchannelraw[i];
						reciprocalcalibrationmasses2[numberoffits] = reciprocalcalibrationmassesraw[i];
						numberoffits++;
					}
				}
				if (numberoffits < 4) {
					a = calibration.linear(calibrationchannel2,
							reciprocalcalibrationmasses2);
					c1 = a[1];
					c0 = a[0];
					for (int i = 0; i <= peaks.length - 1; i++) {
						peaks[i][0] = frequencytomass(peaks[i][2]);
					}
					calibrated = true;
				} else {
					a = calibration.quadratic(newcalibrationmasses2,
							reciprocalcalibrationchannel2);
					A = a[1];
					B = a[2];
					C = a[0];
					for (int i = 0; i <= peaks.length - 1; i++) {
						peaks[i][0] = (A / (peaks[i][2] * peaks[i][2]))
								+ (B / peaks[i][2]) + C;
					}
					calibrated = true;
				}
			}
		}
	}

	private void exportpeakslist() {
		exportbuffer = new StringBuffer();
		peakssample = new double[peaks.length];
		intensitysample = new double[peaks.length];
		peakstransposed = new double[peaks[0].length][peaks.length];
		for (int i = 0; i < peaks.length; i++) {
			for (int j = 0; j < peaks[0].length; j++) {
				peakstransposed[j][i] = peaks[i][j];
			}
		}
		sortrow = 0;
		sortmatrix = new SortMatrix(peakstransposed, sortrow);
		for (int i = 0; i < peaks.length; i++) {
			for (int j = 0; j < peaks[0].length; j++) {
				peaks[i][j] = peakstransposed[j][i];
			}
		}

		for (int i = 0; i <= peaks.length - 1; i++) {
			peakssample[i] = peaks[i][0];
			intensitysample[i] = peaks[i][1];
			tempBD = new BigDecimal(peaks[i][0]);
			if (peakssample[i] > 0) {
				exportbuffer.append(tempBD.setScale(4,
						BigDecimal.ROUND_HALF_EVEN)
						+ " " + peaks[i][1] + linefeed);
			}
		}
		exportstring = exportbuffer.toString();
		data = exportstring.getBytes();
		filegrootte_kbytes = (double) (data.length / 1024.000);
		filetransported = false;
		try {
			ftp.put(data, exportname);
			filetransported = true;
		} catch (Exception e) {
			if (debugmode) {
				e.printStackTrace();
			} else {
				JOptionPane.showMessageDialog(null, e.getMessage(), "Error",
						JOptionPane.ERROR_MESSAGE);
			}
		}
		if (calibrated) {
			if ((filetransported) && (!sampleid.trim().equals(""))
					&& (!Group_id.trim().equals(""))) {
				if (peaks.length < threshold_noisy_spectra) {
					insertresultrecord("reduced");
					count++;
				} else {
					insertresultrecord("noisy");
				}
			}
		} else {
			if ((filetransported) && (!sampleid.trim().equals(""))
					&& (!Group_id.trim().equals(""))) {
				inputtype = "c= " + String.valueOf(numberoffits) + " <" + " ("
						+ String.valueOf(calibrationmasses.length) + "-"
						+ String.valueOf(numbermisfitallowed) + ")";
				insertresultrecord(inputtype);
			}
		}
	}

	private void datareductionfile() {
		filenameexport = filename.replaceAll(".txt", "_txt");
		exportname = String.valueOf(quantilethreshold) + "_" + filenameexport
				+ ".txt";
		if (equipmentid == 3) {
			readnumberoflines();
			peaks = new double[intnumberofmeasurements][3];
			fillmassesintensitiespeaklist();
			calibrated = true;
			exportpeakslist();
		}
		if (equipmentid == 2) {
			// FT-MS
			fft = new FastFourierTransform();
			readparameters();
			zerofillingfactor = 2;
			odataraw = new double[intnumberofmeasurements * zerofillingfactor];
			spectrum = new Spectrum(intnumberofmeasurements * zerofillingfactor
					/ 2);
			filltimesignalFTMS();
			Apodize();
			if (detect_mode == 1) {
				// wideband
				fillmassesFTMS();
				fillpeaks("createobject");
				if (peaks != null) {
					calibrateinternalftms();
					exportpeakslist();
				}
			} else if (detect_mode == 2) {
				// heterodyne -- uses imaginair information as input
			} else {
			}
		}
		if (equipmentid == 1) {
			// MALDI_TOF
			readparameters();
			spectrum = new Spectrum(intnumberofmeasurements);
			filltimesignal();
			fillmassesMALDITOF();
			fillpeaks("createobject");
			if (peaks != null) {
				calibrateinternalmalditof();
				fillpeaks("");
				exportpeakslist();
			}
		}
	}

	private void deleteresultrecords() {
		query = "delete from result where Experimentid = " + experimentnumber
				+ " and Quantilethreshold = '" + strquantilethreshold
				+ "' and Type <> \"matrix\"";
		updatesample = -1;
		try {
			updatesample = jdbcconnection.update_table(query);
		} catch (SQLException e) {
			if (debugmode) {
				e.printStackTrace();
			} else {
				JOptionPane.showMessageDialog(null, e.getMessage(), "Error",
						JOptionPane.ERROR_MESSAGE);
			}
		}
	}

	private void deleteresultrecord(String filenamematrix) {
		query = "delete from result where Experimentid = " + experimentnumber
				+ " and Quantilethreshold = '" + strquantilethreshold
				+ "' and Type = \"matrix\" and file = '" + filenamematrix + "'";
		updatesample = -1;
		try {
			updatesample = jdbcconnection.update_table(query);
		} catch (SQLException e) {
			if (debugmode) {
				e.printStackTrace();
			} else {
				JOptionPane.showMessageDialog(null, e.getMessage(), "Error",
						JOptionPane.ERROR_MESSAGE);
			}
		}
	}

	private void insertmatrixresultrecord(String filename) {
		tempBD = new BigDecimal(filegrootte_kbytes);
		query = "INSERT INTO Result(Experimentid, Sampleid,Group_id, Date, Time, Size_KB, File, Type, Quantilethreshold,Year) "
				+ "VALUES ("
				+ experimentnumber
				+ ",null,null,'"
				+ strdatum
				+ "','"
				+ strtime
				+ "',"
				+ tempBD.setScale(3, BigDecimal.ROUND_HALF_EVEN)
				+ ",'"
				+ filename
				+ "','matrix'"
				+ ",'"
				+ strquantilethreshold
				+ "','"
				+ strjaar + "')";
		updatesample = -1;
		try {
			updatesample = jdbcconnection.update_table(query);
		} catch (SQLException e) {
			if (debugmode) {
				e.printStackTrace();
			} else {
				JOptionPane.showMessageDialog(null, e.getMessage(), "Error",
						JOptionPane.ERROR_MESSAGE);
			}
		}

	}

	private void insertresultrecord(String type) {
		tempBD = new BigDecimal(filegrootte_kbytes);
		if (sampleid.trim().equals("")) {
			sampleid = "null";
		}
		if (Group_id.trim().equals("")) {
			Group_id = "null";
		}
		query = "INSERT INTO Result(Experimentid,Sampleid,Group_id"
				+ ",Date,Time,Size_KB,File,Type,Quantilethreshold,Year)"
				+ " VALUES (" + experimentnumber + "," + sampleid + ","
				+ Group_id + ",'" + strdatum + "','" + strtime + "',"
				+ tempBD.setScale(3, BigDecimal.ROUND_HALF_EVEN) + ",'"
				+ exportname + "','" + type + "','" + strquantilethreshold
				+ "','" + strjaar + "')";
		updatesample = -1;
		try {
			updatesample = jdbcconnection.update_table(query);
		} catch (SQLException e) {
			if (debugmode) {
				e.printStackTrace();
			} else {
				JOptionPane.showMessageDialog(null, e.getMessage(), "Error",
						JOptionPane.ERROR_MESSAGE);
			}
		}
	}

	public String date_to_string(Date date) {
		dag = date.getDate();
		maand = (date.getMonth() + 1);
		strmaand = String.valueOf(date.getMonth());
		jaar = date.getYear();
		if (jaar < 1000) {
			jaar = (jaar + 1900);
		}
		uur = date.getHours();
		min = date.getMinutes();
		sec = date.getSeconds();
		String datestring = String.valueOf(jaar) + "-" + String.valueOf(maand)
				+ "-" + String.valueOf(dag);
		return datestring;
	}

	String date_to_time(Date date) {
		uur = date.getHours();
		min = date.getMinutes();
		sec = date.getSeconds();
		String datestring = String.valueOf(uur) + ":" + String.valueOf(min)
				+ ":" + String.valueOf(sec);
		return datestring;
	}

	public String get_year_date(Date date) {
		jaar = date.getYear();
		if (jaar < 1000) {
			jaar = (jaar + 1900);
		}
		return String.valueOf(jaar).trim();
	}

	private void filltimesignal() {
		try {
			byte[] inputstream = null;
			inputstream = ftp.get(filename);
			chanelintensity = 0;
			for (int i = 0; i < (inputstream.length / 4); i++) {
				chanelintensity = 0;
				shiftby = 0;
				// 4 bytes for intensity
				for (int j = 0; j < 4; j++) {
					// 8 bits in a byte, binary shift to left << increases value
					// with 256
					shiftby = j * 8;
					// binary OR with shifted value
					chanelintensity = chanelintensity
							| ((inputstream[teller] & 0xff) << shiftby);
					teller++;
				}
				spectrum.intensity[i] = chanelintensity;
			}
		} catch (Exception e) {
			;
		}
	}

	private void filltimesignalFTMS() {
		try {
			byte[] inputstream = null;
			inputstream = ftp.get(filename);
			chanelintensity = 0;
			for (int i = 0; i < (inputstream.length / 4); i++) {
				chanelintensity = 0;
				shiftby = 0;
				// 4 bytes for intensity
				for (int j = 0; j < 4; j++) {
					// 8 bits in a byte, binary shift to left << increases value
					// with 256
					shiftby = j * 8;
					// binary OR with shifted value
					chanelintensity = chanelintensity
							| ((inputstream[teller] & 0xff) << shiftby);
					teller++;
				}
				odataraw[i] = chanelintensity;
			}
		} catch (Exception e) {
			;
		}
	}

	private void fillmassesFTMS() {
		fftMag = fft.fftMag(odataraw);
		aquisitiontime = (intnumberofmeasurements * zerofillingfactor)
				/ (2.0 * sweep);
		frequencyresolution = 1 / aquisitiontime;
		for (int i = 0; i <= fftMag.length - 1; i++) {
			spectrum.mass[i] = frequencytomass((i + 1) * frequencyresolution);
			spectrum.intensity[i] = fftMag[i] * fftMag.length;
		}
	}

	private void fillmassesMALDITOF() {
		for (int i = 0; i < intnumberofmeasurements; i++) {
			time = delay + (i * timebase);
			C = (c0 - time);
			B = Math.sqrt(Math.pow(10, 12) / c1);
			A = c2;
			if ((A == 0) || ((Math.pow(B, 2) - (4 * A * C)) < 0)) {
				dummy1 = time - c0;
				dummy2 = c1 * dummy1 * dummy1;
				mass = dummy2 / Math.pow(10, 12);
				spectrum.mass[i] = mass;
			} else {
				square_root_mass = (((Math.sqrt(Math.pow(B, 2) - (4 * A * C))) - B) / (2 * A));
				mass = square_root_mass * square_root_mass;
				spectrum.mass[i] = mass;
			}
		}
	}

	private void readnumberoflines() {
		intnumberofmeasurements = 1;
		try {
			try {
				acquis = ftp.get(filename);
			} catch (Exception exception) {
				;
			}
			intnumberofmeasurements = 0;
			for (int i = 0; i < acquis.length; i++) {
				if ((int) acquis[i] == 10) {
					intnumberofmeasurements++;
				}
			}
			if ((int) acquis[acquis.length - 1] != 10) {
				intnumberofmeasurements++;
			}

		} catch (Exception e) {
			e.printStackTrace();
		}
	}

	private void fillmassesintensitiespeaklist() {
		try {
			intnumberofmeasurements = 0;
			try {
				acquis = ftp.get(filename);
			} catch (Exception exception) {
				;
			}
			header = false;
			line = "";
			headerline = "";
			linebuffer = new StringBuffer(line);
			headerbuffer = new StringBuffer(line);
			set_comma = false;
			for (int i = 0; i < acquis.length; i++) {
				headerbuffer.append((char) acquis[i]);
				if (teststring1.indexOf((char) acquis[i]) > -1) {
					header = true;
				}
				if (teststring2.indexOf((char) acquis[i]) > -1) {
					linebuffer.append((char) acquis[i]);
					set_comma = true;
				} else {
					if (set_comma) {
						if ((int) acquis[i] < 9) {
							set_comma = true;
						} else {
							linebuffer.append(",");
							set_comma = false;
						}
					}
				}
				if ((int) acquis[i] == 10) {
					if (header == false) {
						line = linebuffer.toString();
						linearray = line.split(",");
						if (linearray.length == 5) {
							// Bruker export
							add_to_peak_list = true;
							signal_to_noise = 0;
							if (linearray.length > 2) {
								signal_to_noise = Double
										.parseDouble(linearray[3]);
							}
							if ((signal_to_noise > 0)
									&& (peakfindmethod == 1)
									&& (Double
											.parseDouble(strquantilethreshold) > signal_to_noise)) {
								add_to_peak_list = false;
							}
							if (add_to_peak_list == true) {
								peaks[intnumberofmeasurements][0] = Double
										.parseDouble(linearray[1]);
								peaks[intnumberofmeasurements][1] = Double
										.parseDouble(linearray[2]);
								peaks[intnumberofmeasurements][2] = (double) intnumberofmeasurements;
								intnumberofmeasurements++;
								set_comma = false;
							}

						} else {
							if ((!linearray[0].trim().equalsIgnoreCase(""))
									&& (Double.parseDouble(linearray[0]) >= minimummass)
									&& (Double.parseDouble(linearray[0]) <= maximummass)) {
								add_to_peak_list = true;
								signal_to_noise = 0;
								if (linearray.length > 2) {
									signal_to_noise = Double
											.parseDouble(linearray[2]);
								}
								if ((signal_to_noise > 0)
										&& (peakfindmethod == 1)
										&& (Double
												.parseDouble(strquantilethreshold) > signal_to_noise)) {
									add_to_peak_list = false;
								}
								if (add_to_peak_list == true) {
									peaks[intnumberofmeasurements][0] = Double
											.parseDouble(linearray[0]);
									peaks[intnumberofmeasurements][1] = Double
											.parseDouble(linearray[1]);
									peaks[intnumberofmeasurements][2] = (double) intnumberofmeasurements;
									intnumberofmeasurements++;
									set_comma = false;
								}
							}
						}
					} else {
						headerline = headerbuffer.toString();
					}
					line = "";
					linebuffer = new StringBuffer(line);
					header = false;
				}
			}

			if ((int) acquis[acquis.length - 1] != 10) {
				if (header == false) {
					line = linebuffer.toString();
					linearray = line.split(",");
					if (linearray.length == 5) {
						// Bruker export
						add_to_peak_list = true;
						signal_to_noise = 0;
						if (linearray.length > 2) {
							signal_to_noise = Double.parseDouble(linearray[3]);
						}
						if ((signal_to_noise > 0)
								&& (peakfindmethod == 1)
								&& (Double.parseDouble(strquantilethreshold) > signal_to_noise)) {
							add_to_peak_list = false;
						}
						if (add_to_peak_list == true) {
							peaks[intnumberofmeasurements][0] = Double
									.parseDouble(linearray[1]);
							peaks[intnumberofmeasurements][1] = Double
									.parseDouble(linearray[2]);
							peaks[intnumberofmeasurements][2] = (double) intnumberofmeasurements;
							intnumberofmeasurements++;
							set_comma = false;
						}

					} else {
						if ((!linearray[0].trim().equalsIgnoreCase(""))
								&& (Double.parseDouble(linearray[0]) >= minimummass)
								&& (Double.parseDouble(linearray[0]) <= maximummass)) {
							add_to_peak_list = true;
							signal_to_noise = 0;
							if (linearray.length > 2) {
								signal_to_noise = Double
										.parseDouble(linearray[2]);
							}
							if ((signal_to_noise > 0)
									&& (peakfindmethod == 1)
									&& (Double
											.parseDouble(strquantilethreshold) > signal_to_noise)) {
								add_to_peak_list = false;
							}
							if (add_to_peak_list == true) {
								peaks[intnumberofmeasurements][0] = Double
										.parseDouble(linearray[0]);
								peaks[intnumberofmeasurements][1] = Double
										.parseDouble(linearray[1]);
								peaks[intnumberofmeasurements][2] = (double) intnumberofmeasurements;
								intnumberofmeasurements++;
								set_comma = false;
							}
						}
					}
				}
			}

		} catch (Exception e) {
			e.printStackTrace();
		}
	}

	private void readparameters() {
		teller = 0;
		c0 = 0;
		c1 = 0;
		c2 = 0;
		sweep = 0;
		intnumberofmeasurements = 0;
		try {
			try {
				acquis = ftp.get(acquisname);
			} catch (Exception exception) {
				;
			}
			line = "";
			linebuffer = new StringBuffer(line);
			for (int i = 0; i < acquis.length; i++) {
				if (((int) acquis[i] != 10) && ((int) acquis[i] != 13)) {
					linebuffer.append((char) acquis[i]);
				}
				if ((int) acquis[i] == 10) {
					line = linebuffer.toString();
					readparametersline(line);
					line = "";
					linebuffer = new StringBuffer(line);
				}
			}
		} catch (Exception e) {
			e.printStackTrace();
		}
	}

	private void Apodize() {
		double multiply = 0;
		double progress = 0;
		apodisationGausianA = 0.05;
		apodisationGausianB = 10.0;
		for (int i = 0; i < (intnumberofmeasurements - 1); i++) {
			progress = i;
			progress /= intnumberofmeasurements;
			multiply = -apodisationGausianA * progress;
			multiply += -apodisationGausianB * progress * progress;
			multiply = Math.exp(multiply);
			odataraw[i] = multiply * odataraw[i];
		}
	}

	double frequencytomass(double f) {
		return c1 / (f - c0);
	}

	double masstofrequency(double mass) {
		return (c1 / mass) + c0;
	}

	private void readparametersline(String line) {
		searchstring = "##$ML1=";
		if (line.indexOf(searchstring) >= 0) {
			if (!line.substring(
					line.indexOf(searchstring) + searchstring.length()).trim()
					.equals("")) {
				c1 = Double.parseDouble(line.substring(
						line.indexOf(searchstring) + searchstring.length())
						.trim());
			}
		}
		searchstring = "##$ML2=";
		if (line.indexOf(searchstring) >= 0) {
			if (!line.substring(
					line.indexOf(searchstring) + searchstring.length()).trim()
					.equals("")) {
				c0 = Double.parseDouble(line.substring(
						line.indexOf(searchstring) + searchstring.length())
						.trim());
			}
		}
		searchstring = "##$ML3=";
		if (line.indexOf(searchstring) >= 0) {
			if (!line.substring(
					line.indexOf(searchstring) + searchstring.length()).trim()
					.equals("")) {
				c2 = Double.parseDouble(line.substring(
						line.indexOf(searchstring) + searchstring.length())
						.trim());
			}
		}
		searchstring = "##$DW=";
		if (line.indexOf(searchstring) >= 0) {
			if (!line.substring(
					line.indexOf(searchstring) + searchstring.length()).trim()
					.equals("")) {
				timebase = Double.parseDouble(line.substring(
						line.indexOf(searchstring) + searchstring.length())
						.trim());
			}
		}
		searchstring = "##$DELAY=";
		if (line.indexOf(searchstring) >= 0) {
			if (!line.substring(
					line.indexOf(searchstring) + searchstring.length()).trim()
					.equals("")) {
				delay = Double.parseDouble(line.substring(
						line.indexOf(searchstring) + searchstring.length())
						.trim());
			}
		}
		searchstring = "##$TD=";
		if (line.indexOf(searchstring) >= 0) {
			numberofmeasurements = line.substring(
					line.indexOf(searchstring) + searchstring.length()).trim();
			intnumberofmeasurements = Integer.parseInt(numberofmeasurements);
		}
		searchstring = "##$SW_h=";
		if (line.indexOf(searchstring) >= 0) {
			if (!line.substring(
					line.indexOf(searchstring) + searchstring.length()).trim()
					.equals("")) {
				sweep = Double.parseDouble(line.substring(
						line.indexOf(searchstring) + searchstring.length())
						.trim());
			}
		}
		searchstring = "##$MW_low=";
		if (line.indexOf(searchstring) >= 0) {
			if (!line.substring(
					line.indexOf(searchstring) + searchstring.length()).trim()
					.equals("")) {
				lowmass = Double.parseDouble(line.substring(
						line.indexOf(searchstring) + searchstring.length())
						.trim());
			}
		}
		searchstring = "##$DM=";
		if (line.indexOf(searchstring) >= 0) {
			if (!line.substring(
					line.indexOf(searchstring) + searchstring.length()).trim()
					.equals("")) {
				detect_mode = Integer.parseInt(line.substring(
						line.indexOf(searchstring) + searchstring.length())
						.trim());
			}
		}
	}
}
