# Supplementary material for: A database application for pre-processing, storage and comparison of mass spectra derived from patients and controls
Source: BMC Bioinformatics. 2006 Sep 5;7:403. doi: 10.1186/1471-2105-7-403 (PMC1594579; doi:10.1186/1471-2105-7-403)
Supplement: Additional file 3 — Java Source code as a proteomics. [file 1471-2105-7-403-S3.zip › proteomics/Calibration.java]

/*
 * Created on Jul 28, 2005
 *
 * TODO To change the template for this generated file go to
 * Window - Preferences - Java - Code Style - Code Templates
 */
package proteomics;

import java.io.*;

/**
 * @author 836640
 * 
 * TODO To change the template for this generated type comment go to Window -
 * Preferences - Java - Code Style - Code Templates
 */
public class Calibration {

	double[] y;

	double[] x;

	double[] a = null;

	Rterm rterm;

	String Rscript;

	String linefeed = "\n";

	String searchstring;

	String inputpath;

	String teststring;

	StringBuffer inputpathbuffer;

	char backslash = (char) 92;

	String outputpath;

	StringBuffer outputpathbuffer;

	String Rscriptname;

	FileOutputStream os;

	FileDescriptor fd;

	byte[] data;

	StringBuffer xdatabuffer;

	StringBuffer ydatabuffer;

	int count;

	public Calibration(Rterm rterm) {
		this.rterm = rterm;
		a = new double[3];
	}

	public double[] quadratic(double[] y, double[] x) {
		this.y = y;
		this.x = x;
		Rscriptname = "Calibration.R";
		generateRscript();
		generateinputfiles();
		rterm.createRtermbatchfile(Rscriptname);
		int procesexitvalue = rterm.execRscript();
		if (procesexitvalue == 0) {
			readoutputfiles();
		}
		return a;
	}

	public double[] linear(double[] y, double[] x) {
		this.y = y;
		this.x = x;
		Rscriptname = "Calibration.R";
		generateRscriptlinear();
		generateinputfiles();
		rterm.createRtermbatchfile(Rscriptname);
		int procesexitvalue = rterm.execRscript();
		if (procesexitvalue == 0) {
			readoutputfiles();
		}
		return a;
	}

	private void readoutputfiles() {
		try {
			count = 0;
			FileInputStream fstream = new FileInputStream(rterm.ReportsBasePath
					+ "output0.txt");
			DataInputStream in = new DataInputStream(fstream);
			while (in.available() != 0) {
				a[count] = Double.parseDouble(in.readLine().trim());
				count++;
			}
			in.close();
		} catch (Exception e) {
			e.printStackTrace();
		}
	}

	private void generateinputfiles() {
		xdatabuffer = new StringBuffer();
		for (int i = 0; i <= x.length - 1; i++) {
			if (i > 0) {
				xdatabuffer.append(",");
			}
			xdatabuffer.append(String.valueOf(x[i]));
		}

		ydatabuffer = new StringBuffer();
		for (int i = 0; i <= y.length - 1; i++) {
			if (i > 0) {
				ydatabuffer.append(",");
			}
			ydatabuffer.append(String.valueOf(y[i]));
		}

		try {
			// Open or create the output file
			os = new FileOutputStream(rterm.RinputBasePath + "input0.txt");
			fd = os.getFD();
			data = xdatabuffer.toString().getBytes();
			os.write(data);
			os.flush();
			fd.sync();
			os.close();

			// Open or create the output file
			os = new FileOutputStream(rterm.RinputBasePath + "input1.txt");
			fd = os.getFD();
			data = ydatabuffer.toString().getBytes();
			os.write(data);
			os.flush();
			fd.sync();
			os.close();

		} catch (IOException e) {
			e.printStackTrace();
		}
	}

	private void generateRscript() {
		Rscript = "#input files" + linefeed + "filexdata <- \"input0\""
				+ linefeed + "fileydata <- \"input1\"" + linefeed
				+ "#output files" + linefeed + "fileoutput <- \"output0\""
				+ linefeed + "if (file.exists(filexdata)){" + linefeed
				+ "    x <- scan(filexdata,sep=\",\")" + linefeed
				+ "    y <- scan(fileydata,sep=\",\")" + linefeed
				+ "    ft3 <- lm(y ~ I(x ^2) + x)   " + linefeed
				+ "    a <- coef(ft3)   " + linefeed
				+ "    write(a, file = fileoutput,ncolumns = 1,append = FALSE)"
				+ linefeed + "}";

		teststring = String.valueOf(rterm.RinputBasePath);
		inputpathbuffer = new StringBuffer();
		while (teststring.indexOf(backslash) > -1) {
			inputpathbuffer.append(teststring.substring(0, teststring
					.indexOf(backslash)));
			inputpathbuffer.append(backslash);
			inputpathbuffer.append(backslash);
			inputpathbuffer.append(backslash);
			inputpathbuffer.append(backslash);
			teststring = teststring
					.substring(teststring.indexOf(backslash) + 1);
		}
		inputpath = inputpathbuffer.toString();

		teststring = String.valueOf(rterm.ReportsBasePath);
		outputpathbuffer = new StringBuffer();
		while (teststring.indexOf(backslash) > -1) {
			outputpathbuffer.append(teststring.substring(0, teststring
					.indexOf(backslash)));
			outputpathbuffer.append(backslash);
			outputpathbuffer.append(backslash);
			outputpathbuffer.append(backslash);
			outputpathbuffer.append(backslash);
			teststring = teststring
					.substring(teststring.indexOf(backslash) + 1);
		}
		outputpath = outputpathbuffer.toString();
		for (int i = 0; i <= 20; i++) {
			searchstring = "input" + String.valueOf(i);
			if (Rscript.indexOf(searchstring) >= 0) {
				Rscript = Rscript.replaceAll(searchstring, inputpath
						+ searchstring + ".txt");
			}
			searchstring = "output" + String.valueOf(i);
			if (Rscript.indexOf(searchstring) >= 0) {
				Rscript = Rscript.replaceAll(searchstring, outputpath
						+ searchstring + ".txt");
			}
		}
		try {
			// Open or create the output file
			os = new FileOutputStream(rterm.RsourceBasePath + Rscriptname);
			fd = os.getFD();
			byte[] data = Rscript.getBytes();
			os.write(data);
			os.flush();
			fd.sync();
			os.close();
		} catch (IOException e) {
			e.printStackTrace();
		}
	}

	private void generateRscriptlinear() {
		Rscript = "#input files" + linefeed + "filexdata <- \"input0\""
				+ linefeed + "fileydata <- \"input1\"" + linefeed
				+ "#output files" + linefeed + "fileoutput <- \"output0\""
				+ linefeed + "if (file.exists(filexdata)){" + linefeed
				+ "    x <- scan(filexdata,sep=\",\")" + linefeed
				+ "    y <- scan(fileydata,sep=\",\")" + linefeed
				+ "    ft2 <- lm(y ~ I(x))   " + linefeed
				+ "    a <- coef(ft2)   " + linefeed
				+ "    write(a, file = fileoutput,ncolumns = 1,append = FALSE)"
				+ linefeed + "}";

		teststring = String.valueOf(rterm.RinputBasePath);
		inputpathbuffer = new StringBuffer();
		while (teststring.indexOf(backslash) > -1) {
			inputpathbuffer.append(teststring.substring(0, teststring
					.indexOf(backslash)));
			inputpathbuffer.append(backslash);
			inputpathbuffer.append(backslash);
			inputpathbuffer.append(backslash);
			inputpathbuffer.append(backslash);
			teststring = teststring
					.substring(teststring.indexOf(backslash) + 1);
		}
		inputpath = inputpathbuffer.toString();

		teststring = String.valueOf(rterm.ReportsBasePath);
		outputpathbuffer = new StringBuffer();
		while (teststring.indexOf(backslash) > -1) {
			outputpathbuffer.append(teststring.substring(0, teststring
					.indexOf(backslash)));
			outputpathbuffer.append(backslash);
			outputpathbuffer.append(backslash);
			outputpathbuffer.append(backslash);
			outputpathbuffer.append(backslash);
			teststring = teststring
					.substring(teststring.indexOf(backslash) + 1);
		}
		outputpath = outputpathbuffer.toString();
		for (int i = 0; i <= 20; i++) {
			searchstring = "input" + String.valueOf(i);
			if (Rscript.indexOf(searchstring) >= 0) {
				Rscript = Rscript.replaceAll(searchstring, inputpath
						+ searchstring + ".txt");
			}
			searchstring = "output" + String.valueOf(i);
			if (Rscript.indexOf(searchstring) >= 0) {
				Rscript = Rscript.replaceAll(searchstring, outputpath
						+ searchstring + ".txt");
			}
		}
		try {
			// Open or create the output file
			os = new FileOutputStream(rterm.RsourceBasePath + Rscriptname);
			fd = os.getFD();
			byte[] data = Rscript.getBytes();
			os.write(data);
			os.flush();
			fd.sync();
			os.close();
		} catch (IOException e) {
			e.printStackTrace();
		}
	}

}
