# Supplementary material for: A database application for pre-processing, storage and comparison of mass spectra derived from patients and controls
Source: BMC Bioinformatics. 2006 Sep 5;7:403. doi: 10.1186/1471-2105-7-403 (PMC1594579; doi:10.1186/1471-2105-7-403)
Supplement: Additional file 3 — Java Source code as a proteomics. [file 1471-2105-7-403-S3.zip › proteomics/Combinepeaks.java]

/*
 * Created on Aug 26, 2005
 *
 * TODO To change the template for this generated file go to
 * Window - Preferences - Java - Code Style - Code Templates
 */
package proteomics;

import java.awt.TextField;
import java.io.*;
import java.math.BigDecimal;
import java.sql.SQLException;
import javax.swing.*;

import com.enterprisedt.net.ftp.*;

/**
 * @author 836640
 * 
 * TODO To change the template for this generated type comment go to Window -
 * Preferences - Java - Code Style - Code Templates
 */
public class Combinepeaks {

	FileOutputStream osmatrixcounts;

	FileOutputStream osmatrixintensity;

	FileOutputStream osmatrixbinary;

	BigDecimal tempBD;

	FTPClient ftp;

	ControlCenter cc;

	JProgressBar progressbar;

	TextField tekstprogessbar;

	Object[][] odata;

	JDBC jdbcconnection;

	SortArray sortarray;

	FileInputStream is;

	BufferedInputStream bis;

	String matrixcountsstring;

	String strquantilethreshold;

	String experimentnumber;

	String strquery;

	String line;

	String sampleid_old;

	String masscombinedpeaks;

	String stringsamplecount;

	StringBuffer bufferstringsamplecount;

	String stringsampleintensity;

	String stringsamplebinary;

	String listmassesoffile;

	String listintensitiesoffile;

	String linefeed = "\n";

	String calibtext;

	String stringclusteringtechnique;

	String binarymatrixfilename;

	String matrixintensityfilename;

	String matrixcountsfilename;

	String userhome;

	String fileSeparator;

	String datastring;

	String experimentyear;

	String[] mass;

	String[] arraycombinedpeaks;

	String[] arraycombinedcounts;

	String[] arraymassesoffile;

	String[] arrayintenistiesoffile;

	StringBuffer buffermasscombinedpeaks;

	StringBuffer linebuffer;

	StringBuffer buffermatrixcountsstring;

	StringBuffer bufferlistmassesoffile;

	StringBuffer bufferlistintensitiesoffile;

	StringBuffer newsamplecount;

	StringBuffer newsampleintensity;

	StringBuffer newsamplebinary;

	StringBuffer stringbufferreadbytes;

	byte[] bytesfile;

	byte[] data;

	byte[] readbytes;

	boolean first = true;

	boolean startcombinedpeaks = true;

	boolean debugmode = true;

	boolean addmasstolist = true;

	boolean startcreatinglist = true;

	boolean firstdata = true;

	int maxnumbersofrows;

	int recordsaffected;

	int j_old;

	int inputfollowingnumbersample;

	int buffersize = 2048;

	int total_bytes;

	int number;

	int index1 = 0;

	int index2 = 0;

	int deletemasseswithcount = 0;

	int j_bewaar;

	double doublemass;

	double doublemasscombinedpeaks;

	double absolutedifference;

	double valueprevious;

	double valuenext;

	double doubleintensity;

	double thresholdbinarymatrix;

	double[] doublearraycombinedpeaks;

	double[] totalcount;

	double[] samplecount;

	double[] sampleintensity;

	double[] accumulatemass;

	Combinepeaks(ControlCenter cc, JDBC jdbcconnection,
			String strquantilethreshold, String experimentnumber,
			JProgressBar progressbar, TextField tekstprogessbar,
			double thresholdbinarymatrix, String experimentyear) {
		this.progressbar = progressbar;
		this.tekstprogessbar = tekstprogessbar;
		this.strquantilethreshold = strquantilethreshold;
		this.experimentnumber = experimentnumber;
		this.jdbcconnection = jdbcconnection;
		this.cc = cc;
		this.thresholdbinarymatrix = thresholdbinarymatrix;
		maxnumbersofrows = 0;
		this.experimentyear = experimentyear;
	}

	public String combinepeaks(double deltamzcombine,
			int inputfollowingnumbersample, int clusteringtechnique,
			String calibtext, String stringclusteringtechnique,
			int deletemasseswithcount) {
		this.deletemasseswithcount = deletemasseswithcount;
		this.inputfollowingnumbersample = inputfollowingnumbersample;
		this.calibtext = calibtext;
		this.stringclusteringtechnique = stringclusteringtechnique;
		progressbar.setValue(0);
		progressbar.paintImmediately(progressbar.getVisibleRect());
		tekstprogessbar.setText("Make peaklist .... ");
		matrixcountsstring = "";
		buffermatrixcountsstring = new StringBuffer(matrixcountsstring);
		determinemaxnumbersofreplicates();
		elmininatesampleswithtoolownumbers(inputfollowingnumbersample);
		ftp = new FTPClient();
		try {
			ftp.setRemoteHost(cc.ftpremotehost);
			ftp.connect();
			ftp.login(cc.ftpuser, cc.ftppassword);
			ftp.setConnectMode(FTPConnectMode.PASV);
			ftp.setType(FTPTransferType.BINARY);
			ftp.chdir(File.separator + this.experimentyear + File.separator
					+ this.experimentnumber);

		} catch (IOException e) {
			if (debugmode) {
				e.printStackTrace();
			} else {
				JOptionPane.showMessageDialog(null, e.getMessage(), "Error",
						JOptionPane.ERROR_MESSAGE);
			}
		} catch (FTPException e) {
			if (debugmode) {
				e.printStackTrace();
			} else {
				JOptionPane.showMessageDialog(null, e.getMessage(), "Error",
						JOptionPane.ERROR_MESSAGE);
			}
		}
		makepeaklist(deltamzcombine, clusteringtechnique);
		makematrix(deltamzcombine, clusteringtechnique);
		try {
			ftp.quit();
		} catch (IOException e) {
			if (debugmode) {
				e.printStackTrace();
			} else {
				JOptionPane.showMessageDialog(null, e.getMessage(), "Error",
						JOptionPane.ERROR_MESSAGE);
			}
		} catch (FTPException e) {
			if (debugmode) {
				e.printStackTrace();
			} else {
				JOptionPane.showMessageDialog(null, e.getMessage(), "Error",
						JOptionPane.ERROR_MESSAGE);
			}
		}
		return matrixcountsfilename;
	}

	private void makematrix(double deltamzcombine, int clusteringtechnique) {
		double deltamzcombinelocal = deltamzcombine;
		totalcount = new double[doublearraycombinedpeaks.length];
		samplecount = new double[doublearraycombinedpeaks.length];
		sampleintensity = new double[doublearraycombinedpeaks.length];
		accumulatemass = new double[doublearraycombinedpeaks.length];
		sampleid_old = "-1";
		firstdata = true;
		userhome = System.getProperty("user.home");
		fileSeparator = System.getProperty("file.separator");
		matrixcountsfilename = strquantilethreshold.trim() + "_"
				+ this.experimentnumber + "_" + calibtext + "_sam"
				+ String.valueOf(inputfollowingnumbersample).trim()
				+ "_matrixcounts_" + String.valueOf(deltamzcombine).trim()
				+ stringclusteringtechnique + ".txt";
		matrixintensityfilename = strquantilethreshold.trim() + "_"
				+ this.experimentnumber + "_" + calibtext + "_sam"
				+ String.valueOf(inputfollowingnumbersample).trim()
				+ "_matrixintensity_" + String.valueOf(deltamzcombine).trim()
				+ stringclusteringtechnique + ".txt";
		binarymatrixfilename = strquantilethreshold.trim() + "_"
				+ this.experimentnumber + "_" + calibtext + "_sam"
				+ String.valueOf(inputfollowingnumbersample).trim()
				+ "_threshold" + String.valueOf((int) thresholdbinarymatrix)
				+ "_binarymatrix_" + String.valueOf(deltamzcombine).trim()
				+ stringclusteringtechnique + ".txt";
		try {
			jdbcconnection.createcon();
		} catch (Exception e) {
			e.printStackTrace();
		}
		try {
			strquery = "select sam.Sampleid, sam.sample_code, grp.Group_id, grp.group_code, res.File "
					+ "from result res "
					+ "inner join sample sam on sam.Sampleid = res.Sampleid "
					+ "inner join group_ grp on grp.group_id = res.group_id "
					+ "where res.experimentid = "
					+ experimentnumber
					+ " and res.type = 'reduced' "
					+ "and res.quantilethreshold = "
					+ strquantilethreshold
					+ " order by grp.Group_id, sam.Sampleid, res.resultid ";
			odata = jdbcconnection.returnData(strquery);
		} catch (SQLException e) {
			if (debugmode) {
				e.printStackTrace();
			} else {
				JOptionPane.showMessageDialog(null, e.getMessage(), "Error",
						JOptionPane.ERROR_MESSAGE);
			}
		}
		if (odata != null) {
			stringsamplecount = "";
			data = stringsamplecount.getBytes();
			try {
				osmatrixcounts = new FileOutputStream(userhome + fileSeparator
						+ "tmp2_" + matrixcountsfilename);
			} catch (Exception e) {
				if (debugmode) {
					e.printStackTrace();
				} else {
					JOptionPane.showMessageDialog(null, e.getMessage(),
							"Error", JOptionPane.ERROR_MESSAGE);
				}
			}
			stringsampleintensity = "";
			data = stringsampleintensity.getBytes();
			try {
				osmatrixintensity = new FileOutputStream(userhome
						+ fileSeparator + "tmp2_" + matrixintensityfilename);
			} catch (Exception e) {
				if (debugmode) {
					e.printStackTrace();
				} else {
					JOptionPane.showMessageDialog(null, e.getMessage(),
							"Error", JOptionPane.ERROR_MESSAGE);
				}
			}
			stringsamplebinary = "";
			data = stringsamplebinary.getBytes();
			try {
				osmatrixbinary = new FileOutputStream(userhome + fileSeparator
						+ "tmp2_" + binarymatrixfilename);

			} catch (Exception e) {
				if (debugmode) {
					e.printStackTrace();
				} else {
					JOptionPane.showMessageDialog(null, e.getMessage(),
							"Error", JOptionPane.ERROR_MESSAGE);
				}
			}
			progressbar.setMaximum(odata.length);
			for (int i = 0; i < odata.length; i++) {
				tekstprogessbar.setText("Combine peaks .."
						+ odata[i][4].toString().trim());
				progressbar.setValue(i + 1);
				progressbar.paintImmediately(progressbar.getVisibleRect());
				if (!odata[i][0].toString().trim().equalsIgnoreCase(
						sampleid_old)) {
					if (!sampleid_old.equals("-1")) {
						newsamplecount = new StringBuffer("");
						newsampleintensity = new StringBuffer("");
						newsamplebinary = new StringBuffer("");
						for (int j = 0; j < samplecount.length; j++) {
							if (samplecount[j] > 1) {
								tempBD = new BigDecimal(sampleintensity[j]
										/ samplecount[j]);
							} else {
								tempBD = new BigDecimal(sampleintensity[j]);
							}
							newsamplecount.append(","
									+ String.valueOf((int) samplecount[j])
											.trim());
							if (samplecount[j] >= thresholdbinarymatrix) {
								newsamplebinary.append(",1");
							} else {
								newsamplebinary.append(",0");
							}
							newsampleintensity.append(","
									+ String.valueOf(
											tempBD.setScale(3,
													BigDecimal.ROUND_HALF_EVEN)
													.doubleValue()).trim());
							samplecount[j] = 0;
							sampleintensity[j] = 0;
						}
						data = newsamplecount.toString().getBytes();
						try {
							osmatrixcounts.write(data);
							osmatrixcounts.flush();
						} catch (Exception e) {
							if (debugmode) {
								e.printStackTrace();
							} else {
								JOptionPane.showMessageDialog(null, e
										.getMessage(), "Error",
										JOptionPane.ERROR_MESSAGE);
							}
						}
						data = newsampleintensity.toString().getBytes();
						try {
							osmatrixintensity.write(data);
							osmatrixintensity.flush();
						} catch (Exception e) {
							if (debugmode) {
								e.printStackTrace();
							} else {
								JOptionPane.showMessageDialog(null, e
										.getMessage(), "Error",
										JOptionPane.ERROR_MESSAGE);
							}
						}
						data = newsamplebinary.toString().getBytes();
						try {
							osmatrixbinary.write(data);
							osmatrixbinary.flush();
						} catch (Exception e) {
							if (debugmode) {
								e.printStackTrace();
							} else {
								JOptionPane.showMessageDialog(null, e
										.getMessage(), "Error",
										JOptionPane.ERROR_MESSAGE);
							}
						}
					}
					sampleid_old = odata[i][0].toString().trim();
					if (firstdata) {
						stringsamplecount = odata[i][0].toString().trim() + ","
								+ odata[i][1].toString().trim() + ","
								+ odata[i][2].toString().trim() + ","
								+ odata[i][3].toString().trim();
						firstdata = false;
					} else {
						stringsamplecount = linefeed
								+ odata[i][0].toString().trim() + ","
								+ odata[i][1].toString().trim() + ","
								+ odata[i][2].toString().trim() + ","
								+ odata[i][3].toString().trim();
					}
					data = stringsamplecount.getBytes();
					try {
						osmatrixcounts.write(data);
						osmatrixcounts.flush();
					} catch (Exception e) {
						if (debugmode) {
							e.printStackTrace();
						} else {
							JOptionPane.showMessageDialog(null, e.getMessage(),
									"Error", JOptionPane.ERROR_MESSAGE);
						}
					}
					data = stringsamplecount.getBytes();
					try {
						osmatrixintensity.write(data);
						osmatrixintensity.flush();
					} catch (Exception e) {
						if (debugmode) {
							e.printStackTrace();
						} else {
							JOptionPane.showMessageDialog(null, e.getMessage(),
									"Error", JOptionPane.ERROR_MESSAGE);
						}
					}
					data = stringsamplecount.getBytes();
					try {
						osmatrixbinary.write(data);
						osmatrixbinary.flush();

					} catch (Exception e) {
						if (debugmode) {
							e.printStackTrace();
						} else {
							JOptionPane.showMessageDialog(null, e.getMessage(),
									"Error", JOptionPane.ERROR_MESSAGE);
						}
					}
				}
				try {
					bytesfile = ftp.get(odata[i][4].toString().trim());
				} catch (IOException e) {
					if (debugmode) {
						e.printStackTrace();
					} else {
						JOptionPane.showMessageDialog(null, e.getMessage(),
								"Error", JOptionPane.ERROR_MESSAGE);
					}
				} catch (FTPException e) {
					if (debugmode) {
						e.printStackTrace();
					} else {
						JOptionPane.showMessageDialog(null, e.getMessage(),
								"Error", JOptionPane.ERROR_MESSAGE);
					}
				}
				if (bytesfile != null) {
					line = "";
					linebuffer = new StringBuffer(line);
					listmassesoffile = "";
					listintensitiesoffile = "";
					bufferlistmassesoffile = new StringBuffer(listmassesoffile);
					bufferlistintensitiesoffile = new StringBuffer(
							listintensitiesoffile);
					startcreatinglist = true;
					for (int j = 0; j < bytesfile.length; j++) {
						if (((int) bytesfile[j] != 10)
								&& ((int) bytesfile[j] != 13)) {
							linebuffer.append((char) bytesfile[j]);
						}
						if ((int) bytesfile[j] == 10) {
							line = linebuffer.toString();
							mass = line.split(" ");
							if (startcreatinglist == true) {
								bufferlistmassesoffile.append(mass[0].trim());
								bufferlistintensitiesoffile.append(mass[1]
										.trim());
								startcreatinglist = false;
							} else {
								bufferlistmassesoffile.append(","
										+ mass[0].trim());
								bufferlistintensitiesoffile.append(","
										+ mass[1].trim());
							}
							line = "";
							linebuffer = new StringBuffer(line);
						}
					}
					listmassesoffile = bufferlistmassesoffile.toString();
					listintensitiesoffile = bufferlistintensitiesoffile
							.toString();
					arraymassesoffile = listmassesoffile.split(",");
					arrayintenistiesoffile = listintensitiesoffile.split(",");
					for (int j = 0; j < doublearraycombinedpeaks.length; j++) {
						for (int k = 0; k < arraymassesoffile.length; k++) {
							if (arraymassesoffile[k].trim()
									.equalsIgnoreCase("")) {
								doublemass = -1.0;
							} else {
								doublemass = Double.valueOf(
										arraymassesoffile[k]).doubleValue();
							}
							if (arrayintenistiesoffile[k].trim()
									.equalsIgnoreCase("")) {
								doubleintensity = -1.0;
							} else {
								doubleintensity = Double.valueOf(
										arrayintenistiesoffile[k])
										.doubleValue();
							}
							absolutedifference = Math.abs(doublemass
									- doublearraycombinedpeaks[j]);
							if (clusteringtechnique == 1) {
								// ppm
								deltamzcombinelocal = deltamzcombine
										* doublearraycombinedpeaks[j] / 1000000;
							}
							if (absolutedifference < deltamzcombinelocal) {
								addmasstolist = true;
								if (j > 0) {
									valueprevious = doublearraycombinedpeaks[j - 1];
									if (Math.abs(doublemass - valueprevious) < absolutedifference) {
										addmasstolist = false;
									}
								}
								if (j < doublearraycombinedpeaks.length - 1) {
									valuenext = doublearraycombinedpeaks[j + 1];
									if (Math.abs(doublemass - valuenext) < absolutedifference) {
										addmasstolist = false;
									}
								}
								if (addmasstolist == true) {
									totalcount[j] = totalcount[j] + 1;
									samplecount[j] = samplecount[j] + 1;
									accumulatemass[j] = accumulatemass[j]
											+ doublemass;
									sampleintensity[j] = sampleintensity[j]
											+ doubleintensity;

									if ((j == doublearraycombinedpeaks.length - 1)
											&& (k < arraymassesoffile.length - 1)) {
										k = arraymassesoffile.length;
									}
									j++;
								}
							}
						}
					}
				}
			}
			if (odata.length > 0) {
				newsamplecount = new StringBuffer("");
				newsampleintensity = new StringBuffer("");
				newsamplebinary = new StringBuffer("");
				for (int j = 0; j < samplecount.length; j++) {
					newsamplecount.append(","
							+ String.valueOf((int) samplecount[j]).trim());
					if (samplecount[j] > 1) {
						tempBD = new BigDecimal(sampleintensity[j]
								/ samplecount[j]);
					} else {
						tempBD = new BigDecimal(sampleintensity[j]);
					}
					newsampleintensity.append(","
							+ String.valueOf(
									tempBD.setScale(3,
											BigDecimal.ROUND_HALF_EVEN)
											.doubleValue()).trim());

					if (samplecount[j] >= thresholdbinarymatrix) {
						newsamplebinary.append(",1");
					} else {
						newsamplebinary.append(",0");
					}
					samplecount[j] = 0;
					sampleintensity[j] = 0;
				}
				data = newsamplecount.toString().getBytes();
				try {
					osmatrixcounts.write(data);
					osmatrixcounts.flush();
				} catch (Exception e) {
					if (debugmode) {
						e.printStackTrace();
					} else {
						JOptionPane.showMessageDialog(null, e.getMessage(),
								"Error", JOptionPane.ERROR_MESSAGE);
					}
				}
				data = newsampleintensity.toString().getBytes();
				try {
					osmatrixintensity.write(data);
					osmatrixintensity.flush();
				} catch (Exception e) {
					if (debugmode) {
						e.printStackTrace();
					} else {
						JOptionPane.showMessageDialog(null, e.getMessage(),
								"Error", JOptionPane.ERROR_MESSAGE);
					}
				}
				data = newsamplebinary.toString().getBytes();
				try {
					osmatrixbinary.write(data);
					osmatrixbinary.flush();
				} catch (Exception e) {
					if (debugmode) {
						e.printStackTrace();
					} else {
						JOptionPane.showMessageDialog(null, e.getMessage(),
								"Error", JOptionPane.ERROR_MESSAGE);
					}
				}
				matrixcountsstring = "sampleid,samplecode,groupid,groupcode";
				buffermatrixcountsstring = new StringBuffer(matrixcountsstring);
				for (int i = 0; i < doublearraycombinedpeaks.length; i++) {
					if (totalcount[i] < 1) {
						totalcount[i] = 1;
					}
					tempBD = new BigDecimal((accumulatemass[i] / totalcount[i]));
					buffermatrixcountsstring.append(","
							+ String.valueOf(
									tempBD.setScale(4,
											BigDecimal.ROUND_HALF_EVEN)
											.doubleValue()).trim());
				}
				datastring = buffermatrixcountsstring.toString() + linefeed;
				try {
					data = datastring.getBytes();
					buffersize = ftp.getTransferBufferSize();
					userhome = System.getProperty("user.home");
					fileSeparator = System.getProperty("file.separator");
					tekstprogessbar.setText("Migrate .."
							+ matrixcountsfilename.trim());
					progressbar.paintImmediately(progressbar.getVisibleRect());
					ftp.put(data, matrixcountsfilename, false);
					osmatrixcounts.close();
					is = new FileInputStream(userhome + fileSeparator + "tmp2_"
							+ matrixcountsfilename);
					ftp.put(is, matrixcountsfilename, true);
					data = linefeed.getBytes();
					ftp.put(data, matrixcountsfilename, true);
					is.close();
				} catch (IOException e) {
					if (debugmode) {
						e.printStackTrace();
					} else {
						JOptionPane.showMessageDialog(null, e.getMessage(),
								"Error", JOptionPane.ERROR_MESSAGE);
					}
				} catch (FTPException e) {
					if (debugmode) {
						e.printStackTrace();
					} else {
						JOptionPane.showMessageDialog(null, e.getMessage(),
								"Error", JOptionPane.ERROR_MESSAGE);
					}
				}
				datastring = buffermatrixcountsstring.toString() + linefeed;
				try {
					buffersize = ftp.getTransferBufferSize();
					data = datastring.getBytes();
					userhome = System.getProperty("user.home");
					fileSeparator = System.getProperty("file.separator");
					tekstprogessbar.setText("Migrate .."
							+ matrixintensityfilename.trim());
					progressbar.paintImmediately(progressbar.getVisibleRect());
					ftp.put(data, matrixintensityfilename, false);
					osmatrixintensity.close();
					is = new FileInputStream(userhome + fileSeparator + "tmp2_"
							+ matrixintensityfilename);
					ftp.put(is, matrixintensityfilename, true);
					data = linefeed.getBytes();
					ftp.put(data, matrixintensityfilename, true);
					is.close();
				} catch (IOException e) {
					if (debugmode) {
						e.printStackTrace();
					} else {
						JOptionPane.showMessageDialog(null, e.getMessage(),
								"Error", JOptionPane.ERROR_MESSAGE);
					}
				} catch (FTPException e) {
					if (debugmode) {
						e.printStackTrace();
					} else {
						JOptionPane.showMessageDialog(null, e.getMessage(),
								"Error", JOptionPane.ERROR_MESSAGE);
					}
				}
				datastring = buffermatrixcountsstring.toString() + linefeed;
				try {
					buffersize = ftp.getTransferBufferSize();
					data = datastring.getBytes();
					userhome = System.getProperty("user.home");
					fileSeparator = System.getProperty("file.separator");
					tekstprogessbar.setText("Migrate .."
							+ binarymatrixfilename.trim());
					progressbar.paintImmediately(progressbar.getVisibleRect());
					ftp.put(data, binarymatrixfilename, false);
					osmatrixbinary.close();
					is = new FileInputStream(userhome + fileSeparator + "tmp2_"
							+ binarymatrixfilename);
					ftp.put(is, binarymatrixfilename, true);
					data = linefeed.getBytes();
					ftp.put(data, binarymatrixfilename, true);
					is.close();
				} catch (IOException e) {
					if (debugmode) {
						e.printStackTrace();
					} else {
						JOptionPane.showMessageDialog(null, e.getMessage(),
								"Error", JOptionPane.ERROR_MESSAGE);
					}
				} catch (FTPException e) {
					if (debugmode) {
						e.printStackTrace();
					} else {
						JOptionPane.showMessageDialog(null, e.getMessage(),
								"Error", JOptionPane.ERROR_MESSAGE);
					}
				}
			} else {
				data = String.valueOf("").getBytes();
				try {
					ftp.put(data, matrixcountsfilename, false);
					ftp.put(data, binarymatrixfilename, false);
					ftp.put(data, matrixintensityfilename, false);
				} catch (Exception e) {
					if (debugmode) {
						e.printStackTrace();
					} else {
						JOptionPane.showMessageDialog(null, e.getMessage(),
								"Error", JOptionPane.ERROR_MESSAGE);
					}
				}
			}
		}
	}

	private void makepeaklist(double deltamzcombine, int clusteringtechnique) {
		try {
			strquery = "select rs.file from result rs where experimentid = "
					+ experimentnumber
					+ " and type = 'reduced' and quantilethreshold = "
					+ strquantilethreshold + " order by sampleid ";
			odata = jdbcconnection.returnData(strquery);
		} catch (SQLException e) {
			if (debugmode) {
				e.printStackTrace();
			} else {
				JOptionPane.showMessageDialog(null, e.getMessage(), "Error",
						JOptionPane.ERROR_MESSAGE);
			}
		}
		if (odata != null) {
			first = true;
			startcombinedpeaks = true;
			masscombinedpeaks = "";
			buffermasscombinedpeaks = new StringBuffer(masscombinedpeaks);
			stringsamplecount = "";
			bufferstringsamplecount = new StringBuffer(stringsamplecount);
			progressbar.setMaximum(odata.length);
			for (int i = 0; i < odata.length; i++) {
				j_old = -1;
				addpeaks(odata[i][0].toString(), deltamzcombine,
						clusteringtechnique);
				first = false;
				tekstprogessbar.setText("Make peaklist .."
						+ odata[i][0].toString());
				progressbar.setValue(i + 1);
				progressbar.paintImmediately(progressbar.getVisibleRect());
			}
		}

		if (deletemasseswithcount > 0) {
			arraycombinedcounts = stringsamplecount.split(",");
			arraycombinedpeaks = masscombinedpeaks.split(",");
			buffermasscombinedpeaks = new StringBuffer("");
			startcombinedpeaks = true;
			for (int i = 0; i < arraycombinedcounts.length; i++) {
				if (Integer.parseInt(arraycombinedcounts[i]) > deletemasseswithcount) {
					if (startcombinedpeaks == true) {
						buffermasscombinedpeaks.append(arraycombinedpeaks[i]
								.trim());
						startcombinedpeaks = false;
					} else {
						buffermasscombinedpeaks.append(","
								+ arraycombinedpeaks[i].trim());
					}
				}
			}
			masscombinedpeaks = buffermasscombinedpeaks.toString();
		}

		arraycombinedpeaks = masscombinedpeaks.split(",");
		doublearraycombinedpeaks = new double[arraycombinedpeaks.length];
		for (int i = 0; i < arraycombinedpeaks.length; i++) {
			if (!arraycombinedpeaks[i].trim().equalsIgnoreCase("")) {
				doublearraycombinedpeaks[i] = Double.valueOf(
						arraycombinedpeaks[i]).doubleValue();
			} else {
				doublearraycombinedpeaks[i] = -1;
			}
		}
		sortarray = new SortArray(doublearraycombinedpeaks);
	}

	private void addpeaks(String filename, double deltamzcombine,
			int clusteringtechnique) {
		double deltamzcombinelocal = deltamzcombine;
		bytesfile = null;
		if (!first) {
			buffermasscombinedpeaks = new StringBuffer(masscombinedpeaks);
			bufferstringsamplecount = new StringBuffer(stringsamplecount);
		}
		try {
			bytesfile = ftp.get(filename);
		} catch (IOException e) {
			if (debugmode) {
				e.printStackTrace();
			} else {
				JOptionPane.showMessageDialog(null, e.getMessage(), "Error",
						JOptionPane.ERROR_MESSAGE);
			}
		} catch (FTPException e) {
			if (debugmode) {
				e.printStackTrace();
			} else {
				JOptionPane.showMessageDialog(null, e.getMessage(), "Error",
						JOptionPane.ERROR_MESSAGE);
			}
		}
		if (bytesfile != null) {
			line = "";
			linebuffer = new StringBuffer(line);
			for (int i = 0; i < bytesfile.length; i++) {
				if (((int) bytesfile[i] != 10) && ((int) bytesfile[i] != 13)) {
					linebuffer.append((char) bytesfile[i]);
				}
				if ((int) bytesfile[i] == 10) {
					line = linebuffer.toString();
					mass = line.split(" ");
					if (first == true) {
						if (startcombinedpeaks == true) {
							buffermasscombinedpeaks.append(mass[0].trim());
							bufferstringsamplecount.append("1");
							startcombinedpeaks = false;
						} else {
							buffermasscombinedpeaks
									.append("," + mass[0].trim());
							bufferstringsamplecount.append(",1");
						}
					} else {
						arraycombinedpeaks = masscombinedpeaks.split(",");
						arraycombinedcounts = stringsamplecount.split(",");
						doublemass = Double.valueOf(mass[0]).doubleValue();
						addmasstolist = true;
						valueprevious = -1.0;
						j_bewaar = 0;
						for (int j = 0; j < arraycombinedpeaks.length; j++) {
							if (arraycombinedpeaks[j].trim().equalsIgnoreCase(
									"")) {
								doublemasscombinedpeaks = -1.0;
							} else {
								doublemasscombinedpeaks = Double.valueOf(
										arraycombinedpeaks[j]).doubleValue();
							}
							absolutedifference = Math.abs(doublemass
									- doublemasscombinedpeaks);
							if (clusteringtechnique == 1) {
								// ppm
								deltamzcombinelocal = doublemasscombinedpeaks
										* deltamzcombine / 1000000;
							}
							if (absolutedifference < deltamzcombinelocal) {
								addmasstolist = false;
								if (valueprevious == -1.0) {
									valueprevious = absolutedifference;
									j_bewaar = j;
								} else {
									if (absolutedifference < valueprevious) {
										valueprevious = absolutedifference;
										j_bewaar = j;
									}
								}
							}
						}
						if (addmasstolist == true) {
							if (startcombinedpeaks == true) {
								buffermasscombinedpeaks.append(mass[0].trim());
								bufferstringsamplecount.append("1");
								startcombinedpeaks = false;
							} else {
								buffermasscombinedpeaks.append(","
										+ mass[0].trim());
								bufferstringsamplecount.append(",1");
							}
						} else {
							if (deletemasseswithcount > 0) {
								number = Integer
										.parseInt(arraycombinedcounts[j_bewaar]);
								number++;
								index1 = 0;
								index2 = 0;
								for (int p = 0; p < j_bewaar; p++) {
									index1 = bufferstringsamplecount.indexOf(
											",", index1 + 1);
								}
								index2 = bufferstringsamplecount.indexOf(",",
										index1 + 1);
								if (index1 > 0) {
									index1 = index1 + 1;
								}
								if (index2 < 0) {
									index2 = bufferstringsamplecount.length();
								}
								bufferstringsamplecount.replace(index1, index2,
										String.valueOf(number).trim());
							}

						}
					}
					line = "";
					linebuffer = new StringBuffer(line);
				}
			}
		}
		masscombinedpeaks = buffermasscombinedpeaks.toString();
		stringsamplecount = bufferstringsamplecount.toString();
	}

	private void elmininatesampleswithtoolownumbers(
			int inputfollowingnumbersample) {
		if (odata != null) {
			if (odata.length > 0) {
				for (int i = 0; i < odata.length; i++) {
					if (Integer.parseInt(odata[i][0].toString()) < inputfollowingnumbersample) {
						deletesample(odata[i][1].toString(),
								inputfollowingnumbersample);
					}
				}
			}
		}
	}

	private void deletesample(String sampleid, int inputfollowingnumbersample) {
		strquery = "update result set type = 'n<"
				+ String.valueOf(inputfollowingnumbersample).trim()
				+ "' where experimentid = " + experimentnumber
				+ " and type = 'reduced' and quantilethreshold = "
				+ strquantilethreshold + " and sampleid = " + sampleid;
		try {
			recordsaffected = jdbcconnection.update_table(strquery);
		} catch (SQLException e) {
			if (debugmode) {
				e.printStackTrace();
			} else {
				JOptionPane.showMessageDialog(null, e.getMessage(), "Error",
						JOptionPane.ERROR_MESSAGE);
			}
		}
	}

	private void determinemaxnumbersofreplicates() {
		try {
			strquery = "select count(*), sampleid from result where experimentid = "
					+ experimentnumber
					+ " and type = 'reduced' and quantilethreshold = "
					+ strquantilethreshold + " group by sampleid; ";
			odata = jdbcconnection.returnData(strquery);
		} catch (SQLException e) {
			if (debugmode) {
				e.printStackTrace();
			} else {
				JOptionPane.showMessageDialog(null, e.getMessage(), "Error",
						JOptionPane.ERROR_MESSAGE);
			}
		}
	}

	public String returnbinarymatrixfilename() {
		return binarymatrixfilename;
	}

	public String returnmatrixintensityfilename() {
		return matrixintensityfilename;
	}
}
