# Supplementary material for: A database application for pre-processing, storage and comparison of mass spectra derived from patients and controls
Source: BMC Bioinformatics. 2006 Sep 5;7:403. doi: 10.1186/1471-2105-7-403 (PMC1594579; doi:10.1186/1471-2105-7-403)
Supplement: Additional file 3 — Java Source code as a proteomics. [file 1471-2105-7-403-S3.zip › proteomics/SortMatrix.java]

package proteomics;

public class SortMatrix {
	private double[] A;

	int row;

	double[][] matrix;

	public SortMatrix(double[][] a, int row) {
		this.row = row;
		matrix = a;
		A = a[row];
		sort(A);
	}

	private void QuickSort(double a[], int lo0, int hi0) {
		int lo = lo0;
		int hi = hi0;
		double mid;
		if (hi0 > lo0) {
			mid = a[(lo0 + hi0) / 2];
			while (lo <= hi) {
				while ((lo < hi0) && (a[lo] < mid)) {
					++lo;
				}
				while ((hi > lo0) && (a[hi] > mid)) {
					--hi;
				}
				if (lo <= hi) {
					swap(a, lo, hi);
					++lo;
					--hi;
				}
			}
			if (lo0 < hi) {
				QuickSort(a, lo0, hi);
			}
			if (lo < hi0) {
				QuickSort(a, lo, hi0);
			}
		}
	}

	private void swap(double a[], int i, int j) {
		double T;
		for (int k = 0; k <= matrix.length - 1; k++) {
			T = matrix[k][i];
			matrix[k][i] = matrix[k][j];
			matrix[k][j] = T;
		}
	}

	private void sort(double[] a) {
		QuickSort(a, 0, a.length - 1);
	}
}
