# Supplementary material for: A database application for pre-processing, storage and comparison of mass spectra derived from patients and controls
Source: BMC Bioinformatics. 2006 Sep 5;7:403. doi: 10.1186/1471-2105-7-403 (PMC1594579; doi:10.1186/1471-2105-7-403)
Supplement: Additional file 3 — Java Source code as a proteomics. [file 1471-2105-7-403-S3.zip › proteomics/Spectrum.java]

package proteomics;

public class Spectrum {
	double[] mass;

	double[] intensity;

	public Spectrum(int intnumberofmeasurements) {
		mass = new double[intnumberofmeasurements];
		intensity = new double[intnumberofmeasurements];
	}

}
