# Supplementary material for: A database application for pre-processing, storage and comparison of mass spectra derived from patients and controls
Source: BMC Bioinformatics. 2006 Sep 5;7:403. doi: 10.1186/1471-2105-7-403 (PMC1594579; doi:10.1186/1471-2105-7-403)
Supplement: Additional file 3 — Java Source code as a proteomics. [file 1471-2105-7-403-S3.zip › proteomics/IdentifyPeaks.java]

/*
 * Created on Jul 19, 2005
 *
 * TODO To change the template for this generated file go to
 * Window - Preferences - Java - Code Style - Code Templates
 */
package proteomics;

import java.io.*;
import java.math.BigDecimal;

import javax.swing.JOptionPane;

/**
 * @author 836640
 * 
 * TODO To change the template for this generated type comment go to Window -
 * Preferences - Java - Code Style - Code Templates
 */
public class IdentifyPeaks {

	BigDecimal tempBD;

	FileOutputStream os;

	FileDescriptor fd;

	Rterm rterm;

	StringBuffer databuffer;

	String stringdatabuffer;

	StringBuffer inputpathbuffer;

	StringBuffer outputpathbuffer;

	String Rscript;

	String linefeed = "\n";

	String searchstring;

	String inputpath;

	String teststring;

	String outputpath;

	String Rscriptname;

	String strpeaks;

	char backslash = (char) 92;

	byte[] data;

	double[][] peaks;

	double threshold;

	double minimummass;

	double maximummass;

	boolean debugmode = false;

	int count;

	int procesexitvalue;

	int clusteringtechnique;

	double quantilethreshold;

	double deltamz;

	public IdentifyPeaks(Rterm rterm) {
		this.rterm = rterm;
	}

	public double[][] returnpeaks(double deltamz, double quantilethreshold,
			double minimummass, double maximummass, int clusteringtechnique,
			Spectrum spectrum) {
		this.minimummass = minimummass;
		this.maximummass = maximummass;
		this.clusteringtechnique = clusteringtechnique;
		this.quantilethreshold = quantilethreshold;
		this.deltamz = deltamz;
		Rscriptname = "Identifypeaks.R";
		generateRscript();
		generateinputfiles(spectrum);
		executescript();
		return peaks;
	}

	private void executescript() {
		rterm.createRtermbatchfile(Rscriptname);
		procesexitvalue = rterm.execRscript();
		if (procesexitvalue == 0) {
			readoutputfiles();
		}
		if (procesexitvalue == 1) {
			peaks = null;
		}
	}

	private void readoutputfiles() {
		try {
			FileInputStream fstream = new FileInputStream(rterm.ReportsBasePath
					+ "output0.txt");
			DataInputStream in = new DataInputStream(fstream);
			count = 0;
			while (in.available() != 0) {
				in.readLine();
				count++;
			}
			peaks = new double[count][3];
			in.close();
			FileInputStream fstream2 = new FileInputStream(
					rterm.ReportsBasePath + "output0.txt");
			DataInputStream in2 = new DataInputStream(fstream2);
			count = 0;
			while (in2.available() != 0) {
				peaks[count][0] = Double.parseDouble(in2.readLine());
				count++;
			}
			in2.close();
			FileInputStream fstream3 = new FileInputStream(
					rterm.ReportsBasePath + "output1.txt");
			DataInputStream in3 = new DataInputStream(fstream3);
			count = 0;
			while (in3.available() != 0) {
				peaks[count][1] = Double.parseDouble(in3.readLine());
				count++;
			}
			in3.close();
			FileInputStream fstream4 = new FileInputStream(
					rterm.ReportsBasePath + "output2.txt");
			DataInputStream in4 = new DataInputStream(fstream4);
			count = 0;
			while (in4.available() != 0) {
				peaks[count][2] = Double.parseDouble(in4.readLine());
				count++;
			}
			in4.close();
		} catch (Exception e) {
			if (debugmode) {
				e.printStackTrace();
			} else {
				JOptionPane.showMessageDialog(null, e.getMessage(), "Error",
						JOptionPane.ERROR_MESSAGE);
			}
		}
	}

	private void generateinputfiles(Spectrum spectrum) {
		databuffer = new StringBuffer();
		count = 0;
		try {
			os = new FileOutputStream(rterm.RinputBasePath + "input0.txt");
		} catch (Exception e) {
			if (debugmode) {
				e.printStackTrace();
			} else {
				JOptionPane.showMessageDialog(null, e.getMessage(), "Error",
						JOptionPane.ERROR_MESSAGE);
			}
		}
		if (spectrum.mass[0] < spectrum.mass[spectrum.intensity.length - 1]) {
			for (int i = 0; i <= spectrum.intensity.length - 1; i++) {
				if ((spectrum.mass[i] >= minimummass)
						&& (spectrum.mass[i] <= maximummass)) {
					count++;
					tempBD = new BigDecimal(spectrum.mass[i]);
					databuffer.append(String.valueOf(tempBD.setScale(5,
							BigDecimal.ROUND_HALF_EVEN).doubleValue())
							+ " ");
					tempBD = new BigDecimal(spectrum.intensity[i]);
					databuffer.append(String.valueOf(tempBD.setScale(5,
							BigDecimal.ROUND_HALF_EVEN).doubleValue())
							+ " ");
					//****************
					databuffer.append(String.valueOf(i) + " ");
					//***************
					if (count >= 1000) {
						stringdatabuffer = databuffer.toString();
						try {
							data = stringdatabuffer.getBytes();
							os.write(data);
							os.flush();
						} catch (Exception e) {
							if (debugmode) {
								e.printStackTrace();
							} else {
								JOptionPane.showMessageDialog(null, e
										.getMessage(), "Error",
										JOptionPane.ERROR_MESSAGE);
							}
						}
						databuffer = new StringBuffer();
						count = 0;
					}
				}
			}
		} else {
			for (int i = spectrum.intensity.length - 1; i >= 0; i--) {
				if ((spectrum.mass[i] >= minimummass)
						&& (spectrum.mass[i] <= maximummass)) {
					count++;
					tempBD = new BigDecimal(spectrum.mass[i]);
					databuffer.append(String.valueOf(tempBD.setScale(5,
							BigDecimal.ROUND_HALF_EVEN).doubleValue())
							+ " ");
					tempBD = new BigDecimal(spectrum.intensity[i]);
					databuffer.append(String.valueOf(tempBD.setScale(5,
							BigDecimal.ROUND_HALF_EVEN).doubleValue())
							+ " ");
					//****************
					databuffer.append(String.valueOf(i) + " ");
					//***************
					if (count >= 1000) {
						stringdatabuffer = databuffer.toString();
						try {
							data = stringdatabuffer.getBytes();
							os.write(data);
							os.flush();
						} catch (Exception e) {
							if (debugmode) {
								e.printStackTrace();
							} else {
								JOptionPane.showMessageDialog(null, e
										.getMessage(), "Error",
										JOptionPane.ERROR_MESSAGE);
							}
						}
						databuffer = new StringBuffer();
						count = 0;
					}
				}
			}
		}
		stringdatabuffer = databuffer.toString();
		try {
			data = stringdatabuffer.getBytes();
			os.write(data);
			os.flush();
			os.close();
		} catch (Exception e) {
			if (debugmode) {
				e.printStackTrace();
			} else {
				JOptionPane.showMessageDialog(null, e.getMessage(), "Error",
						JOptionPane.ERROR_MESSAGE);
			}
		}
	}

	private void generateRscript() {
		Rscript = " ################################################################################################"
				+ linefeed
				+ " # source('identifyPeaks.R')"
				+ linefeed
				+ " # library(MASS)"
				+ linefeed
				+ " ################################################################################################"
				+ linefeed
				+ " "
				+ linefeed
				+ " ################################################################################################"
				+ linefeed
				+ " # Plots a part of the spectrum"
				+ linefeed
				+ " ################################################################################################"
				+ linefeed
				+ " plotSpectrum <- function(x, y, base, noisecutoff, maxes, xlow=1, xhigh=length(y), ylims=range(y), logoption=\"\") {"
				+ linefeed
				+ "  if (logoption==\"y\") {"
				+ linefeed
				+ "    ylims <- c(ylims[2]/1000000, ylims[2])"
				+ linefeed
				+ "  }"
				+ linefeed
				+ "  plot(x[xlow:xhigh], y[xlow:xhigh], type=\"l\",col=\"blue\",ylim=ylims,log=logoption); "
				+ linefeed
				+ "  lines(x[xlow:xhigh],base[xlow:xhigh],pch=2,col=\"green\")"
				+ linefeed
				+ "  lines(x[xlow:xhigh],noisecutoff[xlow:xhigh],pch=2,col=\"red\")"
				+ linefeed
				+ "  points(maxes$x, maxes$y, pch=2, col=\"black\")"
				+ linefeed
				+ " }"
				+ linefeed
				+ " "
				+ linefeed
				+ " ################################################################################################"
				+ linefeed
				+ " # Allows plotting and zooming in on a spectrum"
				+ linefeed
				+ " ################################################################################################"
				+ linefeed
				+ " studySpectrum <- function(x,y, base, noisecutoff, maxes) {"
				+ linefeed
				+ "  i <- 0"
				+ linefeed
				+ "  xlo <- 1"
				+ linefeed
				+ "  xhi <- length(y)"
				+ linefeed
				+ "  ylims <- range(y)"
				+ linefeed
				+ "  logoption = \"\""
				+ linefeed
				+ "  repeat {"
				+ linefeed
				+ "    if (xlo < 1)         xlo <- 1"
				+ linefeed
				+ "    if (xhi > length(y)) xhi <- length(y)"
				+ linefeed
				+ "    window <- xhi - xlo"
				+ linefeed
				+ "    halfwindow <- round(window/2)"
				+ linefeed
				+ "    print(c(xlo,xhi,window))"
				+ linefeed
				+ "    plotSpectrum(x,y,base,noisecutoff,maxes,xlo,xhi,ylims,logoption)"
				+ linefeed
				+ "    i <- i + 1"
				+ linefeed
				+ "    p <- paste(\"[\",i,\"]\",sep=\"\")"
				+ linefeed
				+ "    answer <- readline(prompt=p)"
				+ linefeed
				+ "    nanswer <- as.numeric(answer)"
				+ linefeed
				+ "    print(as.numeric(answer))"
				+ linefeed
				+ "    if ((answer == \"q\") || (answer == \"quit\")) break"
				+ linefeed
				+ "    if (answer == \"-\") {"
				+ linefeed
				+ "      delta <- round(window / 4)"
				+ linefeed
				+ "      xlo <- xlo + delta"
				+ linefeed
				+ "      xhi <- xhi - delta"
				+ linefeed
				+ "    }"
				+ linefeed
				+ "    if (answer == \"+\") {"
				+ linefeed
				+ "      xlo <- xlo - halfwindow"
				+ linefeed
				+ "      xhi <- xhi + halfwindow"
				+ linefeed
				+ "    }"
				+ linefeed
				+ "    if (answer == \"f\") {"
				+ linefeed
				+ "      xlo <- xlo + halfwindow"
				+ linefeed
				+ "      xhi <- xhi + halfwindow"
				+ linefeed
				+ "    }"
				+ linefeed
				+ "    if (answer == \"b\") {"
				+ linefeed
				+ "      xhi <- xhi - halfwindow"
				+ linefeed
				+ "      xlo <- xlo - halfwindow"
				+ linefeed
				+ "    }"
				+ linefeed
				+ "    if (answer == \"logy\") {"
				+ linefeed
				+ "      logoption = \"y\""
				+ linefeed
				+ "    }"
				+ linefeed
				+ "    if (answer == \"liny\") {"
				+ linefeed
				+ "      logoption = \"\""
				+ linefeed
				+ "    }"
				+ linefeed
				+ "    if (!is.na(nanswer)) {"
				+ linefeed
				+ "      xlo <- nanswer - halfwindow"
				+ linefeed
				+ "      xhi <- nanswer + halfwindow"
				+ linefeed
				+ "    }"
				+ linefeed
				+ "  }"
				+ linefeed
				+ " }"
				+ linefeed
				+ " "
				+ linefeed
				+ " "
				+ linefeed
				+ " ################################################################################################"
				+ linefeed
				+ " # Finds and returns the local maxima in a list."
				+ linefeed
				+ " # Checks if all surrounding points are lower than the local maximum "
				+ linefeed
				+ " # and if the local maximum is higher than a noise cutoff."
				+ linefeed
				+ " # If deltaxIsRelative == 1 then it is assumed that deltax is given in ppm."
				+ linefeed
				+ " ################################################################################################"
				+ linefeed
				+ " findLocalMaxima <- function(x, y, deltax, base, noise, cutoff, deltaxIsRelative,z) {"
				+ linefeed
				+ "   localMaxes <- 1:2"
				+ linefeed
				+ "   xmaxes <- 1:2"
				+ linefeed
				+ "   ymaxes <- 1:2"
				+ linefeed
				+ "   snmaxes <- 1:2"
				+ linefeed
				+ "   indexmaxes <- 1:2"
				+ linefeed
				+ "   nfound <- 0"
				+ linefeed
				+ "   for (i in 1:length(y)) {"
				+ linefeed
				+ "     threshold <- base[i] + cutoff*noise[i]"
				+ linefeed
				+ "     if (y[i] < threshold) next"
				+ linefeed
				+ "     delta <- deltax"
				+ linefeed
				+ "     if (deltaxIsRelative==1) {"
				+ linefeed
				+ "       delta <- x[i] * deltax * 1E-6"
				+ linefeed
				+ "     }  "
				+ linefeed
				+ "     valid <- 1"
				+ linefeed
				+ "     j <- 0"
				+ linefeed
				+ "     repeat {"
				+ linefeed
				+ "       j <- j + 1"
				+ linefeed
				+ "       left  <- i - j"
				+ linefeed
				+ "       if (left <= 0) break"
				+ linefeed
				+ "       if (x[i] - x[left] > delta) break"
				+ linefeed
				+ "       if (y[left] > y[i]) {"
				+ linefeed
				+ "          valid <- 0; # there is a higher value on the left"
				+ linefeed
				+ "          break;"
				+ linefeed
				+ "       }"
				+ linefeed
				+ "     }"
				+ linefeed
				+ "     j <- 0"
				+ linefeed
				+ "     repeat {"
				+ linefeed
				+ "       j <- j + 1"
				+ linefeed
				+ "       right <- i + j"
				+ linefeed
				+ "       if (right > length(y)) break"
				+ linefeed
				+ "       if (x[right] - x[i] > delta) break"
				+ linefeed
				+ "       if (y[right] > y[i]) {"
				+ linefeed
				+ "          valid <- 0; # there is a higher value on the right"
				+ linefeed
				+ "          break;"
				+ linefeed
				+ "        }"
				+ linefeed
				+ "     }"
				+ linefeed
				+ "     if (valid == 1) {"
				+ linefeed
				+ "         nfound <- nfound + 1"
				+ linefeed
				+ "         xmaxes[nfound] <- x[i]"
				+ linefeed
				+ "         ymaxes[nfound] <- y[i] "
				+ linefeed
				+ "         indexmaxes[nfound] <- z[i] "
				+ linefeed
				+ "         snmaxes[nfound] <- (y[i]-base[i])/noise[i]"
				+ linefeed
				+ "     }"
				+ linefeed
				+ "   }"
				+ linefeed
				+ "   print(nfound)"
				+ linefeed
				+ "   list(x=xmaxes, y=ymaxes, sn=snmaxes, index=indexmaxes)"
				+ linefeed
				+ " } # end function"
				+ linefeed
				+ " "
				+ linefeed
				+ " ################################################################################################"
				+ linefeed
				+ " # Fit function for the background noise, currently Gaussian"
				+ linefeed
				+ " ################################################################################################"
				+ linefeed
				+ " fitFunction <- function(z, ampl, mu, sigma) {"
				+ linefeed
				+ "  zz <- exp( -1 * (z - mu)*(z - mu) / (2*sigma*sigma))"
				+ linefeed
				+ "  zz <- ampl * zz / sigma"
				+ linefeed
				+ "  zz "
				+ linefeed
				+ " }"
				+ linefeed
				+ " "
				+ linefeed
				+ " ################################################################################################"
				+ linefeed
				+ " # Function to determine the noise level"
				+ linefeed
				+ " ################################################################################################"
				+ linefeed
				+ " noiselevel <- function(y) {"
				+ linefeed
				+ "   limits <- quantile(y,probs=c(0.02,0.96))"
				+ linefeed
				+ "   ysel <- c()"
				+ linefeed
				+ "   for (i in 1:length(y)) {"
				+ linefeed
				+ "     if (y[i] > 0 && y[i] > limits[1] && y[i] < limits[2]) {      "
				+ linefeed
				+ "       ysel <- c(ysel,y[i])"
				+ linefeed
				+ "     }"
				+ linefeed
				+ "   }"
				+ linefeed
				+ "   h <- hist(ysel, br=50, plot=FALSE) # Use plot=FALSE to turn off plotting"
				+ linefeed
				+ "   maxIndex <- which.max(h$counts)"
				+ linefeed
				+ "   #m <- median(ysel)"
				+ linefeed
				+ "   m <- h$mids[maxIndex]"
				+ linefeed
				+ "   stdev <- sd(ysel)"
				+ linefeed
				+ "   amplStart <- stdev * max(h$counts)"
				+ linefeed
				+ "   xpts <- h$mids"
				+ linefeed
				+ "   ypts <- h$counts"
				+ linefeed
				+ "   tryCatch({"
				+ linefeed
				+ "      fitresult <- nls(ypts ~ fitFunction(xpts, ampl, mu, sigma), start = list(ampl=amplStart, mu=m, sigma=stdev), trace=FALSE)"
				+ linefeed
				+ "      print(fitresult)"
				+ linefeed
				+ "      params <- fitresult$m$getPars()"
				+ linefeed
				+ "      ampl <- params[1]"
				+ linefeed
				+ "      m <- params[2]"
				+ linefeed
				+ "      stdev <- params[3]"
				+ linefeed
				+ "      #resfit <- fitFunction(xpts, ampl, m, stdev) # for debugging"
				+ linefeed
				+ "      #lines(xpts, resfit, col=\"blue\")             # for debugging"
				+ linefeed
				+ "   }, error = function(ex) {"
				+ linefeed
				+ "     cat(\"An error was detected.\n\")"
				+ linefeed
				+ "     print(ex)"
				+ linefeed
				+ "   })"
				+ linefeed
				+ "   c(m , stdev)"
				+ linefeed
				+ " }"
				+ linefeed
				+ " "
				+ linefeed
				+ " ########################################################################"
				+ linefeed
				+ " # Smooth the baseline and noise levels between the different intervals"
				+ linefeed
				+ " ########################################################################"
				+ linefeed
				+ " smootheNoiselevel <- function(intervalCenters, bases, noises) {"
				+ linefeed
				+ "   basesSmoothed <- smooth(bases)"
				+ linefeed
				+ "   noisesSmoothed <- smooth(noises)"
				+ linefeed
				+ "   baseFun <- splinefun(intervalCenters, basesSmoothed)"
				+ linefeed
				+ "   noiseFun <- splinefun(intervalCenters, noisesSmoothed)"
				+ linefeed
				+ "   list(baseFun=baseFun, noiseFun=noiseFun)"
				+ linefeed
				+ " }"
				+ linefeed
				+ " "
				+ linefeed
				+ " ########################################################################"
				+ linefeed
				+ " # Divide the spectrum into a number of intervals for which the baseline"
				+ linefeed
				+ " # and noise level are determined"
				+ linefeed
				+ " # ndiv  : number of intervals into which the spectrum is divided"
				+ linefeed
				+ " # cutoff: noise level cutoff in sigma's  "
				+ linefeed
				+ " # deltax: definition of local maximum"
				+ linefeed
				+ " ########################################################################"
				+ linefeed
				+ " identifyPeaks <- function(x, y, ndiv, cutoff, deltax, deltaxIsRelative,z) {"
				+ linefeed
				+ "   # divide the spectrum in intervals and determine the baseline and "
				+ linefeed
				+ "   # noise level for each interval"
				+ linefeed
				+ "   noisecutoff <- rep(0,length(y))"
				+ linefeed
				+ "   width <- round(length(y)/ndiv)"
				+ linefeed
				+ "   nlPrevious <- c(NA,NA)"
				+ linefeed
				+ "   bases <- rep(0,ndiv)"
				+ linefeed
				+ "   noises <- rep(0,ndiv)"
				+ linefeed
				+ "   intervalCenters <- rep(0,ndiv)"
				+ linefeed
				+ "   index2 <- 1"
				+ linefeed
				+ "   for (i in 1:ndiv) {"
				+ linefeed
				+ "     index1 <- index2"
				+ linefeed
				+ "     index2 <- index1 + width"
				+ linefeed
				+ "     index2 <- min(index2, length(y))"
				+ linefeed
				+ "     print(i)"
				+ linefeed
				+ "     nl <- noiselevel(y[index1:index2])"
				+ linefeed
				+ "     bases[i] <- nl[1]  "
				+ linefeed
				+ "     noises[i] <- nl[2]"
				+ linefeed
				+ "     intervalCenters[i] <- (x[index1] + x[index2])/2"
				+ linefeed
				+ "   }"
				+ linefeed
				+ " "
				+ linefeed
				+ "   # Smooth the baseline and noise levels between the different intervals"
				+ linefeed
				+ "   smoothed <- smootheNoiselevel(intervalCenters, bases, noises)"
				+ linefeed
				+ "   base <- smoothed$baseFun(x)"
				+ linefeed
				+ "   noise <- smoothed$noiseFun(x)"
				+ linefeed
				+ " "
				+ linefeed
				+ "   # Identify all local maxima above a noise cutoff"
				+ linefeed
				+ "   maxes <- findLocalMaxima(x, y, deltax, base, noise, cutoff, deltaxIsRelative, z)"
				+ linefeed
				+ "   noisecutoff <- base + cutoff * noise"
				+ linefeed
				+ "   "
				+ linefeed
				+ "   #studySpectrum(x, y, base, noisecutoff, maxes) # plots the spectrum and results"
				+ linefeed
				+ "   maxes"
				+ linefeed
				+ " }"
				+ linefeed
				+ " "
				+ linefeed
				+ " "
				+ linefeed
				+ " ########################################################################"
				+ linefeed
				+ " # Example of how identifyPeaks can be used for a FTMS spectrum"
				+ linefeed
				+ " ########################################################################"
				+ linefeed
				+ " input <- \"input0\""
				+ linefeed
				+ " spectrum <- scan(input, what=list(x=0.0,y=0.0,z=0.0), sep=\" \") # x are the masses, y are the intensities"
				+ linefeed + " ndiv <- 20" + linefeed;

		if (quantilethreshold > 0) {
			Rscript = Rscript + " cutoff <- "
					+ String.valueOf(quantilethreshold) + "  " + linefeed;
		} else {
			Rscript = Rscript + " cutoff <- 4" + linefeed;
		}
		if (clusteringtechnique == 1) {
			if (deltamz > 0) {
				Rscript = Rscript + " deltax <- " + String.valueOf(deltamz)
						+ "  # ppm" + linefeed;
			} else {
				Rscript = Rscript + " deltax <- 250 # ppm" + linefeed;
			}
			Rscript = Rscript + " deltaxIsRelative <- 1" + linefeed;
		} else {
			if (deltamz > 0) {
				Rscript = Rscript + " deltax <- " + String.valueOf(deltamz)
						+ "  # Da" + linefeed;
			} else {
				Rscript = Rscript + " deltax <- 0.5 # Da" + linefeed;
			}
			Rscript = Rscript + " deltaxIsRelative <- 2" + linefeed;
		}
		Rscript = Rscript
				+ " "
				+ linefeed
				+ " ########################################################################"
				+ linefeed
				+ " # Do the work, identify the peaks"
				+ linefeed
				+ " ########################################################################"
				+ linefeed
				+ " maxy <- max(spectrum$y)"
				+ linefeed
				+ " spectrum$y <- spectrum$y / maxy"
				+ linefeed
				+ " peaks <- identifyPeaks(spectrum$x, spectrum$y, ndiv, cutoff, deltax, deltaxIsRelative,spectrum$z)"
				+ linefeed
				+ " peaks$y <- peaks$y * maxy"
				+ linefeed
				+ " "
				+ linefeed
				+ " filepeakmasses <- \"output0\""
				+ linefeed
				+ " filepeakintensities <- \"output1\""
				+ linefeed
				+ " filepeakindexes <- \"output2\""
				+ linefeed
				+ " "
				+ linefeed
				+ " write(peaks$x, file = filepeakmasses,ncolumns = 1,append = FALSE)"
				+ linefeed
				+ " write(peaks$y, file = filepeakintensities,ncolumns = 1,append = FALSE)"
				+ linefeed
				+ " write(peaks$index, file = filepeakindexes,ncolumns = 1,append = FALSE)"
				+ linefeed;
		teststring = String.valueOf(rterm.RinputBasePath);
		inputpathbuffer = new StringBuffer();
		while (teststring.indexOf(backslash) > -1) {
			inputpathbuffer.append(teststring.substring(0, teststring
					.indexOf(backslash)));
			inputpathbuffer.append(backslash);
			inputpathbuffer.append(backslash);
			inputpathbuffer.append(backslash);
			inputpathbuffer.append(backslash);
			teststring = teststring
					.substring(teststring.indexOf(backslash) + 1);
		}
		inputpath = inputpathbuffer.toString();
		teststring = String.valueOf(rterm.ReportsBasePath);
		outputpathbuffer = new StringBuffer();
		while (teststring.indexOf(backslash) > -1) {
			outputpathbuffer.append(teststring.substring(0, teststring
					.indexOf(backslash)));
			outputpathbuffer.append(backslash);
			outputpathbuffer.append(backslash);
			outputpathbuffer.append(backslash);
			outputpathbuffer.append(backslash);
			teststring = teststring
					.substring(teststring.indexOf(backslash) + 1);
		}
		outputpath = outputpathbuffer.toString();
		for (int i = 0; i <= 20; i++) {
			searchstring = "input" + String.valueOf(i);
			if (Rscript.indexOf(searchstring) >= 0) {
				Rscript = Rscript.replaceAll(searchstring, inputpath
						+ searchstring + ".txt");
			}
			searchstring = "output" + String.valueOf(i);
			if (Rscript.indexOf(searchstring) >= 0) {
				Rscript = Rscript.replaceAll(searchstring, outputpath
						+ searchstring + ".txt");
			}
		}
		try {
			// Open or create the output file
			os = new FileOutputStream(rterm.RsourceBasePath + Rscriptname);
			fd = os.getFD();
			byte[] data = Rscript.getBytes();
			os.write(data);
			os.flush();
			fd.sync();
			os.close();
		} catch (IOException e) {
			e.printStackTrace();
		}
	}
}
