# Supplementary material for: A database application for pre-processing, storage and comparison of mass spectra derived from patients and controls
Source: BMC Bioinformatics. 2006 Sep 5;7:403. doi: 10.1186/1471-2105-7-403 (PMC1594579; doi:10.1186/1471-2105-7-403)
Supplement: Additional file 3 — Java Source code as a proteomics. [file 1471-2105-7-403-S3.zip › proteomics/Peakcandidate.java]

package proteomics;

public class Peakcandidate implements Comparable {

	int number;

	int returnvalue;

	double mass;

	public Peakcandidate(double mass) {
		this.mass = mass;
		number = 1;
	}

	public double getMass() {
		return mass;
	}

	public int compareTo(Object o) {
		Peakcandidate peakcandidate = (Peakcandidate) o;
		if (peakcandidate.getMass() < mass) {
			returnvalue = -1;
		} else if (peakcandidate.getMass() > mass) {
			returnvalue = 1;
		} else {
			returnvalue = 0;
		}
		return number;
	}

}
