# Supplementary material for: A database application for pre-processing, storage and comparison of mass spectra derived from patients and controls
Source: BMC Bioinformatics. 2006 Sep 5;7:403. doi: 10.1186/1471-2105-7-403 (PMC1594579; doi:10.1186/1471-2105-7-403)
Supplement: Additional file 4 — Bruker Daltonics data for testing the application (fid files) [file 1471-2105-7-403-S4.zip]

Archive with 108 entries (84 files):
- testdata/
- testdata/1CSF100/
- testdata/1CSF100/autoxecute.runlog
- testdata/1CSF100/0_M4_1SRef/
- testdata/1CSF100/0_M4_1SRef/Analysis.FAmethod
- testdata/1CSF100/0_M4_1SRef/SPTYPE
- testdata/1CSF100/0_M4_1SRef/acqu
- testdata/1CSF100/0_M4_1SRef/acqus
- testdata/1CSF100/0_M4_1SRef/fid
- testdata/1CSF100/0_M4_1SRef/pdata/
- testdata/1CSF100/0_M4_1SRef/pdata/1/
- testdata/1CSF100/0_M4_1SRef/pdata/1/.peaklist
- testdata/1CSF100/0_M4_1SRef/pdata/1/1r
- testdata/1CSF100/0_M4_1SRef/pdata/1/peaklist.xml
- testdata/1CSF100/0_M4_1SRef/pdata/1/peaks
- testdata/1CSF100/0_M4_1SRef/pdata/1/proc
- testdata/1CSF100/0_M4_1SRef/pdata/1/procs
- testdata/1CSF100/0_N4_1SRef/
- testdata/1CSF100/0_N4_1SRef/Analysis.FAmethod
- testdata/1CSF100/0_N4_1SRef/SPTYPE
- testdata/1CSF100/0_N4_1SRef/acqu
- testdata/1CSF100/0_N4_1SRef/acqus
- testdata/1CSF100/0_N4_1SRef/fid
- testdata/1CSF100/0_N4_1SRef/pdata/
- testdata/1CSF100/0_N4_1SRef/pdata/1/
- testdata/1CSF100/0_N4_1SRef/pdata/1/.peaklist
- testdata/1CSF100/0_N4_1SRef/pdata/1/1r
- testdata/1CSF100/0_N4_1SRef/pdata/1/MSToolDataInfo
- testdata/1CSF100/0_N4_1SRef/pdata/1/peaklist.xml
- testdata/1CSF100/0_N4_1SRef/pdata/1/peaks
- testdata/1CSF100/0_N4_1SRef/pdata/1/proc
- testdata/1CSF100/0_N4_1SRef/pdata/1/procs
- testdata/1CSF100/0_O4_1SRef/
- testdata/1CSF100/0_O4_1SRef/Analysis.FAmethod
- testdata/1CSF100/0_O4_1SRef/SPTYPE
- testdata/1CSF100/0_O4_1SRef/acqu
- testdata/1CSF100/0_O4_1SRef/acqus
- testdata/1CSF100/0_O4_1SRef/fid
- testdata/1CSF100/0_O4_1SRef/pdata/
- testdata/1CSF100/0_O4_1SRef/pdata/1/
- testdata/1CSF100/0_O4_1SRef/pdata/1/.peaklist
- testdata/1CSF100/0_O4_1SRef/pdata/1/1r
- testdata/1CSF100/0_O4_1SRef/pdata/1/peaklist.xml
- testdata/1CSF100/0_O4_1SRef/pdata/1/peaks
- testdata/1CSF100/0_O4_1SRef/pdata/1/proc
- testdata/1CSF100/0_O4_1SRef/pdata/1/procs
- testdata/1CSF10/
- testdata/1CSF10/autoxecute.runlog
- testdata/1CSF10/0_A10_1SRef/
- testdata/1CSF10/0_A10_1SRef/Analysis.FAmethod
- testdata/1CSF10/0_A10_1SRef/SPTYPE
- testdata/1CSF10/0_A10_1SRef/acqu
- testdata/1CSF10/0_A10_1SRef/acqus
- testdata/1CSF10/0_A10_1SRef/fid
- testdata/1CSF10/0_A10_1SRef/pdata/
- testdata/1CSF10/0_A10_1SRef/pdata/1/
- testdata/1CSF10/0_A10_1SRef/pdata/1/.peaklist
- testdata/1CSF10/0_A10_1SRef/pdata/1/1r
- testdata/1CSF10/0_A10_1SRef/pdata/1/peaklist.xml
- testdata/1CSF10/0_A10_1SRef/pdata/1/peaks
- testdata/1CSF10/0_A10_1SRef/pdata/1/proc
- testdata/1CSF10/0_A10_1SRef/pdata/1/procs
- testdata/1CSF10/0_A10_2SRef/
- testdata/1CSF10/0_A10_2SRef/Analysis.FAmethod
- testdata/1CSF10/0_A10_2SRef/SPTYPE
- testdata/1CSF10/0_A10_2SRef/acqu
- testdata/1CSF10/0_A10_2SRef/acqus
- testdata/1CSF10/0_A10_2SRef/fid
- testdata/1CSF10/0_A10_2SRef/pdata/
- testdata/1CSF10/0_A10_2SRef/pdata/1/
- testdata/1CSF10/0_A10_2SRef/pdata/1/.peaklist
- testdata/1CSF10/0_A10_2SRef/pdata/1/1r
- testdata/1CSF10/0_A10_2SRef/pdata/1/peaklist.xml
- testdata/1CSF10/0_A10_2SRef/pdata/1/peaks
- testdata/1CSF10/0_A10_2SRef/pdata/1/proc
- testdata/1CSF10/0_A10_2SRef/pdata/1/procs
- testdata/1CSF10/0_B10_1SRef/
- testdata/1CSF10/0_B10_1SRef/Analysis.FAmethod
- testdata/1CSF10/0_B10_1SRef/SPTYPE
- testdata/1CSF10/0_B10_1SRef/acqu
- testdata/1CSF10/0_B10_1SRef/acqus
- testdata/1CSF10/0_B10_1SRef/fid
- testdata/1CSF10/0_B10_1SRef/pdata/
- testdata/1CSF10/0_B10_1SRef/pdata/1/
- testdata/1CSF10/0_B10_1SRef/pdata/1/.peaklist
- testdata/1CSF10/0_B10_1SRef/pdata/1/1r
- testdata/1CSF10/0_B10_1SRef/pdata/1/peaklist.xml
- testdata/1CSF10/0_B10_1SRef/pdata/1/peaks
- testdata/1CSF10/0_B10_1SRef/pdata/1/proc
- testdata/1CSF10/0_B10_1SRef/pdata/1/procs
- testdata/1CSF10/0_C10_1SRef/
- testdata/1CSF10/0_C10_1SRef/Analysis.FAmethod
- testdata/1CSF10/0_C10_1SRef/SPTYPE
- testdata/1CSF10/0_C10_1SRef/acqu
- testdata/1CSF10/0_C10_1SRef/acqu.bak
- testdata/1CSF10/0_C10_1SRef/acqus
- testdata/1CSF10/0_C10_1SRef/acqus.bak
- testdata/1CSF10/0_C10_1SRef/fid
- testdata/1CSF10/0_C10_1SRef/pdata/
- testdata/1CSF10/0_C10_1SRef/pdata/1/
- testdata/1CSF10/0_C10_1SRef/pdata/1/.peaklist
- testdata/1CSF10/0_C10_1SRef/pdata/1/1r
- testdata/1CSF10/0_C10_1SRef/pdata/1/peaklist.xml
- testdata/1CSF10/0_C10_1SRef/pdata/1/peaks
- testdata/1CSF10/0_C10_1SRef/pdata/1/proc
- testdata/1CSF10/0_C10_1SRef/pdata/1/proc.bak
- testdata/1CSF10/0_C10_1SRef/pdata/1/procs
- testdata/1CSF10/0_C10_1SRef/pdata/1/procs.bak
