# Supplementary material for: A database application for pre-processing, storage and comparison of mass spectra derived from patients and controls
Source: BMC Bioinformatics. 2006 Sep 5;7:403. doi: 10.1186/1471-2105-7-403 (PMC1594579; doi:10.1186/1471-2105-7-403)
Supplement: Additional file 4 — Bruker Daltonics data for testing the application (fid files) [file 1471-2105-7-403-S4.zip › testdata/1CSF100/autoxecute.runlog]

04:42 (31)   now at M4 (0,0)
04:42 (32)   Using fuzzy engine: peptides
04:42 (32)   starting acquisition
04:42 (39)   fuzzy input:	64.567 / 6569.398 / 0.000
04:42 (39)   fuzzy output:	-0.01 / 0.00 / 0.67 / 1.35 / 0.28
04:42 (39)   now at M4 (0,0)
04:42 (39)   starting acquisition
04:42 (45)   fuzzy input:	30.533 / 12085.163 / 0.000
04:42 (45)   fuzzy output:	-0.92 / 0.00 / 0.59 / 1.58 / 0.32
04:42 (45)   now at M4 (0,0)
04:42 (45)   starting acquisition
04:42 (51)   fuzzy input:	8.967 / 18395.140 / 0.000
04:42 (51)   fuzzy output:	-1.73 / 0.00 / 0.37 / 1.94 / 0.36
04:42 (52)   now at M4 (1,0)
04:42 (52)   starting acquisition
04:42 (58)   fuzzy input:	131.767 / 7032.599 / 0.000
04:42 (58)   fuzzy output:	0.01 / 0.00 / 0.67 / 1.33 / 0.28
04:42 (59)   now at M4 (1,0)
04:42 (59)   starting acquisition
04:43 (05)   fuzzy input:	69.700 / 6822.337 / 0.000
04:43 (05)   fuzzy output:	-0.00 / 0.00 / 0.67 / 1.35 / 0.28
04:43 (05)   now at M4 (1,0)
04:43 (05)   starting acquisition
04:43 (11)   fuzzy input:	52.767 / 6630.822 / 0.000
04:43 (11)   fuzzy output:	-0.09 / 0.00 / 0.68 / 1.38 / 0.29
04:43 (11)   now at M4 (1,0)
04:43 (11)   starting acquisition
04:43 (17)   fuzzy input:	25.300 / 8371.329 / 0.000
04:43 (17)   fuzzy output:	-1.13 / 0.00 / 0.55 / 1.66 / 0.33
04:43 (18)   now at M4 (1,0)
04:43 (18)   starting acquisition
04:43 (24)   fuzzy input:	41.767 / 8015.064 / 0.000
04:43 (24)   fuzzy output:	-0.44 / 0.00 / 0.67 / 1.47 / 0.30
04:43 (24)   now at M4 (1,0)
04:43 (24)   starting acquisition
04:43 (30)   fuzzy input:	44.567 / 7639.570 / 0.000
04:43 (30)   fuzzy output:	-0.33 / 0.00 / 0.68 / 1.44 / 0.30
04:43 (30)   now at M4 (1,0)
04:43 (30)   starting acquisition
04:43 (36)   fuzzy input:	48.667 / 7901.523 / 0.000
04:43 (36)   fuzzy output:	-0.19 / 0.00 / 0.68 / 1.40 / 0.30
04:43 (36)   now at M4 (1,0)
04:43 (36)   starting acquisition
04:43 (43)   fuzzy input:	47.533 / 13697.814 / 0.000
04:43 (43)   fuzzy output:	-0.22 / 0.00 / 0.68 / 1.41 / 0.30
04:43 (43)   now at M4 (1,0)
04:43 (43)   starting acquisition
04:43 (49)   fuzzy input:	30.467 / 12054.323 / 0.000
04:43 (49)   fuzzy output:	-0.92 / 0.00 / 0.59 / 1.59 / 0.32
04:43 (49)   now at M4 (1,0)
04:43 (49)   starting acquisition
04:43 (55)   fuzzy input:	57.700 / 9284.314 / 0.000
04:43 (55)   fuzzy output:	-0.03 / 0.00 / 0.67 / 1.36 / 0.29
04:43 (55)   now at M4 (1,0)
04:43 (55)   starting acquisition
04:44 (01)   fuzzy input:	61.033 / 7910.692 / 0.000
04:44 (01)   fuzzy output:	-0.01 / 0.00 / 0.67 / 1.36 / 0.29

New sample spot (at Wed Oct 01 04:44 2003)
05:25 (16)   now at N4 (0,0)
05:25 (16)   Using fuzzy engine: peptides
05:25 (17)   starting acquisition
05:25 (24)   fuzzy input:	120.600 / 7468.990 / 0.000
05:25 (24)   fuzzy output:	0.00 / 0.00 / 0.66 / 1.35 / 0.27
05:25 (24)   now at N4 (0,0)
05:25 (24)   starting acquisition
05:25 (30)   fuzzy input:	42.267 / 7518.788 / 0.000
05:25 (30)   fuzzy output:	-0.42 / 0.00 / 0.67 / 1.47 / 0.30
05:25 (31)   now at N4 (0,0)
05:25 (31)   starting acquisition
05:25 (37)   fuzzy input:	63.633 / 8674.515 / 0.000
05:25 (37)   fuzzy output:	-0.01 / 0.00 / 0.67 / 1.36 / 0.28
05:25 (37)   now at N4 (0,0)
05:25 (37)   starting acquisition
05:25 (43)   fuzzy input:	73.400 / 10265.670 / 0.000
05:25 (43)   fuzzy output:	-0.00 / 0.00 / 0.66 / 1.35 / 0.28
05:25 (43)   now at N4 (0,0)
05:25 (43)   starting acquisition
05:25 (49)   fuzzy input:	65.800 / 9014.346 / 0.000
05:25 (49)   fuzzy output:	-0.01 / 0.00 / 0.67 / 1.35 / 0.28
05:25 (49)   now at N4 (0,0)
05:25 (49)   starting acquisition
05:25 (56)   fuzzy input:	32.700 / 9315.392 / 0.000
05:25 (56)   fuzzy output:	-0.84 / 0.00 / 0.61 / 1.56 / 0.32
05:25 (56)   now at N4 (0,0)
05:25 (56)   starting acquisition
05:26 (02)   fuzzy input:	9.367 / 10585.499 / 0.000
05:26 (02)   fuzzy output:	-1.72 / 0.00 / 0.37 / 1.93 / 0.36
05:26 (03)   now at N4 (1,0)
05:26 (03)   starting acquisition
05:26 (09)   fuzzy input:	104.333 / 7537.675 / 0.000
05:26 (09)   fuzzy output:	0.00 / 0.00 / 0.66 / 1.35 / 0.27
05:26 (09)   now at N4 (1,0)
05:26 (09)   starting acquisition
05:26 (15)   fuzzy input:	47.633 / 9326.281 / 0.000
05:26 (15)   fuzzy output:	-0.22 / 0.00 / 0.68 / 1.41 / 0.30
05:26 (15)   now at N4 (1,0)
05:26 (15)   starting acquisition
05:26 (22)   fuzzy input:	25.567 / 11049.457 / 0.000
05:26 (22)   fuzzy output:	-1.12 / 0.00 / 0.55 / 1.66 / 0.33
05:26 (22)   now at N4 (1,0)
05:26 (22)   starting acquisition
05:26 (28)   fuzzy input:	25.700 / 8512.326 / 0.000
05:26 (28)   fuzzy output:	-1.11 / 0.00 / 0.55 / 1.65 / 0.33
05:26 (28)   now at N4 (1,0)
05:26 (28)   starting acquisition
05:26 (34)   fuzzy input:	53.033 / 8286.702 / 0.000
05:26 (34)   fuzzy output:	-0.09 / 0.00 / 0.68 / 1.38 / 0.29
05:26 (34)   now at N4 (1,0)
05:26 (34)   starting acquisition
05:26 (40)   fuzzy input:	83.967 / 10562.283 / 0.000
05:26 (40)   fuzzy output:	-0.00 / 0.00 / 0.66 / 1.35 / 0.27
05:26 (41)   now at N4 (1,0)
05:26 (41)   starting acquisition
05:26 (47)   fuzzy input:	49.267 / 7790.152 / 0.000
05:26 (47)   fuzzy output:	-0.17 / 0.00 / 0.68 / 1.40 / 0.30

New sample spot (at Wed Oct 01 05:26 2003)
06:08 (56)   now at O4 (0,0)
06:08 (56)   Using fuzzy engine: peptides
06:08 (57)   starting acquisition
06:09 (03)   fuzzy input:	109.633 / 8050.921 / 0.000
06:09 (03)   fuzzy output:	0.00 / 0.00 / 0.66 / 1.35 / 0.27
06:09 (03)   now at O4 (0,0)
06:09 (03)   starting acquisition
06:09 (09)   fuzzy input:	36.467 / 9066.572 / 0.000
06:09 (09)   fuzzy output:	-0.68 / 0.00 / 0.63 / 1.52 / 0.31
06:09 (10)   now at O4 (0,0)
06:09 (10)   starting acquisition
06:09 (16)   fuzzy input:	3.267 / 17617.705 / 0.000
06:09 (16)   fuzzy output:	-1.90 / 0.00 / 0.28 / 2.14 / 0.38
06:09 (17)   now at O4 (1,0)
06:09 (17)   starting acquisition
06:09 (23)   fuzzy input:	194.500 / 6553.212 / 0.000
06:09 (23)   fuzzy output:	1.08 / -0.01 / 0.74 / 0.52 / 0.36
06:09 (23)   now at O4 (1,0)
06:09 (23)   starting acquisition
06:09 (29)   fuzzy input:	38.267 / 6734.394 / 0.000
06:09 (29)   fuzzy output:	-0.60 / 0.00 / 0.65 / 1.50 / 0.31
06:09 (29)   now at O4 (1,0)
06:09 (29)   starting acquisition
06:09 (35)   fuzzy input:	13.500 / 13052.471 / 0.000
06:09 (35)   fuzzy output:	-1.57 / 0.00 / 0.43 / 1.83 / 0.35
06:09 (36)   now at O4 (2,0)
06:09 (36)   starting acquisition
06:09 (43)   fuzzy input:	32.967 / 9378.965 / 0.000
06:09 (43)   fuzzy output:	-0.83 / 0.00 / 0.61 / 1.55 / 0.32
06:09 (43)   now at O4 (2,0)
06:09 (43)   starting acquisition
06:09 (49)   fuzzy input:	23.300 / 8779.796 / 0.000
06:09 (49)   fuzzy output:	-1.21 / 0.00 / 0.53 / 1.69 / 0.33
06:09 (49)   now at O4 (2,0)
06:09 (49)   starting acquisition
06:09 (55)   fuzzy input:	69.867 / 9844.816 / 0.000
06:09 (55)   fuzzy output:	-0.00 / 0.00 / 0.67 / 1.35 / 0.28
06:09 (55)   now at O4 (2,0)
06:09 (55)   starting acquisition
06:10 (01)   fuzzy input:	85.933 / 10351.863 / 0.000
06:10 (01)   fuzzy output:	-0.00 / 0.00 / 0.66 / 1.35 / 0.27
06:10 (02)   now at O4 (2,0)
06:10 (02)   starting acquisition
06:10 (08)   fuzzy input:	93.733 / 8317.027 / 0.000
06:10 (08)   fuzzy output:	-0.00 / 0.00 / 0.66 / 1.35 / 0.27
06:10 (08)   now at O4 (2,0)
06:10 (08)   starting acquisition
06:10 (14)   fuzzy input:	52.400 / 10116.343 / 0.000
06:10 (14)   fuzzy output:	-0.10 / 0.00 / 0.68 / 1.38 / 0.29
06:10 (14)   now at O4 (2,0)
06:10 (14)   starting acquisition
06:10 (20)   fuzzy input:	2.967 / 23478.312 / 0.000
06:10 (20)   fuzzy output:	-1.91 / 0.00 / 0.28 / 2.15 / 0.38
06:10 (21)   now at O4 (3,0)
06:10 (21)   starting acquisition
06:10 (27)   fuzzy input:	111.100 / 7148.829 / 0.000
06:10 (27)   fuzzy output:	0.00 / 0.00 / 0.66 / 1.35 / 0.27
06:10 (28)   now at O4 (3,0)
06:10 (28)   starting acquisition
06:10 (34)   fuzzy input:	164.000 / 7023.753 / 0.000
06:10 (34)   fuzzy output:	0.44 / -0.00 / 0.69 / 0.92 / 0.31
06:10 (34)   now at O4 (3,0)
06:10 (34)   starting acquisition
06:10 (40)   fuzzy input:	198.433 / 7597.583 / 0.000
06:10 (40)   fuzzy output:	1.11 / -0.01 / 0.73 / 0.48 / 0.37

New sample spot (at Wed Oct 01 06:10 2003)
