# Supplementary material for: A database application for pre-processing, storage and comparison of mass spectra derived from patients and controls
Source: BMC Bioinformatics. 2006 Sep 5;7:403. doi: 10.1186/1471-2105-7-403 (PMC1594579; doi:10.1186/1471-2105-7-403)
Supplement: Additional file 4 — Bruker Daltonics data for testing the application (fid files) [file 1471-2105-7-403-S4.zip › testdata/1CSF100/0_M4_1SRef/Analysis.FAmethod]

<?xml version="1.0"?>
<method type="MS" version="1.0" creator="flexAnalysis"><MethodParameter><DisplayParameter><MassPrecision>3</MassPrecision></DisplayParameter><ProcessingParameter><BaselineFlatness>0.8000000000000000</BaselineFlatness><SmoothingWidth>0.2000000000000000</SmoothingWidth><SmoothingAlgorithm>0</SmoothingAlgorithm><SmoothingCycles>1</SmoothingCycles><ReplaceOriginalSpectrum>true</ReplaceOriginalSpectrum></ProcessingParameter><MassListLayoutParameter><LayoutParameter><ColumnLayout ColumnID="1" ColumnWidth="70"/><ColumnLayout ColumnID="4" ColumnWidth="70"/><ColumnLayout ColumnID="7" ColumnWidth="80"/><ColumnLayout ColumnID="5" ColumnWidth="80"/><ColumnLayout ColumnID="2" ColumnWidth="80"/><ColumnLayout ColumnID="6" ColumnWidth="80"/></LayoutParameter></MassListLayoutParameter><MassListFindParameter><PeakFinderParameter><PeakFinderAlgorithm>4</PeakFinderAlgorithm><ApexParameter><PeakWidth>0.1000000000000000</PeakWidth><ThreshSN>4.000000000000000</ThreshSN><RelativeThresholdBasePeak>0.0000000000000000</RelativeThresholdBasePeak><MaxNumberOfPeaks>500</MaxNumberOfPeaks><AssureBaselineSubtraction>true</AssureBaselineSubtraction></ApexParameter><CentroidParameter><PeakWidth>0.1000000000000000</PeakWidth><ThreshSN>4.000000000000000</ThreshSN><RelativeThresholdBasePeak>0.0000000000000000</RelativeThresholdBasePeak><CentroidPercent>80.00000000000000</CentroidPercent><MaxNumberOfPeaks>500</MaxNumberOfPeaks><AssureBaselineSubtraction>true</AssureBaselineSubtraction></CentroidParameter><SnapParameter><ThreshSN>6.000000000000000</ThreshSN><RelativeThresholdBasePeak>0.0000000000000000</RelativeThresholdBasePeak><MaxNumberOfPeaks>100</MaxNumberOfPeaks><GoodnessThreshold>30.00000000000000</GoodnessThreshold><RemoveFragments>false</RemoveFragments><FragmentWidth>0.7500000000000000</FragmentWidth><BuildingBlockParameter><BuildingBlockName>Averagine</BuildingBlockName><BuildingBlock>C 4.9384 N 1.3577 O 1.4773 S 0.0417 H 7.7583</BuildingBlock></BuildingBlockParameter></SnapParameter><SumParameter><PeakWidth>0.1000000000000000</PeakWidth><ThreshSN>4.000000000000000</ThreshSN><RelativeThresholdBasePeak>0.0000000000000000</RelativeThresholdBasePeak><MaxNumberOfPeaks>500</MaxNumberOfPeaks></SumParameter></PeakFinderParameter></MassListFindParameter><MassListEditParameter><PeakFinderParameter><PeakFinderAlgorithm>2</PeakFinderAlgorithm><ApexParameter><PeakWidth>0.2000000000000000</PeakWidth><ThreshSN>4.000000000000000</ThreshSN><RelativeThresholdBasePeak>0.0000000000000000</RelativeThresholdBasePeak><MaxNumberOfPeaks>500</MaxNumberOfPeaks><AssureBaselineSubtraction>false</AssureBaselineSubtraction></ApexParameter><CentroidParameter><PeakWidth>0.2000000000000000</PeakWidth><ThreshSN>0.0000000000000000</ThreshSN><RelativeThresholdBasePeak>0.0000000000000000</RelativeThresholdBasePeak><CentroidPercent>80.00000000000000</CentroidPercent><MaxNumberOfPeaks>0</MaxNumberOfPeaks><AssureBaselineSubtraction>false</AssureBaselineSubtraction></CentroidParameter><SnapParameter><ThreshSN>4.000000000000000</ThreshSN><RelativeThresholdBasePeak>0.0000000000000000</RelativeThresholdBasePeak><MaxNumberOfPeaks>500</MaxNumberOfPeaks><GoodnessThreshold>1.000000000000000</GoodnessThreshold><RemoveFragments>false</RemoveFragments><FragmentWidth>0.7500000000000000</FragmentWidth><BuildingBlockParameter><BuildingBlockName>unknown</BuildingBlockName></BuildingBlockParameter></SnapParameter><SumParameter><PeakWidth>0.2000000000000000</PeakWidth><ThreshSN>4.000000000000000</ThreshSN><RelativeThresholdBasePeak>0.0000000000000000</RelativeThresholdBasePeak><MaxNumberOfPeaks>500</MaxNumberOfPeaks></SumParameter></PeakFinderParameter></MassListEditParameter><UseMassListEditParameters>true</UseMassListEditParameters><MSRecalibrationParameter><CalibrationStrategy>1</CalibrationStrategy><PreCalibrationStrategy>2</PreCalibrationStrategy><CalibrationListName>PeptideCalibStandard mono</CalibrationListName><QuadraticCalibration>true</QuadraticCalibration><MassTolerance>500.0000000000000</MassTolerance></MSRecalibrationParameter></MethodParameter><script language="SaxBasic"><![CDATA[Sub Main

End Sub]]></script></method>
