# Supplementary material for: A database application for pre-processing, storage and comparison of mass spectra derived from patients and controls
Source: BMC Bioinformatics. 2006 Sep 5;7:403. doi: 10.1186/1471-2105-7-403 (PMC1594579; doi:10.1186/1471-2105-7-403)
Supplement: Additional file 4 — Bruker Daltonics data for testing the application (fid files) [file 1471-2105-7-403-S4.zip › testdata/1CSF100/0_M4_1SRef/SPTYPE]

tof
