# Supplementary material for: A database application for pre-processing, storage and comparison of mass spectra derived from patients and controls
Source: BMC Bioinformatics. 2006 Sep 5;7:403. doi: 10.1186/1471-2105-7-403 (PMC1594579; doi:10.1186/1471-2105-7-403)
Supplement: Additional file 4 — Bruker Daltonics data for testing the application (fid files) [file 1471-2105-7-403-S4.zip › testdata/1CSF100/0_M4_1SRef/pdata/1/peaklist.xml]

<?xml version="1.0"?>
<pklist version="1.0" creator="XMASS 5.1" shots="390" date="2003-10-01 04:44:12">
<pk>
<absi>7853.980000000000</absi>
<area>640.4800000000000</area>
<ave_adev>104.8800000000000</ave_adev>
<chisq>30344.85000000000</chisq>
<goodn>2192.820000000000</goodn>
<ind>7965.384165300000</ind>
<lind>7905.389015100000</lind>
<ly>3926.990000000000</ly>
<mass>379.4958372000000</mass>
<meth>4</meth>
<noise>104.8800000000000</noise>
<reli>0.3500000000000000</reli>
<reso>6042.010000000000</reso>
<rind>8373.089908000000</rind>
<ry>3926.990000000000</ry>
<s2n>74.34000000000000</s2n>
<type>0</type>
</pk>
<pk>
<absi>7990.390000000000</absi>
<area>1070.310000000000</area>
<ave_adev>128.7300000000000</ave_adev>
<chisq>87681.74000000001</chisq>
<goodn>1270.630000000000</goodn>
<ind>9266.648292600001</ind>
<lind>9208.322561400000</lind>
<ly>3995.190000000000</ly>
<mass>401.5098324000000</mass>
<meth>4</meth>
<noise>128.7300000000000</noise>
<reli>0.3600000000000000</reli>
<reso>3999.010000000000</reso>
<rind>9672.719921200000</rind>
<ry>3995.190000000000</ry>
<s2n>61.49000000000000</s2n>
<type>0</type>
</pk>
<pk>
<absi>22104.70000000000</absi>
<area>2939.240000000000</area>
<ave_adev>129.5900000000000</ave_adev>
<chisq>168199.4500000000</chisq>
<goodn>10349.22000000000</goodn>
<ind>9735.370634600000</ind>
<lind>9677.623677600001</lind>
<ly>11052.35000000000</ly>
<mass>409.5913755000000</mass>
<meth>4</meth>
<noise>129.5900000000000</noise>
<reli>1.000000000000000</reli>
<reso>4275.430000000000</reso>
<rind>10137.90067010000</rind>
<ry>11052.35000000000</ry>
<s2n>169.9800000000000</s2n>
<type>0</type>
</pk>
<pk>
<absi>7464.640000000000</absi>
<area>970.1800000000000</area>
<ave_adev>121.0100000000000</ave_adev>
<chisq>99361.83000000000</chisq>
<goodn>1200.520000000000</goodn>
<ind>10647.89627840000</ind>
<lind>10591.24373940000</lind>
<ly>3732.320000000000</ly>
<mass>425.5557138000000</mass>
<meth>4</meth>
<noise>121.0100000000000</noise>
<reli>0.3400000000000000</reli>
<reso>4368.550000000000</reso>
<rind>11044.38446440000</rind>
<ry>3732.320000000000</ry>
<s2n>61.07000000000000</s2n>
<type>0</type>
</pk>
<pk>
<absi>3775.150000000000</absi>
<area>803.2300000000000</area>
<ave_adev>133.2700000000000</ave_adev>
<chisq>22781.35000000000</chisq>
<goodn>1232.140000000000</goodn>
<ind>18144.98985150000</ind>
<lind>18095.96870630000</lind>
<ly>1887.580000000000</ly>
<mass>568.2638474000000</mass>
<meth>4</meth>
<noise>133.2700000000000</noise>
<reli>0.1700000000000000</reli>
<reso>3802.240000000000</reso>
<rind>18500.19604640000</rind>
<ry>1887.580000000000</ry>
<s2n>27.44000000000000</s2n>
<type>0</type>
</pk>
<pk>
<absi>18632.43000000000</absi>
<area>4364.670000000000</area>
<ave_adev>125.4300000000000</ave_adev>
<chisq>60748.91000000000</chisq>
<goodn>53113.80000000000</goodn>
<ind>33602.02781070000</ind>
<lind>33563.65832840000</lind>
<ly>9316.219999999999</ly>
<mass>927.4705660000000</mass>
<meth>4</meth>
<noise>125.4300000000000</noise>
<reli>0.8400000000000000</reli>
<reso>7266.460000000000</reso>
<rind>33913.96133780000</rind>
<ry>9316.219999999999</ry>
<s2n>147.6400000000000</s2n>
<type>0</type>
</pk>
<pk>
<absi>7495.250000000000</absi>
<area>1955.070000000000</area>
<ave_adev>126.6100000000000</ave_adev>
<chisq>229705.9500000000</chisq>
<goodn>779.5900000000000</goodn>
<ind>34859.18955270000</ind>
<lind>34821.48620270000</lind>
<ly>3747.620000000000</ly>
<mass>960.5333866000000</mass>
<meth>4</meth>
<noise>126.6100000000000</noise>
<reli>0.3400000000000000</reli>
<reso>7059.240000000000</reso>
<rind>35168.47003790000</rind>
<ry>3747.620000000000</ry>
<s2n>58.32000000000000</s2n>
<type>0</type>
</pk>
<pk>
<absi>4230.640000000000</absi>
<area>1271.010000000000</area>
<ave_adev>123.0200000000000</ave_adev>
<chisq>47097.49000000000</chisq>
<goodn>991.5000000000000</goodn>
<ind>41664.57759010000</ind>
<lind>41630.11285390000</lind>
<ly>2115.320000000000</ly>
<mass>1149.557408100000</mass>
<meth>4</meth>
<noise>123.0200000000000</noise>
<reli>0.1900000000000000</reli>
<reso>7564.070000000000</reso>
<rind>41983.66916030000</rind>
<ry>2115.320000000000</ry>
<s2n>33.42000000000000</s2n>
<type>0</type>
</pk>
<pk>
<absi>2399.680000000000</absi>
<area>729.4700000000000</area>
<ave_adev>129.0400000000000</ave_adev>
<chisq>9903.230000000000</chisq>
<goodn>1199.140000000000</goodn>
<ind>43336.85087810000</ind>
<lind>43303.09847790000</lind>
<ly>1199.840000000000</ly>
<mass>1198.601152300000</mass>
<meth>4</meth>
<noise>129.0400000000000</noise>
<reli>0.1100000000000000</reli>
<reso>7755.260000000000</reso>
<rind>43650.25293810000</rind>
<ry>1199.840000000000</ry>
<s2n>17.59000000000000</s2n>
<type>0</type>
</pk>
<pk>
<absi>9562.900000000000</absi>
<area>3264.220000000000</area>
<ave_adev>136.9700000000000</ave_adev>
<chisq>21352.24000000000</chisq>
<goodn>37948.67000000000</goodn>
<ind>47066.26472870000</ind>
<lind>47033.99944780000</lind>
<ly>4781.450000000000</ly>
<mass>1311.663354500000</mass>
<meth>4</meth>
<noise>136.9700000000000</noise>
<reli>0.4300000000000000</reli>
<reso>8511.610000000001</reso>
<rind>47365.22389800000</rind>
<ry>4781.450000000000</ry>
<s2n>68.76000000000001</s2n>
<type>0</type>
</pk>
<pk>
<absi>2234.790000000000</absi>
<area>808.7700000000000</area>
<ave_adev>135.6700000000000</ave_adev>
<chisq>18431.20000000000</chisq>
<goodn>514.0400000000000</goodn>
<ind>48056.77231370000</ind>
<lind>48024.88020840000</lind>
<ly>1117.400000000000</ly>
<mass>1342.547645000000</mass>
<meth>4</meth>
<noise>135.6700000000000</noise>
<reli>0.1000000000000000</reli>
<reso>8346.320000000000</reso>
<rind>48353.36695530000</rind>
<ry>1117.400000000000</ry>
<s2n>15.40000000000000</s2n>
<type>0</type>
</pk>
<pk>
<absi>12742.24000000000</absi>
<area>5502.290000000000</area>
<ave_adev>133.4400000000000</ave_adev>
<chisq>77369.14999999999</chisq>
<goodn>38329.54000000000</goodn>
<ind>51959.72697180000</ind>
<lind>51929.22486470000</lind>
<ly>6371.120000000000</ly>
<mass>1467.738396300000</mass>
<meth>4</meth>
<noise>133.4400000000000</noise>
<reli>0.5800000000000000</reli>
<reso>8356.700000000001</reso>
<rind>52274.93585740000</rind>
<ry>6371.120000000000</ry>
<s2n>94.31000000000000</s2n>
<type>0</type>
</pk>
<pk>
<absi>4890.230000000000</absi>
<area>2602.560000000000</area>
<ave_adev>144.4100000000000</ave_adev>
<chisq>24433.00000000000</chisq>
<goodn>6212.000000000000</goodn>
<ind>56594.56813980000</ind>
<lind>56565.56689000000</lind>
<ly>2445.120000000000</ly>
<mass>1623.647066300000</mass>
<meth>4</meth>
<noise>144.4100000000000</noise>
<reli>0.2200000000000000</reli>
<reso>8286.139999999999</reso>
<rind>56899.30774700000</rind>
<ry>2445.120000000000</ry>
<s2n>32.60000000000000</s2n>
<type>0</type>
</pk>
<pk>
<absi>8498.360000000001</absi>
<area>5000.450000000000</area>
<ave_adev>144.2500000000000</ave_adev>
<chisq>60764.87000000000</chisq>
<goodn>17894.56000000000</goodn>
<ind>57061.15827960000</ind>
<lind>57032.29996910000</lind>
<ly>4249.180000000000</ly>
<mass>1639.778002900000</mass>
<meth>4</meth>
<noise>144.2500000000000</noise>
<reli>0.3800000000000000</reli>
<reso>8093.940000000000</reso>
<rind>57364.75593590000</rind>
<ry>4249.180000000000</ry>
<s2n>57.64000000000000</s2n>
<type>0</type>
</pk>
<pk>
<absi>15195.87000000000</absi>
<area>13198.29000000000</area>
<ave_adev>146.7100000000000</ave_adev>
<chisq>97045.83000000000</chisq>
<goodn>52970.27000000000</goodn>
<ind>64262.59794020000</ind>
<lind>64235.77952820000</lind>
<ly>7597.940000000000</ly>
<mass>1898.850295800000</mass>
<meth>4</meth>
<noise>146.7100000000000</noise>
<reli>0.6900000000000000</reli>
<reso>6825.790000000000</reso>
<rind>64549.19964850000</rind>
<ry>7597.940000000000</ry>
<s2n>102.0800000000000</s2n>
<type>0</type>
</pk>
<pk>
<absi>9208.730000000000</absi>
<area>8599.150000000000</area>
<ave_adev>125.3900000000000</ave_adev>
<chisq>37091.92000000000</chisq>
<goodn>21792.98000000000</goodn>
<ind>68107.81968590000</ind>
<lind>68081.97654040001</lind>
<ly>4604.370000000000</ly>
<mass>2044.954208200000</mass>
<meth>4</meth>
<noise>125.3900000000000</noise>
<reli>0.4200000000000000</reli>
<reso>6393.400000000000</reso>
<rind>68383.46872920000</rind>
<ry>4604.370000000000</ry>
<s2n>72.16000000000000</s2n>
<type>0</type>
</pk>
</pklist>
