# Supplementary material for: A database application for pre-processing, storage and comparison of mass spectra derived from patients and controls
Source: BMC Bioinformatics. 2006 Sep 5;7:403. doi: 10.1186/1471-2105-7-403 (PMC1594579; doi:10.1186/1471-2105-7-403)
Supplement: Additional file 4 — Bruker Daltonics data for testing the application (fid files) [file 1471-2105-7-403-S4.zip › testdata/1CSF100/0_M4_1SRef/pdata/1/peaks]

PATH=/D=/data/dekker/CSFexperimen, NAME=CSF100, EXPNO=0_M4_1SRef, PROCNO= 1
PC=2.5
################# REGION LIST ####################
#RegionType   M1(m/z)     M2(m/z)    MI(rel. int.)  MAXI(rel. int.)
Negative    258.2653   3073.9867      0.0000        1.5000
Positive    258.2653   3073.9867      0.0000        1.4286
################# PEAK LISTING #####################
#  ADDRESS          MASS              RELATIVE
#                  [m/z]              INTENSITY
     1            1342.5476           0.1010
     2             960.5334           0.3388
     3            1149.5574           0.1912
     4            1198.6012           0.1085
     5             425.5557           0.3374
     6             568.2638           0.1706
     7             401.5098           0.3611
     8             379.4958           0.3550
     9            1623.6471           0.2210
    10             409.5914           0.9991
    11            1639.7780           0.3841
    12            2044.9542           0.4162
    13            1311.6634           0.4322
    14            1467.7384           0.5759
    15            1898.8503           0.6868
    16             927.4706           0.8421
