# Supplementary material for: A database application for pre-processing, storage and comparison of mass spectra derived from patients and controls
Source: BMC Bioinformatics. 2006 Sep 5;7:403. doi: 10.1186/1471-2105-7-403 (PMC1594579; doi:10.1186/1471-2105-7-403)
Supplement: Additional file 4 — Bruker Daltonics data for testing the application (fid files) [file 1471-2105-7-403-S4.zip › testdata/1CSF100/0_N4_1SRef/pdata/1/MSToolDataInfo]

[Mascot]
Taxonomy=. . . . . . . . . . . . . . . . Homo sapiens (human)
Database=MSDB
Instrument=Default
Enzyme=Trypsin
Fixed Modifications=
Variable Modifications=
HTTP_NUM=2
HTTP0=http://130.115.240.164/mascot/cgi/nph-mascot.exe?1
HTTP1=http://www.matrixscience.com/cgi/nph-mascot.exe?1
HTTP_SEL=1
User=l.dekker
EMail=l.dekker@erasmusmc.nl
Title=
Partials=1
ProteinMass=
PeptideTol=200
PeptideTolUnit=1
MSMSTol=0.5
MSMSTolUnit=3
Mass=0
Overview=1
ICAT=0
Report=5
ChargeState=0
UnmatchedOnly=0
MascotParm=1
