# Supplementary material for: A database application for pre-processing, storage and comparison of mass spectra derived from patients and controls
Source: BMC Bioinformatics. 2006 Sep 5;7:403. doi: 10.1186/1471-2105-7-403 (PMC1594579; doi:10.1186/1471-2105-7-403)
Supplement: Additional file 4 — Bruker Daltonics data for testing the application (fid files) [file 1471-2105-7-403-S4.zip › testdata/1CSF100/0_N4_1SRef/pdata/1/peaklist.xml]

<?xml version="1.0"?>
<pklist version="1.0" creator="flexAnalysis" shots="390" date="2004-03-19 15:26:51">
<pk>
<absi>2939.550327771995</absi>
<area>260.1133290252666</area>
<chisq>7282.357569295927</chisq>
<goodn>2018.062741154468</goodn>
<ind>7964.993859954018</ind>
<lind>7954.000000000000</lind>
<mass>379.4893273523809</mass>
<meth>4</meth>
<reso>5584.249644734794</reso>
<rind>8094.000000000000</rind>
<s2n>47.61156933127121</s2n>
<type>0</type>
</pk>
<pk>
<absi>778.5272897232459</absi>
<area>61.34760462839353</area>
<chisq>5918.985777764811</chisq>
<goodn>156.1099750065901</goodn>
<ind>8025.471510822994</ind>
<lind>8016.000000000000</lind>
<mass>380.4986957980560</mass>
<meth>4</meth>
<reso>5891.299953207877</reso>
<rind>8154.000000000000</rind>
<s2n>11.86233880648859</s2n>
<type>0</type>
</pk>
<pk>
<absi>213.2742637313895</absi>
<area>43.05495242051666</area>
<chisq>1756.700416554538</chisq>
<goodn>50.93891846645647</goodn>
<ind>8445.330297754845</ind>
<lind>8426.000000000000</lind>
<mass>387.5430603964613</mass>
<meth>4</meth>
<reso>2511.140553512822</reso>
<rind>8581.000000000000</rind>
<s2n>3.070776414680676</s2n>
<type>0</type>
</pk>
<pk>
<absi>3177.613523956423</absi>
<area>350.5749003655684</area>
<chisq>19483.97696170321</chisq>
<goodn>999.0579477438535</goodn>
<ind>9264.994460685113</ind>
<lind>9253.000000000000</lind>
<mass>401.4814601212590</mass>
<meth>4</meth>
<reso>5476.443802085216</reso>
<rind>9391.000000000000</rind>
<s2n>40.17765743051059</s2n>
<type>0</type>
</pk>
<pk>
<absi>299.7597368879954</absi>
<area>121.0688019191804</area>
<chisq>7958.416811742360</chisq>
<goodn>46.62339157252529</goodn>
<ind>9311.062219224004</ind>
<lind>9267.000000000000</lind>
<mass>402.2721491496662</mass>
<meth>4</meth>
<reso>2012.919480069990</reso>
<rind>9462.000000000000</rind>
<s2n>3.759703946993153</s2n>
<type>0</type>
</pk>
<pk>
<absi>1234.079276384392</absi>
<area>120.9235267361233</area>
<chisq>3981.693241596102</chisq>
<goodn>721.5427103799016</goodn>
<ind>9340.405468032295</ind>
<lind>9329.000000000000</lind>
<mass>402.7761905894871</mass>
<meth>4</meth>
<reso>5263.329298580202</reso>
<rind>9467.000000000000</rind>
<s2n>15.01279010635273</s2n>
<type>0</type>
</pk>
<pk>
<absi>4294.050913034756</absi>
<area>499.0270220802843</area>
<chisq>14501.96579519173</chisq>
<goodn>2524.318476018080</goodn>
<ind>9734.903987246893</ind>
<lind>9722.000000000000</lind>
<mass>409.5832896973099</mass>
<meth>4</meth>
<reso>4921.453974644736</reso>
<rind>9861.000000000000</rind>
<s2n>50.17498468219728</s2n>
<type>0</type>
</pk>
<pk>
<absi>552.1970146451035</absi>
<area>78.22003580367087</area>
<chisq>10503.59767618065</chisq>
<goodn>69.38708868178804</goodn>
<ind>9802.841596732797</ind>
<lind>9787.000000000000</lind>
<mass>410.7613131088905</mass>
<meth>4</meth>
<reso>3744.572009464222</reso>
<rind>9933.000000000000</rind>
<s2n>6.378104695634038</s2n>
<type>0</type>
</pk>
<pk>
<absi>1926.802961932219</absi>
<area>230.5793009342524</area>
<chisq>18785.90346524229</chisq>
<goodn>413.8837316057482</goodn>
<ind>9970.854224784176</ind>
<lind>9958.000000000000</lind>
<mass>413.6818777788795</mass>
<meth>4</meth>
<reso>4885.664929325381</reso>
<rind>10096.00000000000</rind>
<s2n>21.65373498979564</s2n>
<type>0</type>
</pk>
<pk>
<absi>1172.313439726499</absi>
<area>132.8273159753846</area>
<chisq>6362.427377952747</chisq>
<goodn>432.7198353000831</goodn>
<ind>10188.02320064028</ind>
<lind>10176.00000000000</lind>
<mass>417.4722513063087</mass>
<meth>4</meth>
<reso>5848.459949213406</reso>
<rind>10312.00000000000</rind>
<s2n>12.77974341199791</s2n>
<type>0</type>
</pk>
<pk>
<absi>384.1854874242737</absi>
<area>66.03352298277770</area>
<chisq>2370.807666322690</chisq>
<goodn>124.8939383699187</goodn>
<ind>10486.79934070925</ind>
<lind>10468.00000000000</lind>
<mass>422.7151999640945</mass>
<meth>4</meth>
<reso>3301.129661509797</reso>
<rind>10617.00000000000</rind>
<s2n>4.173860832527831</s2n>
<type>0</type>
</pk>
<pk>
<absi>469.1395866642130</absi>
<area>58.92139594110000</area>
<chisq>8172.471601464481</chisq>
<goodn>55.43164585698337</goodn>
<ind>10529.77260406704</ind>
<lind>10516.00000000000</lind>
<mass>423.4719886924214</mass>
<meth>4</meth>
<reso>4288.128192608362</reso>
<rind>10656.00000000000</rind>
<s2n>5.116316489651033</s2n>
<type>0</type>
</pk>
<pk>
<absi>805.7241813585051</absi>
<area>121.8797244280224</area>
<chisq>8161.844864486599</chisq>
<goodn>189.6378246760410</goodn>
<ind>10647.66820289661</ind>
<lind>10631.00000000000</lind>
<mass>425.5516855671629</mass>
<meth>4</meth>
<reso>3609.890781185003</reso>
<rind>10776.00000000000</rind>
<s2n>8.931518586432123</s2n>
<type>0</type>
</pk>
<pk>
<absi>330.1969533081572</absi>
<area>50.77847533786363</area>
<chisq>2948.039021898544</chisq>
<goodn>63.94883168002803</goodn>
<ind>10878.99574741797</ind>
<lind>10863.00000000000</lind>
<mass>429.6471385029925</mass>
<meth>4</meth>
<reso>4233.013921571813</reso>
<rind>11004.00000000000</rind>
<s2n>3.830438368560050</s2n>
<type>0</type>
</pk>
<pk>
<absi>368.9147476161628</absi>
<area>35.31639526633625</area>
<chisq>1715.577416815147</chisq>
<goodn>102.4891313037753</goodn>
<ind>10942.77489474449</ind>
<lind>10934.00000000000</lind>
<mass>430.7797406890782</mass>
<meth>4</meth>
<reso>4580.536809837681</reso>
<rind>11063.00000000000</rind>
<s2n>4.229725870115828</s2n>
<type>0</type>
</pk>
<pk>
<absi>688.0754867054466</absi>
<area>163.0445351303384</area>
<chisq>6469.935750641055</chisq>
<goodn>206.2519857205840</goodn>
<ind>15947.29932637105</ind>
<lind>15926.00000000000</lind>
<mass>524.2972607661031</mass>
<meth>4</meth>
<reso>3160.407923116738</reso>
<rind>16067.00000000000</rind>
<s2n>8.682862860881267</s2n>
<type>0</type>
</pk>
<pk>
<absi>356.6143404893598</absi>
<area>73.34848867229862</area>
<chisq>3959.683990268084</chisq>
<goodn>59.70020231369602</goodn>
<ind>16410.84052554805</ind>
<lind>16392.00000000000</lind>
<mass>533.4235457939686</mass>
<meth>4</meth>
<reso>3758.744261735841</reso>
<rind>16527.00000000000</rind>
<s2n>4.251500282859661</s2n>
<type>0</type>
</pk>
<pk>
<absi>629.7060980931924</absi>
<area>75.80073503858267</area>
<chisq>4969.999285205512</chisq>
<goodn>156.6470107591081</goodn>
<ind>17415.99776769371</ind>
<lind>17405.00000000000</lind>
<mass>553.4836646258650</mass>
<meth>4</meth>
<reso>7433.342747154975</reso>
<rind>17524.00000000000</rind>
<s2n>6.824404695481568</s2n>
<type>0</type>
</pk>
<pk>
<absi>2617.614273168102</absi>
<area>481.6082644923181</area>
<chisq>16788.39192353493</chisq>
<goodn>1986.488491772622</goodn>
<ind>18143.01749048411</ind>
<lind>18127.00000000000</lind>
<mass>568.2235954793606</mass>
<meth>4</meth>
<reso>4855.269601805951</reso>
<rind>18254.00000000000</rind>
<s2n>28.82230084099541</s2n>
<type>0</type>
</pk>
<pk>
<absi>256.4853967561087</absi>
<area>71.27877122896310</area>
<chisq>2687.816045100165</chisq>
<goodn>41.89846078672216</goodn>
<ind>19305.03769245486</ind>
<lind>19282.00000000000</lind>
<mass>592.1849684721226</mass>
<meth>4</meth>
<reso>3670.106775817282</reso>
<rind>19467.00000000000</rind>
<s2n>2.899571385799402</s2n>
<type>0</type>
</pk>
<pk>
<absi>363.0619800056024</absi>
<area>51.71414930317650</area>
<chisq>4154.466770413203</chisq>
<goodn>49.81141718355198</goodn>
<ind>19698.33276029971</ind>
<lind>19686.00000000000</lind>
<mass>600.4069208796585</mass>
<meth>4</meth>
<reso>6440.800028498240</reso>
<rind>19852.00000000000</rind>
<s2n>4.105534209193864</s2n>
<type>0</type>
</pk>
<pk>
<absi>365.2098226753788</absi>
<area>46.17614091393722</area>
<chisq>2127.944773522660</chisq>
<goodn>67.78100608380453</goodn>
<ind>22016.29022671055</ind>
<lind>22007.00000000000</lind>
<mass>650.0155163789376</mass>
<meth>4</meth>
<reso>9628.083649742901</reso>
<rind>22161.00000000000</rind>
<s2n>4.567551695818507</s2n>
<type>0</type>
</pk>
<pk>
<absi>588.6905028867747</absi>
<area>94.25228187336151</area>
<chisq>2530.433550742726</chisq>
<goodn>258.9823155776272</goodn>
<ind>22291.96234831100</ind>
<lind>22280.00000000000</lind>
<mass>656.0463566277715</mass>
<meth>4</meth>
<reso>5652.790003968650</reso>
<rind>22438.00000000000</rind>
<s2n>7.489617863601237</s2n>
<type>0</type>
</pk>
<pk>
<absi>713.6436267377933</absi>
<area>127.2332486737240</area>
<chisq>5197.714712058635</chisq>
<goodn>243.4941292747278</goodn>
<ind>23016.75776914507</ind>
<lind>23003.00000000000</lind>
<mass>672.0354031310230</mass>
<meth>4</meth>
<reso>5858.885823163356</reso>
<rind>23163.00000000000</rind>
<s2n>8.459016914955910</s2n>
<type>0</type>
</pk>
<pk>
<absi>907.4953487556218</absi>
<area>188.1418713976233</area>
<chisq>6318.238771293735</chisq>
<goodn>390.7342965195358</goodn>
<ind>23077.23036847980</ind>
<lind>23062.00000000000</lind>
<mass>673.3781302342335</mass>
<meth>4</meth>
<reso>5307.819661743529</reso>
<rind>23226.00000000000</rind>
<s2n>10.72714534593657</s2n>
<type>0</type>
</pk>
<pk>
<absi>242.3055702326645</absi>
<area>92.58196777542770</area>
<chisq>3353.161053583184</chisq>
<goodn>32.53126564489092</goodn>
<ind>23788.03663336064</ind>
<lind>23763.00000000000</lind>
<mass>689.2611954667868</mass>
<meth>4</meth>
<reso>3519.477342142576</reso>
<rind>23942.00000000000</rind>
<s2n>2.708641346505176</s2n>
<type>0</type>
</pk>
<pk>
<absi>2237.155493251925</absi>
<area>406.4089970634058</area>
<chisq>6693.738675458633</chisq>
<goodn>2951.174003100477</goodn>
<ind>24499.26657100847</ind>
<lind>24486.00000000000</lind>
<mass>705.3389458507736</mass>
<meth>4</meth>
<reso>6637.477188088241</reso>
<rind>24642.00000000000</rind>
<s2n>24.47368080857548</s2n>
<type>0</type>
</pk>
<pk>
<absi>788.1686487098233</absi>
<area>150.2663301532606</area>
<chisq>7407.929112641688</chisq>
<goodn>225.4630180366106</goodn>
<ind>24939.45374795858</ind>
<lind>24926.00000000000</lind>
<mass>715.3824399038122</mass>
<meth>4</meth>
<reso>6662.830290578717</reso>
<rind>25082.00000000000</rind>
<s2n>8.702519344522010</s2n>
<type>0</type>
</pk>
<pk>
<absi>531.1035203659390</absi>
<area>88.55009656343964</area>
<chisq>13943.35358653625</chisq>
<goodn>32.59573283229090</goodn>
<ind>29327.73225924459</ind>
<lind>29317.00000000000</lind>
<mass>819.3873176263855</mass>
<meth>4</meth>
<reso>8133.352501409492</reso>
<rind>29459.00000000000</rind>
<s2n>5.871476369714052</s2n>
<type>0</type>
</pk>
<pk>
<absi>726.6633417528672</absi>
<area>163.9972809428598</area>
<chisq>3462.177618567053</chisq>
<goodn>356.6402162275436</goodn>
<ind>30204.15257377423</ind>
<lind>30190.00000000000</lind>
<mass>841.0039131504328</mass>
<meth>4</meth>
<reso>6767.182692359113</reso>
<rind>30336.00000000000</rind>
<s2n>7.644453300842463</s2n>
<type>0</type>
</pk>
<pk>
<absi>1196.013409067238</absi>
<area>208.2268143582711</area>
<chisq>6072.699348436213</chisq>
<goodn>601.5601846165067</goodn>
<ind>30262.05624215461</ind>
<lind>30252.00000000000</lind>
<mass>842.4419926974401</mass>
<meth>4</meth>
<reso>8544.671318637265</reso>
<rind>30391.00000000000</rind>
<s2n>12.55691327812453</s2n>
<type>0</type>
</pk>
<pk>
<absi>652.9528961214021</absi>
<area>119.1860833757340</area>
<chisq>4986.320337449544</chisq>
<goodn>192.4434479274502</goodn>
<ind>31616.43776490439</ind>
<lind>31606.00000000000</lind>
<mass>876.4292718668064</mass>
<meth>4</meth>
<reso>7706.634227249292</reso>
<rind>31745.00000000000</rind>
<s2n>6.152308986875838</s2n>
<type>0</type>
</pk>
<pk>
<absi>376.9957575116418</absi>
<area>71.78313890775152</area>
<chisq>2717.455312963177</chisq>
<goodn>82.04677887466340</goodn>
<ind>31637.03091892683</ind>
<lind>31626.00000000000</lind>
<mass>876.9512274948874</mass>
<meth>4</meth>
<reso>7843.871271337071</reso>
<rind>31766.00000000000</rind>
<s2n>3.662208788815263</s2n>
<type>0</type>
</pk>
<pk>
<absi>496.3432605265836</absi>
<area>103.1075691021740</area>
<chisq>9766.256039233524</chisq>
<goodn>47.07269922801336</goodn>
<ind>31772.67976694707</ind>
<lind>31761.00000000000</lind>
<mass>880.3932739715654</mass>
<meth>4</meth>
<reso>6687.118474637298</reso>
<rind>31902.00000000000</rind>
<s2n>4.729953497931356</s2n>
<type>0</type>
</pk>
<pk>
<absi>415.5227027460551</absi>
<area>78.92274539607199</area>
<chisq>2453.884284743535</chisq>
<goodn>106.4749196978600</goodn>
<ind>32515.86826724422</ind>
<lind>32505.00000000000</lind>
<mass>899.3710345414115</mass>
<meth>4</meth>
<reso>7062.144289261598</reso>
<rind>32641.00000000000</rind>
<s2n>3.865259036289716</s2n>
<type>0</type>
</pk>
<pk>
<absi>22056.25095889176</absi>
<area>4873.806089823051</area>
<chisq>72846.75359692598</chisq>
<goodn>104905.4905505289</goodn>
<ind>33600.41361627706</ind>
<lind>33588.00000000000</lind>
<mass>927.4284854369251</mass>
<meth>4</meth>
<reso>7910.576970038789</reso>
<rind>33725.00000000000</rind>
<s2n>194.2707964805294</s2n>
<type>0</type>
</pk>
<pk>
<absi>1401.448205799080</absi>
<area>272.5292519723241</area>
<chisq>8558.730370656991</chisq>
<goodn>659.9436058143421</goodn>
<ind>34095.62993975349</ind>
<lind>34085.00000000000</lind>
<mass>940.3830879625713</mass>
<meth>4</meth>
<reso>8313.048590926886</reso>
<rind>34219.00000000000</rind>
<s2n>12.47383482508953</s2n>
<type>0</type>
</pk>
<pk>
<absi>664.2454904757459</absi>
<area>176.0079279857764</area>
<chisq>10853.84777488766</chisq>
<goodn>120.5310180020158</goodn>
<ind>34476.80443401789</ind>
<lind>34463.00000000000</lind>
<mass>950.4155772940228</mass>
<meth>4</meth>
<reso>6277.387788811140</reso>
<rind>34604.00000000000</rind>
<s2n>6.083182359181871</s2n>
<type>0</type>
</pk>
<pk>
<absi>6373.921244096590</absi>
<area>1435.266557042771</area>
<chisq>196398.5927935365</chisq>
<goodn>1948.240823553074</goodn>
<ind>34857.56547019152</ind>
<lind>34845.00000000000</lind>
<mass>960.4903005714601</mass>
<meth>4</meth>
<reso>8266.886081165394</reso>
<rind>34981.00000000000</rind>
<s2n>57.42463003603654</s2n>
<type>0</type>
</pk>
<pk>
<absi>538.7855488874072</absi>
<area>154.1562044235605</area>
<chisq>8741.919195156708</chisq>
<goodn>67.77440551119962</goodn>
<ind>35041.29660020232</ind>
<lind>35026.00000000000</lind>
<mass>965.3707117484861</mass>
<meth>4</meth>
<reso>6251.768345536228</reso>
<rind>35166.00000000000</rind>
<s2n>4.953392199583133</s2n>
<type>0</type>
</pk>
<pk>
<absi>580.5505402127291</absi>
<area>171.4966008648935</area>
<chisq>7597.893030233515</chisq>
<goodn>132.4801333784649</goodn>
<ind>35719.23150649019</ind>
<lind>35704.00000000000</lind>
<mass>983.4855020705079</mass>
<meth>4</meth>
<reso>6697.530671659601</reso>
<rind>35843.00000000000</rind>
<s2n>5.413783919785804</s2n>
<type>0</type>
</pk>
<pk>
<absi>837.4066057949657</absi>
<area>279.8276826598046</area>
<chisq>5483.981613851634</chisq>
<goodn>503.5415570233441</goodn>
<ind>36351.36064943433</ind>
<lind>36334.00000000000</lind>
<mass>1000.527952297135</mass>
<meth>4</meth>
<reso>5374.706940769039</reso>
<rind>36478.00000000000</rind>
<s2n>7.728965228382932</s2n>
<type>0</type>
</pk>
<pk>
<absi>855.3218759470078</absi>
<area>210.8961375370199</area>
<chisq>10230.79273211821</chisq>
<goodn>209.5029217498607</goodn>
<ind>36974.58112772246</ind>
<lind>36962.00000000000</lind>
<mass>1017.473454534783</mass>
<meth>4</meth>
<reso>8001.527818088436</reso>
<rind>37096.00000000000</rind>
<s2n>7.730137126082004</s2n>
<type>0</type>
</pk>
<pk>
<absi>455.3615027309224</absi>
<area>194.5177092661708</area>
<chisq>7954.215287411481</chisq>
<goodn>64.27786143212198</goodn>
<ind>37153.72006702368</ind>
<lind>37135.00000000000</lind>
<mass>1022.370596059576</mass>
<meth>4</meth>
<reso>4884.960027938328</reso>
<rind>37279.00000000000</rind>
<s2n>4.165417041147331</s2n>
<type>0</type>
</pk>
<pk>
<absi>670.0317085308017</absi>
<area>140.1426981892156</area>
<chisq>9523.355290263984</chisq>
<goodn>92.29261402670112</goodn>
<ind>37484.73365345695</ind>
<lind>37474.00000000000</lind>
<mass>1031.450467418356</mass>
<meth>4</meth>
<reso>8844.061182353444</reso>
<rind>37602.00000000000</rind>
<s2n>6.059175662348067</s2n>
<type>0</type>
</pk>
<pk>
<absi>326.0389660611036</absi>
<area>92.55673140570542</area>
<chisq>3913.355971846752</chisq>
<goodn>41.91978417269019</goodn>
<ind>37631.59158709741</ind>
<lind>37618.00000000000</lind>
<mass>1035.491703355166</mass>
<meth>4</meth>
<reso>7064.841763117240</reso>
<rind>37753.00000000000</rind>
<s2n>2.938412772278049</s2n>
<type>0</type>
</pk>
<pk>
<absi>629.2783295550531</absi>
<area>165.4476107813220</area>
<chisq>4243.846142919471</chisq>
<goodn>237.4197274658006</goodn>
<ind>38354.06055435409</ind>
<lind>38341.00000000000</lind>
<mass>1055.487581643927</mass>
<meth>4</meth>
<reso>7998.007414401083</reso>
<rind>38473.00000000000</rind>
<s2n>5.785213378175921</s2n>
<type>0</type>
</pk>
<pk>
<absi>707.9887722960372</absi>
<area>144.3034534446681</area>
<chisq>10395.50100776646</chisq>
<goodn>108.1468058748423</goodn>
<ind>39033.35262014842</ind>
<lind>39024.00000000000</lind>
<mass>1074.462766730500</mass>
<meth>4</meth>
<reso>9377.785302582322</reso>
<rind>39184.00000000000</rind>
<s2n>6.408768553285811</s2n>
<type>0</type>
</pk>
<pk>
<absi>528.7313776041352</absi>
<area>106.9648108501119</area>
<chisq>8257.037697351367</chisq>
<goodn>123.9305577961391</goodn>
<ind>39068.10999380244</ind>
<lind>39060.00000000000</lind>
<mass>1075.438214514558</mass>
<meth>4</meth>
<reso>10409.02522080750</reso>
<rind>39217.00000000000</rind>
<s2n>4.867864595734057</s2n>
<type>0</type>
</pk>
<pk>
<absi>239.2113241631385</absi>
<area>85.10543349522489</area>
<chisq>6070.268618410002</chisq>
<goodn>42.62804521713554</goodn>
<ind>39140.71182336668</ind>
<lind>39124.00000000000</lind>
<mass>1077.477174365427</mass>
<meth>4</meth>
<reso>5864.776669916946</reso>
<rind>39298.00000000000</rind>
<s2n>2.221803960966170</s2n>
<type>0</type>
</pk>
<pk>
<absi>408.8002475807041</absi>
<area>103.3966402079468</area>
<chisq>4749.309881975943</chisq>
<goodn>58.77155752717596</goodn>
<ind>39425.17111116619</ind>
<lind>39413.00000000000</lind>
<mass>1085.484562379673</mass>
<meth>4</meth>
<reso>8434.593516166284</reso>
<rind>39578.00000000000</rind>
<s2n>3.824776513712442</s2n>
<type>0</type>
</pk>
<pk>
<absi>1156.351709736119</absi>
<area>303.8625230426554</area>
<chisq>9364.349579868944</chisq>
<goodn>589.5217318831604</goodn>
<ind>39602.23690358452</ind>
<lind>39590.00000000000</lind>
<mass>1090.483836878289</mass>
<meth>4</meth>
<reso>8046.931126398223</reso>
<rind>39754.00000000000</rind>
<s2n>10.81852913553260</s2n>
<type>0</type>
</pk>
<pk>
<absi>889.7562827790961</absi>
<area>222.5081335229299</area>
<chisq>27457.75941679836</chisq>
<goodn>76.33953845101949</goodn>
<ind>40938.24211894852</ind>
<lind>40927.00000000000</lind>
<mass>1128.574656442812</mass>
<meth>4</meth>
<reso>8950.826688757570</reso>
<rind>41087.00000000000</rind>
<s2n>8.255874816751870</s2n>
<type>0</type>
</pk>
<pk>
<absi>560.5401944716160</absi>
<area>145.6562255136078</area>
<chisq>7739.439369155102</chisq>
<goodn>136.3167039300373</goodn>
<ind>41007.31917218541</ind>
<lind>40996.00000000000</lind>
<mass>1130.561878693263</mass>
<meth>4</meth>
<reso>9188.432120037282</reso>
<rind>41157.00000000000</rind>
<s2n>5.170288581779550</s2n>
<type>0</type>
</pk>
<pk>
<absi>6957.276578068896</absi>
<area>1968.794763400112</area>
<chisq>23224.46211853360</chisq>
<goodn>37095.39561928243</goodn>
<ind>41663.34888689875</ind>
<lind>41651.00000000000</lind>
<mass>1149.521749613906</mass>
<meth>4</meth>
<reso>8677.978184339941</reso>
<rind>41811.00000000000</rind>
<s2n>62.75982224188329</s2n>
<type>0</type>
</pk>
<pk>
<absi>471.3012122251709</absi>
<area>99.92141496431486</area>
<chisq>3370.391821436747</chisq>
<goodn>109.6469020212481</goodn>
<ind>41870.81669780820</ind>
<lind>41862.00000000000</lind>
<mass>1155.550557150997</mass>
<meth>4</meth>
<reso>11493.05343062734</reso>
<rind>42017.00000000000</rind>
<s2n>4.281362697531095</s2n>
<type>0</type>
</pk>
<pk>
<absi>810.3845396726090</absi>
<area>241.9558746350252</area>
<chisq>3947.519821009785</chisq>
<goodn>539.8420060173829</goodn>
<ind>42417.30651652030</ind>
<lind>42404.00000000000</lind>
<mass>1171.506429907123</mass>
<meth>4</meth>
<reso>7597.591055200677</reso>
<rind>42565.00000000000</rind>
<s2n>7.228698215768442</s2n>
<type>0</type>
</pk>
<pk>
<absi>499.1777376995980</absi>
<area>170.7528125094580</area>
<chisq>12452.70889870625</chisq>
<goodn>54.95432079832646</goodn>
<ind>42961.01389083943</ind>
<lind>42947.00000000000</lind>
<mass>1187.489567784597</mass>
<meth>4</meth>
<reso>7457.648195115548</reso>
<rind>43110.00000000000</rind>
<s2n>4.471850604753521</s2n>
<type>0</type>
</pk>
<pk>
<absi>462.0981925429826</absi>
<area>124.0237865058194</area>
<chisq>4719.583226903424</chisq>
<goodn>82.84254510201772</goodn>
<ind>43230.36712304878</ind>
<lind>43219.00000000000</lind>
<mass>1195.447720122531</mass>
<meth>4</meth>
<reso>11025.49760895865</reso>
<rind>43375.00000000000</rind>
<s2n>4.033764394013981</s2n>
<type>0</type>
</pk>
<pk>
<absi>2588.663385433545</absi>
<area>701.9882951106555</area>
<chisq>10608.51911897326</chisq>
<goodn>3784.038298170213</goodn>
<ind>43335.02461621135</ind>
<lind>43324.00000000000</lind>
<mass>1198.547034036084</mass>
<meth>4</meth>
<reso>9645.445688399248</reso>
<rind>43479.00000000000</rind>
<s2n>23.09743109419037</s2n>
<type>0</type>
</pk>
<pk>
<absi>464.0807107217960</absi>
<area>136.5068667838521</area>
<chisq>8788.893723811518</chisq>
<goodn>44.51304725706737</goodn>
<ind>43838.98566439340</ind>
<lind>43827.00000000000</lind>
<mass>1213.527418074753</mass>
<meth>4</meth>
<reso>8326.674248067908</reso>
<rind>43984.00000000000</rind>
<s2n>4.119240112100839</s2n>
<type>0</type>
</pk>
<pk>
<absi>1028.933269938437</absi>
<area>294.2867533995674</area>
<chisq>3404.809516221869</chisq>
<goodn>1193.192996637847</goodn>
<ind>44072.10712974994</ind>
<lind>44061.00000000000</lind>
<mass>1220.488472207229</mass>
<meth>4</meth>
<reso>8242.779920877332</reso>
<rind>44215.00000000000</rind>
<s2n>9.090234831750468</s2n>
<type>0</type>
</pk>
<pk>
<absi>2324.358227558176</absi>
<area>779.4498265875126</area>
<chisq>9740.304647475721</chisq>
<goodn>2329.096319854893</goodn>
<ind>44272.35586496172</ind>
<lind>44259.00000000000</lind>
<mass>1226.483825016359</mass>
<meth>4</meth>
<reso>7530.645727326567</reso>
<rind>44418.00000000000</rind>
<s2n>20.25853260685615</s2n>
<type>0</type>
</pk>
<pk>
<absi>495.7039367957729</absi>
<area>166.1072751809106</area>
<chisq>5463.946875279856</chisq>
<goodn>76.74481396280100</goodn>
<ind>45925.67515191561</ind>
<lind>45913.00000000000</lind>
<mass>1276.544367875011</mass>
<meth>4</meth>
<reso>8546.446002216138</reso>
<rind>46068.00000000000</rind>
<s2n>4.058472109338343</s2n>
<type>0</type>
</pk>
<pk>
<absi>862.9599222776216</absi>
<area>317.6717435802896</area>
<chisq>8273.445689638254</chisq>
<goodn>329.0433787560205</goodn>
<ind>46151.59348984798</ind>
<lind>46137.00000000000</lind>
<mass>1283.462617006250</mass>
<meth>4</meth>
<reso>7150.627826016758</reso>
<rind>46293.00000000000</rind>
<s2n>6.939390471242051</s2n>
<type>0</type>
</pk>
<pk>
<absi>546.7558160229393</absi>
<area>158.2496643699419</area>
<chisq>6178.291751561996</chisq>
<goodn>103.2432586840620</goodn>
<ind>46251.98873966411</ind>
<lind>46241.00000000000</lind>
<mass>1286.542995711170</mass>
<meth>4</meth>
<reso>9471.205831985504</reso>
<rind>46392.00000000000</rind>
<s2n>4.454070961644455</s2n>
<type>0</type>
</pk>
<pk>
<absi>527.9983905252228</absi>
<area>165.7201347720879</area>
<chisq>9275.758673712664</chisq>
<goodn>75.43271833964685</goodn>
<ind>46738.34850573649</ind>
<lind>46727.00000000000</lind>
<mass>1301.517969997896</mass>
<meth>4</meth>
<reso>8175.185373614641</reso>
<rind>46879.00000000000</rind>
<s2n>4.127849421566364</s2n>
<type>0</type>
</pk>
<pk>
<absi>8323.778768692831</absi>
<area>2779.069482877554</area>
<chisq>42597.67841611384</chisq>
<goodn>35289.80694434660</goodn>
<ind>47064.91732186201</ind>
<lind>47052.00000000000</lind>
<mass>1311.621586569916</mass>
<meth>4</meth>
<reso>8954.515368475555</reso>
<rind>47204.00000000000</rind>
<s2n>65.00870154881326</s2n>
<type>0</type>
</pk>
<pk>
<absi>296.5316552166586</absi>
<area>240.3238112252881</area>
<chisq>5178.558090942928</chisq>
<goodn>58.38426666429033</goodn>
<ind>47830.17947001115</ind>
<lind>47801.00000000000</lind>
<mass>1335.450737565285</mass>
<meth>4</meth>
<reso>3824.399384638506</reso>
<rind>47985.00000000000</rind>
<s2n>2.409602110242749</s2n>
<type>0</type>
</pk>
<pk>
<absi>2271.725337325740</absi>
<area>815.9201170974214</area>
<chisq>17025.86256489774</chisq>
<goodn>1516.798451060344</goodn>
<ind>48055.66749565212</ind>
<lind>48043.00000000000</lind>
<mass>1342.512996411885</mass>
<meth>4</meth>
<reso>8321.498114542035</reso>
<rind>48194.00000000000</rind>
<s2n>18.47667179374305</s2n>
<type>0</type>
</pk>
<pk>
<absi>660.8837019727242</absi>
<area>218.0979533568147</area>
<chisq>8937.013250710015</chisq>
<goodn>182.4440184120015</goodn>
<ind>48153.46423456911</ind>
<lind>48142.00000000000</lind>
<mass>1345.581765632708</mass>
<meth>4</meth>
<reso>9234.636047875101</reso>
<rind>48292.00000000000</rind>
<s2n>5.327432649522115</s2n>
<type>0</type>
</pk>
<pk>
<absi>621.3653846856588</absi>
<area>194.7807449734847</area>
<chisq>6377.058709433272</chisq>
<goodn>166.4047590340590</goodn>
<ind>48820.45356263190</ind>
<lind>48809.00000000000</lind>
<mass>1366.604623458239</mass>
<meth>4</meth>
<reso>8722.293473099066</reso>
<rind>48956.00000000000</rind>
<s2n>5.200892061246166</s2n>
<type>0</type>
</pk>
<pk>
<absi>363.1167576762387</absi>
<area>185.3409768942117</area>
<chisq>5278.598236123940</chisq>
<goodn>56.29195737741584</goodn>
<ind>50849.66640450727</ind>
<lind>50832.00000000000</lind>
<mass>1431.564801543196</mass>
<meth>4</meth>
<reso>7254.249450720829</reso>
<rind>50988.00000000000</rind>
<s2n>3.110947908647427</s2n>
<type>0</type>
</pk>
<pk>
<absi>497.9949903639340</absi>
<area>322.1920193928039</area>
<chisq>7727.334418739523</chisq>
<goodn>142.6254027019012</goodn>
<ind>51509.14632117450</ind>
<lind>51491.00000000000</lind>
<mass>1453.000921290904</mass>
<meth>4</meth>
<reso>5682.350924209567</reso>
<rind>51647.00000000000</rind>
<s2n>4.198014529520024</s2n>
<type>0</type>
</pk>
<pk>
<absi>10852.91950991924</absi>
<area>4254.669104991803</area>
<chisq>66289.78581873945</chisq>
<goodn>60738.85590522073</goodn>
<ind>51958.22992885843</ind>
<lind>51946.00000000000</lind>
<mass>1467.689308340650</mass>
<meth>4</meth>
<reso>9620.973830819135</reso>
<rind>52090.00000000000</rind>
<s2n>90.87089309004195</s2n>
<type>0</type>
</pk>
<pk>
<absi>839.2389853704276</absi>
<area>262.8373670770457</area>
<chisq>6860.175949927054</chisq>
<goodn>465.3521773243048</goodn>
<ind>52289.23284379511</ind>
<lind>52279.00000000000</lind>
<mass>1478.562830954428</mass>
<meth>4</meth>
<reso>12126.51908126240</reso>
<rind>52418.00000000000</rind>
<s2n>7.022811902376841</s2n>
<type>0</type>
</pk>
<pk>
<absi>396.1575261194907</absi>
<area>153.4773654813663</area>
<chisq>5034.718455859333</chisq>
<goodn>66.20958056128644</goodn>
<ind>52625.74035105485</ind>
<lind>52614.00000000000</lind>
<mass>1489.658289069614</mass>
<meth>4</meth>
<reso>9190.390815801380</reso>
<rind>52758.00000000000</rind>
<s2n>3.358263154234027</s2n>
<type>0</type>
</pk>
<pk>
<absi>642.0992095743845</absi>
<area>247.8594303641602</area>
<chisq>3907.459259505061</chisq>
<goodn>356.1916558716516</goodn>
<ind>52866.32708374312</ind>
<lind>52854.00000000000</lind>
<mass>1497.616418917165</mass>
<meth>4</meth>
<reso>8962.182017927760</reso>
<rind>52997.00000000000</rind>
<s2n>5.423115244133872</s2n>
<type>0</type>
</pk>
<pk>
<absi>1530.856984566843</absi>
<area>515.2117249410829</area>
<chisq>9948.375596123382</chisq>
<goodn>1163.481913190142</goodn>
<ind>53289.56698509574</ind>
<lind>53279.00000000000</lind>
<mass>1511.667769383239</mass>
<meth>4</meth>
<reso>10543.69134663308</reso>
<rind>53418.00000000000</rind>
<s2n>12.78510392828956</s2n>
<type>0</type>
</pk>
<pk>
<absi>3432.067085901262</absi>
<area>1647.925609802715</area>
<chisq>17804.46248734152</chisq>
<goodn>10724.33421212676</goodn>
<ind>56593.17438429748</ind>
<lind>56580.00000000000</lind>
<mass>1623.599000791068</mass>
<meth>4</meth>
<reso>9357.558408400837</reso>
<rind>56749.00000000000</rind>
<s2n>26.47316110209856</s2n>
<type>0</type>
</pk>
<pk>
<absi>7792.601745379228</absi>
<area>4407.984675251164</area>
<chisq>30062.11297752489</chisq>
<goodn>56184.38680686659</goodn>
<ind>57060.40046619225</ind>
<lind>57045.00000000000</lind>
<mass>1639.751739188175</mass>
<meth>4</meth>
<reso>8509.207866778927</reso>
<rind>57217.00000000000</rind>
<s2n>61.67602056751179</s2n>
<type>0</type>
</pk>
<pk>
<absi>577.2607043112157</absi>
<area>231.7216348960269</area>
<chisq>12029.73912481008</chisq>
<goodn>91.19397610962049</goodn>
<ind>57199.64506776929</ind>
<lind>57189.00000000000</lind>
<mass>1644.581096658581</mass>
<meth>4</meth>
<reso>11327.69804573599</reso>
<rind>57352.00000000000</rind>
<s2n>4.579349458624455</s2n>
<type>0</type>
</pk>
<pk>
<absi>552.4950509520861</absi>
<area>203.6007043468918</area>
<chisq>5368.245728734776</chisq>
<goodn>219.7538639481575</goodn>
<ind>57573.60492997673</ind>
<lind>57563.00000000000</lind>
<mass>1657.586096301947</mass>
<meth>4</meth>
<reso>11544.61549712970</reso>
<rind>57725.00000000000</rind>
<s2n>4.483729296972153</s2n>
<type>0</type>
</pk>
<pk>
<absi>1625.785969867274</absi>
<area>996.8806067679722</area>
<chisq>65109.07192791869</chisq>
<goodn>343.9961364490202</goodn>
<ind>59985.58870786402</ind>
<lind>59970.00000000000</lind>
<mass>1742.695951776396</mass>
<meth>4</meth>
<reso>8526.339655795064</reso>
<rind>60138.00000000000</rind>
<s2n>13.67266474276311</s2n>
<type>0</type>
</pk>
<pk>
<absi>293.9844213557122</absi>
<area>173.8345224649693</area>
<chisq>5341.072029957941</chisq>
<goodn>101.7307762233803</goodn>
<ind>60068.85219165568</ind>
<lind>60054.00000000000</lind>
<mass>1745.672024501965</mass>
<meth>4</meth>
<reso>8906.248077430517</reso>
<rind>60220.00000000000</rind>
<s2n>2.496269402532672</s2n>
<type>0</type>
</pk>
<pk>
<absi>578.1290064968810</absi>
<area>284.1696493119419</area>
<chisq>6940.869007420179</chisq>
<goodn>245.1320693325504</goodn>
<ind>61181.50446292602</ind>
<lind>61169.00000000000</lind>
<mass>1785.684843875567</mass>
<meth>4</meth>
<reso>10993.16612871643</reso>
<rind>61330.00000000000</rind>
<s2n>4.551190239641470</s2n>
<type>0</type>
</pk>
<pk>
<absi>476.7026289388469</absi>
<area>272.6689986067601</area>
<chisq>12645.73262886951</chisq>
<goodn>78.56875532782078</goodn>
<ind>63045.03721981416</ind>
<lind>63033.00000000000</lind>
<mass>1853.715375353507</mass>
<meth>4</meth>
<reso>12013.93419051502</reso>
<rind>63190.00000000000</rind>
<s2n>3.929571104280042</s2n>
<type>0</type>
</pk>
<pk>
<absi>377.3791480567272</absi>
<area>248.8059549029500</area>
<chisq>5385.147345787533</chisq>
<goodn>77.16859551160167</goodn>
<ind>63587.49935503985</ind>
<lind>63573.00000000000</lind>
<mass>1873.757418036518</mass>
<meth>4</meth>
<reso>9367.654170413995</reso>
<rind>63734.00000000000</rind>
<s2n>3.070706146161340</s2n>
<type>0</type>
</pk>
<pk>
<absi>9687.572218682582</absi>
<area>7358.569465652667</area>
<chisq>38039.51178152197</chisq>
<goodn>44939.89028690327</goodn>
<ind>64261.23855493005</ind>
<lind>64244.00000000000</lind>
<mass>1898.799600970632</mass>
<meth>4</meth>
<reso>8098.556837785924</reso>
<rind>64409.00000000000</rind>
<s2n>83.15849486665664</s2n>
<type>0</type>
</pk>
<pk>
<absi>426.5925067079450</absi>
<area>351.6589410394837</area>
<chisq>6936.449070427662</chisq>
<goodn>106.6634305332058</goodn>
<ind>64555.30068729534</ind>
<lind>64537.00000000000</lind>
<mass>1909.781653133138</mass>
<meth>4</meth>
<reso>7792.479614679005</reso>
<rind>64704.00000000000</rind>
<s2n>3.706708392115148</s2n>
<type>0</type>
</pk>
<pk>
<absi>603.8690860996844</absi>
<area>684.9563242202579</area>
<chisq>8456.747119405567</chisq>
<goodn>323.0102965201158</goodn>
<ind>64655.87694522769</ind>
<lind>64634.00000000000</lind>
<mass>1913.545038615472</mass>
<meth>4</meth>
<reso>6053.644665086183</reso>
<rind>64808.00000000000</rind>
<s2n>5.328798441912484</s2n>
<type>0</type>
</pk>
<pk>
<absi>497.7559891063519</absi>
<area>409.5528868193794</area>
<chisq>5029.509360520721</chisq>
<goodn>235.4878844535293</goodn>
<ind>64848.78789318944</ind>
<lind>64831.00000000000</lind>
<mass>1920.773783262124</mass>
<meth>4</meth>
<reso>8491.059530960218</reso>
<rind>64996.00000000000</rind>
<s2n>4.297111049243627</s2n>
<type>0</type>
</pk>
<pk>
<absi>5332.091389776862</absi>
<area>4852.235024700968</area>
<chisq>47107.64549199152</chisq>
<goodn>7361.058399564972</goodn>
<ind>68106.26451615852</ind>
<lind>68087.00000000000</lind>
<mass>2044.894024029137</mass>
<meth>4</meth>
<reso>7442.165685605346</reso>
<rind>68251.00000000000</rind>
<s2n>56.84055146497956</s2n>
<type>0</type>
</pk>
<pk>
<absi>409.6471186641165</absi>
<area>361.7620228123153</area>
<chisq>4969.089448949089</chisq>
<goodn>192.5193353075702</goodn>
<ind>68364.09498466032</ind>
<lind>68346.00000000000</lind>
<mass>2054.884002640947</mass>
<meth>4</meth>
<reso>7423.326052490666</reso>
<rind>68508.00000000000</rind>
<s2n>4.490511794550018</s2n>
<type>0</type>
</pk>
<pk>
<absi>567.3781862956815</absi>
<area>412.8427018588698</area>
<chisq>2946.228921137249</chisq>
<goodn>724.6378572497060</goodn>
<ind>68672.33638809655</ind>
<lind>68657.00000000000</lind>
<mass>2066.859140015394</mass>
<meth>4</meth>
<reso>9079.497484996968</reso>
<rind>68813.00000000000</rind>
<s2n>6.442599774983653</s2n>
<type>0</type>
</pk>
<pk>
<absi>321.1731764806345</absi>
<area>217.8648478560132</area>
<chisq>2509.517989910725</chisq>
<goodn>136.6528873815562</goodn>
<ind>69082.49678030958</ind>
<lind>69068.00000000000</lind>
<mass>2082.847722139670</mass>
<meth>4</meth>
<reso>9271.844122877945</reso>
<rind>69222.00000000000</rind>
<s2n>3.821033315851906</s2n>
<type>0</type>
</pk>
<pk>
<absi>144.1807571531670</absi>
<area>162.5830069263242</area>
<chisq>2398.318678113536</chisq>
<goodn>37.35756631256188</goodn>
<ind>72111.27925047813</ind>
<lind>72089.00000000000</lind>
<mass>2202.819009600419</mass>
<meth>4</meth>
<reso>4482.509045130555</reso>
<rind>72257.00000000000</rind>
<s2n>2.056723983575016</s2n>
<type>0</type>
</pk>
<pk>
<absi>169.9880462191043</absi>
<area>181.3046167158336</area>
<chisq>1983.757826148321</chisq>
<goodn>58.17274114218332</goodn>
<ind>76961.54832419728</ind>
<lind>76941.00000000000</lind>
<mass>2401.930683388976</mass>
<meth>4</meth>
<reso>8203.163408766392</reso>
<rind>77122.00000000000</rind>
<s2n>2.917282704931292</s2n>
<type>0</type>
</pk>
<pk>
<absi>686.0295033023664</absi>
<area>908.2460215568716</area>
<chisq>4552.465662369355</chisq>
<goodn>714.2337103611612</goodn>
<ind>80665.86260823796</ind>
<lind>80643.00000000000</lind>
<mass>2559.795160915176</mass>
<meth>4</meth>
<reso>8369.790216325750</reso>
<rind>80823.00000000000</rind>
<s2n>12.18364566625591</s2n>
<type>0</type>
</pk>
<pk>
<absi>141.3376847625217</absi>
<area>283.8588471309384</area>
<chisq>2777.066225917816</chisq>
<goodn>82.53999460164701</goodn>
<ind>86217.95935495477</ind>
<lind>86188.00000000000</lind>
<mass>2805.804557847536</mass>
<meth>4</meth>
<reso>5823.782152681539</reso>
<rind>86374.00000000000</rind>
<s2n>3.363377612629673</s2n>
<type>0</type>
</pk>
</pklist>
