# Supplementary material for: A database application for pre-processing, storage and comparison of mass spectra derived from patients and controls
Source: BMC Bioinformatics. 2006 Sep 5;7:403. doi: 10.1186/1471-2105-7-403 (PMC1594579; doi:10.1186/1471-2105-7-403)
Supplement: Additional file 4 — Bruker Daltonics data for testing the application (fid files) [file 1471-2105-7-403-S4.zip › testdata/1CSF100/0_N4_1SRef/pdata/1/peaks]

PATH=/D=/data/dekker/CSFexperimen, NAME=CSF100, EXPNO=0_N4_1SRef, PROCNO= 1
PC=2.5
################# REGION LIST ####################
#RegionType   M1(m/z)     M2(m/z)    MI(rel. int.)  MAXI(rel. int.)
Negative    258.2653   3073.9867      0.0000        1.5000
Positive    258.2653   3073.9867      0.0000        1.4286
################# PEAK LISTING #####################
#  ADDRESS          MASS              RELATIVE
#                  [m/z]              INTENSITY
     1             401.4814           0.1479
     2             568.2232           0.1216
     3            1342.5123           0.1075
     4             379.4892           0.1351
     5            1198.5461           0.1227
     6            1226.4829           0.1098
     7             705.3385           0.1043
     8             960.4897           0.2843
     9             409.5831           0.1970
    10            1623.5976           0.1613
    11            2044.8922           0.2718
    12            1149.5209           0.3202
    13            1311.6204           0.3828
    14            1639.7506           0.3577
    15            1467.6883           0.4971
    16            1898.7981           0.4553
    17             927.4280           1.0030
