# Supplementary material for: A database application for pre-processing, storage and comparison of mass spectra derived from patients and controls
Source: BMC Bioinformatics. 2006 Sep 5;7:403. doi: 10.1186/1471-2105-7-403 (PMC1594579; doi:10.1186/1471-2105-7-403)
Supplement: Additional file 4 — Bruker Daltonics data for testing the application (fid files) [file 1471-2105-7-403-S4.zip › testdata/1CSF100/0_O4_1SRef/pdata/1/peaklist.xml]

<?xml version="1.0"?>
<pklist version="1.0" creator="XMASS 5.1" shots="390" date="2003-10-01 06:10:49">
<pk>
<absi>3550.640000000000</absi>
<area>365.8500000000000</area>
<ave_adev>87.53000000000000</ave_adev>
<chisq>18810.57000000000</chisq>
<goodn>819.1500000000000</goodn>
<ind>7964.059642200000</ind>
<lind>7904.062744000000</lind>
<ly>1775.320000000000</ly>
<mass>379.4737458000000</mass>
<meth>4</meth>
<noise>87.53000000000000</noise>
<reli>0.1100000000000000</reli>
<reso>5040.000000000000</reso>
<rind>8373.747389900000</rind>
<ry>1775.320000000000</ry>
<s2n>40.03000000000000</s2n>
<type>0</type>
</pk>
<pk>
<absi>2815.970000000000</absi>
<area>559.4300000000000</area>
<ave_adev>125.2800000000000</ave_adev>
<chisq>27349.90000000000</chisq>
<goodn>637.3600000000000</goodn>
<ind>23077.55630380000</ind>
<lind>23032.52513290000</lind>
<ly>1407.980000000000</ly>
<mass>673.3853709000000</mass>
<meth>4</meth>
<noise>125.2800000000000</noise>
<reli>0.09000000000000000</reli>
<reso>4885.510000000000</reso>
<rind>23442.88830080000</rind>
<ry>1407.980000000000</ry>
<s2n>21.66000000000000</s2n>
<type>0</type>
</pk>
<pk>
<absi>3298.950000000000</absi>
<area>707.4700000000000</area>
<ave_adev>128.8800000000000</ave_adev>
<chisq>21566.87000000000</chisq>
<goodn>978.2100000000000</goodn>
<ind>24499.93997260000</ind>
<lind>24455.94137170000</lind>
<ly>1649.480000000000</ly>
<mass>705.3542563000000</mass>
<meth>4</meth>
<noise>128.8800000000000</noise>
<reli>0.1000000000000000</reli>
<reso>5240.490000000000</reso>
<rind>24857.28424810000</rind>
<ry>1649.480000000000</ry>
<s2n>24.77000000000000</s2n>
<type>0</type>
</pk>
<pk>
<absi>32950.85000000000</absi>
<area>8207.799999999999</area>
<ave_adev>150.6400000000000</ave_adev>
<chisq>339013.3400000000</chisq>
<goodn>35759.49000000000</goodn>
<ind>33600.53125500000</ind>
<lind>33562.16096570000</lind>
<ly>16475.43000000000</ly>
<mass>927.4315521000000</mass>
<meth>4</meth>
<noise>150.6400000000000</noise>
<reli>1.000000000000000</reli>
<reso>7099.790000000000</reso>
<rind>33913.46597580000</rind>
<ry>16475.43000000000</ry>
<s2n>217.8200000000000</s2n>
<type>0</type>
</pk>
<pk>
<absi>2326.730000000000</absi>
<area>528.0100000000000</area>
<ave_adev>152.2300000000000</ave_adev>
<chisq>11117.93000000000</chisq>
<goodn>503.4900000000000</goodn>
<ind>34096.05933070000</ind>
<lind>34057.95441200000</lind>
<ly>1163.370000000000</ly>
<mass>940.3943596000000</mass>
<meth>4</meth>
<noise>152.2300000000000</noise>
<reli>0.07000000000000001</reli>
<reso>7502.040000000000</reso>
<rind>34402.74741140000</rind>
<ry>1163.370000000000</ry>
<s2n>14.37000000000000</s2n>
<type>0</type>
</pk>
<pk>
<absi>9169.870000000001</absi>
<area>2345.310000000000</area>
<ave_adev>153.5000000000000</ave_adev>
<chisq>156153.8400000000</chisq>
<goodn>1548.830000000000</goodn>
<ind>34857.72789220000</ind>
<lind>34820.02378120000</lind>
<ly>4584.930000000000</ly>
<mass>960.4946095000000</mass>
<meth>4</meth>
<noise>153.5000000000000</noise>
<reli>0.2800000000000000</reli>
<reso>7133.000000000000</reso>
<rind>35163.02410240000</rind>
<ry>4584.930000000000</ry>
<s2n>58.82000000000000</s2n>
<type>0</type>
</pk>
<pk>
<absi>9467.920000000000</absi>
<area>2907.910000000000</area>
<ave_adev>149.7600000000000</ave_adev>
<chisq>64299.97000000000</chisq>
<goodn>13338.69000000000</goodn>
<ind>41663.04441570000</ind>
<lind>41628.57901250000</lind>
<ly>4733.960000000000</ly>
<mass>1149.512913600000</mass>
<meth>4</meth>
<noise>149.7600000000000</noise>
<reli>0.2900000000000000</reli>
<reso>7923.620000000000</reso>
<rind>41980.14459920000</rind>
<ry>4733.960000000000</ry>
<s2n>62.21000000000000</s2n>
<type>0</type>
</pk>
<pk>
<absi>3755.200000000000</absi>
<area>1139.380000000000</area>
<ave_adev>155.9400000000000</ave_adev>
<chisq>22019.62000000000</chisq>
<goodn>1280.310000000000</goodn>
<ind>43335.33646230000</ind>
<lind>43301.58343040000</lind>
<ly>1877.600000000000</ly>
<mass>1198.556275000000</mass>
<meth>4</meth>
<noise>155.9400000000000</noise>
<reli>0.1100000000000000</reli>
<reso>8283.430000000000</reso>
<rind>43646.74329860000</rind>
<ry>1877.600000000000</ry>
<s2n>23.03000000000000</s2n>
<type>0</type>
</pk>
<pk>
<absi>3811.150000000000</absi>
<area>1315.030000000000</area>
<ave_adev>158.8100000000000</ave_adev>
<chisq>23925.92000000000</chisq>
<goodn>1273.960000000000</goodn>
<ind>44271.99851650000</ind>
<lind>44238.63175530000</lind>
<ly>1905.580000000000</ly>
<mass>1226.473113100000</mass>
<meth>4</meth>
<noise>158.8100000000000</noise>
<reli>0.1200000000000000</reli>
<reso>7260.580000000000</reso>
<rind>44584.02123530000</rind>
<ry>1905.580000000000</ry>
<s2n>22.91000000000000</s2n>
<type>0</type>
</pk>
<pk>
<absi>11323.19000000000</absi>
<area>4235.810000000000</area>
<ave_adev>155.7400000000000</ave_adev>
<chisq>118344.1600000000</chisq>
<goodn>15653.17000000000</goodn>
<ind>47064.60195820000</ind>
<lind>47032.33604350000</lind>
<ly>5661.600000000000</ly>
<mass>1311.611810800000</mass>
<meth>4</meth>
<noise>155.7400000000000</noise>
<reli>0.3400000000000000</reli>
<reso>7537.150000000000</reso>
<rind>47363.56383520000</rind>
<ry>5661.600000000000</ry>
<s2n>71.50000000000000</s2n>
<type>0</type>
</pk>
<pk>
<absi>13209.71000000000</absi>
<area>6406.840000000000</area>
<ave_adev>146.1900000000000</ave_adev>
<chisq>193251.4200000000</chisq>
<goodn>28612.67000000000</goodn>
<ind>51957.96629590000</ind>
<lind>51927.46358920000</lind>
<ly>6604.850000000000</ly>
<mass>1467.680663900000</mass>
<meth>4</meth>
<noise>146.1900000000000</noise>
<reli>0.4000000000000000</reli>
<reso>8238.830000000000</reso>
<rind>52272.17916560000</rind>
<ry>6604.850000000000</ry>
<s2n>89.04000000000001</s2n>
<type>0</type>
</pk>
<pk>
<absi>4405.280000000000</absi>
<area>2761.620000000000</area>
<ave_adev>154.2700000000000</ave_adev>
<chisq>40565.33000000000</chisq>
<goodn>3228.950000000000</goodn>
<ind>56593.04759710000</ind>
<lind>56564.04587920000</lind>
<ly>2202.640000000000</ly>
<mass>1623.594628400000</mass>
<meth>4</meth>
<noise>154.2700000000000</noise>
<reli>0.1300000000000000</reli>
<reso>7660.940000000000</reso>
<rind>56895.79100140000</rind>
<ry>2202.640000000000</ry>
<s2n>27.12000000000000</s2n>
<type>0</type>
</pk>
<pk>
<absi>9786.950000000001</absi>
<area>6950.650000000000</area>
<ave_adev>153.4000000000000</ave_adev>
<chisq>176787.9900000000</chisq>
<goodn>15526.28000000000</goodn>
<ind>57060.01597920000</ind>
<lind>57031.15732050000</lind>
<ly>4893.470000000000</ly>
<mass>1639.738414000000</mass>
<meth>4</meth>
<noise>153.4000000000000</noise>
<reli>0.3000000000000000</reli>
<reso>6803.310000000000</reso>
<rind>57365.60965210000</rind>
<ry>4893.470000000000</ry>
<s2n>62.35000000000000</s2n>
<type>0</type>
</pk>
<pk>
<absi>11171.53000000000</absi>
<area>11433.10000000000</area>
<ave_adev>155.4100000000000</ave_adev>
<chisq>97111.96000000001</chisq>
<goodn>27375.05000000000</goodn>
<ind>64261.00264730000</ind>
<lind>64234.18381540000</lind>
<ly>5585.760000000000</ly>
<mass>1898.790803500000</mass>
<meth>4</meth>
<noise>155.4100000000000</noise>
<reli>0.3400000000000000</reli>
<reso>6065.910000000000</reso>
<rind>64547.60374120000</rind>
<ry>5585.760000000000</ry>
<s2n>70.26000000000001</s2n>
<type>0</type>
</pk>
<pk>
<absi>6699.730000000000</absi>
<area>7843.510000000000</area>
<ave_adev>126.0000000000000</ave_adev>
<chisq>36362.17000000000</chisq>
<goodn>12642.50000000000</goodn>
<ind>68106.23044900000</ind>
<lind>68080.38691510000</lind>
<ly>3349.870000000000</ly>
<mass>2044.892705700000</mass>
<meth>4</meth>
<noise>126.0000000000000</noise>
<reli>0.2000000000000000</reli>
<reso>5610.310000000000</reso>
<rind>68381.88126580000</rind>
<ry>3349.870000000000</ry>
<s2n>51.73000000000000</s2n>
<type>0</type>
</pk>
</pklist>
