# Supplementary material for: A database application for pre-processing, storage and comparison of mass spectra derived from patients and controls
Source: BMC Bioinformatics. 2006 Sep 5;7:403. doi: 10.1186/1471-2105-7-403 (PMC1594579; doi:10.1186/1471-2105-7-403)
Supplement: Additional file 4 — Bruker Daltonics data for testing the application (fid files) [file 1471-2105-7-403-S4.zip › testdata/1CSF100/0_O4_1SRef/pdata/1/peaks]

PATH=/D=/data/dekker/CSFexperimen, NAME=CSF100, EXPNO=0_O4_1SRef, PROCNO= 1
PC=2.5
################# REGION LIST ####################
#RegionType   M1(m/z)     M2(m/z)    MI(rel. int.)  MAXI(rel. int.)
Negative    258.2653   3073.9867      0.0000        1.5000
Positive    258.2653   3073.9867      0.0000        1.4286
################# PEAK LISTING #####################
#  ADDRESS          MASS              RELATIVE
#                  [m/z]              INTENSITY
     1             940.3944           0.0706
     2             673.3854           0.0854
     3             379.4737           0.1077
     4             705.3543           0.1001
     5            1226.4731           0.1156
     6            1198.5563           0.1139
     7             960.4946           0.2782
     8            1623.5946           0.1337
     9            2044.8927           0.2033
    10            1149.5129           0.2872
    11            1639.7384           0.2969
    12            1311.6118           0.3435
    13            1898.7908           0.3389
    14            1467.6807           0.4008
    15             927.4316           0.9997
