# Supplementary material for: A database application for pre-processing, storage and comparison of mass spectra derived from patients and controls
Source: BMC Bioinformatics. 2006 Sep 5;7:403. doi: 10.1186/1471-2105-7-403 (PMC1594579; doi:10.1186/1471-2105-7-403)
Supplement: Additional file 4 — Bruker Daltonics data for testing the application (fid files) [file 1471-2105-7-403-S4.zip › testdata/1CSF10/autoxecute.runlog]

16:05 (15)   now at A10 (0,0)
16:05 (15)   Using fuzzy engine: peptides
16:05 (16)   starting acquisition
16:05 (22)   fuzzy input:	0.000 / 1.000 / 0.000
16:05 (22)   fuzzy output:	-1.95 / 0.04 / 0.23 / 2.28 / 0.39
16:05 (22)   now at A10 (0,0)
16:05 (22)   starting acquisition
16:05 (29)   fuzzy input:	3.533 / 10131.930 / 0.000
16:05 (29)   fuzzy output:	-1.90 / 0.00 / 0.28 / 2.13 / 0.37
16:05 (30)   now at A10 (1,0)
16:05 (30)   starting acquisition
16:05 (36)   fuzzy input:	9.600 / 7939.694 / 0.000
16:05 (36)   fuzzy output:	-1.71 / 0.00 / 0.37 / 1.92 / 0.36
16:05 (36)   now at A10 (1,0)
16:05 (36)   starting acquisition
16:05 (42)   fuzzy input:	5.867 / 16021.475 / 0.000
16:05 (42)   fuzzy output:	-1.84 / 0.00 / 0.32 / 2.04 / 0.37
16:05 (43)   now at A10 (2,0)
16:05 (43)   starting acquisition
16:05 (49)   fuzzy input:	0.000 / 1.000 / 0.000
16:05 (49)   fuzzy output:	-1.95 / 0.04 / 0.23 / 2.28 / 0.39
16:05 (49)   now at A10 (2,0)
16:05 (49)   starting acquisition
16:05 (55)   fuzzy input:	3.233 / 22796.532 / 0.000
16:05 (55)   fuzzy output:	-1.90 / 0.00 / 0.28 / 2.14 / 0.38
16:05 (56)   now at A10 (3,0)
16:05 (56)   starting acquisition
16:06 (02)   fuzzy input:	0.000 / 1.000 / 0.000
16:06 (02)   fuzzy output:	-1.95 / 0.04 / 0.23 / 2.28 / 0.39
16:06 (02)   now at A10 (3,0)
16:06 (02)   starting acquisition
16:06 (09)   fuzzy input:	3.267 / 31329.925 / 0.000
16:06 (09)   fuzzy output:	-1.90 / 0.00 / 0.28 / 2.14 / 0.38
16:06 (10)   now at A10 (4,0)
16:06 (10)   starting acquisition
16:06 (16)   fuzzy input:	9.967 / 12061.982 / 0.000
16:06 (16)   fuzzy output:	-1.70 / 0.00 / 0.38 / 1.91 / 0.36
16:06 (16)   now at A10 (4,0)
16:06 (16)   starting acquisition
16:06 (22)   fuzzy input:	4.433 / 27748.321 / 0.000
16:06 (22)   fuzzy output:	-1.88 / 0.00 / 0.30 / 2.09 / 0.37
16:06 (23)   now at A10 (5,0)
16:06 (23)   starting acquisition
16:06 (29)   fuzzy input:	3.300 / 8978.288 / 0.000
16:06 (29)   fuzzy output:	-1.90 / 0.00 / 0.28 / 2.14 / 0.38
16:06 (29)   now at A10 (5,0)
16:06 (29)   starting acquisition
16:06 (35)   fuzzy input:	3.300 / 24349.051 / 0.000
16:06 (35)   fuzzy output:	-1.90 / 0.00 / 0.28 / 2.14 / 0.38
16:06 (37)   now at A10 (6,0)
16:06 (37)   starting acquisition
16:06 (43)   fuzzy input:	3.000 / 28330.871 / 0.000
16:06 (43)   fuzzy output:	-1.91 / 0.00 / 0.28 / 2.15 / 0.38
16:06 (43)   now at A10 (6,0)
16:06 (43)   starting acquisition
16:06 (49)   fuzzy input:	3.633 / 22855.702 / 0.000
16:06 (49)   fuzzy output:	-1.90 / 0.00 / 0.28 / 2.13 / 0.37
16:06 (50)   now at A10 (7,0)
16:06 (50)   starting acquisition
16:06 (56)   fuzzy input:	3.200 / 34843.816 / 0.000
16:06 (56)   fuzzy output:	-1.91 / 0.00 / 0.28 / 2.14 / 0.38
16:06 (56)   now at A10 (7,0)
16:06 (56)   starting acquisition
16:07 (03)   fuzzy input:	3.900 / 21579.212 / 0.000
16:07 (03)   fuzzy output:	-1.89 / 0.00 / 0.29 / 2.11 / 0.37
16:07 (04)   now at A10 (8,0)
16:07 (04)   starting acquisition
16:07 (10)   fuzzy input:	5.100 / 11655.891 / 0.000
16:07 (10)   fuzzy output:	-1.86 / 0.00 / 0.31 / 2.07 / 0.37
16:07 (10)   now at A10 (8,0)
16:07 (10)   starting acquisition
16:07 (16)   fuzzy input:	3.367 / 21614.234 / 0.000
16:07 (16)   fuzzy output:	-1.90 / 0.00 / 0.28 / 2.14 / 0.38
16:07 (17)   now at A10 (9,0)
16:07 (17)   starting acquisition
16:07 (24)   fuzzy input:	7.433 / 12492.590 / 0.000
16:07 (24)   fuzzy output:	-1.79 / 0.00 / 0.34 / 1.98 / 0.36
16:07 (24)   now at A10 (9,0)
16:07 (24)   starting acquisition
16:07 (30)   fuzzy input:	6.267 / 35779.963 / 0.000
16:07 (30)   fuzzy output:	-1.83 / 0.00 / 0.32 / 2.02 / 0.37
16:07 (31)   now at A10 (10,0)
16:07 (31)   starting acquisition
16:07 (37)   fuzzy input:	2.933 / 21734.503 / 0.000
16:07 (37)   fuzzy output:	-1.91 / 0.00 / 0.27 / 2.15 / 0.38
16:07 (37)   now at A10 (10,0)
16:07 (37)   starting acquisition
16:07 (43)   fuzzy input:	2.833 / 22027.410 / 0.000
16:07 (43)   fuzzy output:	-1.91 / 0.00 / 0.27 / 2.16 / 0.38
16:07 (44)   now at A10 (11,0)
16:07 (44)   starting acquisition
16:07 (50)   fuzzy input:	3.500 / 18171.220 / 0.000
16:07 (50)   fuzzy output:	-1.90 / 0.00 / 0.28 / 2.13 / 0.37
16:07 (51)   now at A10 (11,0)
16:07 (51)   starting acquisition
16:07 (57)   fuzzy input:	3.067 / 18338.019 / 0.000
16:07 (57)   fuzzy output:	-1.91 / 0.00 / 0.28 / 2.15 / 0.38
16:07 (58)   now at A10 (12,0)
16:07 (58)   starting acquisition
16:08 (04)   fuzzy input:	3.400 / 22289.709 / 0.000
16:08 (04)   fuzzy output:	-1.90 / 0.00 / 0.28 / 2.14 / 0.37
16:08 (04)   now at A10 (12,0)
16:08 (04)   starting acquisition
16:08 (10)   fuzzy input:	3.533 / 24983.825 / 0.000
16:08 (10)   fuzzy output:	-1.90 / 0.00 / 0.28 / 2.13 / 0.37
16:08 (11)   now at A10 (13,0)
16:08 (11)   starting acquisition
16:08 (17)   fuzzy input:	0.000 / 1.000 / 0.000
16:08 (17)   fuzzy output:	-1.95 / 0.04 / 0.23 / 2.28 / 0.39
16:08 (17)   now at A10 (13,0)
16:08 (17)   starting acquisition
16:08 (23)   fuzzy input:	3.000 / 26957.067 / 0.000
16:08 (23)   fuzzy output:	-1.91 / 0.00 / 0.28 / 2.15 / 0.38
16:08 (25)   now at A10 (14,0)
16:08 (25)   starting acquisition
16:08 (31)   fuzzy input:	11.700 / 20416.412 / 0.000
16:08 (31)   fuzzy output:	-1.64 / 0.00 / 0.40 / 1.87 / 0.35
16:08 (31)   now at A10 (14,0)
16:08 (31)   starting acquisition
16:08 (37)   fuzzy input:	34.867 / 11831.568 / 0.000
16:08 (37)   fuzzy output:	-0.75 / 0.00 / 0.62 / 1.53 / 0.31
16:08 (37)   now at A10 (14,0)
16:08 (37)   starting acquisition
16:08 (43)   fuzzy input:	72.133 / 10705.473 / 0.000
16:08 (43)   fuzzy output:	-0.00 / 0.00 / 0.67 / 1.35 / 0.28
16:08 (44)   now at A10 (14,0)
16:08 (44)   starting acquisition
16:08 (50)   fuzzy input:	57.533 / 10220.114 / 0.000
16:08 (50)   fuzzy output:	-0.03 / 0.00 / 0.67 / 1.36 / 0.29
16:08 (50)   now at A10 (14,0)
16:08 (50)   starting acquisition
16:08 (56)   fuzzy input:	26.967 / 12606.815 / 0.000
16:08 (56)   fuzzy output:	-1.06 / 0.00 / 0.56 / 1.64 / 0.32
16:08 (56)   now at A10 (14,0)
16:08 (56)   starting acquisition
16:09 (02)   fuzzy input:	30.100 / 13243.557 / 0.000
16:09 (02)   fuzzy output:	-0.94 / 0.00 / 0.59 / 1.59 / 0.32
16:09 (03)   now at A10 (14,0)
16:09 (03)   starting acquisition
16:09 (09)   fuzzy input:	16.933 / 10664.945 / 0.000
16:09 (09)   fuzzy output:	-1.45 / 0.00 / 0.47 / 1.77 / 0.34
16:09 (10)   now at A10 (15,0)
16:09 (10)   starting acquisition
16:09 (16)   fuzzy input:	24.233 / 4459.740 / 0.000
16:09 (16)   fuzzy output:	-1.17 / 0.00 / 0.54 / 1.67 / 0.33
16:09 (16)   now at A10 (15,0)
16:09 (16)   starting acquisition
16:09 (22)   fuzzy input:	79.600 / 11213.235 / 0.000
16:09 (22)   fuzzy output:	-0.00 / 0.00 / 0.66 / 1.35 / 0.28
16:09 (23)   now at A10 (15,0)
16:09 (23)   starting acquisition
16:09 (29)   fuzzy input:	109.167 / 7725.634 / 0.000
16:09 (29)   fuzzy output:	0.00 / 0.00 / 0.66 / 1.35 / 0.27
16:09 (29)   now at A10 (15,0)
16:09 (29)   starting acquisition
16:09 (35)   fuzzy input:	90.000 / 9888.534 / 0.000
16:09 (35)   fuzzy output:	-0.00 / 0.00 / 0.66 / 1.35 / 0.27
16:09 (35)   now at A10 (15,0)
16:09 (35)   starting acquisition
16:09 (41)   fuzzy input:	86.467 / 9262.997 / 0.000
16:09 (41)   fuzzy output:	-0.00 / 0.00 / 0.66 / 1.35 / 0.27
16:09 (41)   now at A10 (15,0)
16:09 (41)   starting acquisition
16:09 (48)   fuzzy input:	100.733 / 10142.924 / 0.000
16:09 (48)   fuzzy output:	0.00 / 0.00 / 0.66 / 1.35 / 0.27
16:09 (48)   now at A10 (15,0)
16:09 (48)   starting acquisition
16:09 (54)   fuzzy input:	71.967 / 12430.722 / 0.000
16:09 (54)   fuzzy output:	-0.00 / 0.00 / 0.67 / 1.35 / 0.28
16:09 (54)   now at A10 (15,0)
16:09 (54)   starting acquisition
16:10 (00)   fuzzy input:	60.433 / 10386.981 / 0.000
16:10 (00)   fuzzy output:	-0.02 / 0.00 / 0.67 / 1.36 / 0.29

New sample spot (at Tue Sep 30 16:10 2003)
17:20 (20)   now at B10 (0,0)
17:20 (21)   Using fuzzy engine: peptides
17:20 (21)   starting acquisition
17:20 (28)   fuzzy input:	6.067 / 29348.683 / 0.000
17:20 (28)   fuzzy output:	-1.83 / 0.00 / 0.32 / 2.03 / 0.37
17:20 (28)   now at B10 (0,0)
17:20 (28)   starting acquisition
17:20 (34)   fuzzy input:	3.233 / 19018.752 / 0.000
17:20 (34)   fuzzy output:	-1.90 / 0.00 / 0.28 / 2.14 / 0.38
17:20 (35)   now at B10 (1,0)
17:20 (35)   starting acquisition
17:20 (41)   fuzzy input:	16.200 / 20406.362 / 0.000
17:20 (41)   fuzzy output:	-1.47 / 0.00 / 0.46 / 1.78 / 0.34
17:20 (41)   now at B10 (1,0)
17:20 (41)   starting acquisition
17:20 (48)   fuzzy input:	6.533 / 14036.540 / 0.000
17:20 (48)   fuzzy output:	-1.82 / 0.00 / 0.33 / 2.02 / 0.37
17:20 (48)   now at B10 (2,0)
17:20 (49)   starting acquisition
17:20 (55)   fuzzy input:	5.167 / 24437.424 / 0.000
17:20 (55)   fuzzy output:	-1.86 / 0.00 / 0.31 / 2.06 / 0.37
17:20 (55)   now at B10 (2,0)
17:20 (55)   starting acquisition
17:21 (01)   fuzzy input:	3.200 / 29849.828 / 0.000
17:21 (01)   fuzzy output:	-1.91 / 0.00 / 0.28 / 2.14 / 0.38
17:21 (02)   now at B10 (3,0)
17:21 (02)   starting acquisition
17:21 (08)   fuzzy input:	11.433 / 10419.386 / 0.000
17:21 (08)   fuzzy output:	-1.64 / 0.00 / 0.40 / 1.87 / 0.35
17:21 (08)   now at B10 (3,0)
17:21 (08)   starting acquisition
17:21 (14)   fuzzy input:	16.733 / 11138.110 / 0.000
17:21 (14)   fuzzy output:	-1.45 / 0.00 / 0.47 / 1.78 / 0.34
17:21 (15)   now at B10 (4,0)
17:21 (16)   starting acquisition
17:21 (22)   fuzzy input:	3.967 / 8947.983 / 0.000
17:21 (22)   fuzzy output:	-1.89 / 0.00 / 0.29 / 2.11 / 0.37
17:21 (22)   now at B10 (4,0)
17:21 (22)   starting acquisition
17:21 (28)   fuzzy input:	3.667 / 14529.125 / 0.000
17:21 (28)   fuzzy output:	-1.90 / 0.00 / 0.29 / 2.12 / 0.37
17:21 (29)   now at B10 (5,0)
17:21 (29)   starting acquisition
17:21 (35)   fuzzy input:	8.533 / 21572.041 / 0.000
17:21 (35)   fuzzy output:	-1.75 / 0.00 / 0.36 / 1.95 / 0.36
17:21 (35)   now at B10 (5,0)
17:21 (35)   starting acquisition
17:21 (41)   fuzzy input:	20.267 / 13178.764 / 0.000
17:21 (41)   fuzzy output:	-1.32 / 0.00 / 0.50 / 1.73 / 0.34
17:21 (41)   now at B10 (5,0)
17:21 (41)   starting acquisition
17:21 (47)   fuzzy input:	38.033 / 11658.303 / 0.000
17:21 (47)   fuzzy output:	-0.61 / 0.00 / 0.64 / 1.50 / 0.31
17:21 (48)   now at B10 (5,0)
17:21 (48)   starting acquisition
17:21 (54)   fuzzy input:	30.800 / 12496.741 / 0.000
17:21 (54)   fuzzy output:	-0.91 / 0.00 / 0.59 / 1.58 / 0.32
17:21 (54)   now at B10 (5,0)
17:21 (54)   starting acquisition
17:22 (00)   fuzzy input:	44.667 / 14885.633 / 0.000
17:22 (00)   fuzzy output:	-0.33 / 0.00 / 0.68 / 1.44 / 0.30
17:22 (00)   now at B10 (5,0)
17:22 (00)   starting acquisition
17:22 (06)   fuzzy input:	25.867 / 13290.257 / 0.000
17:22 (06)   fuzzy output:	-1.11 / 0.00 / 0.55 / 1.65 / 0.33
17:22 (07)   now at B10 (5,0)
17:22 (07)   starting acquisition
17:22 (13)   fuzzy input:	18.333 / 14061.193 / 0.000
17:22 (13)   fuzzy output:	-1.39 / 0.00 / 0.48 / 1.75 / 0.34
17:22 (14)   now at B10 (6,0)
17:22 (14)   starting acquisition
17:22 (20)   fuzzy input:	21.067 / 9708.782 / 0.000
17:22 (20)   fuzzy output:	-1.29 / 0.00 / 0.51 / 1.72 / 0.33
17:22 (20)   now at B10 (6,0)
17:22 (20)   starting acquisition
17:22 (26)   fuzzy input:	14.633 / 10781.075 / 0.000
17:22 (26)   fuzzy output:	-1.53 / 0.00 / 0.44 / 1.81 / 0.35
17:22 (27)   now at B10 (7,0)
17:22 (27)   starting acquisition
17:22 (34)   fuzzy input:	5.000 / 7966.015 / 0.000
17:22 (34)   fuzzy output:	-1.87 / 0.00 / 0.31 / 2.07 / 0.37
17:22 (34)   now at B10 (7,0)
17:22 (34)   starting acquisition
17:22 (40)   fuzzy input:	26.367 / 7908.931 / 0.000
17:22 (40)   fuzzy output:	-1.09 / 0.00 / 0.56 / 1.64 / 0.33
17:22 (40)   now at B10 (7,0)
17:22 (40)   starting acquisition
17:22 (46)   fuzzy input:	85.867 / 7270.482 / 0.000
17:22 (46)   fuzzy output:	-0.00 / 0.00 / 0.66 / 1.35 / 0.27
17:22 (46)   now at B10 (7,0)
17:22 (46)   starting acquisition
17:22 (52)   fuzzy input:	126.567 / 7406.891 / 0.000
17:22 (52)   fuzzy output:	0.00 / 0.00 / 0.66 / 1.34 / 0.28
17:22 (53)   now at B10 (7,0)
17:22 (53)   starting acquisition
17:22 (59)   fuzzy input:	105.867 / 8471.114 / 0.000
17:22 (59)   fuzzy output:	0.00 / 0.00 / 0.66 / 1.35 / 0.27
17:22 (59)   now at B10 (7,0)
17:22 (59)   starting acquisition
17:23 (05)   fuzzy input:	113.267 / 9016.765 / 0.000
17:23 (05)   fuzzy output:	0.00 / 0.00 / 0.66 / 1.35 / 0.27
17:23 (05)   now at B10 (7,0)
17:23 (05)   starting acquisition
17:23 (11)   fuzzy input:	98.600 / 8155.399 / 0.000
17:23 (11)   fuzzy output:	0.00 / 0.00 / 0.66 / 1.35 / 0.27
17:23 (12)   now at B10 (7,0)
17:23 (12)   starting acquisition
17:23 (18)   fuzzy input:	101.667 / 9301.135 / 0.000
17:23 (18)   fuzzy output:	0.00 / 0.00 / 0.66 / 1.35 / 0.27

New sample spot (at Tue Sep 30 17:23 2003)
18:41 (48)   now at C10 (0,0)
18:41 (49)   Using fuzzy engine: peptides
18:41 (50)   starting acquisition
18:41 (56)   fuzzy input:	19.667 / 9874.233 / 0.000
18:41 (56)   fuzzy output:	-1.35 / 0.00 / 0.50 / 1.73 / 0.34
18:41 (56)   now at C10 (0,0)
18:41 (56)   starting acquisition
18:42 (02)   fuzzy input:	3.000 / 30658.274 / 0.000
18:42 (02)   fuzzy output:	-1.91 / 0.00 / 0.28 / 2.15 / 0.38
18:42 (03)   now at C10 (1,0)
18:42 (04)   starting acquisition
18:42 (10)   fuzzy input:	8.633 / 11814.505 / 0.000
18:42 (10)   fuzzy output:	-1.74 / 0.00 / 0.36 / 1.95 / 0.36
18:42 (10)   now at C10 (1,0)
18:42 (10)   starting acquisition
18:42 (16)   fuzzy input:	3.600 / 21343.792 / 0.000
18:42 (16)   fuzzy output:	-1.90 / 0.00 / 0.28 / 2.13 / 0.37
18:42 (17)   now at C10 (2,0)
18:42 (17)   starting acquisition
18:42 (23)   fuzzy input:	2.967 / 21840.248 / 0.000
18:42 (23)   fuzzy output:	-1.91 / 0.00 / 0.28 / 2.15 / 0.38
18:42 (23)   now at C10 (2,0)
18:42 (23)   starting acquisition
18:42 (29)   fuzzy input:	2.767 / 24119.294 / 0.000
18:42 (29)   fuzzy output:	-1.91 / 0.00 / 0.27 / 2.16 / 0.38
18:42 (30)   now at C10 (3,0)
18:42 (30)   starting acquisition
18:42 (36)   fuzzy input:	5.367 / 12494.985 / 0.000
18:42 (36)   fuzzy output:	-1.86 / 0.00 / 0.31 / 2.06 / 0.37
18:42 (36)   now at C10 (3,0)
18:42 (36)   starting acquisition
18:42 (42)   fuzzy input:	3.267 / 19869.068 / 0.000
18:42 (42)   fuzzy output:	-1.90 / 0.00 / 0.28 / 2.14 / 0.38
18:42 (44)   now at C10 (4,0)
18:42 (44)   starting acquisition
18:42 (50)   fuzzy input:	12.500 / 18048.601 / 0.000
18:42 (50)   fuzzy output:	-1.61 / 0.00 / 0.41 / 1.85 / 0.35
18:42 (50)   now at C10 (4,0)
18:42 (50)   starting acquisition
18:42 (56)   fuzzy input:	5.433 / 15006.072 / 0.000
18:42 (56)   fuzzy output:	-1.85 / 0.00 / 0.31 / 2.05 / 0.37
18:42 (57)   now at C10 (5,0)
18:42 (57)   starting acquisition
18:43 (03)   fuzzy input:	4.767 / 20088.754 / 0.000
18:43 (03)   fuzzy output:	-1.87 / 0.00 / 0.30 / 2.08 / 0.37
18:43 (03)   now at C10 (5,0)
18:43 (03)   starting acquisition
18:43 (09)   fuzzy input:	2.700 / 31442.632 / 0.000
18:43 (09)   fuzzy output:	-1.91 / 0.00 / 0.27 / 2.16 / 0.38
18:43 (11)   now at C10 (6,0)
18:43 (11)   starting acquisition
18:43 (17)   fuzzy input:	2.933 / 25180.293 / 0.000
18:43 (17)   fuzzy output:	-1.91 / 0.00 / 0.27 / 2.15 / 0.38
18:43 (17)   now at C10 (6,0)
18:43 (17)   starting acquisition
18:43 (23)   fuzzy input:	2.467 / 17694.878 / 0.000
18:43 (23)   fuzzy output:	-1.92 / 0.00 / 0.27 / 2.17 / 0.38
18:43 (24)   now at C10 (7,0)
18:43 (24)   starting acquisition
18:43 (30)   fuzzy input:	3.100 / 15648.990 / 0.000
18:43 (30)   fuzzy output:	-1.91 / 0.00 / 0.28 / 2.15 / 0.38
18:43 (30)   now at C10 (7,0)
18:43 (30)   starting acquisition
18:43 (36)   fuzzy input:	3.767 / 31052.647 / 0.000
18:43 (36)   fuzzy output:	-1.89 / 0.00 / 0.29 / 2.12 / 0.37
18:43 (38)   now at C10 (8,0)
18:43 (38)   starting acquisition
18:43 (44)   fuzzy input:	3.533 / 23961.877 / 0.000
18:43 (44)   fuzzy output:	-1.90 / 0.00 / 0.28 / 2.13 / 0.37
18:43 (44)   now at C10 (8,0)
18:43 (44)   starting acquisition
18:43 (50)   fuzzy input:	2.700 / 30625.229 / 0.000
18:43 (50)   fuzzy output:	-1.91 / 0.00 / 0.27 / 2.16 / 0.38
18:43 (51)   now at C10 (9,0)
18:43 (51)   starting acquisition
18:43 (57)   fuzzy input:	5.567 / 18240.103 / 0.000
18:43 (57)   fuzzy output:	-1.85 / 0.00 / 0.31 / 2.05 / 0.37
18:43 (57)   now at C10 (9,0)
18:43 (57)   starting acquisition
18:44 (04)   fuzzy input:	3.367 / 32262.751 / 0.000
18:44 (04)   fuzzy output:	-1.90 / 0.00 / 0.28 / 2.14 / 0.38
18:44 (04)   now at C10 (10,0)
18:44 (05)   starting acquisition
18:44 (11)   fuzzy input:	13.000 / 14835.023 / 0.000
18:44 (11)   fuzzy output:	-1.59 / 0.00 / 0.42 / 1.84 / 0.35
18:44 (11)   now at C10 (10,0)
18:44 (11)   starting acquisition
18:44 (17)   fuzzy input:	4.100 / 11872.278 / 0.000
18:44 (17)   fuzzy output:	-1.89 / 0.00 / 0.29 / 2.11 / 0.37
18:44 (18)   now at C10 (11,0)
18:44 (18)   starting acquisition
18:44 (24)   fuzzy input:	3.767 / 22048.280 / 0.000
18:44 (24)   fuzzy output:	-1.89 / 0.00 / 0.29 / 2.12 / 0.37
18:44 (24)   now at C10 (11,0)
18:44 (24)   starting acquisition
18:44 (30)   fuzzy input:	3.367 / 21617.149 / 0.000
18:44 (30)   fuzzy output:	-1.90 / 0.00 / 0.28 / 2.14 / 0.38
18:44 (32)   now at C10 (12,0)
18:44 (32)   starting acquisition
18:44 (38)   fuzzy input:	14.133 / 8990.515 / 0.000
18:44 (38)   fuzzy output:	-1.55 / 0.00 / 0.44 / 1.82 / 0.35
18:44 (38)   now at C10 (12,0)
18:44 (38)   starting acquisition
18:44 (44)   fuzzy input:	15.833 / 11441.854 / 0.000
18:44 (44)   fuzzy output:	-1.49 / 0.00 / 0.46 / 1.79 / 0.34
18:44 (45)   now at C10 (13,0)
18:44 (45)   starting acquisition
18:44 (51)   fuzzy input:	10.867 / 8598.762 / 0.000
18:44 (51)   fuzzy output:	-1.67 / 0.00 / 0.39 / 1.89 / 0.36
18:44 (51)   now at C10 (13,0)
18:44 (51)   starting acquisition
18:44 (57)   fuzzy input:	4.400 / 31436.343 / 0.000
18:44 (57)   fuzzy output:	-1.88 / 0.00 / 0.30 / 2.09 / 0.37
18:44 (59)   now at C10 (14,0)
18:44 (59)   starting acquisition
18:45 (05)   fuzzy input:	2.600 / 21032.292 / 0.000
18:45 (05)   fuzzy output:	-1.92 / 0.00 / 0.27 / 2.17 / 0.38
18:45 (05)   now at C10 (14,0)
18:45 (05)   starting acquisition
18:45 (11)   fuzzy input:	2.600 / 26911.295 / 0.000
18:45 (11)   fuzzy output:	-1.92 / 0.00 / 0.27 / 2.17 / 0.38
18:45 (12)   now at C10 (15,0)
18:45 (12)   starting acquisition
18:45 (19)   fuzzy input:	3.267 / 19466.318 / 0.000
18:45 (19)   fuzzy output:	-1.90 / 0.00 / 0.28 / 2.14 / 0.38
18:45 (19)   now at C10 (15,0)
18:45 (19)   starting acquisition
18:45 (25)   fuzzy input:	2.833 / 18356.389 / 0.000
18:45 (25)   fuzzy output:	-1.91 / 0.00 / 0.27 / 2.16 / 0.38
18:45 (26)   now at C10 (16,0)
18:45 (26)   starting acquisition
18:45 (32)   fuzzy input:	24.567 / 11132.368 / 0.000
18:45 (32)   fuzzy output:	-1.16 / 0.00 / 0.54 / 1.67 / 0.33
18:45 (32)   now at C10 (16,0)
18:45 (32)   starting acquisition
18:45 (38)   fuzzy input:	18.200 / 11385.008 / 0.000
18:45 (38)   fuzzy output:	-1.40 / 0.00 / 0.48 / 1.75 / 0.34
18:45 (39)   now at C10 (17,0)
18:45 (39)   starting acquisition
18:45 (46)   fuzzy input:	5.833 / 19132.951 / 0.000
18:45 (46)   fuzzy output:	-1.84 / 0.00 / 0.32 / 2.04 / 0.37
18:45 (46)   now at C10 (17,0)
18:45 (46)   starting acquisition
18:45 (52)   fuzzy input:	12.500 / 8923.279 / 0.000
18:45 (52)   fuzzy output:	-1.61 / 0.00 / 0.41 / 1.85 / 0.35
18:45 (53)   now at C10 (18,0)
18:45 (53)   starting acquisition
18:45 (59)   fuzzy input:	5.333 / 9644.817 / 0.000
18:45 (59)   fuzzy output:	-1.86 / 0.00 / 0.31 / 2.06 / 0.37
18:45 (59)   now at C10 (18,0)
18:45 (59)   starting acquisition
18:46 (05)   fuzzy input:	10.167 / 13510.577 / 0.000
18:46 (05)   fuzzy output:	-1.69 / 0.00 / 0.38 / 1.91 / 0.36
18:46 (07)   now at C10 (19,0)
18:46 (07)   starting acquisition
18:46 (13)   fuzzy input:	12.833 / 21427.792 / 0.000
18:46 (13)   fuzzy output:	-1.59 / 0.00 / 0.42 / 1.84 / 0.35
18:46 (13)   now at C10 (19,0)
18:46 (13)   starting acquisition
18:46 (19)   fuzzy input:	11.867 / 9523.995 / 0.000
18:46 (19)   fuzzy output:	-1.63 / 0.00 / 0.41 / 1.86 / 0.35
18:46 (20)   now at C10 (20,0)
18:46 (20)   starting acquisition
18:46 (26)   fuzzy input:	3.233 / 9738.455 / 0.000
18:46 (26)   fuzzy output:	-1.90 / 0.00 / 0.28 / 2.14 / 0.38
18:46 (26)   now at C10 (20,0)
18:46 (26)   starting acquisition
18:46 (32)   fuzzy input:	3.267 / 19377.993 / 0.000
18:46 (32)   fuzzy output:	-1.90 / 0.00 / 0.28 / 2.14 / 0.38
18:46 (33)   now at C10 (21,0)
18:46 (34)   starting acquisition
18:46 (40)   fuzzy input:	3.933 / 16034.720 / 0.000
18:46 (40)   fuzzy output:	-1.89 / 0.00 / 0.29 / 2.11 / 0.37
18:46 (40)   now at C10 (21,0)
18:46 (40)   starting acquisition
18:46 (46)   fuzzy input:	6.300 / 17576.168 / 0.000
18:46 (46)   fuzzy output:	-1.82 / 0.00 / 0.33 / 2.02 / 0.37
18:46 (47)   now at C10 (22,0)
18:46 (47)   starting acquisition
18:46 (53)   fuzzy input:	3.467 / 13179.812 / 0.000
18:46 (53)   fuzzy output:	-1.90 / 0.00 / 0.28 / 2.13 / 0.37
18:46 (53)   now at C10 (22,0)
18:46 (53)   starting acquisition
18:46 (59)   fuzzy input:	3.233 / 23075.748 / 0.000
18:46 (59)   fuzzy output:	-1.90 / 0.00 / 0.28 / 2.14 / 0.38
18:47 (01)   now at C10 (23,0)
18:47 (01)   starting acquisition
18:47 (07)   fuzzy input:	3.033 / 24134.756 / 0.000
18:47 (07)   fuzzy output:	-1.91 / 0.00 / 0.28 / 2.15 / 0.38
18:47 (07)   now at C10 (23,0)
18:47 (07)   starting acquisition
18:47 (13)   fuzzy input:	7.900 / 11724.402 / 0.000
18:47 (13)   fuzzy output:	-1.77 / 0.00 / 0.35 / 1.97 / 0.36
18:47 (14)   now at C10 (24,0)
18:47 (14)   starting acquisition
18:47 (20)   fuzzy input:	2.533 / 20064.359 / 0.000
18:47 (20)   fuzzy output:	-1.92 / 0.00 / 0.27 / 2.17 / 0.38
18:47 (21)   now at C10 (24,0)
18:47 (21)   starting acquisition
18:47 (27)   fuzzy input:	5.667 / 13118.958 / 0.000
18:47 (27)   fuzzy output:	-1.85 / 0.00 / 0.32 / 2.05 / 0.37
18:47 (28)   now at C10 (25,0)
18:47 (28)   starting acquisition
18:47 (34)   fuzzy input:	33.133 / 10670.178 / 0.000
18:47 (34)   fuzzy output:	-0.82 / 0.00 / 0.61 / 1.55 / 0.32
18:47 (34)   now at C10 (25,0)
18:47 (34)   starting acquisition
18:47 (40)   fuzzy input:	10.100 / 17283.443 / 0.000
18:47 (40)   fuzzy output:	-1.69 / 0.00 / 0.38 / 1.91 / 0.36
18:47 (41)   now at C10 (26,0)
18:47 (41)   starting acquisition
18:47 (48)   fuzzy input:	34.633 / 11981.643 / 0.000
18:47 (48)   fuzzy output:	-0.76 / 0.00 / 0.62 / 1.53 / 0.31
18:47 (48)   now at C10 (26,0)
18:47 (48)   starting acquisition
18:47 (54)   fuzzy input:	36.100 / 11406.621 / 0.000
18:47 (54)   fuzzy output:	-0.69 / 0.00 / 0.63 / 1.52 / 0.31
18:47 (54)   now at C10 (26,0)
18:47 (54)   starting acquisition
18:48 (00)   fuzzy input:	45.333 / 11211.520 / 0.000
18:48 (00)   fuzzy output:	-0.30 / 0.00 / 0.68 / 1.43 / 0.30
18:48 (00)   now at C10 (26,0)
18:48 (00)   starting acquisition
18:48 (06)   fuzzy input:	52.400 / 11480.135 / 0.000
18:48 (06)   fuzzy output:	-0.10 / 0.00 / 0.68 / 1.38 / 0.29
18:48 (07)   now at C10 (26,0)
18:48 (07)   starting acquisition
18:48 (13)   fuzzy input:	39.367 / 9464.735 / 0.000
18:48 (13)   fuzzy output:	-0.55 / 0.00 / 0.66 / 1.49 / 0.31
18:48 (13)   now at C10 (26,0)
18:48 (13)   starting acquisition
18:48 (19)   fuzzy input:	64.033 / 9807.628 / 0.000
18:48 (19)   fuzzy output:	-0.01 / 0.00 / 0.67 / 1.35 / 0.28
18:48 (19)   now at C10 (26,0)
18:48 (19)   starting acquisition
18:48 (25)   fuzzy input:	67.600 / 10424.469 / 0.000
18:48 (25)   fuzzy output:	-0.00 / 0.00 / 0.67 / 1.35 / 0.28
18:48 (26)   now at C10 (26,0)
18:48 (26)   starting acquisition
18:48 (32)   fuzzy input:	70.200 / 11964.425 / 0.000
18:48 (32)   fuzzy output:	-0.00 / 0.00 / 0.67 / 1.35 / 0.28
18:48 (32)   now at C10 (26,0)
18:48 (32)   starting acquisition
18:48 (38)   fuzzy input:	24.033 / 14144.163 / 0.000
18:48 (38)   fuzzy output:	-1.18 / 0.00 / 0.54 / 1.68 / 0.33
18:48 (38)   now at C10 (26,0)
18:48 (38)   starting acquisition
18:48 (44)   fuzzy input:	21.467 / 12974.663 / 0.000
18:48 (44)   fuzzy output:	-1.28 / 0.00 / 0.51 / 1.71 / 0.33
18:48 (44)   now at C10 (26,0)
18:48 (44)   starting acquisition
18:48 (51)   fuzzy input:	29.833 / 11520.622 / 0.000
18:48 (51)   fuzzy output:	-0.95 / 0.00 / 0.59 / 1.59 / 0.32

New sample spot (at Tue Sep 30 18:48 2003)
07:24 (24)   now at A10 (0,0)
07:24 (25)   Using fuzzy engine: peptides
07:24 (25)   starting acquisition
07:24 (32)   fuzzy input:	2.967 / 26419.126 / 0.000
07:24 (32)   fuzzy output:	-1.91 / 0.00 / 0.28 / 2.15 / 0.38
07:24 (32)   now at A10 (0,0)
07:24 (32)   starting acquisition
07:24 (38)   fuzzy input:	3.000 / 22624.788 / 0.000
07:24 (38)   fuzzy output:	-1.91 / 0.00 / 0.28 / 2.15 / 0.38
07:24 (39)   now at A10 (1,0)
07:24 (39)   starting acquisition
07:24 (45)   fuzzy input:	2.500 / 25548.926 / 0.000
07:24 (45)   fuzzy output:	-1.92 / 0.00 / 0.27 / 2.17 / 0.38
07:24 (45)   now at A10 (1,0)
07:24 (45)   starting acquisition
07:24 (51)   fuzzy input:	4.467 / 27797.556 / 0.000
07:24 (51)   fuzzy output:	-1.88 / 0.00 / 0.30 / 2.09 / 0.37
07:24 (52)   now at A10 (2,0)
07:24 (52)   starting acquisition
07:24 (59)   fuzzy input:	2.900 / 17103.150 / 0.000
07:24 (59)   fuzzy output:	-1.91 / 0.00 / 0.27 / 2.16 / 0.38
07:24 (59)   now at A10 (2,0)
07:24 (59)   starting acquisition
07:25 (05)   fuzzy input:	3.133 / 27102.332 / 0.000
07:25 (05)   fuzzy output:	-1.91 / 0.00 / 0.28 / 2.15 / 0.38
07:25 (06)   now at A10 (3,0)
07:25 (06)   starting acquisition
07:25 (12)   fuzzy input:	2.833 / 19203.548 / 0.000
07:25 (12)   fuzzy output:	-1.91 / 0.00 / 0.27 / 2.16 / 0.38
07:25 (12)   now at A10 (3,0)
07:25 (12)   starting acquisition
07:25 (18)   fuzzy input:	2.500 / 18216.447 / 0.000
07:25 (18)   fuzzy output:	-1.92 / 0.00 / 0.27 / 2.17 / 0.38
07:25 (19)   now at A10 (4,0)
07:25 (19)   starting acquisition
07:25 (25)   fuzzy input:	3.000 / 21766.846 / 0.000
07:25 (25)   fuzzy output:	-1.91 / 0.00 / 0.28 / 2.15 / 0.38
07:25 (26)   now at A10 (4,0)
07:25 (26)   starting acquisition
07:25 (32)   fuzzy input:	2.800 / 28594.392 / 0.000
07:25 (32)   fuzzy output:	-1.91 / 0.00 / 0.27 / 2.16 / 0.38
07:25 (33)   now at A10 (5,0)
07:25 (33)   starting acquisition
07:25 (39)   fuzzy input:	4.200 / 28876.574 / 0.000
07:25 (39)   fuzzy output:	-1.89 / 0.00 / 0.29 / 2.10 / 0.37
07:25 (39)   now at A10 (5,0)
07:25 (39)   starting acquisition
07:25 (45)   fuzzy input:	3.567 / 33113.934 / 0.000
07:25 (45)   fuzzy output:	-1.90 / 0.00 / 0.28 / 2.13 / 0.37
07:25 (46)   now at A10 (6,0)
07:25 (46)   starting acquisition
07:25 (52)   fuzzy input:	2.900 / 22188.162 / 0.000
07:25 (52)   fuzzy output:	-1.91 / 0.00 / 0.27 / 2.16 / 0.38
07:25 (52)   now at A10 (6,0)
07:25 (52)   starting acquisition
07:25 (59)   fuzzy input:	2.800 / 31551.601 / 0.000
07:25 (59)   fuzzy output:	-1.91 / 0.00 / 0.27 / 2.16 / 0.38
07:25 (59)   now at A10 (7,0)
07:26 (00)   starting acquisition
07:26 (06)   fuzzy input:	4.233 / 19371.001 / 0.000
07:26 (06)   fuzzy output:	-1.88 / 0.00 / 0.29 / 2.10 / 0.37
07:26 (06)   now at A10 (7,0)
07:26 (06)   starting acquisition
07:26 (12)   fuzzy input:	4.033 / 32958.632 / 0.000
07:26 (12)   fuzzy output:	-1.89 / 0.00 / 0.29 / 2.11 / 0.37
07:26 (13)   now at A10 (8,0)
07:26 (13)   starting acquisition
07:26 (19)   fuzzy input:	3.067 / 31609.698 / 0.000
07:26 (19)   fuzzy output:	-1.91 / 0.00 / 0.28 / 2.15 / 0.38
07:26 (19)   now at A10 (8,0)
07:26 (19)   starting acquisition
07:26 (25)   fuzzy input:	2.533 / 20309.862 / 0.000
07:26 (25)   fuzzy output:	-1.92 / 0.00 / 0.27 / 2.17 / 0.38
07:26 (27)   now at A10 (9,0)
07:26 (27)   starting acquisition
07:26 (33)   fuzzy input:	3.000 / 13332.113 / 0.000
07:26 (33)   fuzzy output:	-1.91 / 0.00 / 0.28 / 2.15 / 0.38
07:26 (33)   now at A10 (9,0)
07:26 (33)   starting acquisition
07:26 (39)   fuzzy input:	14.833 / 9862.967 / 0.000
07:26 (39)   fuzzy output:	-1.52 / 0.00 / 0.44 / 1.81 / 0.35
07:26 (40)   now at A10 (10,0)
07:26 (40)   starting acquisition
07:26 (46)   fuzzy input:	4.700 / 15470.052 / 0.000
07:26 (46)   fuzzy output:	-1.87 / 0.00 / 0.30 / 2.08 / 0.37
07:26 (46)   now at A10 (10,0)
07:26 (46)   starting acquisition
07:26 (52)   fuzzy input:	3.267 / 17021.654 / 0.000
07:26 (52)   fuzzy output:	-1.90 / 0.00 / 0.28 / 2.14 / 0.38
07:26 (53)   now at A10 (11,0)
07:26 (53)   starting acquisition
07:27 (00)   fuzzy input:	3.200 / 20001.637 / 0.000
07:27 (00)   fuzzy output:	-1.91 / 0.00 / 0.28 / 2.14 / 0.38
07:27 (00)   now at A10 (11,0)
07:27 (00)   starting acquisition
07:27 (06)   fuzzy input:	2.033 / 18245.574 / 0.000
07:27 (06)   fuzzy output:	-1.93 / 0.00 / 0.26 / 2.19 / 0.38
07:27 (07)   now at A10 (12,0)
07:27 (07)   starting acquisition
07:27 (13)   fuzzy input:	2.467 / 31829.464 / 0.000
07:27 (13)   fuzzy output:	-1.92 / 0.00 / 0.27 / 2.17 / 0.38
07:27 (13)   now at A10 (12,0)
07:27 (13)   starting acquisition
07:27 (19)   fuzzy input:	2.800 / 17561.146 / 0.000
07:27 (19)   fuzzy output:	-1.91 / 0.00 / 0.27 / 2.16 / 0.38
07:27 (20)   now at A10 (13,0)
07:27 (20)   starting acquisition
07:27 (26)   fuzzy input:	4.200 / 15878.552 / 0.000
07:27 (26)   fuzzy output:	-1.89 / 0.00 / 0.29 / 2.10 / 0.37
07:27 (27)   now at A10 (13,0)
07:27 (27)   starting acquisition
07:27 (33)   fuzzy input:	3.167 / 14756.479 / 0.000
07:27 (33)   fuzzy output:	-1.91 / 0.00 / 0.28 / 2.14 / 0.38
07:27 (34)   now at A10 (14,0)
07:27 (34)   starting acquisition
07:27 (40)   fuzzy input:	2.467 / 25480.169 / 0.000
07:27 (40)   fuzzy output:	-1.92 / 0.00 / 0.27 / 2.17 / 0.38
07:27 (40)   now at A10 (14,0)
07:27 (40)   starting acquisition
07:27 (46)   fuzzy input:	2.567 / 20946.217 / 0.000
07:27 (46)   fuzzy output:	-1.92 / 0.00 / 0.27 / 2.17 / 0.38
07:27 (47)   now at A10 (15,0)
07:27 (48)   starting acquisition
07:27 (54)   fuzzy input:	3.233 / 16581.238 / 0.000
07:27 (54)   fuzzy output:	-1.90 / 0.00 / 0.28 / 2.14 / 0.38
07:27 (54)   now at A10 (15,0)
07:27 (54)   starting acquisition
07:28 (00)   fuzzy input:	2.533 / 35133.290 / 0.000
07:28 (00)   fuzzy output:	-1.92 / 0.00 / 0.27 / 2.17 / 0.38
07:28 (01)   now at A10 (16,0)
07:28 (01)   starting acquisition
07:28 (07)   fuzzy input:	30.200 / 7087.773 / 0.000
07:28 (07)   fuzzy output:	-0.93 / 0.00 / 0.59 / 1.59 / 0.32
07:28 (07)   now at A10 (16,0)
07:28 (07)   starting acquisition
07:28 (14)   fuzzy input:	12.100 / 10938.361 / 0.000
07:28 (14)   fuzzy output:	-1.62 / 0.00 / 0.41 / 1.86 / 0.35
07:28 (14)   now at A10 (17,0)
07:28 (14)   starting acquisition
07:28 (21)   fuzzy input:	3.267 / 31964.016 / 0.000
07:28 (21)   fuzzy output:	-1.90 / 0.00 / 0.28 / 2.14 / 0.38
07:28 (21)   now at A10 (17,0)
07:28 (21)   starting acquisition
07:28 (27)   fuzzy input:	6.667 / 11557.919 / 0.000
07:28 (27)   fuzzy output:	-1.81 / 0.00 / 0.33 / 2.01 / 0.37
07:28 (28)   now at A10 (18,0)
07:28 (28)   starting acquisition
07:28 (34)   fuzzy input:	5.933 / 27502.550 / 0.000
07:28 (34)   fuzzy output:	-1.84 / 0.00 / 0.32 / 2.04 / 0.37
07:28 (34)   now at A10 (18,0)
07:28 (34)   starting acquisition
07:28 (40)   fuzzy input:	20.433 / 9708.504 / 0.000
07:28 (40)   fuzzy output:	-1.32 / 0.00 / 0.50 / 1.72 / 0.34
07:28 (41)   now at A10 (18,0)
07:28 (41)   starting acquisition
07:28 (47)   fuzzy input:	32.933 / 8712.194 / 0.000
07:28 (47)   fuzzy output:	-0.83 / 0.00 / 0.61 / 1.55 / 0.32
07:28 (47)   now at A10 (18,0)
07:28 (47)   starting acquisition
07:28 (53)   fuzzy input:	37.000 / 9237.609 / 0.000
07:28 (53)   fuzzy output:	-0.65 / 0.00 / 0.64 / 1.51 / 0.31
07:28 (53)   now at A10 (18,0)
07:28 (53)   starting acquisition
07:28 (59)   fuzzy input:	24.333 / 7707.248 / 0.000
07:28 (59)   fuzzy output:	-1.17 / 0.00 / 0.54 / 1.67 / 0.33
07:29 (00)   now at A10 (18,0)
07:29 (00)   starting acquisition
07:29 (06)   fuzzy input:	33.933 / 9154.791 / 0.000
07:29 (06)   fuzzy output:	-0.79 / 0.00 / 0.61 / 1.54 / 0.31
07:29 (06)   now at A10 (18,0)
07:29 (06)   starting acquisition
07:29 (12)   fuzzy input:	39.267 / 11695.795 / 0.000
07:29 (12)   fuzzy output:	-0.55 / 0.00 / 0.65 / 1.49 / 0.31
07:29 (12)   now at A10 (18,0)
07:29 (12)   starting acquisition
07:29 (18)   fuzzy input:	60.367 / 8444.347 / 0.000
07:29 (18)   fuzzy output:	-0.02 / 0.00 / 0.67 / 1.36 / 0.29
07:29 (18)   now at A10 (18,0)
07:29 (18)   starting acquisition
07:29 (25)   fuzzy input:	50.233 / 10791.262 / 0.000
07:29 (25)   fuzzy output:	-0.15 / 0.00 / 0.68 / 1.39 / 0.30
07:29 (25)   now at A10 (18,0)
07:29 (25)   starting acquisition
07:29 (31)   fuzzy input:	24.600 / 8694.936 / 0.000
07:29 (31)   fuzzy output:	-1.16 / 0.00 / 0.54 / 1.67 / 0.33
07:29 (31)   now at A10 (18,0)
07:29 (31)   starting acquisition
07:29 (37)   fuzzy input:	34.867 / 10755.438 / 0.000
07:29 (37)   fuzzy output:	-0.75 / 0.00 / 0.62 / 1.53 / 0.31
07:29 (37)   now at A10 (18,0)
07:29 (37)   starting acquisition
07:29 (44)   fuzzy input:	56.600 / 7447.784 / 0.000
07:29 (44)   fuzzy output:	-0.04 / 0.00 / 0.67 / 1.37 / 0.29
07:29 (44)   now at A10 (18,0)
07:29 (44)   starting acquisition
07:29 (50)   fuzzy input:	53.633 / 9824.874 / 0.000
07:29 (50)   fuzzy output:	-0.08 / 0.00 / 0.68 / 1.38 / 0.29

New sample spot (at Wed Oct 01 07:29 2003)
