# Supplementary material for: A database application for pre-processing, storage and comparison of mass spectra derived from patients and controls
Source: BMC Bioinformatics. 2006 Sep 5;7:403. doi: 10.1186/1471-2105-7-403 (PMC1594579; doi:10.1186/1471-2105-7-403)
Supplement: Additional file 4 — Bruker Daltonics data for testing the application (fid files) [file 1471-2105-7-403-S4.zip › testdata/1CSF10/0_A10_1SRef/pdata/1/peaklist.xml]

<?xml version="1.0"?>
<pklist version="1.0" creator="flexAnalysis" shots="390" date="2003-11-13 10:30:51">
<pk>
<absi>733.1543089757370</absi>
<area>167.0768462628377</area>
<chisq>4290.170833326866</chisq>
<goodn>210.0357138773726</goodn>
<ind>28717.68098675693</ind>
<lind>28703.00000000000</lind>
<mass>804.3984218939332</mass>
<meth>4</meth>
<reso>6088.436560711599</reso>
<rind>28852.00000000000</rind>
<s2n>5.471944141504219</s2n>
<type>0</type>
</pk>
<pk>
<absi>386.2451860436374</absi>
<area>65.05334596992316</area>
<chisq>7142.948768529241</chisq>
<goodn>26.29553386073378</goodn>
<ind>28837.97940903784</ind>
<lind>28828.00000000000</lind>
<mass>807.3226595370703</mass>
<meth>4</meth>
<reso>9716.994707996639</reso>
<rind>28970.00000000000</rind>
<s2n>2.910259385812094</s2n>
<type>0</type>
</pk>
<pk>
<absi>906.6653504013709</absi>
<area>146.0785393827592</area>
<chisq>11575.40561021391</chisq>
<goodn>149.2713349411946</goodn>
<ind>29617.74533782819</ind>
<lind>29608.00000000000</lind>
<mass>826.4058469252877</mass>
<meth>4</meth>
<reso>8601.524959304736</reso>
<rind>29748.00000000000</rind>
<s2n>6.642557604029340</s2n>
<type>0</type>
</pk>
<pk>
<absi>2024.408825021718</absi>
<area>460.7249908266168</area>
<chisq>15498.12791270167</chisq>
<goodn>874.6927893116574</goodn>
<ind>30267.83982836243</ind>
<lind>30254.00000000000</lind>
<mass>842.4857537353847</mass>
<meth>4</meth>
<reso>6238.012920928017</reso>
<rind>30401.00000000000</rind>
<s2n>14.81040961469425</s2n>
<type>0</type>
</pk>
<pk>
<absi>329.4807476071486</absi>
<area>89.20199742921632</area>
<chisq>9896.946148468094</chisq>
<goodn>13.54608683364269</goodn>
<ind>30385.85336502179</ind>
<lind>30369.00000000000</lind>
<mass>845.4213793810534</mass>
<meth>4</meth>
<reso>5225.903961983539</reso>
<rind>30520.00000000000</rind>
<s2n>2.407183197594286</s2n>
<type>0</type>
</pk>
<pk>
<absi>371.1001447499062</absi>
<area>58.34841560907508</area>
<chisq>8854.564625870857</chisq>
<goodn>17.35936065539192</goodn>
<ind>31182.08362512112</ind>
<lind>31173.00000000000</lind>
<mass>865.3611214664521</mass>
<meth>4</meth>
<reso>8592.919871276628</reso>
<rind>31309.00000000000</rind>
<s2n>2.672688995821181</s2n>
<type>0</type>
</pk>
<pk>
<absi>382.7040681404794</absi>
<area>99.27892324713501</area>
<chisq>6224.819375661657</chisq>
<goodn>31.18368564109705</goodn>
<ind>31342.03023623505</ind>
<lind>31329.00000000000</lind>
<mass>869.3946084988918</mass>
<meth>4</meth>
<reso>6021.224294012935</reso>
<rind>31472.00000000000</rind>
<s2n>2.754798330267516</s2n>
<type>0</type>
</pk>
<pk>
<absi>457.0746355595756</absi>
<area>100.2399365168541</area>
<chisq>9104.878869900253</chisq>
<goodn>33.00562696181823</goodn>
<ind>31421.33497327437</ind>
<lind>31409.00000000000</lind>
<mass>871.3979652729965</mass>
<meth>4</meth>
<reso>6955.294507107584</reso>
<rind>31550.00000000000</rind>
<s2n>3.213837452983306</s2n>
<type>0</type>
</pk>
<pk>
<absi>325.7736765541226</absi>
<area>34.54109900773170</area>
<chisq>7590.416368191605</chisq>
<goodn>11.63764247849855</goodn>
<ind>31658.04929303135</ind>
<lind>31652.00000000000</lind>
<mass>877.3914172026250</mass>
<meth>4</meth>
<reso>11032.89908683180</reso>
<rind>31782.00000000000</rind>
<s2n>2.332833655918171</s2n>
<type>0</type>
</pk>
<pk>
<absi>310.5274529594028</absi>
<area>51.00555280304298</area>
<chisq>6710.986084103311</chisq>
<goodn>11.53414494515261</goodn>
<ind>31699.65519110180</ind>
<lind>31690.00000000000</lind>
<mass>878.4469709256923</mass>
<meth>4</meth>
<reso>8243.924419526760</reso>
<rind>31827.00000000000</rind>
<s2n>2.171862305627084</s2n>
<type>0</type>
</pk>
<pk>
<absi>514.1211212969923</absi>
<area>99.16464006851763</area>
<chisq>11266.89964321058</chisq>
<goodn>41.41410251600586</goodn>
<ind>31777.10315653031</ind>
<lind>31766.00000000000</lind>
<mass>880.4135360210618</mass>
<meth>4</meth>
<reso>8148.311678648406</reso>
<rind>31906.00000000000</rind>
<s2n>3.674421494622378</s2n>
<type>0</type>
</pk>
<pk>
<absi>471.9105761332360</absi>
<area>97.57054247053989</area>
<chisq>7272.515646906101</chisq>
<goodn>46.50781575887073</goodn>
<ind>32717.67499546181</ind>
<lind>32706.00000000000</lind>
<mass>904.4718735382278</mass>
<meth>4</meth>
<reso>7598.992854864128</reso>
<rind>32845.00000000000</rind>
<s2n>3.288433706451438</s2n>
<type>0</type>
</pk>
<pk>
<absi>484.3031190492075</absi>
<area>88.90972563424593</area>
<chisq>7395.140603024463</chisq>
<goodn>37.74222745507634</goodn>
<ind>33411.35763161824</ind>
<lind>33401.00000000000</lind>
<mass>922.4226681880358</mass>
<meth>4</meth>
<reso>10299.32759984621</reso>
<rind>33536.00000000000</rind>
<s2n>3.321131852540606</s2n>
<type>0</type>
</pk>
<pk>
<absi>13752.22511705622</absi>
<area>2867.003935449867</area>
<chisq>104447.1184077888</chisq>
<goodn>23044.75589075404</goodn>
<ind>33605.95621373205</ind>
<lind>33594.00000000000</lind>
<mass>927.4900362095551</mass>
<meth>4</meth>
<reso>8470.462745831343</reso>
<rind>33731.00000000000</rind>
<s2n>96.66123227097211</s2n>
<type>0</type>
</pk>
<pk>
<absi>1556.916081675905</absi>
<area>320.1079943462778</area>
<chisq>8581.925172304875</chisq>
<goodn>882.9799040329658</goodn>
<ind>34100.94399989978</ind>
<lind>34090.00000000000</lind>
<mass>940.4420421016295</mass>
<meth>4</meth>
<reso>7800.425193981499</reso>
<rind>34225.00000000000</rind>
<s2n>10.99588726689351</s2n>
<type>0</type>
</pk>
<pk>
<absi>276.9431285042372</absi>
<area>88.24076506191526</area>
<chisq>11584.27013786826</chisq>
<goodn>9.742875619453077</goodn>
<ind>34215.90735558965</ind>
<lind>34199.00000000000</lind>
<mass>943.4630427443356</mass>
<meth>4</meth>
<reso>5473.847624911160</reso>
<rind>34346.00000000000</rind>
<s2n>1.958210304536701</s2n>
<type>0</type>
</pk>
<pk>
<absi>745.4206727878334</absi>
<area>158.6789627983598</area>
<chisq>5325.552187892052</chisq>
<goodn>194.9220370062197</goodn>
<ind>34444.44832963127</ind>
<lind>34433.00000000000</lind>
<mass>949.4829970046321</mass>
<meth>4</meth>
<reso>7134.151520322203</reso>
<rind>34568.00000000000</rind>
<s2n>5.132050556054702</s2n>
<type>0</type>
</pk>
<pk>
<absi>485.9077975117193</absi>
<area>108.5312757996208</area>
<chisq>7496.925701049958</chisq>
<goodn>54.68189963760962</goodn>
<ind>34520.34820500386</ind>
<lind>34508.00000000000</lind>
<mass>951.4864899846587</mass>
<meth>4</meth>
<reso>6957.171740470981</reso>
<rind>34644.00000000000</rind>
<s2n>3.380924474437023</s2n>
<type>0</type>
</pk>
<pk>
<absi>390.6109076114983</absi>
<area>79.67277909088790</area>
<chisq>9009.104332185683</chisq>
<goodn>21.49451816897414</goodn>
<ind>34822.95743785361</ind>
<lind>34812.00000000000</lind>
<mass>959.4952840603667</mass>
<meth>4</meth>
<reso>7452.074765348416</reso>
<rind>34945.00000000000</rind>
<s2n>2.779852392517500</s2n>
<type>0</type>
</pk>
<pk>
<absi>1136.206217329209</absi>
<area>286.6554517827155</area>
<chisq>9110.706557577785</chisq>
<goodn>498.8894539575413</goodn>
<ind>34862.88954752914</ind>
<lind>34849.00000000000</lind>
<mass>960.5546223457794</mass>
<meth>4</meth>
<reso>7169.100001306544</reso>
<rind>34988.00000000000</rind>
<s2n>8.081602104072449</s2n>
<type>0</type>
</pk>
<pk>
<absi>576.1919590384587</absi>
<area>120.4652743664038</area>
<chisq>14471.86046654690</chisq>
<goodn>39.95366010200034</goodn>
<ind>34934.54223303594</ind>
<lind>34923.00000000000</lind>
<mass>962.4569225716497</mass>
<meth>4</meth>
<reso>7366.361136445491</reso>
<rind>35058.00000000000</rind>
<s2n>3.978343001095848</s2n>
<type>0</type>
</pk>
<pk>
<absi>360.7828747557731</absi>
<area>80.46310082009396</area>
<chisq>4971.791460234393</chisq>
<goodn>26.33035370318411</goodn>
<ind>35162.36771320783</ind>
<lind>35150.00000000000</lind>
<mass>968.5179253611381</mass>
<meth>4</meth>
<reso>7838.256757763053</reso>
<rind>35285.00000000000</rind>
<s2n>2.527700730347130</s2n>
<type>0</type>
</pk>
<pk>
<absi>312.9302464297525</absi>
<area>68.41489575379315</area>
<chisq>6057.524831445581</chisq>
<goodn>24.84430577471733</goodn>
<ind>35200.57246376503</ind>
<lind>35189.00000000000</lind>
<mass>969.5361733982865</mass>
<meth>4</meth>
<reso>8902.424337313918</reso>
<rind>35324.00000000000</rind>
<s2n>2.180001891254160</s2n>
<type>0</type>
</pk>
<pk>
<absi>482.2518946353161</absi>
<area>134.9919263921862</area>
<chisq>9689.997549883436</chisq>
<goodn>36.90949047858808</goodn>
<ind>35724.54562164674</ind>
<lind>35710.00000000000</lind>
<mass>983.5552176098908</mass>
<meth>4</meth>
<reso>6724.165589464823</reso>
<rind>35850.00000000000</rind>
<s2n>3.392127784781048</s2n>
<type>0</type>
</pk>
<pk>
<absi>948.3426633509771</absi>
<area>218.4341165124774</area>
<chisq>15125.39434366453</chisq>
<goodn>159.0455769646066</goodn>
<ind>36356.67304311031</ind>
<lind>36345.00000000000</lind>
<mass>1000.601692156692</mass>
<meth>4</meth>
<reso>8270.121299038237</reso>
<rind>36478.00000000000</rind>
<s2n>6.587089583542221</s2n>
<type>0</type>
</pk>
<pk>
<absi>515.7778663483300</absi>
<area>101.3778197592729</area>
<chisq>6208.587008688054</chisq>
<goodn>67.50562900063292</goodn>
<ind>36907.90245423504</ind>
<lind>36898.00000000000</lind>
<mass>1015.585967722860</mass>
<meth>4</meth>
<reso>9200.342017090097</reso>
<rind>37026.00000000000</rind>
<s2n>3.577204425231268</s2n>
<type>0</type>
</pk>
<pk>
<absi>770.2482890312859</absi>
<area>201.6777157702071</area>
<chisq>10254.62869720306</chisq>
<goodn>138.5093606065846</goodn>
<ind>36979.67954454527</ind>
<lind>36967.00000000000</lind>
<mass>1017.545293896646</mass>
<meth>4</meth>
<reso>7028.842598419049</reso>
<rind>37102.00000000000</rind>
<s2n>5.283361717462316</s2n>
<type>0</type>
</pk>
<pk>
<absi>469.3775294248153</absi>
<area>125.2174856401049</area>
<chisq>36184.05057842632</chisq>
<goodn>10.06520840867003</goodn>
<ind>37125.69889904960</ind>
<lind>37112.00000000000</lind>
<mass>1021.537058307192</mass>
<meth>4</meth>
<reso>7538.761224883852</reso>
<rind>37248.00000000000</rind>
<s2n>3.212863684629296</s2n>
<type>0</type>
</pk>
<pk>
<absi>656.4294767917294</absi>
<area>193.7362582562375</area>
<chisq>9245.811770572358</chisq>
<goodn>95.19814163880324</goodn>
<ind>37490.71428895858</ind>
<lind>37476.00000000000</lind>
<mass>1031.549699571908</mass>
<meth>4</meth>
<reso>6028.741780200075</reso>
<rind>37612.00000000000</rind>
<s2n>4.461072334318883</s2n>
<type>0</type>
</pk>
<pk>
<absi>975.6987490170703</absi>
<area>214.4481493328566</area>
<chisq>8503.280415850717</chisq>
<goodn>343.6865400685242</goodn>
<ind>37563.35261216910</ind>
<lind>37552.00000000000</lind>
<mass>1033.548039277803</mass>
<meth>4</meth>
<reso>10182.12824069217</reso>
<rind>37681.00000000000</rind>
<s2n>6.508547644250275</s2n>
<type>0</type>
</pk>
<pk>
<absi>650.5081831751251</absi>
<area>138.8794104467689</area>
<chisq>10555.95176239224</chisq>
<goodn>74.15499117545163</goodn>
<ind>38359.62306706942</ind>
<lind>38349.00000000000</lind>
<mass>1055.580687840157</mass>
<meth>4</meth>
<reso>11129.68043305462</reso>
<rind>38476.00000000000</rind>
<s2n>4.239041113050750</s2n>
<type>0</type>
</pk>
<pk>
<absi>375.2719423253841</absi>
<area>102.5778197274301</area>
<chisq>5954.312981485242</chisq>
<goodn>33.55004321529160</goodn>
<ind>38538.91196812817</ind>
<lind>38526.00000000000</lind>
<mass>1060.573579516106</mass>
<meth>4</meth>
<reso>7442.758480374317</reso>
<rind>38658.00000000000</rind>
<s2n>2.497206255358801</s2n>
<type>0</type>
</pk>
<pk>
<absi>338.8617903808561</absi>
<area>129.9233539285532</area>
<chisq>43600.93947100478</chisq>
<goodn>5.311644016016725</goodn>
<ind>39003.30575178549</ind>
<lind>38986.00000000000</lind>
<mass>1073.560850554403</mass>
<meth>4</meth>
<reso>6827.749399347321</reso>
<rind>39159.00000000000</rind>
<s2n>2.207318060050078</s2n>
<type>0</type>
</pk>
<pk>
<absi>327.2012576887546</absi>
<area>95.95615004369104</area>
<chisq>68518.11732986252</chisq>
<goodn>4.309163292024661</goodn>
<ind>39038.86270287735</ind>
<lind>39025.00000000000</lind>
<mass>1074.558491354476</mass>
<meth>4</meth>
<reso>7662.041037425629</reso>
<rind>39193.00000000000</rind>
<s2n>2.145250722361351</s2n>
<type>0</type>
</pk>
<pk>
<absi>5573.512671250134</absi>
<area>1353.194455441750</area>
<chisq>77948.13135644000</chisq>
<goodn>4029.777366623045</goodn>
<ind>39075.98242943220</ind>
<lind>39064.00000000000</lind>
<mass>1075.600473377876</mass>
<meth>4</meth>
<reso>9053.564908248585</reso>
<rind>39228.00000000000</rind>
<s2n>36.58121731619428</s2n>
<type>0</type>
</pk>
<pk>
<absi>312.4112095745567</absi>
<area>56.37397823241786</area>
<chisq>6101.313825274719</chisq>
<goodn>26.72973526119632</goodn>
<ind>39180.99889949289</ind>
<lind>39172.00000000000</lind>
<mass>1078.551105211668</mass>
<meth>4</meth>
<reso>10764.48405814481</reso>
<rind>39331.00000000000</rind>
<s2n>2.044715589082984</s2n>
<type>0</type>
</pk>
<pk>
<absi>1034.840561741487</absi>
<area>283.0491455996316</area>
<chisq>8706.449745285470</chisq>
<goodn>366.1303423145457</goodn>
<ind>39431.16210914082</ind>
<lind>39419.00000000000</lind>
<mass>1085.596159327584</mass>
<meth>4</meth>
<reso>7653.599352370617</reso>
<rind>39585.00000000000</rind>
<s2n>6.707033037498297</s2n>
<type>0</type>
</pk>
<pk>
<absi>1008.950430919791</absi>
<area>266.0608133767527</area>
<chisq>15930.08745162484</chisq>
<goodn>174.5154587670519</goodn>
<ind>39607.52247933608</ind>
<lind>39595.00000000000</lind>
<mass>1090.576552627156</mass>
<meth>4</meth>
<reso>7565.402386317233</reso>
<rind>39759.00000000000</rind>
<s2n>6.314395342020857</s2n>
<type>0</type>
</pk>
<pk>
<absi>503.4437787424103</absi>
<area>147.6656523125782</area>
<chisq>22170.57334212493</chisq>
<goodn>19.91440906982051</goodn>
<ind>39889.27282663794</ind>
<lind>39876.00000000000</lind>
<mass>1098.556759146177</mass>
<meth>4</meth>
<reso>6926.621953751004</reso>
<rind>40043.00000000000</rind>
<s2n>3.208080824211379</s2n>
<type>0</type>
</pk>
<pk>
<absi>373.7104319387245</absi>
<area>106.2557920750063</area>
<chisq>7556.600434445599</chisq>
<goodn>22.19345070113012</goodn>
<ind>40348.39266119548</ind>
<lind>40336.00000000000</lind>
<mass>1111.622952375769</mass>
<meth>4</meth>
<reso>7373.999923026850</reso>
<rind>40500.00000000000</rind>
<s2n>2.335874664707207</s2n>
<type>0</type>
</pk>
<pk>
<absi>415.4557643206964</absi>
<area>98.21708653507189</area>
<chisq>12489.86304776567</chisq>
<goodn>20.49951705873288</goodn>
<ind>40450.68051456695</ind>
<lind>40441.00000000000</lind>
<mass>1114.544490868475</mass>
<meth>4</meth>
<reso>7680.835782906533</reso>
<rind>40598.00000000000</rind>
<s2n>2.545483413203640</s2n>
<type>0</type>
</pk>
<pk>
<absi>570.7612348539193</absi>
<area>114.2237402624577</area>
<chisq>14017.85761184460</chisq>
<goodn>32.63520621670745</goodn>
<ind>40487.56006263949</ind>
<lind>40478.00000000000</lind>
<mass>1115.598780886609</mass>
<meth>4</meth>
<reso>9575.645275296713</reso>
<rind>40635.00000000000</rind>
<s2n>3.466682269120683</s2n>
<type>0</type>
</pk>
<pk>
<absi>389.8458412103068</absi>
<area>118.4153925025692</area>
<chisq>15480.97239958382</chisq>
<goodn>15.69022967074734</goodn>
<ind>40944.29539797427</ind>
<lind>40931.00000000000</lind>
<mass>1128.696896714572</mass>
<meth>4</meth>
<reso>6519.254679203955</reso>
<rind>41095.00000000000</rind>
<s2n>2.452568924099003</s2n>
<type>0</type>
</pk>
<pk>
<absi>1652.054501255631</absi>
<area>431.0710356165578</area>
<chisq>19762.06891937472</chisq>
<goodn>477.2227668752355</goodn>
<ind>40978.67642444836</ind>
<lind>40967.00000000000</lind>
<mass>1129.685954219635</mass>
<meth>4</meth>
<reso>8097.753181238487</reso>
<rind>41128.00000000000</rind>
<s2n>10.33557395999572</s2n>
<type>0</type>
</pk>
<pk>
<absi>311.3019262896935</absi>
<area>79.36130111472359</area>
<chisq>9439.392344607271</chisq>
<goodn>13.04266337842631</goodn>
<ind>41461.84777043137</ind>
<lind>41450.00000000000</lind>
<mass>1143.631351100963</mass>
<meth>4</meth>
<reso>9772.967283794143</reso>
<rind>41610.00000000000</rind>
<s2n>1.966056447608214</s2n>
<type>0</type>
</pk>
<pk>
<absi>4162.241916825196</absi>
<area>1033.704346378330</area>
<chisq>17997.09271563137</chisq>
<goodn>4509.111735077454</goodn>
<ind>41669.08924109691</ind>
<lind>41658.00000000000</lind>
<mass>1149.638974405388</mass>
<meth>4</meth>
<reso>9325.661677492273</reso>
<rind>41816.00000000000</rind>
<s2n>26.33061900605303</s2n>
<type>0</type>
</pk>
<pk>
<absi>419.7852208436098</absi>
<area>95.50573695225292</area>
<chisq>9553.779289054786</chisq>
<goodn>36.66303857796616</goodn>
<ind>41771.23925359997</ind>
<lind>41761.00000000000</lind>
<mass>1152.605933430097</mass>
<meth>4</meth>
<reso>9195.320904711265</reso>
<rind>41918.00000000000</rind>
<s2n>2.629205281889641</s2n>
<type>0</type>
</pk>
<pk>
<absi>967.2986602139794</absi>
<area>258.2013476666804</area>
<chisq>11209.01541671125</chisq>
<goodn>204.6477068447794</goodn>
<ind>41875.58596127864</ind>
<lind>41864.00000000000</lind>
<mass>1155.640637374607</mass>
<meth>4</meth>
<reso>7329.873291517908</reso>
<rind>42024.00000000000</rind>
<s2n>5.977685641619011</s2n>
<type>0</type>
</pk>
<pk>
<absi>594.2795415398164</absi>
<area>108.5852560542446</area>
<chisq>4947.905343714512</chisq>
<goodn>108.6150883599270</goodn>
<ind>42423.08729653065</ind>
<lind>42415.00000000000</lind>
<mass>1171.628843844055</mass>
<meth>4</meth>
<reso>13783.57341837092</reso>
<rind>42567.00000000000</rind>
<s2n>3.746999185522686</s2n>
<type>0</type>
</pk>
<pk>
<absi>720.4459420330119</absi>
<area>223.7542101051037</area>
<chisq>5099.628984869115</chisq>
<goodn>263.2199879201984</goodn>
<ind>42695.93871029120</ind>
<lind>42683.00000000000</lind>
<mass>1179.637631763580</mass>
<meth>4</meth>
<reso>8027.462505670191</reso>
<rind>42844.00000000000</rind>
<s2n>4.557586586058556</s2n>
<type>0</type>
</pk>
<pk>
<absi>674.6199659967684</absi>
<area>224.9772600894716</area>
<chisq>20954.15990690572</chisq>
<goodn>47.40129562133313</goodn>
<ind>43207.49248265989</ind>
<lind>43194.00000000000</lind>
<mass>1194.726257264121</mass>
<meth>4</meth>
<reso>6681.457068524113</reso>
<rind>43355.00000000000</rind>
<s2n>4.192528999261824</s2n>
<type>0</type>
</pk>
<pk>
<absi>7515.669018256323</absi>
<area>1929.167820342414</area>
<chisq>28312.80668980979</chisq>
<goodn>20622.00405432215</goodn>
<ind>43341.31103350116</ind>
<lind>43330.00000000000</lind>
<mass>1198.689123368003</mass>
<meth>4</meth>
<reso>9599.350405206646</reso>
<rind>43485.00000000000</rind>
<s2n>47.04515222845657</s2n>
<type>0</type>
</pk>
<pk>
<absi>775.3834464117070</absi>
<area>228.6631622499457</area>
<chisq>11067.23098684826</chisq>
<goodn>94.74311749058646</goodn>
<ind>44078.34651948698</ind>
<lind>44066.00000000000</lind>
<mass>1220.632893254124</mass>
<meth>4</meth>
<reso>8411.090492810901</reso>
<rind>44223.00000000000</rind>
<s2n>4.900140000316960</s2n>
<type>0</type>
</pk>
<pk>
<absi>5117.502745248959</absi>
<area>1611.081118498545</area>
<chisq>18009.66591790416</chisq>
<goodn>18802.59074482558</goodn>
<ind>44278.46882922914</ind>
<lind>44266.00000000000</lind>
<mass>1226.625441774026</mass>
<meth>4</meth>
<reso>8150.092686145904</reso>
<rind>44422.00000000000</rind>
<s2n>31.97745425101897</s2n>
<type>0</type>
</pk>
<pk>
<absi>453.5211501669033</absi>
<area>137.8045719841730</area>
<chisq>9581.315727257819</chisq>
<goodn>31.41632723644724</goodn>
<ind>44480.07933367266</ind>
<lind>44468.00000000000</lind>
<mass>1232.677367447138</mass>
<meth>4</meth>
<reso>9552.005689007821</reso>
<rind>44624.00000000000</rind>
<s2n>2.923527709126796</s2n>
<type>0</type>
</pk>
<pk>
<absi>666.0645023669936</absi>
<area>175.8967146929712</area>
<chisq>6905.252840132173</chisq>
<goodn>130.5795103808741</goodn>
<ind>45009.38642107580</ind>
<lind>44999.00000000000</lind>
<mass>1248.636819575830</mass>
<meth>4</meth>
<reso>10240.33358340525</reso>
<rind>45151.00000000000</rind>
<s2n>4.167751429647698</s2n>
<type>0</type>
</pk>
<pk>
<absi>495.0571006407944</absi>
<area>129.0711667846554</area>
<chisq>5754.190292105156</chisq>
<goodn>54.90478756815278</goodn>
<ind>45141.36515744895</ind>
<lind>45132.00000000000</lind>
<mass>1252.632151252676</mass>
<meth>4</meth>
<reso>9811.309365208543</reso>
<rind>45281.00000000000</rind>
<s2n>2.883818012866354</s2n>
<type>0</type>
</pk>
<pk>
<absi>361.2956194531299</absi>
<area>100.6001685964024</area>
<chisq>12545.85471733644</chisq>
<goodn>16.15429288371352</goodn>
<ind>45570.70719189550</ind>
<lind>45560.00000000000</lind>
<mass>1265.673502499492</mass>
<meth>4</meth>
<reso>9208.263894173313</reso>
<rind>45712.00000000000</rind>
<s2n>2.227506703925108</s2n>
<type>0</type>
</pk>
<pk>
<absi>530.5425440987440</absi>
<area>139.0497640804774</area>
<chisq>14819.38957646689</chisq>
<goodn>28.79533983273820</goodn>
<ind>45638.58867945829</ind>
<lind>45628.00000000000</lind>
<mass>1267.741589416609</mass>
<meth>4</meth>
<reso>9458.356515980520</reso>
<rind>45779.00000000000</rind>
<s2n>3.204920124166127</s2n>
<type>0</type>
</pk>
<pk>
<absi>630.9150850957360</absi>
<area>167.7200284472041</area>
<chisq>29796.40980426782</chisq>
<goodn>25.44645479843774</goodn>
<ind>45899.88245312897</ind>
<lind>45890.00000000000</lind>
<mass>1275.717932639071</mass>
<meth>4</meth>
<reso>9667.683254171854</reso>
<rind>46040.00000000000</rind>
<s2n>3.873217046251162</s2n>
<type>0</type>
</pk>
<pk>
<absi>24834.05327420041</absi>
<area>7526.155316862526</area>
<chisq>65794.89478685260</chisq>
<goodn>226382.0768442492</goodn>
<ind>47070.96419388664</ind>
<lind>47060.00000000000</lind>
<mass>1311.773547850623</mass>
<meth>4</meth>
<reso>9961.225058574481</reso>
<rind>47209.00000000000</rind>
<s2n>144.7982173444491</s2n>
<type>0</type>
</pk>
<pk>
<absi>510.1286226582594</absi>
<area>147.0257601520660</area>
<chisq>7416.701046451388</chisq>
<goodn>68.39529620183946</goodn>
<ind>47585.44092982907</ind>
<lind>47575.00000000000</lind>
<mass>1327.771997987776</mass>
<meth>4</meth>
<reso>10463.86307965132</reso>
<rind>47723.00000000000</rind>
<s2n>2.904703719745218</s2n>
<type>0</type>
</pk>
<pk>
<absi>683.5861600111432</absi>
<area>229.6387997283156</area>
<chisq>12820.46747543116</chisq>
<goodn>77.00523367018400</goodn>
<ind>47776.55876028413</ind>
<lind>47764.00000000000</lind>
<mass>1333.739762843690</mass>
<meth>4</meth>
<reso>9492.622466261018</reso>
<rind>47916.00000000000</rind>
<s2n>3.944887175457162</s2n>
<type>0</type>
</pk>
<pk>
<absi>555.8920357863666</absi>
<area>212.3141675730643</area>
<chisq>9799.866011571965</chisq>
<goodn>87.53695148849330</goodn>
<ind>48825.91342029942</ind>
<lind>48813.00000000000</lind>
<mass>1366.744501037050</mass>
<meth>4</meth>
<reso>8586.195048683547</reso>
<rind>48965.00000000000</rind>
<s2n>3.376588535488070</s2n>
<type>0</type>
</pk>
<pk>
<absi>1224.807455729728</absi>
<area>395.5180145009450</area>
<chisq>10041.35457267435</chisq>
<goodn>624.0523327597630</goodn>
<ind>49360.73432162366</ind>
<lind>49349.00000000000</lind>
<mass>1383.720835069078</mass>
<meth>4</meth>
<reso>10369.34929495695</reso>
<rind>49496.00000000000</rind>
<s2n>7.464137504443145</s2n>
<type>0</type>
</pk>
<pk>
<absi>781.3883043649475</absi>
<area>323.7748751102927</area>
<chisq>8042.548182670925</chisq>
<goodn>235.7462170071448</goodn>
<ind>49453.02047667904</ind>
<lind>49439.00000000000</lind>
<mass>1386.660772809437</mass>
<meth>4</meth>
<reso>7208.721547958755</reso>
<rind>49589.00000000000</rind>
<s2n>4.825557975436376</s2n>
<type>0</type>
</pk>
<pk>
<absi>1899.964261607237</absi>
<area>674.3690988281257</area>
<chisq>12339.03635850649</chisq>
<goodn>1364.864569826008</goodn>
<ind>49674.16473583276</ind>
<lind>49662.00000000000</lind>
<mass>1393.718385791479</mass>
<meth>4</meth>
<reso>9846.114392226515</reso>
<rind>49809.00000000000</rind>
<s2n>11.63982975804603</s2n>
<type>0</type>
</pk>
<pk>
<absi>675.7657093437268</absi>
<area>162.4291852134914</area>
<chisq>23772.23313870875</chisq>
<goodn>47.16495252195355</goodn>
<ind>49923.38151715460</ind>
<lind>49915.00000000000</lind>
<mass>1401.693340629931</mass>
<meth>4</meth>
<reso>11564.23961952561</reso>
<rind>50056.00000000000</rind>
<s2n>3.973193128150371</s2n>
<type>0</type>
</pk>
<pk>
<absi>1104.288398244639</absi>
<area>421.7625820298035</area>
<chisq>10534.90951641085</chisq>
<goodn>508.5296857250107</goodn>
<ind>50114.65524252807</ind>
<lind>50102.00000000000</lind>
<mass>1407.829518826815</mass>
<meth>4</meth>
<reso>9004.897030886688</reso>
<rind>50251.00000000000</rind>
<s2n>6.650435822619915</s2n>
<type>0</type>
</pk>
<pk>
<absi>504.3042710952246</absi>
<area>155.1583301496812</area>
<chisq>7201.741422886695</chisq>
<goodn>57.98041332382102</goodn>
<ind>50170.94926085390</ind>
<lind>50161.00000000000</lind>
<mass>1409.638013575502</mass>
<meth>4</meth>
<reso>7921.256558209558</reso>
<rind>50303.00000000000</rind>
<s2n>3.072614414503899</s2n>
<type>0</type>
</pk>
<pk>
<absi>587.5812474221472</absi>
<area>202.9827532814653</area>
<chisq>12621.21679612587</chisq>
<goodn>48.32010992913021</goodn>
<ind>50825.74203543502</ind>
<lind>50814.00000000000</lind>
<mass>1430.758938155983</mass>
<meth>4</meth>
<reso>8084.610836056771</reso>
<rind>50959.00000000000</rind>
<s2n>3.504987800848047</s2n>
<type>0</type>
</pk>
<pk>
<absi>799.1453190449636</absi>
<area>218.1195369214626</area>
<chisq>10051.04414909826</chisq>
<goodn>174.0094392253814</goodn>
<ind>51377.75139965319</ind>
<lind>51369.00000000000</lind>
<mass>1448.686289606943</mass>
<meth>4</meth>
<reso>13119.51547442111</reso>
<rind>51508.00000000000</rind>
<s2n>4.684630223922540</s2n>
<type>0</type>
</pk>
<pk>
<absi>8239.733757479517</absi>
<area>2981.084311175499</area>
<chisq>36965.43541368871</chisq>
<goodn>47091.12905078824</goodn>
<ind>51964.45760747652</ind>
<lind>51953.00000000000</lind>
<mass>1467.862619425399</mass>
<meth>4</meth>
<reso>10301.19523426719</reso>
<rind>52096.00000000000</rind>
<s2n>47.22713819478094</s2n>
<type>0</type>
</pk>
<pk>
<absi>964.3691844199102</absi>
<area>354.3991601884083</area>
<chisq>17907.76909369678</chisq>
<goodn>186.9991810690219</goodn>
<ind>52205.64472600355</ind>
<lind>52194.00000000000</lind>
<mass>1475.782258937139</mass>
<meth>4</meth>
<reso>8691.159637135890</reso>
<rind>52338.00000000000</rind>
<s2n>5.657519157344947</s2n>
<type>0</type>
</pk>
<pk>
<absi>979.9107258170305</absi>
<area>405.3449344504520</area>
<chisq>11210.97653374013</chisq>
<goodn>339.1411218560262</goodn>
<ind>52450.22408617809</ind>
<lind>52437.00000000000</lind>
<mass>1483.835006704168</mass>
<meth>4</meth>
<reso>8965.764907970692</reso>
<rind>52584.00000000000</rind>
<s2n>5.840031172677199</s2n>
<type>0</type>
</pk>
<pk>
<absi>401.3952712190636</absi>
<area>204.4702573089817</area>
<chisq>11601.61488734012</chisq>
<goodn>31.51100052004843</goodn>
<ind>52629.84542638787</ind>
<lind>52614.00000000000</lind>
<mass>1489.762948746864</mass>
<meth>4</meth>
<reso>6006.850038462827</reso>
<rind>52766.00000000000</rind>
<s2n>2.407550912193604</s2n>
<type>0</type>
</pk>
<pk>
<absi>2117.092495570301</absi>
<area>804.3501963871729</area>
<chisq>18675.02178788617</chisq>
<goodn>1267.262988716004</goodn>
<ind>52872.84190058804</ind>
<lind>52861.00000000000</lind>
<mass>1497.801198632520</mass>
<meth>4</meth>
<reso>9579.301215208890</reso>
<rind>53003.00000000000</rind>
<s2n>12.71866439353108</s2n>
<type>0</type>
</pk>
<pk>
<absi>401.9312856008648</absi>
<area>216.4477309432912</area>
<chisq>6761.222096591466</chisq>
<goodn>71.55672123100626</goodn>
<ind>53113.33374420046</ind>
<lind>53097.00000000000</lind>
<mass>1505.777852437538</mass>
<meth>4</meth>
<reso>7525.077551374532</reso>
<rind>53249.00000000000</rind>
<s2n>2.414206011242305</s2n>
<type>0</type>
</pk>
<pk>
<absi>808.6064182652560</absi>
<area>280.6739037571816</area>
<chisq>20883.15657739443</chisq>
<goodn>88.31194879188728</goodn>
<ind>53295.26436813676</ind>
<lind>53285.00000000000</lind>
<mass>1511.826191883066</mass>
<meth>4</meth>
<reso>11642.97489640076</reso>
<rind>53425.00000000000</rind>
<s2n>4.850761334152312</s2n>
<type>0</type>
</pk>
<pk>
<absi>561.8997447180718</absi>
<area>168.6706032073464</area>
<chisq>6095.843410037769</chisq>
<goodn>111.5058807727436</goodn>
<ind>53832.08434369681</ind>
<lind>53823.00000000000</lind>
<mass>1529.743470238522</mass>
<meth>4</meth>
<reso>9594.482646588294</reso>
<rind>53959.00000000000</rind>
<s2n>3.431473007165826</s2n>
<type>0</type>
</pk>
<pk>
<absi>1231.194349855367</absi>
<area>509.0683812564327</area>
<chisq>4337.014012116023</chisq>
<goodn>1483.956678564790</goodn>
<ind>54040.75223284513</ind>
<lind>54028.00000000000</lind>
<mass>1536.736551946412</mass>
<meth>4</meth>
<reso>9540.482816619404</reso>
<rind>54170.00000000000</rind>
<s2n>7.490104164559236</s2n>
<type>0</type>
</pk>
<pk>
<absi>295.4178927576813</absi>
<area>124.5136762246894</area>
<chisq>11254.06664194262</chisq>
<goodn>15.32482363419279</goodn>
<ind>55049.73392750873</ind>
<lind>55037.00000000000</lind>
<mass>1570.775110028016</mass>
<meth>4</meth>
<reso>6780.643504509058</reso>
<rind>55179.00000000000</rind>
<s2n>1.746812454930550</s2n>
<type>0</type>
</pk>
<pk>
<absi>584.8452750280070</absi>
<area>235.3749438541742</area>
<chisq>5488.638766443669</chisq>
<goodn>173.5750105674120</goodn>
<ind>55929.13440507856</ind>
<lind>55917.00000000000</lind>
<mass>1600.745719489898</mass>
<meth>4</meth>
<reso>10794.84568043207</reso>
<rind>56085.00000000000</rind>
<s2n>3.397083546465118</s2n>
<type>0</type>
</pk>
<pk>
<absi>947.4984235027056</absi>
<area>397.1900380805987</area>
<chisq>13778.69280006093</chisq>
<goodn>303.7770136057588</goodn>
<ind>56599.74410813766</ind>
<lind>56588.00000000000</lind>
<mass>1623.790576841913</mass>
<meth>4</meth>
<reso>9990.239885496101</reso>
<rind>56755.00000000000</rind>
<s2n>5.490312402512213</s2n>
<type>0</type>
</pk>
<pk>
<absi>740.1066649382912</absi>
<area>318.6494451712612</area>
<chisq>9941.089797488916</chisq>
<goodn>193.9827235264586</goodn>
<ind>56948.68211777171</ind>
<lind>56937.00000000000</lind>
<mass>1635.846518633995</mass>
<meth>4</meth>
<reso>10630.52346597483</reso>
<rind>57102.00000000000</rind>
<s2n>4.334332911919269</s2n>
<type>0</type>
</pk>
<pk>
<absi>4348.247535525204</absi>
<area>2154.455914115908</area>
<chisq>28493.53620255377</chisq>
<goodn>11729.17256663399</goodn>
<ind>57066.48724235816</ind>
<lind>57053.00000000000</lind>
<mass>1639.926780221065</mass>
<meth>4</meth>
<reso>9324.396954844047</reso>
<rind>57222.00000000000</rind>
<s2n>25.36862366745010</s2n>
<type>0</type>
</pk>
<pk>
<absi>1797.702971169410</absi>
<area>847.7889008851389</area>
<chisq>10011.87141006826</chisq>
<goodn>2183.443884310985</goodn>
<ind>57206.57733089606</ind>
<lind>57194.00000000000</lind>
<mass>1644.785499936780</mass>
<meth>4</meth>
<reso>9499.970580522315</reso>
<rind>57361.00000000000</rind>
<s2n>10.58002256325272</s2n>
<type>0</type>
</pk>
<pk>
<absi>366.5942957475898</absi>
<area>166.3637293553529</area>
<chisq>5862.626381468421</chisq>
<goodn>76.63673068681872</goodn>
<ind>57292.78798273663</ind>
<lind>57281.00000000000</lind>
<mass>1647.779094346468</mass>
<meth>4</meth>
<reso>9119.188127615631</reso>
<rind>57446.00000000000</rind>
<s2n>2.207840946575126</s2n>
<type>0</type>
</pk>
<pk>
<absi>555.4012918646445</absi>
<area>289.0538902069416</area>
<chisq>7962.315762541129</chisq>
<goodn>111.8080320505051</goodn>
<ind>57579.55008768156</ind>
<lind>57566.00000000000</lind>
<mass>1657.756221291961</mass>
<meth>4</meth>
<reso>9242.981912028392</reso>
<rind>57733.00000000000</rind>
<s2n>3.328887016972117</s2n>
<type>0</type>
</pk>
<pk>
<absi>516.5306965681956</absi>
<area>244.3749126588766</area>
<chisq>10261.45998751984</chisq>
<goodn>100.0825056807976</goodn>
<ind>57666.84082142025</ind>
<lind>57654.00000000000</lind>
<mass>1660.799238267435</mass>
<meth>4</meth>
<reso>8400.242143445572</reso>
<rind>57820.00000000000</rind>
<s2n>3.191182608081703</s2n>
<type>0</type>
</pk>
<pk>
<absi>332.4375722672635</absi>
<area>185.8124227087025</area>
<chisq>5079.811054415944</chisq>
<goodn>59.51632228717280</goodn>
<ind>59655.30340439113</ind>
<lind>59641.00000000000</lind>
<mass>1730.872777548602</mass>
<meth>4</meth>
<reso>9787.621748891061</reso>
<rind>59807.00000000000</rind>
<s2n>2.051976564665224</s2n>
<type>0</type>
</pk>
<pk>
<absi>957.3022932300272</absi>
<area>604.0817422506424</area>
<chisq>17432.70262792984</chisq>
<goodn>222.8935396457348</goodn>
<ind>59991.77118545903</ind>
<lind>59976.00000000000</lind>
<mass>1742.872876024112</mass>
<meth>4</meth>
<reso>5491.713154280257</reso>
<rind>60144.00000000000</rind>
<s2n>5.849051154932339</s2n>
<type>0</type>
</pk>
<pk>
<absi>787.2783221632612</absi>
<area>461.2699929382704</area>
<chisq>8419.822209188527</chisq>
<goodn>387.0083663183449</goodn>
<ind>60073.92544341288</ind>
<lind>60059.00000000000</lind>
<mass>1745.809186096949</mass>
<meth>4</meth>
<reso>7788.492490000379</reso>
<rind>60226.00000000000</rind>
<s2n>4.813172179142474</s2n>
<type>0</type>
</pk>
<pk>
<absi>386.9564419934209</absi>
<area>175.2383059177658</area>
<chisq>8090.525861690246</chisq>
<goodn>47.15748471685746</goodn>
<ind>60271.50131579200</ind>
<lind>60260.00000000000</lind>
<mass>1752.880928168487</mass>
<meth>4</meth>
<reso>8459.667091911953</reso>
<rind>60421.00000000000</rind>
<s2n>2.260159687916809</s2n>
<type>0</type>
</pk>
<pk>
<absi>828.6835165044957</absi>
<area>603.3119169123431</area>
<chisq>7628.476951361948</chisq>
<goodn>444.0284306636481</goodn>
<ind>60772.76503218891</ind>
<lind>60755.00000000000</lind>
<mass>1770.886440076268</mass>
<meth>4</meth>
<reso>6881.872160889741</reso>
<rind>60926.00000000000</rind>
<s2n>4.887975043703245</s2n>
<type>0</type>
</pk>
<pk>
<absi>2774.838046892707</absi>
<area>1752.552850562787</area>
<chisq>15691.95287619782</chisq>
<goodn>6849.300265798604</goodn>
<ind>61188.41350904611</ind>
<lind>61173.00000000000</lind>
<mass>1785.886271557121</mass>
<meth>4</meth>
<reso>8352.680247383081</reso>
<rind>61339.00000000000</rind>
<s2n>16.06895118899454</s2n>
<type>0</type>
</pk>
<pk>
<absi>1031.264678352869</absi>
<area>707.8266670409934</area>
<chisq>18007.78366437361</chisq>
<goodn>297.5561798540379</goodn>
<ind>61383.01662592651</ind>
<lind>61366.00000000000</lind>
<mass>1792.930765860036</mass>
<meth>4</meth>
<reso>6893.033720340282</reso>
<rind>61534.00000000000</rind>
<s2n>6.090311379557874</s2n>
<type>0</type>
</pk>
<pk>
<absi>347.7230486381632</absi>
<area>233.8364965912777</area>
<chisq>7594.390737150740</chisq>
<goodn>52.74858637373550</goodn>
<ind>61603.02190722973</ind>
<lind>61587.00000000000</lind>
<mass>1800.911467351990</mass>
<meth>4</meth>
<reso>9522.683603867608</reso>
<rind>61755.00000000000</rind>
<s2n>2.057590891362928</s2n>
<type>0</type>
</pk>
<pk>
<absi>310.1080814483144</absi>
<area>169.8383202123283</area>
<chisq>5618.502942996845</chisq>
<goodn>46.97354550658853</goodn>
<ind>61686.21553395582</ind>
<lind>61673.00000000000</lind>
<mass>1803.933928813017</mass>
<meth>4</meth>
<reso>10305.75043573143</reso>
<rind>61835.00000000000</rind>
<s2n>1.826642855935029</s2n>
<type>0</type>
</pk>
<pk>
<absi>490.5563927063163</absi>
<area>317.0626566633698</area>
<chisq>5128.806791403616</chisq>
<goodn>181.9446385099693</goodn>
<ind>61794.51899173493</ind>
<lind>61779.00000000000</lind>
<mass>1807.872431095207</mass>
<meth>4</meth>
<reso>8836.593800964734</reso>
<rind>61944.00000000000</rind>
<s2n>2.844192759433938</s2n>
<type>0</type>
</pk>
<pk>
<absi>364.9068374297451</absi>
<area>271.0624828672965</area>
<chisq>12210.35494660363</chisq>
<goodn>29.72117631419090</goodn>
<ind>62617.28116061616</ind>
<lind>62600.00000000000</lind>
<mass>1837.932500651914</mass>
<meth>4</meth>
<reso>7244.606848069205</reso>
<rind>62769.00000000000</rind>
<s2n>2.168670887094878</s2n>
<type>0</type>
</pk>
<pk>
<absi>761.2666413513867</absi>
<area>411.7542212688998</area>
<chisq>12741.36298926146</chisq>
<goodn>203.2038854146388</goodn>
<ind>63051.79657509142</ind>
<lind>63039.00000000000</lind>
<mass>1853.907575160717</mass>
<meth>4</meth>
<reso>9324.463314813451</reso>
<rind>63198.00000000000</rind>
<s2n>4.545588542117907</s2n>
<type>0</type>
</pk>
<pk>
<absi>492.6614657105706</absi>
<area>456.5671700661662</area>
<chisq>8273.098429233931</chisq>
<goodn>96.09652635153917</goodn>
<ind>63649.67520760917</ind>
<lind>63629.00000000000</lind>
<mass>1876.001513078190</mass>
<meth>4</meth>
<reso>6313.567348448473</reso>
<rind>63804.00000000000</rind>
<s2n>2.996824951619636</s2n>
<type>0</type>
</pk>
<pk>
<absi>378.1675707420337</absi>
<area>248.3737824312687</area>
<chisq>5796.887978210316</chisq>
<goodn>97.16610549066841</goodn>
<ind>64078.30876962491</ind>
<lind>64063.00000000000</lind>
<mass>1891.921573779096</mass>
<meth>4</meth>
<reso>7441.664375585216</reso>
<rind>64225.00000000000</rind>
<s2n>2.346057863434229</s2n>
<type>0</type>
</pk>
<pk>
<absi>5841.885629234282</absi>
<area>5194.723523806306</area>
<chisq>26979.88056197537</chisq>
<goodn>14929.26017282954</goodn>
<ind>64268.35028762995</ind>
<lind>64248.00000000000</lind>
<mass>1899.001466018900</mass>
<meth>4</meth>
<reso>6508.824825970628</reso>
<rind>64418.00000000000</rind>
<s2n>36.61062644929601</s2n>
<type>0</type>
</pk>
<pk>
<absi>2264.493364555056</absi>
<area>2015.286781121019</area>
<chisq>17541.99234271998</chisq>
<goodn>2830.063822357412</goodn>
<ind>64562.04437028777</ind>
<lind>64542.00000000000</lind>
<mass>1909.968832063933</mass>
<meth>4</meth>
<reso>6157.606527850122</reso>
<rind>64712.00000000000</rind>
<s2n>14.35783106095487</s2n>
<type>0</type>
</pk>
<pk>
<absi>670.7352402427863</absi>
<area>910.1102466296510</area>
<chisq>15465.99466598079</chisq>
<goodn>250.1427323626562</goodn>
<ind>64662.46927617127</ind>
<lind>64637.00000000000</lind>
<mass>1913.726212100174</mass>
<meth>4</meth>
<reso>4812.057168548016</reso>
<rind>64817.00000000000</rind>
<s2n>4.514291832031527</s2n>
<type>0</type>
</pk>
<pk>
<absi>573.7027234763800</absi>
<area>941.3115356973394</area>
<chisq>20070.74365094569</chisq>
<goodn>186.8150898108896</goodn>
<ind>64748.48122359649</ind>
<lind>64717.00000000000</lind>
<mass>1916.947263336663</mass>
<meth>4</meth>
<reso>3667.482169806639</reso>
<rind>64908.00000000000</rind>
<s2n>4.018701572403800</s2n>
<type>0</type>
</pk>
<pk>
<absi>8222.338491342591</absi>
<area>8492.295055485292</area>
<chisq>48347.28621161165</chisq>
<goodn>16773.90856944983</goodn>
<ind>68113.91199894674</ind>
<lind>68092.00000000000</lind>
<mass>2045.100716968719</mass>
<meth>4</meth>
<reso>6120.043215990896</reso>
<rind>68261.00000000000</rind>
<s2n>64.52346285282317</s2n>
<type>0</type>
</pk>
<pk>
<absi>456.0389751316674</absi>
<area>419.1653763986077</area>
<chisq>8441.557359376086</chisq>
<goodn>143.5316899059045</goodn>
<ind>68370.55839715617</ind>
<lind>68351.00000000000</lind>
<mass>2055.043445419173</mass>
<meth>4</meth>
<reso>6930.539387816017</reso>
<rind>68516.00000000000</rind>
<s2n>3.656872864789989</s2n>
<type>0</type>
</pk>
<pk>
<absi>548.8526957150806</absi>
<area>504.1909408706705</area>
<chisq>3668.031789457976</chisq>
<goodn>515.9125991149671</goodn>
<ind>68679.54836947682</ind>
<lind>68660.00000000000</lind>
<mass>2067.045936063624</mass>
<meth>4</meth>
<reso>7262.083258432102</reso>
<rind>68825.00000000000</rind>
<s2n>4.557991320336882</s2n>
<type>0</type>
</pk>
<pk>
<absi>299.3627035040911</absi>
<area>274.5161603623038</area>
<chisq>4272.045343379420</chisq>
<goodn>109.9698714401190</goodn>
<ind>68882.88960523765</ind>
<lind>68864.00000000000</lind>
<mass>2074.963605607200</mass>
<meth>4</meth>
<reso>6967.264556162641</reso>
<rind>69029.00000000000</rind>
<s2n>2.521607252013063</s2n>
<type>0</type>
</pk>
<pk>
<absi>296.5978830109076</absi>
<area>317.0270926009234</area>
<chisq>4420.331988792322</chisq>
<goodn>100.3745430791835</goodn>
<ind>71695.13025963363</ind>
<lind>71673.00000000000</lind>
<mass>2186.014991206311</mass>
<meth>4</meth>
<reso>5674.735650184606</reso>
<rind>71838.00000000000</rind>
<s2n>2.878424768084766</s2n>
<type>0</type>
</pk>
<pk>
<absi>217.6912996935714</absi>
<area>241.5915304212320</area>
<chisq>3309.393339646273</chisq>
<goodn>63.91150839066442</goodn>
<ind>72118.29252958436</ind>
<lind>72096.00000000000</lind>
<mass>2202.975088518279</mass>
<meth>4</meth>
<reso>5852.317399433649</reso>
<rind>72261.00000000000</rind>
<s2n>2.108407421647106</s2n>
<type>0</type>
</pk>
<pk>
<absi>227.7203915004400</absi>
<area>198.1607817579045</area>
<chisq>3156.664284354909</chisq>
<goodn>57.15168623553555</goodn>
<ind>72666.31785684964</ind>
<lind>72649.00000000000</lind>
<mass>2225.036812383296</mass>
<meth>4</meth>
<reso>8350.206058931384</reso>
<rind>72829.00000000000</rind>
<s2n>2.230799377507480</s2n>
<type>0</type>
</pk>
<pk>
<absi>283.0720294216740</absi>
<area>363.5781493210664</area>
<chisq>3649.061761352925</chisq>
<goodn>139.5115447064781</goodn>
<ind>77677.00706827593</ind>
<lind>77654.00000000000</lind>
<mass>2431.836374368765</mass>
<meth>4</meth>
<reso>5246.928876496299</reso>
<rind>77837.00000000000</rind>
<s2n>3.252600818179716</s2n>
<type>0</type>
</pk>
<pk>
<absi>461.2296783724709</absi>
<area>585.0680759902409</area>
<chisq>3936.134657976413</chisq>
<goodn>218.1336725507881</goodn>
<ind>78132.45017879107</ind>
<lind>78109.00000000000</lind>
<mass>2451.087762833436</mass>
<meth>4</meth>
<reso>6412.668251298092</reso>
<rind>78295.00000000000</rind>
<s2n>5.256239377420481</s2n>
<type>0</type>
</pk>
<pk>
<absi>172.2499322859052</absi>
<area>135.5482190004547</area>
<chisq>2732.471178661991</chisq>
<goodn>48.40686506311471</goodn>
<ind>78838.53613855752</ind>
<lind>78825.00000000000</lind>
<mass>2481.083425727107</mass>
<meth>4</meth>
<reso>8222.806870257407</reso>
<rind>78990.00000000000</rind>
<s2n>1.949256093085023</s2n>
<type>0</type>
</pk>
<pk>
<absi>170.3789399773462</absi>
<area>217.3866462809633</area>
<chisq>5489.925477822158</chisq>
<goodn>43.97294924648946</goodn>
<ind>80583.63211826726</ind>
<lind>80563.00000000000</lind>
<mass>2555.998670281711</mass>
<meth>4</meth>
<reso>6610.460553378722</reso>
<rind>80739.00000000000</rind>
<s2n>2.067373924951626</s2n>
<type>0</type>
</pk>
<pk>
<absi>1112.173311087431</absi>
<area>1440.409478232815</area>
<chisq>8163.105096701445</chisq>
<goodn>2490.133709496158</goodn>
<ind>80672.71627064026</ind>
<lind>80650.00000000000</lind>
<mass>2559.852787732027</mass>
<meth>4</meth>
<reso>6397.471829603349</reso>
<rind>80830.00000000000</rind>
<s2n>13.42198709828344</s2n>
<type>0</type>
</pk>
<pk>
<absi>177.0066645676878</absi>
<area>311.5571165878091</area>
<chisq>2843.424623691653</chisq>
<goodn>97.33542031349850</goodn>
<ind>86225.36489907072</ind>
<lind>86197.00000000000</lind>
<mass>2805.798227182346</mass>
<meth>4</meth>
<reso>5670.879336242641</reso>
<rind>86381.00000000000</rind>
<s2n>2.713873489820281</s2n>
<type>0</type>
</pk>
</pklist>
