# Supplementary material for: A database application for pre-processing, storage and comparison of mass spectra derived from patients and controls
Source: BMC Bioinformatics. 2006 Sep 5;7:403. doi: 10.1186/1471-2105-7-403 (PMC1594579; doi:10.1186/1471-2105-7-403)
Supplement: Additional file 4 — Bruker Daltonics data for testing the application (fid files) [file 1471-2105-7-403-S4.zip › testdata/1CSF10/0_A10_1SRef/pdata/1/peaks]

PATH=/D=/data/dekker/CSFexperimen, NAME=CSF10, EXPNO=0_A10_1SRef, PROCNO= 1
PC=2.5
################# REGION LIST ####################
#RegionType   M1(m/z)     M2(m/z)    MI(rel. int.)  MAXI(rel. int.)
Negative    258.2653   3073.9867      0.0000        1.5000
Positive    258.2653   3073.9867      0.0000        1.4286
################# PEAK LISTING #####################
#  ADDRESS          MASS              RELATIVE
#                  [m/z]              INTENSITY
     1            1536.7678           0.0497
     2            1497.8312           0.0807
     3            1910.0319           0.0894
     4            1149.6872           0.1508
     5            1785.9328           0.1041
     6            2560.0914           0.0605
     7             379.5237           0.4858
     8             505.4620           0.1248
     9            1075.6583           0.2063
    10            1639.9614           0.1579
    11             401.5403           0.3885
    12             425.5493           0.1534
    13            1899.0635           0.2154
    14             409.6339           1.0271
    15            1226.6655           0.1835
    16            1198.7323           0.2689
    17             568.3049           0.2035
    18            2045.1883           0.3215
    19             927.5725           0.4819
    20            1467.8926           0.2925
    21            1311.8078           0.8713
