# Supplementary material for: A database application for pre-processing, storage and comparison of mass spectra derived from patients and controls
Source: BMC Bioinformatics. 2006 Sep 5;7:403. doi: 10.1186/1471-2105-7-403 (PMC1594579; doi:10.1186/1471-2105-7-403)
Supplement: Additional file 4 — Bruker Daltonics data for testing the application (fid files) [file 1471-2105-7-403-S4.zip › testdata/1CSF10/0_A10_2SRef/pdata/1/peaklist.xml]

<?xml version="1.0"?>
<pklist version="1.0" creator="XMASS 5.1" shots="390" date="2003-10-01 07:29:57">
<pk>
<absi>11927.73000000000</absi>
<area>1228.640000000000</area>
<ave_adev>144.7300000000000</ave_adev>
<chisq>321845.8500000000</chisq>
<goodn>579.3900000000000</goodn>
<ind>7964.283214900000</ind>
<lind>7904.286611800000</lind>
<ly>5963.870000000000</ly>
<mass>379.4774747000000</mass>
<meth>4</meth>
<noise>144.7300000000000</noise>
<reli>0.3100000000000000</reli>
<reso>4890.820000000000</reso>
<rind>8375.954317800000</rind>
<ry>5963.870000000000</ry>
<s2n>81.51000000000001</s2n>
<type>0</type>
</pk>
<pk>
<absi>15740.09000000000</absi>
<area>1727.680000000000</area>
<ave_adev>168.8000000000000</ave_adev>
<chisq>140691.8100000000</chisq>
<goodn>3424.580000000000</goodn>
<ind>9264.340143199999</ind>
<lind>9206.011533200001</lind>
<ly>7870.040000000000</ly>
<mass>401.4702353000000</mass>
<meth>4</meth>
<noise>168.8000000000000</noise>
<reli>0.4100000000000000</reli>
<reso>5046.090000000000</reso>
<rind>9665.448180199999</rind>
<ry>7870.040000000000</ry>
<s2n>92.28000000000000</s2n>
<type>0</type>
</pk>
<pk>
<absi>40900.70000000000</absi>
<area>6159.130000000000</area>
<ave_adev>169.2200000000000</ave_adev>
<chisq>2866921.140000000</chisq>
<goodn>4357.630000000000</goodn>
<ind>9733.732938400000</ind>
<lind>9675.983979299999</lind>
<ly>20450.35000000000</ly>
<mass>409.5629988000000</mass>
<meth>4</meth>
<noise>169.2200000000000</noise>
<reli>1.070000000000000</reli>
<reso>3595.900000000000</reso>
<rind>10142.22036750000</rind>
<ry>20450.35000000000</ry>
<s2n>240.7200000000000</s2n>
<type>0</type>
</pk>
<pk>
<absi>3311.420000000000</absi>
<area>392.6300000000000</area>
<ave_adev>159.2400000000000</ave_adev>
<chisq>8519.540000000001</chisq>
<goodn>1800.750000000000</goodn>
<ind>10645.69486790000</ind>
<lind>10589.03973860000</lind>
<ly>1655.710000000000</ly>
<mass>425.5168337000000</mass>
<meth>4</meth>
<noise>159.2400000000000</noise>
<reli>0.09000000000000000</reli>
<reso>4592.540000000000</reso>
<rind>11040.20034200000</rind>
<ry>1655.710000000000</ry>
<s2n>19.77000000000000</s2n>
<type>0</type>
</pk>
<pk>
<absi>4029.060000000000</absi>
<area>769.9100000000000</area>
<ave_adev>177.0000000000000</ave_adev>
<chisq>46727.96000000000</chisq>
<goodn>878.3400000000000</goodn>
<ind>18141.41710320000</ind>
<lind>18092.39281150000</lind>
<ly>2014.530000000000</ly>
<mass>568.1909359000000</mass>
<meth>4</meth>
<noise>177.0000000000000</noise>
<reli>0.1100000000000000</reli>
<reso>4355.210000000000</reso>
<rind>18491.65273400000</rind>
<ry>2014.530000000000</ry>
<s2n>21.55000000000000</s2n>
<type>0</type>
</pk>
<pk>
<absi>2843.280000000000</absi>
<area>573.8400000000000</area>
<ave_adev>157.5600000000000</ave_adev>
<chisq>9370.250000000000</chisq>
<goodn>1484.580000000000</goodn>
<ind>22290.72447300000</ind>
<lind>22245.10098940000</lind>
<ly>1421.640000000000</ly>
<mass>656.0192135999999</mass>
<meth>4</meth>
<noise>157.5600000000000</noise>
<reli>0.07000000000000001</reli>
<reso>4891.900000000000</reso>
<rind>22660.62089370000</rind>
<ry>1421.640000000000</ry>
<s2n>16.83000000000000</s2n>
<type>0</type>
</pk>
<pk>
<absi>8023.690000000000</absi>
<area>1942.870000000000</area>
<ave_adev>157.5000000000000</ave_adev>
<chisq>29979.22000000000</chisq>
<goodn>18378.35000000000</goodn>
<ind>33597.63708520000</ind>
<lind>33559.26523510000</lind>
<ly>4011.850000000000</ly>
<mass>927.3561060000000</mass>
<meth>4</meth>
<noise>157.5000000000000</noise>
<reli>0.2100000000000000</reli>
<reso>6662.910000000000</reso>
<rind>33911.56757000000</rind>
<ry>4011.850000000000</ry>
<s2n>49.68000000000000</s2n>
<type>0</type>
</pk>
<pk>
<absi>3398.320000000000</absi>
<area>899.1000000000000</area>
<ave_adev>161.5300000000000</ave_adev>
<chisq>26053.46000000000</chisq>
<goodn>1346.620000000000</goodn>
<ind>39067.18650860000</ind>
<lind>39031.55365210000</lind>
<ly>1699.160000000000</ly>
<mass>1075.412291700000</mass>
<meth>4</meth>
<noise>161.5300000000000</noise>
<reli>0.09000000000000000</reli>
<reso>7359.040000000000</reso>
<rind>39360.45818100000</rind>
<ry>1699.160000000000</ry>
<s2n>19.73000000000000</s2n>
<type>0</type>
</pk>
<pk>
<absi>2401.080000000000</absi>
<area>715.5900000000000</area>
<ave_adev>169.7500000000000</ave_adev>
<chisq>15332.46000000000</chisq>
<goodn>598.8800000000000</goodn>
<ind>41660.36502270000</ind>
<lind>41625.89845410000</lind>
<ly>1200.540000000000</ly>
<mass>1149.435156500000</mass>
<meth>4</meth>
<noise>169.7500000000000</noise>
<reli>0.06000000000000000</reli>
<reso>6596.410000000000</reso>
<rind>41983.45052890000</rind>
<ry>1200.540000000000</ry>
<s2n>12.84000000000000</s2n>
<type>0</type>
</pk>
<pk>
<absi>5065.050000000000</absi>
<area>1497.800000000000</area>
<ave_adev>175.9400000000000</ave_adev>
<chisq>22216.45000000000</chisq>
<goodn>4417.520000000000</goodn>
<ind>43332.28447760000</ind>
<lind>43298.53017240000</lind>
<ly>2532.530000000000</ly>
<mass>1198.465836800000</mass>
<meth>4</meth>
<noise>175.9400000000000</noise>
<reli>0.1300000000000000</reli>
<reso>7661.290000000000</reso>
<rind>43645.68692060000</rind>
<ry>2532.530000000000</ry>
<s2n>27.47000000000000</s2n>
<type>0</type>
</pk>
<pk>
<absi>3254.840000000000</absi>
<area>1023.560000000000</area>
<ave_adev>178.8900000000000</ave_adev>
<chisq>12372.43000000000</chisq>
<goodn>1895.940000000000</goodn>
<ind>44269.33155830000</ind>
<lind>44235.96370990000</lind>
<ly>1627.420000000000</ly>
<mass>1226.393169500000</mass>
<meth>4</meth>
<noise>178.8900000000000</noise>
<reli>0.09000000000000000</reli>
<reso>7558.380000000000</reso>
<rind>44580.35540260000</rind>
<ry>1627.420000000000</ry>
<s2n>16.86000000000000</s2n>
<type>0</type>
</pk>
<pk>
<absi>15260.59000000000</absi>
<area>5359.910000000000</area>
<ave_adev>178.0300000000000</ave_adev>
<chisq>127816.2400000000</chisq>
<goodn>42448.97000000000</goodn>
<ind>47061.49929490000</ind>
<lind>47029.23219750000</lind>
<ly>7630.300000000000</ly>
<mass>1311.515635100000</mass>
<meth>4</meth>
<noise>178.0300000000000</noise>
<reli>0.4000000000000000</reli>
<reso>8075.420000000000</reso>
<rind>47362.45731980000</rind>
<ry>7630.300000000000</ry>
<s2n>84.29000000000001</s2n>
<type>0</type>
</pk>
<pk>
<absi>1870.130000000000</absi>
<area>625.3900000000000</area>
<ave_adev>171.3100000000000</ave_adev>
<chisq>7070.100000000000</chisq>
<goodn>600.0400000000000</goodn>
<ind>49664.83943810000</ind>
<lind>49633.53511030000</lind>
<ly>935.0700000000001</ly>
<mass>1393.452422900000</mass>
<meth>4</meth>
<noise>171.3100000000000</noise>
<reli>0.05000000000000000</reli>
<reso>8841.580000000000</reso>
<rind>49957.85691860000</rind>
<ry>935.0700000000001</ry>
<s2n>9.420000000000000</s2n>
<type>0</type>
</pk>
<pk>
<absi>5410.970000000000</absi>
<area>2265.260000000000</area>
<ave_adev>179.0100000000000</ave_adev>
<chisq>32520.71000000000</chisq>
<goodn>7646.570000000000</goodn>
<ind>51954.63917460000</ind>
<lind>51924.13533460000</lind>
<ly>2705.480000000000</ly>
<mass>1467.571571100000</mass>
<meth>4</meth>
<noise>179.0100000000000</noise>
<reli>0.1400000000000000</reli>
<reso>8348.490000000000</reso>
<rind>52271.84487910000</rind>
<ry>2705.480000000000</ry>
<s2n>28.73000000000000</s2n>
<type>0</type>
</pk>
<pk>
<absi>2879.200000000000</absi>
<area>1860.950000000000</area>
<ave_adev>178.6400000000000</ave_adev>
<chisq>23288.92000000000</chisq>
<goodn>1220.120000000000</goodn>
<ind>57056.35753220000</ind>
<lind>57027.49775820000</lind>
<ly>1439.600000000000</ly>
<mass>1639.611625900000</mass>
<meth>4</meth>
<noise>178.6400000000000</noise>
<reli>0.08000000000000000</reli>
<reso>6028.350000000000</reso>
<rind>57361.95422620000</rind>
<ry>1439.600000000000</ry>
<s2n>14.49000000000000</s2n>
<type>0</type>
</pk>
<pk>
<absi>2326.460000000000</absi>
<area>1452.830000000000</area>
<ave_adev>187.4100000000000</ave_adev>
<chisq>13789.49000000000</chisq>
<goodn>775.9200000000000</goodn>
<ind>61177.91559800000</ind>
<lind>61150.25986730000</lind>
<ly>1163.230000000000</ly>
<mass>1785.555054100000</mass>
<meth>4</meth>
<noise>187.4100000000000</noise>
<reli>0.06000000000000000</reli>
<reso>7344.600000000000</reso>
<rind>61473.32953790000</rind>
<ry>1163.230000000000</ry>
<s2n>10.74000000000000</s2n>
<type>0</type>
</pk>
<pk>
<absi>6367.100000000000</absi>
<area>5180.280000000000</area>
<ave_adev>195.7600000000000</ave_adev>
<chisq>35499.22000000000</chisq>
<goodn>12023.06000000000</goodn>
<ind>64257.13697460000</ind>
<lind>64230.31712510000</lind>
<ly>3183.550000000000</ly>
<mass>1898.646647000000</mass>
<meth>4</meth>
<noise>195.7600000000000</noise>
<reli>0.1700000000000000</reli>
<reso>7156.630000000000</reso>
<rind>64543.73873290000</rind>
<ry>3183.550000000000</ry>
<s2n>30.83000000000000</s2n>
<type>0</type>
</pk>
<pk>
<absi>2111.350000000000</absi>
<area>1627.850000000000</area>
<ave_adev>194.5400000000000</ave_adev>
<chisq>13242.05000000000</chisq>
<goodn>696.8000000000000</goodn>
<ind>64550.72178710000</ind>
<lind>64523.97899950000</lind>
<ly>1055.680000000000</ly>
<mass>1909.610406900000</mass>
<meth>4</meth>
<noise>194.5400000000000</noise>
<reli>0.06000000000000000</reli>
<reso>6600.130000000000</reso>
<rind>64836.24920110000</rind>
<ry>1055.680000000000</ry>
<s2n>9.140000000000001</s2n>
<type>0</type>
</pk>
<pk>
<absi>7299.310000000000</absi>
<area>6556.670000000000</area>
<ave_adev>157.8100000000000</ave_adev>
<chisq>27250.28000000000</chisq>
<goodn>15367.36000000000</goodn>
<ind>68102.28890489999</ind>
<lind>68076.44440769999</lind>
<ly>3649.660000000000</ly>
<mass>2044.740174200000</mass>
<meth>4</meth>
<noise>157.8100000000000</noise>
<reli>0.1900000000000000</reli>
<reso>6547.690000000000</reso>
<rind>68377.93817980000</rind>
<ry>3649.660000000000</ry>
<s2n>44.49000000000000</s2n>
<type>0</type>
</pk>
<pk>
<absi>1626.540000000000</absi>
<area>1190.090000000000</area>
<ave_adev>152.7600000000000</ave_adev>
<chisq>9850.150000000000</chisq>
<goodn>540.2400000000000</goodn>
<ind>68667.82128110000</ind>
<lind>68642.11427550000</lind>
<ly>813.2700000000000</ly>
<mass>2066.683477800000</mass>
<meth>4</meth>
<noise>152.7600000000000</noise>
<reli>0.04000000000000000</reli>
<reso>7188.500000000000</reso>
<rind>68968.31440829999</rind>
<ry>813.2700000000000</ry>
<s2n>8.820000000000000</s2n>
<type>0</type>
</pk>
<pk>
<absi>1358.420000000000</absi>
<area>1111.330000000000</area>
<ave_adev>129.9500000000000</ave_adev>
<chisq>8379.290000000001</chisq>
<goodn>623.8800000000000</goodn>
<ind>80661.36840350000</ind>
<lind>80638.26732440000</lind>
<ly>679.2100000000000</ly>
<mass>2559.600593000000</mass>
<meth>4</meth>
<noise>129.9500000000000</noise>
<reli>0.04000000000000000</reli>
<reso>7378.180000000000</reso>
<rind>80932.31556990001</rind>
<ry>679.2100000000000</ry>
<s2n>8.619999999999999</s2n>
<type>0</type>
</pk>
</pklist>
