# Supplementary material for: A database application for pre-processing, storage and comparison of mass spectra derived from patients and controls
Source: BMC Bioinformatics. 2006 Sep 5;7:403. doi: 10.1186/1471-2105-7-403 (PMC1594579; doi:10.1186/1471-2105-7-403)
Supplement: Additional file 4 — Bruker Daltonics data for testing the application (fid files) [file 1471-2105-7-403-S4.zip › testdata/1CSF10/0_A10_2SRef/pdata/1/peaks]

PATH=/D=/data/dekker/CSFexperimen, NAME=CSF10, EXPNO=0_A10_2SRef, PROCNO= 1
PC=2.5
################# REGION LIST ####################
#RegionType   M1(m/z)     M2(m/z)    MI(rel. int.)  MAXI(rel. int.)
Negative    258.2653   3073.9867      0.0000        1.5000
Positive    258.2653   3073.9867      0.0000        1.4286
################# PEAK LISTING #####################
#  ADDRESS          MASS              RELATIVE
#                  [m/z]              INTENSITY
     1            2066.6835           0.0425
     2             379.4775           0.3117
     3            1149.4352           0.0627
     4            1393.4524           0.0489
     5            2559.6006           0.0355
     6            1909.6104           0.0552
     7            1785.5551           0.0608
     8             568.1909           0.1053
     9            1639.6116           0.0752
    10            1075.4123           0.0888
    11             656.0192           0.0743
    12             425.5168           0.0865
    13            1226.3932           0.0851
    14             401.4702           0.4113
    15             409.5630           1.0688
    16            1198.4658           0.1324
    17            1467.5716           0.1414
    18            1898.6466           0.1664
    19            2044.7402           0.1907
    20             927.3561           0.2097
    21            1311.5156           0.3988
