# Supplementary material for: A database application for pre-processing, storage and comparison of mass spectra derived from patients and controls
Source: BMC Bioinformatics. 2006 Sep 5;7:403. doi: 10.1186/1471-2105-7-403 (PMC1594579; doi:10.1186/1471-2105-7-403)
Supplement: Additional file 4 — Bruker Daltonics data for testing the application (fid files) [file 1471-2105-7-403-S4.zip › testdata/1CSF10/0_B10_1SRef/pdata/1/peaklist.xml]

<?xml version="1.0"?>
<pklist version="1.0" creator="XMASS 5.1" shots="390" date="2003-09-30 17:23:26">
<pk>
<absi>8299.480000000000</absi>
<area>774.2600000000000</area>
<ave_adev>90.64000000000000</ave_adev>
<chisq>34942.95000000000</chisq>
<goodn>3138.520000000000</goodn>
<ind>7967.713625300000</ind>
<lind>7907.721549100000</lind>
<ly>4149.740000000000</ly>
<mass>379.5346913000000</mass>
<meth>4</meth>
<noise>90.64000000000000</noise>
<reli>0.4100000000000000</reli>
<reso>5246.190000000000</reso>
<rind>8378.395878500000</rind>
<ry>4149.740000000000</ry>
<s2n>91.11000000000000</s2n>
<type>0</type>
</pk>
<pk>
<absi>8846.969999999999</absi>
<area>881.7100000000000</area>
<ave_adev>113.4400000000000</ave_adev>
<chisq>68884.39000000000</chisq>
<goodn>1744.480000000000</goodn>
<ind>9269.144775100000</ind>
<lind>9210.822157299999</lind>
<ly>4423.480000000000</ly>
<mass>401.5526626000000</mass>
<meth>4</meth>
<noise>113.4400000000000</noise>
<reli>0.4400000000000000</reli>
<reso>5460.020000000000</reso>
<rind>9668.262284300001</rind>
<ry>4423.480000000000</ry>
<s2n>77.44000000000000</s2n>
<type>0</type>
</pk>
<pk>
<absi>7649.150000000000</absi>
<area>1013.040000000000</area>
<ave_adev>117.8400000000000</ave_adev>
<chisq>80320.94000000000</chisq>
<goodn>2519.250000000000</goodn>
<ind>9738.890301100000</ind>
<lind>9681.147646699999</lind>
<ly>3824.570000000000</ly>
<mass>409.6523648000000</mass>
<meth>4</meth>
<noise>117.8400000000000</noise>
<reli>0.3800000000000000</reli>
<reso>4163.450000000000</reso>
<rind>10139.42620840000</rind>
<ry>3824.570000000000</ry>
<s2n>64.34000000000000</s2n>
<type>0</type>
</pk>
<pk>
<absi>3408.770000000000</absi>
<area>631.6400000000000</area>
<ave_adev>117.9600000000000</ave_adev>
<chisq>21856.54000000000</chisq>
<goodn>1344.210000000000</goodn>
<ind>11762.65084790000</ind>
<lind>11707.28018800000</lind>
<ly>1704.380000000000</ly>
<mass>445.4719682000000</mass>
<meth>4</meth>
<noise>117.9600000000000</noise>
<reli>0.1700000000000000</reli>
<reso>3357.270000000000</reso>
<rind>12158.87977150000</rind>
<ry>1704.380000000000</ry>
<s2n>28.22000000000000</s2n>
<type>0</type>
</pk>
<pk>
<absi>2776.800000000000</absi>
<area>597.0100000000000</area>
<ave_adev>115.4000000000000</ave_adev>
<chisq>14867.42000000000</chisq>
<goodn>1255.250000000000</goodn>
<ind>18148.10758880000</ind>
<lind>18099.08918910000</lind>
<ly>1388.400000000000</ly>
<mass>568.3274770000000</mass>
<meth>4</meth>
<noise>115.4000000000000</noise>
<reli>0.1400000000000000</reli>
<reso>3747.300000000000</reso>
<rind>18504.30795640000</rind>
<ry>1388.400000000000</ry>
<s2n>23.34000000000000</s2n>
<type>0</type>
</pk>
<pk>
<absi>3444.470000000000</absi>
<area>703.3800000000000</area>
<ave_adev>136.0900000000000</ave_adev>
<chisq>30847.50000000000</chisq>
<goodn>569.8400000000000</goodn>
<ind>30269.39366380000</ind>
<lind>30229.13867740000</lind>
<ly>1722.240000000000</ly>
<mass>842.6243105000000</mass>
<meth>4</meth>
<noise>136.0900000000000</noise>
<reli>0.1700000000000000</reli>
<reso>7102.640000000000</reso>
<rind>30594.15399970000</rind>
<ry>1722.240000000000</ry>
<s2n>24.45000000000000</s2n>
<type>0</type>
</pk>
<pk>
<absi>19131.74000000000</absi>
<area>4558.940000000000</area>
<ave_adev>145.6700000000000</ave_adev>
<chisq>144632.3100000000</chisq>
<goodn>27549.22000000000</goodn>
<ind>33607.98005930000</ind>
<lind>33569.61378640000</lind>
<ly>9565.870000000001</ly>
<mass>927.6257441000000</mass>
<meth>4</meth>
<noise>145.6700000000000</noise>
<reli>0.9500000000000000</reli>
<reso>6989.130000000000</reso>
<rind>33920.90910300000</rind>
<ry>9565.870000000001</ry>
<s2n>130.4200000000000</s2n>
<type>0</type>
</pk>
<pk>
<absi>2241.330000000000</absi>
<area>511.3400000000000</area>
<ave_adev>146.1500000000000</ave_adev>
<chisq>13411.93000000000</chisq>
<goodn>769.9000000000000</goodn>
<ind>34103.02664780000</ind>
<lind>34064.92543420000</lind>
<ly>1120.670000000000</ly>
<mass>940.5772627000000</mass>
<meth>4</meth>
<noise>146.1500000000000</noise>
<reli>0.1100000000000000</reli>
<reso>6791.290000000000</reso>
<rind>34417.68407280000</rind>
<ry>1120.670000000000</ry>
<s2n>14.41000000000000</s2n>
<type>0</type>
</pk>
<pk>
<absi>3713.020000000000</absi>
<area>965.2300000000000</area>
<ave_adev>165.1600000000000</ave_adev>
<chisq>36591.20000000000</chisq>
<goodn>801.4600000000000</goodn>
<ind>39077.32303720000</ind>
<lind>39041.69489340000</lind>
<ly>1856.510000000000</ly>
<mass>1075.696848000000</mass>
<meth>4</meth>
<noise>165.1600000000000</noise>
<reli>0.1800000000000000</reli>
<reso>7515.320000000000</reso>
<rind>39369.59427870000</rind>
<ry>1856.510000000000</ry>
<s2n>21.55000000000000</s2n>
<type>0</type>
</pk>
<pk>
<absi>2084.010000000000</absi>
<area>510.6500000000000</area>
<ave_adev>165.7900000000000</ave_adev>
<chisq>13548.63000000000</chisq>
<goodn>604.9200000000000</goodn>
<ind>39433.53108500000</ind>
<lind>39398.06776320000</lind>
<ly>1042.000000000000</ly>
<mass>1085.720339600000</mass>
<meth>4</meth>
<noise>165.7900000000000</noise>
<reli>0.1000000000000000</reli>
<reso>7880.840000000000</reso>
<rind>39759.59448850000</rind>
<ry>1042.000000000000</ry>
<s2n>11.63000000000000</s2n>
<type>0</type>
</pk>
<pk>
<absi>4712.260000000000</absi>
<area>1423.640000000000</area>
<ave_adev>166.3000000000000</ave_adev>
<chisq>36048.61000000000</chisq>
<goodn>1257.460000000000</goodn>
<ind>41670.58322270000</ind>
<lind>41636.12109850000</lind>
<ly>2356.130000000000</ly>
<mass>1149.731707000000</mass>
<meth>4</meth>
<noise>166.3000000000000</noise>
<reli>0.2300000000000000</reli>
<reso>7203.710000000000</reso>
<rind>41991.66969610000</rind>
<ry>2356.130000000000</ry>
<s2n>27.34000000000000</s2n>
<type>0</type>
</pk>
<pk>
<absi>11746.88000000000</absi>
<area>3412.470000000000</area>
<ave_adev>167.0300000000000</ave_adev>
<chisq>66169.73000000000</chisq>
<goodn>22984.68000000000</goodn>
<ind>43343.57710020000</ind>
<lind>43309.82750570000</lind>
<ly>5873.440000000000</ly>
<mass>1198.800483500000</mass>
<meth>4</meth>
<noise>167.0300000000000</noise>
<reli>0.5900000000000000</reli>
<reso>8315.010000000000</reso>
<rind>43654.98314670000</rind>
<ry>5873.440000000000</ry>
<s2n>69.26000000000001</s2n>
<type>0</type>
</pk>
<pk>
<absi>6829.350000000000</absi>
<area>2211.080000000000</area>
<ave_adev>167.9300000000000</ave_adev>
<chisq>29248.11000000000</chisq>
<goodn>17644.76000000000</goodn>
<ind>44280.42671680000</ind>
<lind>44247.06339120000</lind>
<ly>3414.670000000000</ly>
<mass>1226.725770300000</mass>
<meth>4</meth>
<noise>167.9300000000000</noise>
<reli>0.3400000000000000</reli>
<reso>7734.240000000000</reso>
<rind>44590.45033720000</rind>
<ry>3414.670000000000</ry>
<s2n>39.56000000000000</s2n>
<type>0</type>
</pk>
<pk>
<absi>20900.85000000000</absi>
<area>7512.180000000000</area>
<ave_adev>165.1800000000000</ave_adev>
<chisq>115973.0200000000</chisq>
<goodn>101354.3700000000</goodn>
<ind>47072.91085920000</ind>
<lind>47040.64811140000</lind>
<ly>10450.43000000000</ly>
<mass>1311.869385800000</mass>
<meth>4</meth>
<noise>165.1800000000000</noise>
<reli>1.040000000000000</reli>
<reso>8286.250000000000</reso>
<rind>47373.86329050000</rind>
<ry>10450.43000000000</ry>
<s2n>125.3500000000000</s2n>
<type>0</type>
</pk>
<pk>
<absi>2238.880000000000</absi>
<area>790.5600000000000</area>
<ave_adev>155.8900000000000</ave_adev>
<chisq>10170.73000000000</chisq>
<goodn>775.1000000000000</goodn>
<ind>49675.53961560000</ind>
<lind>49644.23912630000</lind>
<ly>1119.440000000000</ly>
<mass>1393.794316600000</mass>
<meth>4</meth>
<noise>155.8900000000000</noise>
<reli>0.1100000000000000</reli>
<reso>8776.790000000001</reso>
<rind>49967.55822910000</rind>
<ry>1119.440000000000</ry>
<s2n>13.18000000000000</s2n>
<type>0</type>
</pk>
<pk>
<absi>5028.180000000000</absi>
<area>2171.100000000000</area>
<ave_adev>153.3600000000000</ave_adev>
<chisq>22761.35000000000</chisq>
<goodn>7806.030000000000</goodn>
<ind>51966.17016090000</ind>
<lind>51935.67024830000</lind>
<ly>2514.090000000000</ly>
<mass>1467.949677300000</mass>
<meth>4</meth>
<noise>153.3600000000000</noise>
<reli>0.2500000000000000</reli>
<reso>7728.270000000000</reso>
<rind>52285.36507200000</rind>
<ry>2514.090000000000</ry>
<s2n>31.60000000000000</s2n>
<type>0</type>
</pk>
<pk>
<absi>2181.600000000000</absi>
<area>955.5000000000000</area>
<ave_adev>154.0600000000000</ave_adev>
<chisq>12419.21000000000</chisq>
<goodn>820.1600000000000</goodn>
<ind>52874.43864640000</ind>
<lind>52844.24493630000</lind>
<ly>1090.800000000000</ly>
<mass>1497.885102400000</mass>
<meth>4</meth>
<noise>154.0600000000000</noise>
<reli>0.1100000000000000</reli>
<reso>7968.470000000000</reso>
<rind>53188.34201790000</rind>
<ry>1090.800000000000</ry>
<s2n>12.97000000000000</s2n>
<type>0</type>
</pk>
<pk>
<absi>7295.160000000000</absi>
<area>3863.670000000000</area>
<ave_adev>158.4700000000000</ave_adev>
<chisq>61941.58000000000</chisq>
<goodn>18925.50000000000</goodn>
<ind>57068.75777560000</ind>
<lind>57039.90178160000</lind>
<ly>3647.580000000000</ly>
<mass>1640.041391800000</mass>
<meth>4</meth>
<noise>158.4700000000000</noise>
<reli>0.3600000000000000</reli>
<reso>8529.790000000001</reso>
<rind>57370.35899520000</rind>
<ry>3647.580000000000</ry>
<s2n>44.71000000000000</s2n>
<type>0</type>
</pk>
<pk>
<absi>2703.900000000000</absi>
<area>1240.660000000000</area>
<ave_adev>158.2300000000000</ave_adev>
<chisq>12610.11000000000</chisq>
<goodn>1509.190000000000</goodn>
<ind>57208.63026610000</ind>
<lind>57179.81684060000</lind>
<ly>1351.950000000000</ly>
<mass>1644.892969900000</mass>
<meth>4</meth>
<noise>158.2300000000000</noise>
<reli>0.1300000000000000</reli>
<reso>8937.570000000000</reso>
<rind>57510.18980620000</rind>
<ry>1351.950000000000</ry>
<s2n>15.76000000000000</s2n>
<type>0</type>
</pk>
<pk>
<absi>2631.950000000000</absi>
<area>1759.660000000000</area>
<ave_adev>147.4500000000000</ave_adev>
<chisq>11329.23000000000</chisq>
<goodn>1913.180000000000</goodn>
<ind>61189.51244710000</ind>
<lind>61161.85996240000</lind>
<ly>1315.980000000000</ly>
<mass>1785.974466300000</mass>
<meth>4</meth>
<noise>147.4500000000000</noise>
<reli>0.1300000000000000</reli>
<reso>8429.500000000000</reso>
<rind>61482.93137040000</rind>
<ry>1315.980000000000</ry>
<s2n>16.53000000000000</s2n>
<type>0</type>
</pk>
<pk>
<absi>3353.400000000000</absi>
<area>2547.670000000000</area>
<ave_adev>148.1000000000000</ave_adev>
<chisq>14552.71000000000</chisq>
<goodn>3527.210000000000</goodn>
<ind>64269.80389350000</ind>
<lind>64242.98737800000</lind>
<ly>1676.700000000000</ly>
<mass>1899.119034900000</mass>
<meth>4</meth>
<noise>148.1000000000000</noise>
<reli>0.1700000000000000</reli>
<reso>7545.420000000000</reso>
<rind>64556.40320240000</rind>
<ry>1676.700000000000</ry>
<s2n>21.32000000000000</s2n>
<type>0</type>
</pk>
<pk>
<absi>1965.370000000000</absi>
<area>1405.660000000000</area>
<ave_adev>147.2200000000000</ave_adev>
<chisq>10622.25000000000</chisq>
<goodn>1013.320000000000</goodn>
<ind>64563.35038180000</ind>
<lind>64536.61089910000</lind>
<ly>982.6900000000001</ly>
<mass>1910.082722200000</mass>
<meth>4</meth>
<noise>147.2200000000000</noise>
<reli>0.1000000000000000</reli>
<reso>7177.890000000000</reso>
<rind>64846.87957090000</rind>
<ry>982.6900000000001</ry>
<s2n>12.02000000000000</s2n>
<type>0</type>
</pk>
<pk>
<absi>4808.350000000000</absi>
<area>3882.890000000000</area>
<ave_adev>123.9800000000000</ave_adev>
<chisq>21101.24000000000</chisq>
<goodn>8004.330000000000</goodn>
<ind>68115.07780470001</ind>
<lind>68089.23643300000</lind>
<ly>2404.180000000000</ly>
<mass>2045.235104900000</mass>
<meth>4</meth>
<noise>123.9800000000000</noise>
<reli>0.2400000000000000</reli>
<reso>6926.140000000000</reso>
<rind>68390.72448419999</rind>
<ry>2404.180000000000</ry>
<s2n>37.55000000000000</s2n>
<type>0</type>
</pk>
<pk>
<absi>1859.480000000000</absi>
<area>1958.230000000000</area>
<ave_adev>101.0600000000000</ave_adev>
<chisq>10862.39000000000</chisq>
<goodn>2019.320000000000</goodn>
<ind>80674.81974770001</ind>
<lind>80651.72129430001</lind>
<ly>929.7400000000000</ly>
<mass>2560.182965000000</mass>
<meth>4</meth>
<noise>101.0600000000000</noise>
<reli>0.09000000000000000</reli>
<reso>6211.720000000000</reso>
<rind>80945.76336890001</rind>
<ry>929.7400000000000</ry>
<s2n>17.16000000000000</s2n>
<type>0</type>
</pk>
</pklist>
