# Supplementary material for: A database application for pre-processing, storage and comparison of mass spectra derived from patients and controls
Source: BMC Bioinformatics. 2006 Sep 5;7:403. doi: 10.1186/1471-2105-7-403 (PMC1594579; doi:10.1186/1471-2105-7-403)
Supplement: Additional file 4 — Bruker Daltonics data for testing the application (fid files) [file 1471-2105-7-403-S4.zip › testdata/1CSF10/0_B10_1SRef/pdata/1/peaks]

PATH=/D=/data/dekker/CSFexperimen, NAME=CSF10, EXPNO=0_B10_1SRef, PROCNO= 1
PC=2.5
################# REGION LIST ####################
#RegionType   M1(m/z)     M2(m/z)    MI(rel. int.)  MAXI(rel. int.)
Negative    258.2653   3073.9867      0.0000        1.5000
Positive    258.2653   3073.9867      0.0000        1.4286
################# PEAK LISTING #####################
#  ADDRESS          MASS              RELATIVE
#                  [m/z]              INTENSITY
     1             842.6243           0.1716
     2            1085.7203           0.1038
     3             940.5773           0.1116
     4            1393.7943           0.1115
     5            1075.6968           0.1849
     6            1497.8851           0.1087
     7            1910.0827           0.0979
     8             568.3275           0.1383
     9            1149.7317           0.2347
    10             445.4720           0.1698
    11            1644.8930           0.1347
    12             401.5527           0.4406
    13            1785.9745           0.1311
    14            2560.1830           0.0926
    15             409.6524           0.3810
    16             379.5347           0.4134
    17            1899.1190           0.1670
    18            1467.9497           0.2504
    19            2045.2351           0.2395
    20            1226.7258           0.3401
    21            1640.0414           0.3633
    22            1198.8005           0.5851
    23             927.6257           0.9529
    24            1311.8694           1.0410
