# Supplementary material for: A database application for pre-processing, storage and comparison of mass spectra derived from patients and controls
Source: BMC Bioinformatics. 2006 Sep 5;7:403. doi: 10.1186/1471-2105-7-403 (PMC1594579; doi:10.1186/1471-2105-7-403)
Supplement: Additional file 4 — Bruker Daltonics data for testing the application (fid files) [file 1471-2105-7-403-S4.zip › testdata/1CSF10/0_C10_1SRef/Analysis.FAmethod]

<?xml version="1.0"?>
<method type="MS" version="1.0" creator="flexAnalysis"><MethodParameter><DisplayParameter><MassPrecision>3</MassPrecision></DisplayParameter><ProcessingParameter><BaselineFlatness>0.8000000000000000</BaselineFlatness><SmoothingWidth>0.2000000000000000</SmoothingWidth><SmoothingAlgorithm>0</SmoothingAlgorithm><SmoothingCycles>1</SmoothingCycles><ReplaceOriginalSpectrum>true</ReplaceOriginalSpectrum></ProcessingParameter><MassListLayoutParameter><LayoutParameter><ColumnLayout ColumnID="1" ColumnWidth="70"/><ColumnLayout ColumnID="4" ColumnWidth="70"/><ColumnLayout ColumnID="7" ColumnWidth="80"/><ColumnLayout ColumnID="5" ColumnWidth="80"/><ColumnLayout ColumnID="2" ColumnWidth="80"/><ColumnLayout ColumnID="6" ColumnWidth="80"/></LayoutParameter></MassListLayoutParameter><MassListFindParameter><PeakFinderParameter><PeakFinderAlgorithm>4</PeakFinderAlgorithm><ApexParameter><PeakWidth>0.1000000000000000</PeakWidth><ThreshSN>6.000000000000000</ThreshSN><RelativeThresholdBasePeak>0.0000000000000000</RelativeThresholdBasePeak><MaxNumberOfPeaks>50</MaxNumberOfPeaks><AssureBaselineSubtraction>true</AssureBaselineSubtraction></ApexParameter><CentroidParameter><PeakWidth>0.1000000000000000</PeakWidth><ThreshSN>6.000000000000000</ThreshSN><RelativeThresholdBasePeak>0.0000000000000000</RelativeThresholdBasePeak><CentroidPercent>80.00000000000000</CentroidPercent><MaxNumberOfPeaks>50</MaxNumberOfPeaks><AssureBaselineSubtraction>true</AssureBaselineSubtraction></CentroidParameter><SnapParameter><ThreshSN>1.500000000000000</ThreshSN><RelativeThresholdBasePeak>0.0000000000000000</RelativeThresholdBasePeak><MaxNumberOfPeaks>1000</MaxNumberOfPeaks><GoodnessThreshold>0.0000000000000000</GoodnessThreshold><RemoveFragments>false</RemoveFragments><FragmentWidth>0.0000000000000000</FragmentWidth><BuildingBlockParameter><BuildingBlockName>Averagine</BuildingBlockName><BuildingBlock>C 4.9384 N 1.3577 O 1.4773 S 0.0417 H 7.7583</BuildingBlock></BuildingBlockParameter></SnapParameter><SumParameter><PeakWidth>0.1000000000000000</PeakWidth><ThreshSN>6.000000000000000</ThreshSN><RelativeThresholdBasePeak>0.0000000000000000</RelativeThresholdBasePeak><MaxNumberOfPeaks>50</MaxNumberOfPeaks></SumParameter></PeakFinderParameter></MassListFindParameter><MassListEditParameter><PeakFinderParameter><PeakFinderAlgorithm>4</PeakFinderAlgorithm><ApexParameter><PeakWidth>0.1000000000000000</PeakWidth><ThreshSN>0.0000000000000000</ThreshSN><RelativeThresholdBasePeak>0.0000000000000000</RelativeThresholdBasePeak><MaxNumberOfPeaks>0</MaxNumberOfPeaks><AssureBaselineSubtraction>false</AssureBaselineSubtraction></ApexParameter><CentroidParameter><PeakWidth>0.1000000000000000</PeakWidth><ThreshSN>0.0000000000000000</ThreshSN><RelativeThresholdBasePeak>0.0000000000000000</RelativeThresholdBasePeak><CentroidPercent>80.00000000000000</CentroidPercent><MaxNumberOfPeaks>0</MaxNumberOfPeaks><AssureBaselineSubtraction>false</AssureBaselineSubtraction></CentroidParameter><SnapParameter><ThreshSN>0.0000000000000000</ThreshSN><RelativeThresholdBasePeak>0.0000000000000000</RelativeThresholdBasePeak><MaxNumberOfPeaks>0</MaxNumberOfPeaks><GoodnessThreshold>0.0000000000000000</GoodnessThreshold><RemoveFragments>false</RemoveFragments><FragmentWidth>0.0000000000000000</FragmentWidth><BuildingBlockParameter><BuildingBlockName>Averagine</BuildingBlockName><BuildingBlock>C 4.9384 N 1.3577 O 1.4773 S 0.0417 H 7.7583</BuildingBlock></BuildingBlockParameter></SnapParameter><SumParameter><PeakWidth>0.1000000000000000</PeakWidth><ThreshSN>0.0000000000000000</ThreshSN><RelativeThresholdBasePeak>0.0000000000000000</RelativeThresholdBasePeak><MaxNumberOfPeaks>0</MaxNumberOfPeaks></SumParameter></PeakFinderParameter></MassListEditParameter><UseMassListEditParameters>false</UseMassListEditParameters><MSRecalibrationParameter><CalibrationStrategy>1</CalibrationStrategy><PreCalibrationStrategy>2</PreCalibrationStrategy><CalibrationListName>albumin</CalibrationListName><QuadraticCalibration>true</QuadraticCalibration><MassTolerance>1500.000000000000</MassTolerance></MSRecalibrationParameter></MethodParameter><script language="SaxBasic"><![CDATA[Option Explicit																		' Make sure that all variables are declared before use

Const sFolder$ = "D:\Data\Export"	' Create this folder to store the exported data
Const nXDigits% = 3					' Digits for x-values
Const nYDigits% = 2					' Digits for y-values

Sub Main
	UndoAllProcessing()																' Make sure that further processing starts from the raw data

	Dim dRange(1) As Double															' Declare a variable for peak finding range
	dRange(0) = 800.0
	dRange(1) = 4000.0																' Range for peak finding: 800 - 4000 Da

	Dim ResultSpec As Spectrum														' Declare a spectrum object
	Set ResultSpec = Spectra(1).Process(faFindPeaks, dRange)						' Find peaks between 800 and 4000 Da

	ResultSpec.Enabled = True														' Display result spectrum
	CalibrateInternal(ResultSpec)

	CopyCalibration																	' Copy the calibration of the spectrum into the calibration buffer of flexAnaylsis
	Save																			' Save the result spectrum

	Dim sFileName$


	ResultSpec.Export(sFolder + sFileName, nXDigits, nYDigits)
End Sub

Function CalibrateInternal(ResultSpec)
	On Error GoTo ClearError														' Switch on error handling
	Dim ReCalibrator As New ReCalibrator											' Create a calibrator object for internal recalibration
	Dim NewCalibration As Calibration												' Declare a calibration object for the result of an internal recalibration

	Set NewCalibration = ReCalibrator.CalculateCalibration(ResultSpec)				' Calculate a new calibration

	If (ReCalibrator.StdDeviationAfter < ReCalibrator.StdDeviationBefore) Then		' Check whether the new calibration is an imporvement
		ApplyCalibration(NewCalibration)											' Apply new calibration which is indeed an improvement compared to the current calibration
	End If
ClearError:
	Err.Clear																		' An error occured: clear the error object
End Function
]]></script></method>
