# Supplementary material for: A database application for pre-processing, storage and comparison of mass spectra derived from patients and controls
Source: BMC Bioinformatics. 2006 Sep 5;7:403. doi: 10.1186/1471-2105-7-403 (PMC1594579; doi:10.1186/1471-2105-7-403)
Supplement: Additional file 4 — Bruker Daltonics data for testing the application (fid files) [file 1471-2105-7-403-S4.zip › testdata/1CSF10/0_C10_1SRef/pdata/1/peaklist.xml]

<?xml version="1.0"?>
<pklist version="1.0" creator="flexAnalysis" shots="390" date="2003-11-13 11:51:57">
<pk>
<absi>320.0300995822265</absi>
<area>70.49496464595927</area>
<chisq>9869.659033096334</chisq>
<goodn>11.50223048738380</goodn>
<ind>28716.54023851684</ind>
<lind>28703.00000000000</lind>
<mass>805.3936331681988</mass>
<meth>4</meth>
<reso>7262.273326856032</reso>
<rind>28853.00000000000</rind>
<s2n>2.866592983152336</s2n>
<type>0</type>
</pk>
<pk>
<absi>256.4045665785365</absi>
<area>47.44203578293357</area>
<chisq>9978.211014498531</chisq>
<goodn>4.960778500075926</goodn>
<ind>29248.91216153256</ind>
<lind>29237.00000000000</lind>
<mass>818.3372057534734</mass>
<meth>4</meth>
<reso>7092.653810925480</reso>
<rind>29383.00000000000</rind>
<s2n>2.282132708587583</s2n>
<type>0</type>
</pk>
<pk>
<absi>1000.232945912902</absi>
<area>194.6924518842501</area>
<chisq>2405.925424089060</chisq>
<goodn>1180.466041541689</goodn>
<ind>29562.76237704422</ind>
<lind>29550.00000000000</lind>
<mass>826.0165542090705</mass>
<meth>4</meth>
<reso>7175.785693410547</reso>
<rind>29695.00000000000</rind>
<s2n>8.711535116500889</s2n>
<type>0</type>
</pk>
<pk>
<absi>477.8774551822587</absi>
<area>108.9787554270180</area>
<chisq>8736.086000854069</chisq>
<goodn>48.28737746255570</goodn>
<ind>29616.46681071451</ind>
<lind>29603.00000000000</lind>
<mass>827.3342246904539</mass>
<meth>4</meth>
<reso>6544.926152140404</reso>
<rind>29749.00000000000</rind>
<s2n>4.045414471745236</s2n>
<type>0</type>
</pk>
<pk>
<absi>486.7306660043865</absi>
<area>65.49229748853414</area>
<chisq>2549.819980316083</chisq>
<goodn>82.81340613991716</goodn>
<ind>30208.35865610601</ind>
<lind>30201.00000000000</lind>
<mass>841.9267290258556</mass>
<meth>4</meth>
<reso>9631.627156684972</reso>
<rind>30335.00000000000</rind>
<s2n>3.729660165493675</s2n>
<type>0</type>
</pk>
<pk>
<absi>1543.903598621861</absi>
<area>295.9936306134927</area>
<chisq>7378.225823632878</chisq>
<goodn>890.8777772006730</goodn>
<ind>30266.06765534025</ind>
<lind>30254.00000000000</lind>
<mass>843.3563629156937</mass>
<meth>4</meth>
<reso>7569.875042416216</reso>
<rind>30398.00000000000</rind>
<s2n>13.09800599709851</s2n>
<type>0</type>
</pk>
<pk>
<absi>392.1640353665929</absi>
<area>67.29912311495798</area>
<chisq>10534.47778940036</chisq>
<goodn>18.56640689939201</goodn>
<ind>31342.27432113208</ind>
<lind>31332.00000000000</lind>
<mass>870.2412683155184</mass>
<meth>4</meth>
<reso>9130.889666359675</reso>
<rind>31471.00000000000</rind>
<s2n>3.167605002046627</s2n>
<type>0</type>
</pk>
<pk>
<absi>389.8568623693923</absi>
<area>77.67759704201022</area>
<chisq>4701.241758664399</chisq>
<goodn>40.18679657766685</goodn>
<ind>31776.97357162226</ind>
<lind>31765.00000000000</lind>
<mass>881.2210762726821</mass>
<meth>4</meth>
<reso>7774.719677371646</reso>
<rind>31906.00000000000</rind>
<s2n>3.190388504276466</s2n>
<type>0</type>
</pk>
<pk>
<absi>415.9817681321833</absi>
<area>101.1525425955795</area>
<chisq>5480.670892991797</chisq>
<goodn>54.41855087251636</goodn>
<ind>32560.29781671958</ind>
<lind>32546.00000000000</lind>
<mass>901.1817016625554</mass>
<meth>4</meth>
<reso>6861.141718330666</reso>
<rind>32689.00000000000</rind>
<s2n>3.366413278659153</s2n>
<type>0</type>
</pk>
<pk>
<absi>412.1983562058578</absi>
<area>80.18642406279867</area>
<chisq>6264.682028617837</chisq>
<goodn>34.36098670785196</goodn>
<ind>33064.67025425436</ind>
<lind>33054.00000000000</lind>
<mass>914.1533138102309</mass>
<meth>4</meth>
<reso>9733.237686507295</reso>
<rind>33190.00000000000</rind>
<s2n>3.301829378954353</s2n>
<type>0</type>
</pk>
<pk>
<absi>443.7816724381923</absi>
<area>88.67361272106137</area>
<chisq>6290.245694018451</chisq>
<goodn>42.54157320019399</goodn>
<ind>33410.75611419378</ind>
<lind>33400.00000000000</lind>
<mass>923.1080995216721</mass>
<meth>4</meth>
<reso>7367.384066876456</reso>
<rind>33537.00000000000</rind>
<s2n>3.593157058184644</s2n>
<type>0</type>
</pk>
<pk>
<absi>8933.311117429275</absi>
<area>1861.111960258469</area>
<chisq>22054.51785619637</chisq>
<goodn>29652.93931654378</goodn>
<ind>33604.65756235918</ind>
<lind>33593.00000000000</lind>
<mass>928.1444209744498</mass>
<meth>4</meth>
<reso>7892.298510078392</reso>
<rind>33730.00000000000</rind>
<s2n>71.78587005725957</s2n>
<type>0</type>
</pk>
<pk>
<absi>1208.868303148696</absi>
<area>257.6173493826238</area>
<chisq>5898.330524525608</chisq>
<goodn>808.4781303272384</goodn>
<ind>34099.68935409540</ind>
<lind>34088.00000000000</lind>
<mass>941.0648148840767</mass>
<meth>4</meth>
<reso>7674.314199208736</reso>
<rind>34224.00000000000</rind>
<s2n>9.754803894313495</s2n>
<type>0</type>
</pk>
<pk>
<absi>393.0111623784175</absi>
<area>55.17818522943307</area>
<chisq>9552.601616239253</chisq>
<goodn>24.51197756303290</goodn>
<ind>34174.50510278129</ind>
<lind>34167.00000000000</lind>
<mass>943.0253454668329</mass>
<meth>4</meth>
<reso>10360.88343473182</reso>
<rind>34295.00000000000</rind>
<s2n>2.888523656489716</s2n>
<type>0</type>
</pk>
<pk>
<absi>408.5147695660506</absi>
<area>102.2353440372673</area>
<chisq>7401.816203587261</chisq>
<goodn>31.96194764545065</goodn>
<ind>34403.98927019830</ind>
<lind>34391.00000000000</lind>
<mass>949.0517547386085</mass>
<meth>4</meth>
<reso>7354.545724053123</reso>
<rind>34528.00000000000</rind>
<s2n>3.344020891813447</s2n>
<type>0</type>
</pk>
<pk>
<absi>313.2767081467933</absi>
<area>69.21896913147457</area>
<chisq>4240.132117370787</chisq>
<goodn>25.71884357742162</goodn>
<ind>34480.65687589166</ind>
<lind>34469.00000000000</lind>
<mass>951.0694091397863</mass>
<meth>4</meth>
<reso>7107.284583867857</reso>
<rind>34604.00000000000</rind>
<s2n>2.518915699384266</s2n>
<type>0</type>
</pk>
<pk>
<absi>398.9705863609236</absi>
<area>98.28902974078852</area>
<chisq>5098.610690697041</chisq>
<goodn>44.80983703124196</goodn>
<ind>34555.72228005227</ind>
<lind>34543.00000000000</lind>
<mass>953.0469907123281</mass>
<meth>4</meth>
<reso>6773.612373730350</reso>
<rind>34680.00000000000</rind>
<s2n>3.232306637091472</s2n>
<type>0</type>
</pk>
<pk>
<absi>498.6980996824814</absi>
<area>145.8988379604873</area>
<chisq>11879.84442719647</chisq>
<goodn>46.32125184916663</goodn>
<ind>34821.17115768432</ind>
<lind>34806.00000000000</lind>
<mass>960.0567870059144</mass>
<meth>4</meth>
<reso>6291.826606880465</reso>
<rind>34947.00000000000</rind>
<s2n>4.074393349411061</s2n>
<type>0</type>
</pk>
<pk>
<absi>546.5460765912129</absi>
<area>126.6051837976979</area>
<chisq>5774.539046311780</chisq>
<goodn>90.22874746535274</goodn>
<ind>34934.03187951581</ind>
<lind>34922.00000000000</lind>
<mass>963.0449808600100</mass>
<meth>4</meth>
<reso>6305.041062847360</reso>
<rind>35057.00000000000</rind>
<s2n>4.478230956481230</s2n>
<type>0</type>
</pk>
<pk>
<absi>309.0291340178509</absi>
<area>104.5920547530842</area>
<chisq>7173.806088451152</chisq>
<goodn>19.20972214045136</goodn>
<ind>35160.25436960679</ind>
<lind>35144.00000000000</lind>
<mass>969.0487271775835</mass>
<meth>4</meth>
<reso>6279.101628150691</reso>
<rind>35286.00000000000</rind>
<s2n>2.512561260395994</s2n>
<type>0</type>
</pk>
<pk>
<absi>344.8655491411133</absi>
<area>62.81123521579546</area>
<chisq>6659.562018864349</chisq>
<goodn>15.08528708874003</goodn>
<ind>35722.88275765456</ind>
<lind>35713.00000000000</lind>
<mass>984.0619371802982</mass>
<meth>4</meth>
<reso>8614.323796473876</reso>
<rind>35844.00000000000</rind>
<s2n>2.813919470849398</s2n>
<type>0</type>
</pk>
<pk>
<absi>1140.421052023326</absi>
<area>250.9763806367710</area>
<chisq>11848.31953610667</chisq>
<goodn>372.5034201176072</goodn>
<ind>36355.70086669226</ind>
<lind>36344.00000000000</lind>
<mass>1001.087110000210</mass>
<meth>4</meth>
<reso>8500.561372108867</reso>
<rind>36477.00000000000</rind>
<s2n>9.019002468821279</s2n>
<type>0</type>
</pk>
<pk>
<absi>577.0664224757827</absi>
<area>133.7389780349419</area>
<chisq>16855.59000517581</chisq>
<goodn>32.54358086275783</goodn>
<ind>36978.58410716914</ind>
<lind>36967.00000000000</lind>
<mass>1017.988756765978</mass>
<meth>4</meth>
<reso>7618.545102276637</reso>
<rind>37099.00000000000</rind>
<s2n>4.425209319684662</s2n>
<type>0</type>
</pk>
<pk>
<absi>346.9642365466473</absi>
<area>89.56875842122028</area>
<chisq>5104.980522606325</chisq>
<goodn>39.14464698973723</goodn>
<ind>37180.44076916002</ind>
<lind>37168.00000000000</lind>
<mass>1023.496646846148</mass>
<meth>4</meth>
<reso>7075.750407078614</reso>
<rind>37302.00000000000</rind>
<s2n>2.648315367016771</s2n>
<type>0</type>
</pk>
<pk>
<absi>461.4785339255156</absi>
<area>74.10718541687862</area>
<chisq>2799.018434249191</chisq>
<goodn>104.4428538030352</goodn>
<ind>37197.78887367892</ind>
<lind>37190.00000000000</lind>
<mass>1023.970708858292</mass>
<meth>4</meth>
<reso>8947.387092998672</reso>
<rind>37314.00000000000</rind>
<s2n>3.548864136141950</s2n>
<type>0</type>
</pk>
<pk>
<absi>285.5560864927658</absi>
<area>62.31656148879786</area>
<chisq>3963.052405757062</chisq>
<goodn>22.01728619928481</goodn>
<ind>37380.48049057863</ind>
<lind>37370.00000000000</lind>
<mass>1028.969740164442</mass>
<meth>4</meth>
<reso>7294.649146023717</reso>
<rind>37500.00000000000</rind>
<s2n>2.133347190396739</s2n>
<type>0</type>
</pk>
<pk>
<absi>706.6879613058852</absi>
<area>137.1111388913019</area>
<chisq>4794.859629097211</chisq>
<goodn>192.2245947613914</goodn>
<ind>37488.56192710047</ind>
<lind>37479.00000000000</lind>
<mass>1031.932974696802</mass>
<meth>4</meth>
<reso>9670.694092382031</reso>
<rind>37606.00000000000</rind>
<s2n>5.224699968995085</s2n>
<type>0</type>
</pk>
<pk>
<absi>674.3116851600487</absi>
<area>147.5194930890824</area>
<chisq>6287.186585964620</chisq>
<goodn>149.2943799468292</goodn>
<ind>37562.12646663838</ind>
<lind>37551.00000000000</lind>
<mass>1033.952327342516</mass>
<meth>4</meth>
<reso>8583.452787955233</reso>
<rind>37681.00000000000</rind>
<s2n>5.184016265615452</s2n>
<type>0</type>
</pk>
<pk>
<absi>304.2604632461681</absi>
<area>78.34369490406954</area>
<chisq>12257.89107681141</chisq>
<goodn>12.80244946215769</goodn>
<ind>37634.69276658422</ind>
<lind>37622.00000000000</lind>
<mass>1035.946228034873</mass>
<meth>4</meth>
<reso>8091.569879337407</reso>
<rind>37756.00000000000</rind>
<s2n>2.314160042788862</s2n>
<type>0</type>
</pk>
<pk>
<absi>474.5696178209224</absi>
<area>128.0506375179220</area>
<chisq>4808.333130154028</chisq>
<goodn>79.53676099286287</goodn>
<ind>38358.57289525415</ind>
<lind>38346.00000000000</lind>
<mass>1055.942264937798</mass>
<meth>4</meth>
<reso>7166.879119065789</reso>
<rind>38479.00000000000</rind>
<s2n>3.515168520724266</s2n>
<type>0</type>
</pk>
<pk>
<absi>383.4906658166514</absi>
<area>105.5421516324474</area>
<chisq>4362.642588799316</chisq>
<goodn>58.95293209744354</goodn>
<ind>38787.43916798006</ind>
<lind>38774.00000000000</lind>
<mass>1067.879935538041</mass>
<meth>4</meth>
<reso>7527.592801255658</reso>
<rind>38907.00000000000</rind>
<s2n>2.815469867012443</s2n>
<type>0</type>
</pk>
<pk>
<absi>512.8165535066996</absi>
<area>122.4535029713498</area>
<chisq>24505.65698587927</chisq>
<goodn>13.61446325562527</goodn>
<ind>39002.50125581016</ind>
<lind>38991.00000000000</lind>
<mass>1073.891750970896</mass>
<meth>4</meth>
<reso>7915.552997506609</reso>
<rind>39155.00000000000</rind>
<s2n>3.690522952191098</s2n>
<type>0</type>
</pk>
<pk>
<absi>3208.272233946368</absi>
<area>762.5992075725902</area>
<chisq>14579.22386065564</chisq>
<goodn>7127.795165499182</goodn>
<ind>39074.40268158710</ind>
<lind>39063.00000000000</lind>
<mass>1075.905468910124</mass>
<meth>4</meth>
<reso>8573.052644967356</reso>
<rind>39226.00000000000</rind>
<s2n>23.20133644321584</s2n>
<type>0</type>
</pk>
<pk>
<absi>740.5091046485052</absi>
<area>144.4654487532367</area>
<chisq>7269.605220274033</chisq>
<goodn>168.7021111165165</goodn>
<ind>39429.28310234722</ind>
<lind>39421.00000000000</lind>
<mass>1085.872343236746</mass>
<meth>4</meth>
<reso>12831.90111436996</reso>
<rind>39578.00000000000</rind>
<s2n>5.329677344369051</s2n>
<type>0</type>
</pk>
<pk>
<absi>808.9979150894492</absi>
<area>191.4706402709969</area>
<chisq>4482.232360788681</chisq>
<goodn>388.2596653168105</goodn>
<ind>39606.67893760868</ind>
<lind>39596.00000000000</lind>
<mass>1090.871906224451</mass>
<meth>4</meth>
<reso>8732.956811501110</reso>
<rind>39757.00000000000</rind>
<s2n>5.867901171539251</s2n>
<type>0</type>
</pk>
<pk>
<absi>348.3109918334866</absi>
<area>77.70508000755416</area>
<chisq>8759.871594481037</chisq>
<goodn>21.30958843538156</goodn>
<ind>39747.28191273485</ind>
<lind>39737.00000000000</lind>
<mass>1094.842759350158</mass>
<meth>4</meth>
<reso>8770.955744106661</reso>
<rind>39897.00000000000</rind>
<s2n>2.521889449205435</s2n>
<type>0</type>
</pk>
<pk>
<absi>469.7956525152645</absi>
<area>136.2334456229357</area>
<chisq>5862.622266570009</chisq>
<goodn>85.03987529954708</goodn>
<ind>39887.73223205778</ind>
<lind>39874.00000000000</lind>
<mass>1098.816564584012</mass>
<meth>4</meth>
<reso>7615.949210004832</reso>
<rind>40040.00000000000</rind>
<s2n>3.424374004946557</s2n>
<type>0</type>
</pk>
<pk>
<absi>489.9394257128660</absi>
<area>109.5746241875639</area>
<chisq>12859.40557287576</chisq>
<goodn>23.94438946288000</goodn>
<ind>40450.92166793533</ind>
<lind>40441.00000000000</lind>
<mass>1114.823985160675</mass>
<meth>4</meth>
<reso>8355.873524097789</reso>
<rind>40600.00000000000</rind>
<s2n>3.565177704521762</s2n>
<type>0</type>
</pk>
<pk>
<absi>1359.766747206725</absi>
<area>370.1132837795975</area>
<chisq>10813.70262765222</chisq>
<goodn>635.9419574582862</goodn>
<ind>40977.57599704311</ind>
<lind>40965.00000000000</lind>
<mass>1129.898612247029</mass>
<meth>4</meth>
<reso>7959.900620228254</reso>
<rind>41127.00000000000</rind>
<s2n>9.613157189116429</s2n>
<type>0</type>
</pk>
<pk>
<absi>4379.259741853195</absi>
<area>1140.005007601613</area>
<chisq>22303.41764174101</chisq>
<goodn>12675.85242379669</goodn>
<ind>41667.97718479922</ind>
<lind>41657.00000000000</lind>
<mass>1149.814903138102</mass>
<meth>4</meth>
<reso>9430.218196246169</reso>
<rind>41815.00000000000</rind>
<s2n>31.52801873726139</s2n>
<type>0</type>
</pk>
<pk>
<absi>580.7339454301007</absi>
<area>127.2398899642123</area>
<chisq>14428.00366492055</chisq>
<goodn>45.14508790098194</goodn>
<ind>41874.36076948984</ind>
<lind>41865.00000000000</lind>
<mass>1155.802611756822</mass>
<meth>4</meth>
<reso>11539.42118099710</reso>
<rind>42021.00000000000</rind>
<s2n>4.061585760708087</s2n>
<type>0</type>
</pk>
<pk>
<absi>554.5553141060906</absi>
<area>124.4251356505007</area>
<chisq>6204.033014497351</chisq>
<goodn>114.7604232349977</goodn>
<ind>42422.09477632966</ind>
<lind>42412.00000000000</lind>
<mass>1171.769817116773</mass>
<meth>4</meth>
<reso>10550.65584871319</reso>
<rind>42567.00000000000</rind>
<s2n>3.956190426166999</s2n>
<type>0</type>
</pk>
<pk>
<absi>932.9221400719246</absi>
<area>235.6458217025518</area>
<chisq>7064.201862570784</chisq>
<goodn>326.8937305850459</goodn>
<ind>42693.84247453423</ind>
<lind>42683.00000000000</lind>
<mass>1179.732649980415</mass>
<meth>4</meth>
<reso>9214.276606569190</reso>
<rind>42840.00000000000</rind>
<s2n>6.620683732887328</s2n>
<type>0</type>
</pk>
<pk>
<absi>370.1246235928763</absi>
<area>95.24823829535792</area>
<chisq>12452.72598015004</chisq>
<goodn>17.29703843020224</goodn>
<ind>43033.12725451760</ind>
<lind>43022.00000000000</lind>
<mass>1189.712658407281</mass>
<meth>4</meth>
<reso>9064.078924971165</reso>
<rind>43179.00000000000</rind>
<s2n>2.620087600974464</s2n>
<type>0</type>
</pk>
<pk>
<absi>4555.871540517468</absi>
<area>1070.252731975366</area>
<chisq>15164.42428690248</chisq>
<goodn>16263.04845276669</goodn>
<ind>43339.71632712016</ind>
<lind>43330.00000000000</lind>
<mass>1198.767402877392</mass>
<meth>4</meth>
<reso>10833.99369249937</reso>
<rind>43483.00000000000</rind>
<s2n>31.59312280072242</s2n>
<type>0</type>
</pk>
<pk>
<absi>459.4057713481957</absi>
<area>127.2152404742449</area>
<chisq>13593.90005365788</chisq>
<goodn>21.50180099128384</goodn>
<ind>43743.25663354220</ind>
<lind>43732.00000000000</lind>
<mass>1210.738278836369</mass>
<meth>4</meth>
<reso>8021.703035792833</reso>
<rind>43888.00000000000</rind>
<s2n>3.202341580171053</s2n>
<type>0</type>
</pk>
<pk>
<absi>679.8967655203705</absi>
<area>141.6033813077760</area>
<chisq>15746.70436938772</chisq>
<goodn>68.85331402361824</goodn>
<ind>44077.41012613493</ind>
<lind>44069.00000000000</lind>
<mass>1220.696236830107</mass>
<meth>4</meth>
<reso>10387.35326134510</reso>
<rind>44219.00000000000</rind>
<s2n>4.560267889828990</s2n>
<type>0</type>
</pk>
<pk>
<absi>4702.421931164005</absi>
<area>1424.222426123566</area>
<chisq>22966.31531792494</chisq>
<goodn>13619.95437743520</goodn>
<ind>44277.36024551593</ind>
<lind>44265.00000000000</lind>
<mass>1226.674538565567</mass>
<meth>4</meth>
<reso>8568.785292921242</reso>
<rind>44421.00000000000</rind>
<s2n>32.29732143238041</s2n>
<type>0</type>
</pk>
<pk>
<absi>470.7144965520142</absi>
<area>140.9672503204835</area>
<chisq>4221.157846658386</chisq>
<goodn>81.97996202103599</goodn>
<ind>45006.76627633898</ind>
<lind>44996.00000000000</lind>
<mass>1248.607949031274</mass>
<meth>4</meth>
<reso>7616.050892272548</reso>
<rind>45148.00000000000</rind>
<s2n>3.208058616804641</s2n>
<type>0</type>
</pk>
<pk>
<absi>347.4867830198563</absi>
<area>99.34153922948165</area>
<chisq>5170.372472665828</chisq>
<goodn>35.04318154975487</goodn>
<ind>45040.50774171595</ind>
<lind>45029.00000000000</lind>
<mass>1249.627308670338</mass>
<meth>4</meth>
<reso>6814.520955539763</reso>
<rind>45182.00000000000</rind>
<s2n>2.299932634994548</s2n>
<type>0</type>
</pk>
<pk>
<absi>601.1320581762197</absi>
<area>193.3238184727667</area>
<chisq>6655.335049933648</chisq>
<goodn>108.0025896532324</goodn>
<ind>45140.50640274864</ind>
<lind>45128.00000000000</lind>
<mass>1252.650822169062</mass>
<meth>4</meth>
<reso>7630.864936121830</reso>
<rind>45283.00000000000</rind>
<s2n>3.988560327716910</s2n>
<type>0</type>
</pk>
<pk>
<absi>279.9719070196234</absi>
<area>125.1815481750132</area>
<chisq>5777.454643205817</chisq>
<goodn>21.39266867401457</goodn>
<ind>45237.73424297766</ind>
<lind>45222.00000000000</lind>
<mass>1255.594093087245</mass>
<meth>4</meth>
<reso>6273.803912090787</reso>
<rind>45382.00000000000</rind>
<s2n>1.903097422890455</s2n>
<type>0</type>
</pk>
<pk>
<absi>379.6435174345685</absi>
<area>110.7780450984997</area>
<chisq>5289.969604661299</chisq>
<goodn>32.76160071053394</goodn>
<ind>45338.69391604244</ind>
<lind>45327.00000000000</lind>
<mass>1258.654022011506</mass>
<meth>4</meth>
<reso>8916.917876441225</reso>
<rind>45481.00000000000</rind>
<s2n>2.560385870306476</s2n>
<type>0</type>
</pk>
<pk>
<absi>457.4221691392297</absi>
<area>125.1088083466551</area>
<chisq>18110.00504466389</chisq>
<goodn>21.87304192255405</goodn>
<ind>45568.74952107511</ind>
<lind>45558.00000000000</lind>
<mass>1265.640683770770</mass>
<meth>4</meth>
<reso>9910.200668590895</reso>
<rind>45709.00000000000</rind>
<s2n>3.069013372474012</s2n>
<type>0</type>
</pk>
<pk>
<absi>637.8468033559711</absi>
<area>153.1561905060225</area>
<chisq>9013.535753630780</chisq>
<goodn>98.40765267422233</goodn>
<ind>45898.27240323904</ind>
<lind>45889.00000000000</lind>
<mass>1275.682106212368</mass>
<meth>4</meth>
<reso>11351.63256923640</reso>
<rind>46038.00000000000</rind>
<s2n>4.213541359081077</s2n>
<type>0</type>
</pk>
<pk>
<absi>485.3354750530114</absi>
<area>135.5849479313690</area>
<chisq>11594.22893517168</chisq>
<goodn>41.91367134118995</goodn>
<ind>45964.01896902522</ind>
<lind>45953.00000000000</lind>
<mass>1277.690367038160</mass>
<meth>4</meth>
<reso>8906.983371471897</reso>
<rind>46104.00000000000</rind>
<s2n>3.251833588401658</s2n>
<type>0</type>
</pk>
<pk>
<absi>521.4256526199910</absi>
<area>167.5019241044072</area>
<chisq>4583.424844544104</chisq>
<goodn>112.1537884899532</goodn>
<ind>46156.64670100364</ind>
<lind>46144.00000000000</lind>
<mass>1283.583451483867</mass>
<meth>4</meth>
<reso>8663.615992308569</reso>
<rind>46297.00000000000</rind>
<s2n>3.410470517367485</s2n>
<type>0</type>
</pk>
<pk>
<absi>550.4689310638869</absi>
<area>111.0961164265317</area>
<chisq>20383.91377409710</chisq>
<goodn>22.97377462896004</goodn>
<ind>46255.77047892472</ind>
<lind>46248.00000000000</lind>
<mass>1286.621290137310</mass>
<meth>4</meth>
<reso>13351.61315489785</reso>
<rind>46393.00000000000</rind>
<s2n>3.594209387830100</s2n>
<type>0</type>
</pk>
<pk>
<absi>647.5869060599896</absi>
<area>146.5313424408973</area>
<chisq>6366.480476577643</chisq>
<goodn>132.6506679273925</goodn>
<ind>46615.41005888587</ind>
<lind>46607.00000000000</lind>
<mass>1297.673560578695</mass>
<meth>4</meth>
<reso>12948.13218777216</reso>
<rind>46753.00000000000</rind>
<s2n>4.070053929337574</s2n>
<type>0</type>
</pk>
<pk>
<absi>15852.70377233213</absi>
<area>4730.803820661942</area>
<chisq>100093.2635080754</chisq>
<goodn>63142.51110944773</goodn>
<ind>47069.44831970413</ind>
<lind>47059.00000000000</lind>
<mass>1311.694978357843</mass>
<meth>4</meth>
<reso>10203.90222430247</reso>
<rind>47207.00000000000</rind>
<s2n>98.10109169994422</s2n>
<type>0</type>
</pk>
<pk>
<absi>754.7069670695644</absi>
<area>148.5833536869170</area>
<chisq>17309.87516904786</chisq>
<goodn>63.35271192082153</goodn>
<ind>47774.98181866179</ind>
<lind>47768.00000000000</lind>
<mass>1333.633868561971</mass>
<meth>4</meth>
<reso>13411.88404023443</reso>
<rind>47909.00000000000</rind>
<s2n>4.922084309510231</s2n>
<type>0</type>
</pk>
<pk>
<absi>448.4140767411310</absi>
<area>140.2349513288868</area>
<chisq>9343.290130078021</chisq>
<goodn>39.95636813278292</goodn>
<ind>48791.91956096242</ind>
<lind>48781.00000000000</lind>
<mass>1365.579188102596</mass>
<meth>4</meth>
<reso>10242.87431284499</reso>
<rind>48929.00000000000</rind>
<s2n>2.967299240862027</s2n>
<type>0</type>
</pk>
<pk>
<absi>1055.015672081574</absi>
<area>309.9033268629846</area>
<chisq>11530.00886635277</chisq>
<goodn>362.9666756117565</goodn>
<ind>49359.37909947932</ind>
<lind>49349.00000000000</lind>
<mass>1383.570854370711</mass>
<meth>4</meth>
<reso>10564.65749562129</reso>
<rind>49494.00000000000</rind>
<s2n>6.859643547420429</s2n>
<type>0</type>
</pk>
<pk>
<absi>512.2302827332762</absi>
<area>193.2514651634184</area>
<chisq>7965.884963077263</chisq>
<goodn>80.84360317710831</goodn>
<ind>49450.81629589018</ind>
<lind>49440.00000000000</lind>
<mass>1386.481049192557</mass>
<meth>4</meth>
<reso>9062.007510798148</reso>
<rind>49586.00000000000</rind>
<s2n>3.389161374628400</s2n>
<type>0</type>
</pk>
<pk>
<absi>1733.784974749592</absi>
<area>561.3311855915744</area>
<chisq>20904.11727185519</chisq>
<goodn>639.6553908111227</goodn>
<ind>49672.82541951381</ind>
<lind>49662.00000000000</lind>
<mass>1393.559835299866</mass>
<meth>4</meth>
<reso>9668.024033724701</reso>
<rind>49807.00000000000</rind>
<s2n>11.59046291783735</s2n>
<type>0</type>
</pk>
<pk>
<absi>818.9370770723289</absi>
<area>240.6057738027118</area>
<chisq>7085.473704534016</chisq>
<goodn>299.3139615778841</goodn>
<ind>50113.30241745304</ind>
<lind>50104.00000000000</lind>
<mass>1407.658364985568</mass>
<meth>4</meth>
<reso>10486.35099655358</reso>
<rind>50246.00000000000</rind>
<s2n>5.410754271263377</s2n>
<type>0</type>
</pk>
<pk>
<absi>501.7621437530374</absi>
<area>226.7177273784220</area>
<chisq>8088.066942248687</chisq>
<goodn>89.50609547691916</goodn>
<ind>50855.20580414718</ind>
<lind>50840.00000000000</lind>
<mass>1431.566739706722</mass>
<meth>4</meth>
<reso>7033.758577180366</reso>
<rind>50993.00000000000</rind>
<s2n>3.434444824893451</s2n>
<type>0</type>
</pk>
<pk>
<absi>626.1418161409873</absi>
<area>175.2550235583074</area>
<chisq>7884.293979619754</chisq>
<goodn>173.6706669575634</goodn>
<ind>51376.65119865099</ind>
<lind>51368.00000000000</lind>
<mass>1448.492351283890</mass>
<meth>4</meth>
<reso>13049.85703789888</reso>
<rind>51507.00000000000</rind>
<s2n>4.196658896950610</s2n>
<type>0</type>
</pk>
<pk>
<absi>4748.506850217191</absi>
<area>1655.987611864080</area>
<chisq>14662.66956801962</chisq>
<goodn>33547.68224948707</goodn>
<ind>51962.91485554710</ind>
<lind>51952.00000000000</lind>
<mass>1467.641852509673</mass>
<meth>4</meth>
<reso>11139.68981836732</reso>
<rind>52094.00000000000</rind>
<s2n>33.41227050531649</s2n>
<type>0</type>
</pk>
<pk>
<absi>734.4617757221566</absi>
<area>248.5030210376780</area>
<chisq>8042.898496897371</chisq>
<goodn>184.4507094865966</goodn>
<ind>52204.27065422322</ind>
<lind>52193.00000000000</lind>
<mass>1475.562311066501</mass>
<meth>4</meth>
<reso>8831.816447473697</reso>
<rind>52335.00000000000</rind>
<s2n>5.155307894335648</s2n>
<type>0</type>
</pk>
<pk>
<absi>1002.497692006212</absi>
<area>367.9092227300643</area>
<chisq>15578.53490809048</chisq>
<goodn>260.7720594965454</goodn>
<ind>52449.23727650073</ind>
<lind>52437.00000000000</lind>
<mass>1483.623275033286</mass>
<meth>4</meth>
<reso>9296.848985899913</reso>
<rind>52581.00000000000</rind>
<s2n>7.137873338018814</s2n>
<type>0</type>
</pk>
<pk>
<absi>321.3032290176696</absi>
<area>196.8835401948373</area>
<chisq>5749.990884303466</chisq>
<goodn>37.75457092100812</goodn>
<ind>52626.37029503626</ind>
<lind>52609.00000000000</lind>
<mass>1489.465895827539</mass>
<meth>4</meth>
<reso>6263.108456313799</reso>
<rind>52762.00000000000</rind>
<s2n>2.287160215829306</s2n>
<type>0</type>
</pk>
<pk>
<absi>276.0054225366299</absi>
<area>111.1201672183749</area>
<chisq>5195.550737254137</chisq>
<goodn>36.84002621466117</goodn>
<ind>52717.80620674287</ind>
<lind>52706.00000000000</lind>
<mass>1492.486389311280</mass>
<meth>4</meth>
<reso>11370.67222640555</reso>
<rind>52848.00000000000</rind>
<s2n>1.983942396481252</s2n>
<type>0</type>
</pk>
<pk>
<absi>2142.316688045537</absi>
<area>762.2693407385845</area>
<chisq>11888.33753669907</chisq>
<goodn>5452.029147662292</goodn>
<ind>52871.36140814191</ind>
<lind>52860.00000000000</lind>
<mass>1497.565882874079</mass>
<meth>4</meth>
<reso>10885.50545497440</reso>
<rind>53001.00000000000</rind>
<s2n>15.21275264081048</s2n>
<type>0</type>
</pk>
<pk>
<absi>254.8078464657567</absi>
<area>74.18358230965079</area>
<chisq>4810.549565802287</chisq>
<goodn>23.15600987608190</goodn>
<ind>52991.66113602095</ind>
<lind>52983.00000000000</lind>
<mass>1501.551397839415</mass>
<meth>4</meth>
<reso>8150.088659955502</reso>
<rind>53119.00000000000</rind>
<s2n>1.807873737548560</s2n>
<type>0</type>
</pk>
<pk>
<absi>300.7043913586834</absi>
<area>169.8235145562109</area>
<chisq>3798.144255908000</chisq>
<goodn>60.54442148020147</goodn>
<ind>53111.96915203109</ind>
<lind>53094.00000000000</lind>
<mass>1505.542536969567</mass>
<meth>4</meth>
<reso>7023.285052891153</reso>
<rind>53249.00000000000</rind>
<s2n>2.215373323614780</s2n>
<type>0</type>
</pk>
<pk>
<absi>538.2027927845028</absi>
<area>186.8408405625897</area>
<chisq>8925.941538151323</chisq>
<goodn>84.35307519684653</goodn>
<ind>53293.93282500326</ind>
<lind>53283.00000000000</lind>
<mass>1511.589227123454</mass>
<meth>4</meth>
<reso>10153.69372367789</reso>
<rind>53423.00000000000</rind>
<s2n>3.990655221149397</s2n>
<type>0</type>
</pk>
<pk>
<absi>242.3174432582066</absi>
<area>106.1120141427699</area>
<chisq>3202.453656858555</chisq>
<goodn>28.87242685728691</goodn>
<ind>53650.89704083758</ind>
<lind>53639.00000000000</lind>
<mass>1523.486777968047</mass>
<meth>4</meth>
<reso>7075.564082848300</reso>
<rind>53780.00000000000</rind>
<s2n>1.819177765902312</s2n>
<type>0</type>
</pk>
<pk>
<absi>1149.522518440511</absi>
<area>466.2348187770959</area>
<chisq>10314.35802765248</chisq>
<goodn>579.8091153795740</goodn>
<ind>54039.27453308876</ind>
<lind>54028.00000000000</lind>
<mass>1536.484835711480</mass>
<meth>4</meth>
<reso>8292.998967908516</reso>
<rind>54168.00000000000</rind>
<s2n>8.647069657046700</s2n>
<type>0</type>
</pk>
<pk>
<absi>753.6913007981533</absi>
<area>303.2212166568095</area>
<chisq>11350.44151457232</chisq>
<goodn>226.9447934233042</goodn>
<ind>55928.48664098975</ind>
<lind>55917.00000000000</lind>
<mass>1600.507804084095</mass>
<meth>4</meth>
<reso>10715.22617997692</reso>
<rind>56084.00000000000</rind>
<s2n>4.824719876757625</s2n>
<type>0</type>
</pk>
<pk>
<absi>755.0433578557764</absi>
<area>337.6175283580643</area>
<chisq>10443.77272427182</chisq>
<goodn>267.8868866151811</goodn>
<ind>56598.55577259044</ind>
<lind>56586.00000000000</lind>
<mass>1623.532771703499</mass>
<meth>4</meth>
<reso>9827.344949716628</reso>
<rind>56754.00000000000</rind>
<s2n>4.835924213354892</s2n>
<type>0</type>
</pk>
<pk>
<absi>479.5158860240074</absi>
<area>169.6969971843980</area>
<chisq>19561.45271409594</chisq>
<goodn>34.39539281754292</goodn>
<ind>56947.64583665722</ind>
<lind>56938.00000000000</lind>
<mass>1635.594057317757</mass>
<meth>4</meth>
<reso>10701.90365739418</reso>
<rind>57101.00000000000</rind>
<s2n>3.148121224466698</s2n>
<type>0</type>
</pk>
<pk>
<absi>2859.270631917950</absi>
<area>1476.976146336124</area>
<chisq>30646.46086688209</chisq>
<goodn>1796.857186567421</goodn>
<ind>57065.78432796619</ind>
<lind>57051.00000000000</lind>
<mass>1639.686031846927</mass>
<meth>4</meth>
<reso>8559.970674851824</reso>
<rind>57222.00000000000</rind>
<s2n>19.31843222295935</s2n>
<type>0</type>
</pk>
<pk>
<absi>1785.912725107800</absi>
<area>834.5450089723695</area>
<chisq>11860.36411865604</chisq>
<goodn>2990.454051424464</goodn>
<ind>57205.54591900474</ind>
<lind>57193.00000000000</lind>
<mass>1644.533637997190</mass>
<meth>4</meth>
<reso>9270.530486175747</reso>
<rind>57360.00000000000</rind>
<s2n>11.90967196081147</s2n>
<type>0</type>
</pk>
<pk>
<absi>592.9234673681333</absi>
<area>258.1856940779534</area>
<chisq>4539.668268232504</chisq>
<goodn>364.3885849798951</goodn>
<ind>57292.89157321419</ind>
<lind>57281.00000000000</lind>
<mass>1647.566877645929</mass>
<meth>4</meth>
<reso>9740.188851228568</reso>
<rind>57447.00000000000</rind>
<s2n>4.081776829924661</s2n>
<type>0</type>
</pk>
<pk>
<absi>714.2924865297820</absi>
<area>300.3373717383136</area>
<chisq>24353.69050279007</chisq>
<goodn>70.79155418678896</goodn>
<ind>57579.33329699138</ind>
<lind>57568.00000000000</lind>
<mass>1657.533912441177</mass>
<meth>4</meth>
<reso>11307.03698647630</reso>
<rind>57733.00000000000</rind>
<s2n>4.940836817519378</s2n>
<type>0</type>
</pk>
<pk>
<absi>343.5024741466839</absi>
<area>198.9591409546033</area>
<chisq>7279.627485057675</chisq>
<goodn>46.22060803306496</goodn>
<ind>59653.38444161890</ind>
<lind>59639.00000000000</lind>
<mass>1730.608972419361</mass>
<meth>4</meth>
<reso>7344.250641427709</reso>
<rind>59805.00000000000</rind>
<s2n>2.426275725064452</s2n>
<type>0</type>
</pk>
<pk>
<absi>791.3993526763420</absi>
<area>412.0902131142620</area>
<chisq>19127.99792679056</chisq>
<goodn>103.1264997227219</goodn>
<ind>59990.62083136031</ind>
<lind>59978.00000000000</lind>
<mass>1742.641405245578</mass>
<meth>4</meth>
<reso>7782.671935561561</reso>
<rind>60141.00000000000</rind>
<s2n>5.477984215122032</s2n>
<type>0</type>
</pk>
<pk>
<absi>903.7444235145872</absi>
<area>477.2680028276888</area>
<chisq>10646.24150291229</chisq>
<goodn>247.7092002983991</goodn>
<ind>60073.43213181209</ind>
<lind>60060.00000000000</lind>
<mass>1745.602515837813</mass>
<meth>4</meth>
<reso>7789.146381809015</reso>
<rind>60224.00000000000</rind>
<s2n>6.208968806170542</s2n>
<type>0</type>
</pk>
<pk>
<absi>780.3718808219795</absi>
<area>369.3535111653117</area>
<chisq>2851.882206791576</chisq>
<goodn>981.1136338873793</goodn>
<ind>60298.40908139380</ind>
<lind>60287.00000000000</lind>
<mass>1753.659916764389</mass>
<meth>4</meth>
<reso>10392.07013897368</reso>
<rind>60448.00000000000</rind>
<s2n>5.285250963180072</s2n>
<type>0</type>
</pk>
<pk>
<absi>576.0364297202394</absi>
<area>253.4877354032925</area>
<chisq>6654.273228354000</chisq>
<goodn>192.6418022859594</goodn>
<ind>60771.93992285585</ind>
<lind>60761.00000000000</lind>
<mass>1770.680387444016</mass>
<meth>4</meth>
<reso>11481.86420478716</reso>
<rind>60921.00000000000</rind>
<s2n>3.907591532357041</s2n>
<type>0</type>
</pk>
<pk>
<absi>2297.207634158534</absi>
<area>1378.450411378673</area>
<chisq>12284.67109192987</chisq>
<goodn>6363.397145563955</goodn>
<ind>61187.53064073763</ind>
<lind>61173.00000000000</lind>
<mass>1785.686735688305</mass>
<meth>4</meth>
<reso>8859.124196804762</reso>
<rind>61338.00000000000</rind>
<s2n>15.17453462842796</s2n>
<type>0</type>
</pk>
<pk>
<absi>668.6045557456102</absi>
<area>367.1977778560811</area>
<chisq>10139.29106500630</chisq>
<goodn>164.1694188492794</goodn>
<ind>61382.12984036992</ind>
<lind>61369.00000000000</lind>
<mass>1792.735419652962</mass>
<meth>4</meth>
<reso>8569.678065807559</reso>
<rind>61532.00000000000</rind>
<s2n>4.517708019934961</s2n>
<type>0</type>
</pk>
<pk>
<absi>571.0367097057884</absi>
<area>315.0981681476834</area>
<chisq>7434.207683223904</chisq>
<goodn>236.1598315741603</goodn>
<ind>61792.35081655599</ind>
<lind>61780.00000000000</lind>
<mass>1807.640237940948</mass>
<meth>4</meth>
<reso>10038.90159876808</reso>
<rind>61940.00000000000</rind>
<s2n>3.802476946642271</s2n>
<type>0</type>
</pk>
<pk>
<absi>437.2538886280252</absi>
<area>173.7727542652144</area>
<chisq>6930.812557978094</chisq>
<goodn>94.38079578049229</goodn>
<ind>62614.77671779780</ind>
<lind>62606.00000000000</lind>
<mass>1837.709859741636</mass>
<meth>4</meth>
<reso>11066.59373979224</reso>
<rind>62758.00000000000</rind>
<s2n>2.959603987106868</s2n>
<type>0</type>
</pk>
<pk>
<absi>596.8704318771937</absi>
<area>347.1392107993439</area>
<chisq>7998.926901236890</chisq>
<goodn>182.7227895571714</goodn>
<ind>63050.97360917566</ind>
<lind>63038.00000000000</lind>
<mass>1853.759913601393</mass>
<meth>4</meth>
<reso>10354.37141818067</reso>
<rind>63198.00000000000</rind>
<s2n>4.116667722711043</s2n>
<type>0</type>
</pk>
<pk>
<absi>314.3208933110757</absi>
<area>201.1640876605982</area>
<chisq>6216.165417484327</chisq>
<goodn>83.19961337966430</goodn>
<ind>63106.12156141091</ind>
<lind>63092.00000000000</lind>
<mass>1855.794130458580</mass>
<meth>4</meth>
<reso>8874.121914898398</reso>
<rind>63255.00000000000</rind>
<s2n>2.166608361067558</s2n>
<type>0</type>
</pk>
<pk>
<absi>406.3490750208252</absi>
<area>221.3015458006200</area>
<chisq>8428.434358918079</chisq>
<goodn>47.05285560141675</goodn>
<ind>64049.88395911429</ind>
<lind>64038.00000000000</lind>
<mass>1890.781076127293</mass>
<meth>4</meth>
<reso>9628.406947601732</reso>
<rind>64193.00000000000</rind>
<s2n>2.922395513863882</s2n>
<type>0</type>
</pk>
<pk>
<absi>4080.951591520341</absi>
<area>3088.879322542907</area>
<chisq>13568.69511328536</chisq>
<goodn>20881.20107057503</goodn>
<ind>64267.43669017193</ind>
<lind>64251.00000000000</lind>
<mass>1898.892998989217</mass>
<meth>4</meth>
<reso>7831.351417481114</reso>
<rind>64415.00000000000</rind>
<s2n>30.02301329616063</s2n>
<type>0</type>
</pk>
<pk>
<absi>2392.091131293582</absi>
<area>1734.958248457352</area>
<chisq>12469.59459349219</chisq>
<goodn>5963.492789101412</goodn>
<ind>64561.01084348244</ind>
<lind>64545.00000000000</lind>
<mass>1909.867378779122</mass>
<meth>4</meth>
<reso>8880.997053471745</reso>
<rind>64707.00000000000</rind>
<s2n>17.90128707548796</s2n>
<type>0</type>
</pk>
<pk>
<absi>614.8299179017620</absi>
<area>723.0660432158561</area>
<chisq>11563.12414324556</chisq>
<goodn>240.4603401327203</goodn>
<ind>64661.87235073924</ind>
<lind>64639.00000000000</lind>
<mass>1913.645160596573</mass>
<meth>4</meth>
<reso>5246.278140714065</reso>
<rind>64814.00000000000</rind>
<s2n>4.743012748895356</s2n>
<type>0</type>
</pk>
<pk>
<absi>430.7441060264345</absi>
<area>549.1858185915376</area>
<chisq>15005.64484791114</chisq>
<goodn>116.9735959744059</goodn>
<ind>64747.95757605697</ind>
<lind>64722.00000000000</lind>
<mass>1916.872480309958</mass>
<meth>4</meth>
<reso>6651.856157489596</reso>
<rind>64902.00000000000</rind>
<s2n>3.330065042923332</s2n>
<type>0</type>
</pk>
<pk>
<absi>5386.741443834515</absi>
<area>4822.290056541997</area>
<chisq>51924.88924403199</chisq>
<goodn>5987.763756890215</goodn>
<ind>68112.78607089305</ind>
<lind>68094.00000000000</lind>
<mass>2045.174319079532</mass>
<meth>4</meth>
<reso>7268.943396624000</reso>
<rind>68257.00000000000</rind>
<s2n>48.62678852253662</s2n>
<type>0</type>
</pk>
<pk>
<absi>382.5803171108145</absi>
<area>237.0736706965084</area>
<chisq>3681.588674420974</chisq>
<goodn>209.2848149104773</goodn>
<ind>68370.30329700033</ind>
<lind>68357.00000000000</lind>
<mass>2055.166713853457</mass>
<meth>4</meth>
<reso>10259.09072199612</reso>
<rind>68511.00000000000</rind>
<s2n>3.565173902643759</s2n>
<type>0</type>
</pk>
<pk>
<absi>529.6738016442558</absi>
<area>503.5561841976190</area>
<chisq>3962.233589764810</chisq>
<goodn>488.6512666499019</goodn>
<ind>68678.38160250630</ind>
<lind>68659.00000000000</lind>
<mass>2067.153386924772</mass>
<meth>4</meth>
<reso>5602.700542477517</reso>
<rind>68822.00000000000</rind>
<s2n>5.082592738881720</s2n>
<type>0</type>
</pk>
<pk>
<absi>188.0222789172892</absi>
<area>110.6603614052883</area>
<chisq>2640.313664615087</chisq>
<goodn>56.59739825093019</goodn>
<ind>68906.25949976582</ind>
<lind>68895.00000000000</lind>
<mass>2076.042319913652</mass>
<meth>4</meth>
<reso>10434.14053585502</reso>
<rind>69043.00000000000</rind>
<s2n>1.832947785970208</s2n>
<type>0</type>
</pk>
<pk>
<absi>233.8377909764383</absi>
<area>147.5774590867960</area>
<chisq>3252.367215279328</chisq>
<goodn>37.22333512560865</goodn>
<ind>69267.21265714167</ind>
<lind>69254.00000000000</lind>
<mass>2090.161663738068</mass>
<meth>4</meth>
<reso>8069.175766797642</reso>
<rind>69407.00000000000</rind>
<s2n>2.347475390572233</s2n>
<type>0</type>
</pk>
<pk>
<absi>169.8904657812414</absi>
<area>163.7514521169910</area>
<chisq>3221.282616909136</chisq>
<goodn>24.92684651354037</goodn>
<ind>71693.85905744178</ind>
<lind>71674.00000000000</lind>
<mass>2186.341514450514</mass>
<meth>4</meth>
<reso>6400.294949782225</reso>
<rind>71836.00000000000</rind>
<s2n>1.948849148655984</s2n>
<type>0</type>
</pk>
<pk>
<absi>176.3103731181533</absi>
<area>141.7701280505382</area>
<chisq>2664.905334846390</chisq>
<goodn>37.33791195695570</goodn>
<ind>72117.77565782100</ind>
<lind>72102.00000000000</lind>
<mass>2203.368051321687</mass>
<meth>4</meth>
<reso>9015.631116720588</reso>
<rind>72257.00000000000</rind>
<s2n>2.030971431613593</s2n>
<type>0</type>
</pk>
<pk>
<absi>157.5149982687645</absi>
<area>239.0423483387319</area>
<chisq>2887.697768926063</chisq>
<goodn>45.70820911039084</goodn>
<ind>77675.72612582914</ind>
<lind>77650.00000000000</lind>
<mass>2432.788761008148</mass>
<meth>4</meth>
<reso>5515.816724560415</reso>
<rind>77838.00000000000</rind>
<s2n>2.128558664595404</s2n>
<type>0</type>
</pk>
<pk>
<absi>264.2286171327837</absi>
<area>433.2545736438713</area>
<chisq>4258.770783854327</chisq>
<goodn>142.4366499954353</goodn>
<ind>78130.24676363691</ind>
<lind>78100.00000000000</lind>
<mass>2452.059312813544</mass>
<meth>4</meth>
<reso>4220.340700898246</reso>
<rind>78297.00000000000</rind>
<s2n>3.540690849476492</s2n>
<type>0</type>
</pk>
<pk>
<absi>150.0221133764443</absi>
<area>118.6010804555446</area>
<chisq>2942.060189249482</chisq>
<goodn>36.28826319832803</goodn>
<ind>78999.05127441449</ind>
<lind>78985.00000000000</lind>
<mass>2489.108729641915</mass>
<meth>4</meth>
<reso>9291.838503305933</reso>
<rind>79151.00000000000</rind>
<s2n>2.018119993797131</s2n>
<type>0</type>
</pk>
<pk>
<absi>164.7247281559699</absi>
<area>170.4601841444779</area>
<chisq>3636.055223334831</chisq>
<goodn>43.25222771756128</goodn>
<ind>80560.96767012139</ind>
<lind>80543.00000000000</lind>
<mass>2556.423034847961</mass>
<meth>4</meth>
<reso>7968.838150953031</reso>
<rind>80716.00000000000</rind>
<s2n>2.363179625375905</s2n>
<type>0</type>
</pk>
<pk>
<absi>597.5438319111808</absi>
<area>803.7185639271196</area>
<chisq>5323.459559407620</chisq>
<goodn>1119.277825481799</goodn>
<ind>80672.07751602326</ind>
<lind>80649.00000000000</lind>
<mass>2561.246225859639</mass>
<meth>4</meth>
<reso>6835.540872385537</reso>
<rind>80829.00000000000</rind>
<s2n>8.626986252494444</s2n>
<type>0</type>
</pk>
<pk>
<absi>136.2483953705589</absi>
<area>300.7095469776631</area>
<chisq>1943.160664571313</chisq>
<goodn>103.0349078767475</goodn>
<ind>86225.34629698552</ind>
<lind>86195.00000000000</lind>
<mass>2808.179346933972</mass>
<meth>4</meth>
<reso>4693.735273956713</reso>
<rind>86382.00000000000</rind>
<s2n>2.761879502540066</s2n>
<type>0</type>
</pk>
</pklist>
