# Supplementary material for: A database application for pre-processing, storage and comparison of mass spectra derived from patients and controls
Source: BMC Bioinformatics. 2006 Sep 5;7:403. doi: 10.1186/1471-2105-7-403 (PMC1594579; doi:10.1186/1471-2105-7-403)
Supplement: Additional file 4 — Bruker Daltonics data for testing the application (fid files) [file 1471-2105-7-403-S4.zip › testdata/1CSF10/0_C10_1SRef/pdata/1/peaks]

PATH=/D=/data/dekker/CSFexperimen, NAME=CSF10, EXPNO=0_C10_1SRef, PROCNO= 1
PC=2.5
################# REGION LIST ####################
#RegionType   M1(m/z)     M2(m/z)    MI(rel. int.)  MAXI(rel. int.)
Negative    258.2653   3073.9867      0.0000        1.5000
Positive    258.2653   3073.9867      0.0000        1.4286
################# PEAK LISTING #####################
#  ADDRESS          MASS              RELATIVE
#                  [m/z]              INTENSITY
     1             825.1582           0.0334
     2             842.5418           0.0506
     3            2560.0580           0.0294
     4             445.4801           0.0593
     5             409.6533           0.1125
     6            1497.7833           0.0706
     7            1644.7843           0.0613
     8            1639.9376           0.0946
     9            1785.9010           0.0781
    10            1909.9937           0.0815
    11             401.5576           0.3183
    12            1075.6157           0.1055
    13             568.2955           0.1310
    14            1899.0279           0.1346
    15            1226.6331           0.1503
    16            2045.1432           0.1890
    17            1149.6557           0.1403
    18            1198.6859           0.1467
    19            1467.8426           0.1512
    20             927.5392           0.2802
    21             379.5478           1.0405
    22            1311.7615           0.4970
