# Supplementary material for: A database application for pre-processing, storage and comparison of mass spectra derived from patients and controls
Source: BMC Bioinformatics. 2006 Sep 5;7:403. doi: 10.1186/1471-2105-7-403 (PMC1594579; doi:10.1186/1471-2105-7-403)
Supplement: Additional file 5 — Detailed Wilcoxon-Mann-Whitney p-values listing of the breast cancer with LM patients against a control group [file 1471-2105-7-403-S5.xls]

## Sheet: p_details_group1_control_group3
Mass	Wilcoxon P_value	+/-	difference mean (group1_control - group3_leptomeningeal_metastasis)	mean group1_control	mean group3_leptomeningeal_metastasis	cummulative group1_control	No samples group1_control	cummulative group3_leptomeningeal_metastasis	No samples group3_leptomeningeal_metastasis	group1	CSF17	CSF100	CSF101	CSF108	CSF10	CSF113	CSF114	CSF116	CSF118	CSF124	CSF127	CSF13	CSF140	CSF143	CSF154	CSF163	CSF21	CSF25	CSF27	CSF30	CSF32	CSF34	CSF37	CSF3	CSF43	CSF47	CSF49	CSF51	CSF55	CSF59	CSF5	CSF8	group2	CSF120	CSF7	CSF80	CSF84	CSF88	CSF9
1631.84	1.09676e-06	-	-1.3625	0.4375	1.8	14	32	14	32	group1_control	0	0	1	0	0	0	1	0	0	0	2	0	0	0	0	0	0	2	2	0	1	3	0	0	0	0	0	1	0	0	0	1	group3_leptomeningeal_metastasis	1	2	3	2	3	4
1672.86	2.29565e-06	-	-0.9375	0.1875	1.125	6	32	6	32	group1_control	1	0	0	0	0	0	0	0	0	0	0	0	0	0	0	0	0	0	0	0	4	0	0	0	0	0	0	0	0	1	0	0	group3_leptomeningeal_metastasis	0	0	1	1	3	2
1885.26	3.56368e-06	-	-1.175	0.125	1.3	4	32	4	32	group1_control	0	0	1	0	0	0	1	0	0	0	0	0	1	1	0	0	0	0	0	0	0	0	0	0	0	0	0	0	0	0	0	0	group3_leptomeningeal_metastasis	0	2	1	2	0	1
1773.86	2.24636e-05	-	-1.05	0.125	1.175	4	32	4	32	group1_control	0	0	0	0	0	1	2	0	0	0	0	0	1	0	0	0	0	0	0	0	0	0	0	0	0	0	0	0	0	0	0	0	group3_leptomeningeal_metastasis	0	1	0	0	0	0
1700.86	2.93737e-05	-	-1.1875	0.3125	1.5	10	32	10	32	group1_control	0	0	0	0	0	0	2	0	0	0	1	0	2	1	0	3	0	0	0	0	0	0	0	0	0	0	0	0	1	0	0	0	group3_leptomeningeal_metastasis	1	0	0	1	1	0
1578.77	5.34074e-05	-	-0.96875	0.15625	1.125	5	32	5	32	group1_control	0	1	0	0	0	0	0	0	0	0	0	0	0	0	0	0	0	0	1	0	0	1	0	0	0	0	0	1	1	0	0	0	group3_leptomeningeal_metastasis	1	2	2	2	4	3
1628.8	5.72753e-05	-	-1.38125	0.59375	1.975	19	32	19	32	group1_control	0	3	1	1	0	0	1	0	1	0	1	0	0	1	0	0	0	2	0	0	1	2	0	0	1	0	0	0	0	3	1	0	group3_leptomeningeal_metastasis	2	4	1	1	3	4
1701.9	7.09231e-05	-	-0.69375	0.03125	0.725	1	32	1	32	group1_control	0	0	0	0	0	0	0	0	0	0	0	0	0	0	0	1	0	0	0	0	0	0	0	0	0	0	0	0	0	0	0	0	group3_leptomeningeal_metastasis	0	0	0	0	0	0
1614.79	8.92571e-05	-	-1.1125	0.3125	1.425	10	32	10	32	group1_control	1	1	0	1	0	0	2	1	0	0	0	0	1	0	0	1	0	1	0	0	0	1	0	0	0	0	0	0	0	0	0	0	group3_leptomeningeal_metastasis	0	1	0	1	0	3
1772.84	9.06896e-05	-	-1.26875	0.40625	1.675	13	32	13	32	group1_control	0	1	0	1	0	1	2	0	1	1	0	0	4	0	1	0	0	0	0	0	1	0	0	0	0	0	0	0	0	0	0	0	group3_leptomeningeal_metastasis	0	1	1	2	0	0
1876.93	0.000109042	-	-1.05	0.5	1.55	16	32	16	32	group1_control	0	2	3	0	0	0	1	0	0	0	0	0	0	0	0	0	0	0	0	0	2	0	0	0	0	3	0	1	1	3	0	0	group3_leptomeningeal_metastasis	0	2	2	3	1	1
1630.84	0.000126337	-	-1.39375	1.03125	2.425	33	32	33	32	group1_control	0	0	1	0	0	0	3	0	0	0	3	0	0	1	0	2	3	1	4	0	4	4	2	0	0	0	2	0	0	1	0	2	group3_leptomeningeal_metastasis	4	4	4	3	4	4
1416.69	0.000141	-	-1.0375	0.4375	1.475	14	32	14	32	group1_control	1	0	0	0	0	0	0	0	0	0	1	0	0	0	1	1	1	2	0	0	1	2	0	0	1	0	1	0	0	0	1	1	group3_leptomeningeal_metastasis	2	1	3	0	4	3
2402.1	0.000228123	-	-1.04375	0.15625	1.2	5	32	5	32	group1_control	0	0	1	0	0	1	2	0	0	1	0	0	0	0	0	0	0	0	0	0	0	0	0	0	0	0	0	0	0	0	0	0	group3_leptomeningeal_metastasis	1	0	0	0	0	0
1858.99	0.000257715	-	-0.91875	0.40625	1.325	13	32	13	32	group1_control	4	0	1	0	0	0	0	0	0	0	0	0	0	0	0	1	0	0	1	0	4	1	1	0	0	0	0	0	0	0	0	0	group3_leptomeningeal_metastasis	0	2	3	1	1	4
1583.73	0.000280544	-	-0.73125	0.21875	0.95	7	32	7	32	group1_control	0	1	1	1	0	1	2	0	0	0	0	0	0	1	0	0	0	0	0	0	0	0	0	0	0	0	0	0	0	0	0	0	group3_leptomeningeal_metastasis	0	0	2	2	1	2
1790.85	0.00029185	-	-1.15	0.875	2.025	28	32	28	32	group1_control	1	3	3	0	0	1	2	3	0	1	2	0	3	1	1	1	0	1	0	0	0	0	0	0	0	1	0	1	1	2	0	0	group3_leptomeningeal_metastasis	2	2	2	2	1	3
2057.97	0.000308235	-	-0.8875	0.4375	1.325	14	32	14	32	group1_control	0	1	0	0	0	0	2	0	1	0	0	0	0	0	0	0	0	2	0	0	4	0	0	0	0	0	0	1	0	3	0	0	group3_leptomeningeal_metastasis	1	1	2	1	2	4
1671.89	0.000392991	-	-0.9125	0.3125	1.225	10	32	10	32	group1_control	3	0	0	0	1	0	1	0	0	0	0	0	0	0	0	0	1	0	0	0	3	0	0	0	0	0	0	1	0	0	0	0	group3_leptomeningeal_metastasis	1	3	2	0	4	2
1820.85	0.000394851	-	-1.06875	0.53125	1.6	17	32	17	32	group1_control	0	1	0	0	0	1	3	0	1	0	0	0	0	1	2	3	1	1	0	0	2	0	0	0	0	1	0	0	0	0	0	0	group3_leptomeningeal_metastasis	0	3	1	1	3	1
1813.9	0.000424744	-	-0.35	0	0.35	0	32	0	32	group1_control	0	0	0	0	0	0	0	0	0	0	0	0	0	0	0	0	0	0	0	0	0	0	0	0	0	0	0	0	0	0	0	0	group3_leptomeningeal_metastasis	0	1	0	0	0	1
1918.95	0.000449497	-	-1.01875	0.28125	1.3	9	32	9	32	group1_control	0	0	1	0	0	1	1	0	0	0	0	0	1	0	2	0	0	0	0	0	0	0	0	0	0	1	0	1	0	1	0	0	group3_leptomeningeal_metastasis	0	0	0	1	1	1
1771.93	0.000452957	-	-1.2625	1.0625	2.325	34	32	34	32	group1_control	2	0	2	1	0	1	4	0	1	3	3	0	4	0	4	0	1	0	0	0	3	2	0	0	0	0	1	1	0	1	0	0	group3_leptomeningeal_metastasis	1	3	0	3	0	2
1973.96	0.000504642	-	-0.5375	0.0625	0.6	2	32	2	32	group1_control	0	0	0	0	0	0	1	0	0	0	0	0	0	0	0	0	0	1	0	0	0	0	0	0	0	0	0	0	0	0	0	0	group3_leptomeningeal_metastasis	0	1	0	0	0	0
2595.23	0.000520743	-	-0.46875	0.03125	0.5	1	32	1	32	group1_control	0	0	0	0	0	0	1	0	0	0	0	0	0	0	0	0	0	0	0	0	0	0	0	0	0	0	0	0	0	0	0	0	group3_leptomeningeal_metastasis	0	2	0	0	0	1
1838.84	0.000617932	-	-0.79375	0.28125	1.075	9	32	9	32	group1_control	0	2	0	0	0	0	2	0	0	0	0	0	0	0	0	0	0	0	0	0	1	0	0	0	0	2	0	0	0	2	0	0	group3_leptomeningeal_metastasis	0	0	2	2	2	1
1810.76	0.000635626	-	-0.5	0.125	0.625	4	32	4	32	group1_control	0	0	0	0	0	0	1	0	0	0	0	0	0	0	0	0	0	1	0	0	0	0	0	0	0	1	0	1	0	0	0	0	group3_leptomeningeal_metastasis	1	1	0	1	1	1
1894.93	0.000695378	-	-0.5	0.125	0.625	4	32	4	32	group1_control	0	1	0	0	0	0	0	0	0	0	0	0	0	0	0	0	0	0	0	0	2	0	0	0	0	0	0	1	0	0	0	0	group3_leptomeningeal_metastasis	0	0	0	0	1	1
1482.74	0.000787493	-	-0.5	0.25	0.75	8	32	8	32	group1_control	0	3	0	0	0	0	0	0	0	0	0	0	0	0	0	0	0	0	1	0	1	2	0	0	0	0	0	1	0	0	0	0	group3_leptomeningeal_metastasis	1	1	1	1	2	4
1941.02	0.000811284	-	-0.45	0	0.45	0	32	0	32	group1_control	0	0	0	0	0	0	0	0	0	0	0	0	0	0	0	0	0	0	0	0	0	0	0	0	0	0	0	0	0	0	0	0	group3_leptomeningeal_metastasis	0	0	0	1	0	0
2404.05	0.000834224	-	-0.93125	0.09375	1.025	3	32	3	32	group1_control	0	1	0	0	0	0	2	0	0	0	0	0	0	0	0	0	0	0	0	0	0	0	0	0	0	0	0	0	0	0	0	0	group3_leptomeningeal_metastasis	0	0	0	0	0	0
1877.32	0.000953434	-	-0.4625	0.0625	0.525	2	32	2	32	group1_control	0	0	0	0	0	0	0	0	0	0	0	0	0	1	0	0	0	0	0	0	1	0	0	0	0	0	0	0	0	0	0	0	group3_leptomeningeal_metastasis	0	0	2	0	0	2
2203.06	0.000965796	-	-1.04375	0.78125	1.825	25	32	25	32	group1_control	3	1	2	0	1	1	1	1	0	0	0	0	0	0	0	0	3	2	1	0	4	2	0	0	0	1	0	0	2	0	0	0	group3_leptomeningeal_metastasis	0	3	2	1	2	4
1819.92	0.00099316	-	-1.06875	0.53125	1.6	17	32	17	32	group1_control	1	1	1	0	0	1	1	1	2	0	0	0	0	1	1	2	0	2	0	0	1	0	0	0	1	1	0	0	0	0	0	0	group3_leptomeningeal_metastasis	1	1	0	0	0	2
1437.78	0.000997628	-	-0.675	0.25	0.925	8	32	8	32	group1_control	1	0	0	0	0	0	0	0	2	0	0	0	0	0	0	0	0	0	0	0	2	0	0	0	0	0	1	2	0	0	0	0	group3_leptomeningeal_metastasis	0	3	2	0	0	3
1903.97	0.0010016	-	-1	0.75	1.75	24	32	24	32	group1_control	0	1	4	0	0	1	3	1	1	1	0	0	3	0	1	2	0	0	0	0	0	1	0	0	0	3	0	1	0	1	0	0	group3_leptomeningeal_metastasis	1	2	2	2	3	4
1602.76	0.00101953	-	-0.775	0.5	1.275	16	32	16	32	group1_control	1	0	0	1	0	0	1	0	0	0	0	0	0	0	1	1	1	0	0	0	4	0	1	0	1	1	0	0	1	2	0	0	group3_leptomeningeal_metastasis	0	2	0	1	0	3
2403.16	0.00106058	-	-1.075	0.25	1.325	8	32	8	32	group1_control	0	0	2	0	0	1	2	0	0	0	1	0	0	1	0	1	0	0	0	0	0	0	0	0	0	0	0	0	0	0	0	0	group3_leptomeningeal_metastasis	1	0	0	0	0	0
1972.93	0.00109328	-	-0.69375	0.15625	0.85	5	32	5	32	group1_control	0	1	1	0	0	0	0	0	1	0	0	0	0	0	0	0	0	2	0	0	0	0	0	0	0	0	0	0	0	0	0	0	group3_leptomeningeal_metastasis	2	2	0	0	0	0
1417.66	0.00123315	-	-0.86875	0.28125	1.15	9	32	9	32	group1_control	0	0	0	0	0	0	1	0	1	0	0	1	0	0	0	0	1	1	0	0	1	1	0	0	0	0	0	1	0	0	0	1	group3_leptomeningeal_metastasis	0	3	2	1	4	3
1812.86	0.00131021	-	-0.45	0.125	0.575	4	32	4	32	group1_control	1	0	1	0	0	0	0	0	0	0	0	0	0	0	0	0	0	0	0	0	2	0	0	0	0	0	0	0	0	0	0	0	group3_leptomeningeal_metastasis	0	2	0	0	2	1
1239.53	0.00137173	-	-0.79375	0.15625	0.95	5	32	5	32	group1_control	0	0	0	0	0	0	0	0	1	0	0	1	0	0	0	0	0	0	0	1	1	1	0	0	0	0	0	0	0	0	0	0	group3_leptomeningeal_metastasis	0	2	2	0	2	0
1593.82	0.00140809	-	-0.45	0.125	0.575	4	32	4	32	group1_control	0	1	0	0	0	0	1	1	0	0	0	0	0	0	0	0	0	1	0	0	0	0	0	0	0	0	0	0	0	0	0	0	group3_leptomeningeal_metastasis	0	0	0	0	1	1
2205.92	0.001471	-	-0.3875	0.0625	0.45	2	32	2	32	group1_control	2	0	0	0	0	0	0	0	0	0	0	0	0	0	0	0	0	0	0	0	0	0	0	0	0	0	0	0	0	0	0	0	group3_leptomeningeal_metastasis	0	2	0	0	0	1
2405.14	0.00147865	-	-0.5	0	0.5	0	32	0	32	group1_control	0	0	0	0	0	0	0	0	0	0	0	0	0	0	0	0	0	0	0	0	0	0	0	0	0	0	0	0	0	0	0	0	group3_leptomeningeal_metastasis	0	0	0	0	0	0
1615.8	0.00153463	-	-0.71875	0.28125	1	9	32	9	32	group1_control	1	0	0	0	0	0	0	0	0	0	0	0	1	1	0	1	0	0	0	0	1	1	0	0	0	0	2	0	0	1	0	0	group3_leptomeningeal_metastasis	0	1	1	0	0	0
2091.03	0.00154787	-	-0.5625	0.0625	0.625	2	32	2	32	group1_control	0	0	0	0	0	0	0	0	0	0	0	0	0	0	0	0	0	0	0	0	1	0	0	0	1	0	0	0	0	0	0	0	group3_leptomeningeal_metastasis	0	2	0	0	0	0
1841.87	0.0015939	-	-0.80625	0.71875	1.525	23	32	23	32	group1_control	3	0	2	1	1	1	0	0	0	1	0	0	0	0	1	0	0	1	0	1	4	0	0	0	1	2	0	2	0	1	1	0	group3_leptomeningeal_metastasis	0	3	1	2	3	2
1576.81	0.00162631	-	-0.7	0.125	0.825	4	32	4	32	group1_control	0	1	0	0	0	0	0	0	0	0	0	0	0	0	0	0	0	2	0	0	0	0	0	0	0	0	0	1	0	0	0	0	group3_leptomeningeal_metastasis	1	0	2	0	4	0
1886.89	0.00163386	-	-0.45625	0.09375	0.55	3	32	3	32	group1_control	0	1	0	0	0	0	1	0	0	0	0	0	0	0	0	0	1	0	0	0	0	0	0	0	0	0	0	0	0	0	0	0	group3_leptomeningeal_metastasis	0	0	0	0	1	0
1886.04	0.00197901	-	-0.83125	0.34375	1.175	11	32	11	32	group1_control	0	3	2	0	0	0	1	0	0	0	0	0	1	0	1	0	1	0	0	0	0	0	0	0	0	1	0	0	1	0	0	0	group3_leptomeningeal_metastasis	0	3	0	0	0	1
1567.84	0.00200836	-	-0.5875	0.1875	0.775	6	32	6	32	group1_control	0	2	1	0	0	0	2	0	0	0	0	0	0	0	0	0	0	0	0	0	0	0	0	0	0	0	1	0	0	0	0	0	group3_leptomeningeal_metastasis	1	0	1	0	0	0
2594.12	0.00207419	-	-0.575	0.125	0.7	4	32	4	32	group1_control	0	0	1	0	0	0	1	0	0	0	0	0	0	0	0	0	0	0	0	0	2	0	0	0	0	0	0	0	0	0	0	0	group3_leptomeningeal_metastasis	0	2	0	0	0	2
1478.76	0.0020777	-	-1.225	1.875	3.1	60	32	60	32	group1_control	0	4	1	1	0	1	4	0	4	0	4	0	1	0	0	2	4	3	4	4	4	4	2	2	0	0	1	1	3	1	1	4	group3_leptomeningeal_metastasis	4	4	4	4	4	4
1884.17	0.00213241	-	-0.8875	0.8125	1.7	26	32	26	32	group1_control	0	4	4	0	0	2	3	2	2	2	0	0	2	0	1	1	0	0	0	0	0	0	0	0	0	0	1	0	1	1	0	0	group3_leptomeningeal_metastasis	1	1	1	2	1	2
1523.83	0.00250635	-	-0.4	0.125	0.525	4	32	4	32	group1_control	0	0	0	0	0	0	0	0	0	0	0	0	0	0	0	0	0	0	0	0	0	2	0	0	0	1	0	0	0	0	1	0	group3_leptomeningeal_metastasis	0	2	2	0	2	0
1266.37	0.00257601	-	-0.275	0	0.275	0	32	0	32	group1_control	0	0	0	0	0	0	0	0	0	0	0	0	0	0	0	0	0	0	0	0	0	0	0	0	0	0	0	0	0	0	0	0	group3_leptomeningeal_metastasis	0	1	0	0	1	0
1718.87	0.00259666	-	-0.35	0	0.35	0	32	0	32	group1_control	0	0	0	0	0	0	0	0	0	0	0	0	0	0	0	0	0	0	0	0	0	0	0	0	0	0	0	0	0	0	0	0	group3_leptomeningeal_metastasis	0	0	0	0	0	0
2404.45	0.00262262	-	-0.375	0	0.375	0	32	0	32	group1_control	0	0	0	0	0	0	0	0	0	0	0	0	0	0	0	0	0	0	0	0	0	0	0	0	0	0	0	0	0	0	0	0	group3_leptomeningeal_metastasis	0	0	0	0	0	0
1462.77	0.00306615	-	-0.6875	0.4375	1.125	14	32	14	32	group1_control	2	0	0	0	0	0	0	0	0	0	0	0	0	0	0	3	1	0	0	0	3	2	0	0	0	2	0	1	0	0	0	0	group3_leptomeningeal_metastasis	0	4	1	0	2	2
1544.71	0.00310885	-	-0.49375	0.15625	0.65	5	32	5	32	group1_control	0	0	0	0	0	1	1	0	0	0	0	0	0	0	0	0	0	0	0	0	1	0	0	0	0	0	0	1	0	0	0	1	group3_leptomeningeal_metastasis	0	0	0	0	1	0
1587.86	0.00312601	-	-0.68125	0.34375	1.025	11	32	11	32	group1_control	1	0	0	0	0	0	0	0	0	0	0	1	0	0	0	0	0	1	0	0	0	3	0	0	1	0	0	1	1	1	1	0	group3_leptomeningeal_metastasis	1	0	2	1	3	3
1612.73	0.00321017	-	-0.46875	0.28125	0.75	9	32	9	32	group1_control	0	2	0	0	0	0	1	0	0	0	0	0	0	0	0	0	0	0	0	1	0	0	0	0	0	0	1	0	0	4	0	0	group3_leptomeningeal_metastasis	0	0	2	0	2	0
1857.99	0.00346597	-	-1.0125	1.1875	2.2	38	32	38	32	group1_control	4	0	1	0	0	0	2	0	0	0	0	0	0	1	1	3	3	2	3	0	4	4	2	1	0	2	1	3	1	0	0	0	group3_leptomeningeal_metastasis	0	4	4	1	4	4
1581.77	0.00348277	-	-0.63125	0.21875	0.85	7	32	7	32	group1_control	3	0	0	0	0	0	0	0	0	0	0	0	0	0	0	0	0	0	0	0	0	1	0	0	0	1	1	0	1	0	0	0	group3_leptomeningeal_metastasis	0	3	1	0	3	1
1130.65	0.003489	-	-0.93125	2.21875	3.15	71	32	71	32	group1_control	1	4	2	2	1	4	4	3	4	3	2	1	3	0	2	4	4	3	1	1	4	1	0	0	0	3	3	1	1	4	2	3	group3_leptomeningeal_metastasis	2	4	4	2	4	4
1651.78	0.00362605	-	-0.3375	0.0625	0.4	2	32	2	32	group1_control	0	0	0	0	0	0	1	0	0	0	0	0	0	0	0	0	0	0	0	0	0	0	0	0	0	0	0	1	0	0	0	0	group3_leptomeningeal_metastasis	1	0	1	0	1	2
1613.8	0.00397872	-	-0.76875	0.65625	1.425	21	32	21	32	group1_control	1	1	1	0	0	1	1	0	1	1	1	0	0	1	0	0	0	0	1	0	1	1	0	0	1	2	1	2	1	2	0	0	group3_leptomeningeal_metastasis	2	1	2	1	1	1
1616.87	0.00412278	-	-0.525	0.125	0.65	4	32	4	32	group1_control	0	1	1	0	0	0	0	0	1	1	0	0	0	0	0	0	0	0	0	0	0	0	0	0	0	0	0	0	0	0	0	0	group3_leptomeningeal_metastasis	0	0	0	2	0	2
1629.82	0.00431303	-	-0.9625	1.3125	2.275	42	32	42	32	group1_control	2	1	1	0	0	0	2	0	2	1	3	1	1	0	0	0	3	2	4	3	3	4	2	0	0	1	1	2	1	0	0	2	group3_leptomeningeal_metastasis	4	3	4	2	4	4
1837.92	0.00446483	-	-0.775	0.5	1.275	16	32	16	32	group1_control	0	3	2	0	1	1	2	0	1	0	0	0	1	0	0	0	0	1	0	0	0	0	0	0	0	0	1	0	0	3	0	0	group3_leptomeningeal_metastasis	2	1	2	2	1	0
1655.82	0.00458541	-	-0.6125	0.5625	1.175	18	32	18	32	group1_control	3	1	2	0	1	0	1	0	0	0	0	0	0	0	0	0	0	1	2	0	2	0	1	0	0	0	0	1	0	1	2	0	group3_leptomeningeal_metastasis	0	2	0	0	1	3
1878.05	0.00479516	-	-0.5625	0.5625	1.125	18	32	18	32	group1_control	1	0	2	0	0	0	0	0	0	0	0	0	0	1	0	1	1	0	0	0	4	2	0	0	0	1	1	1	1	2	0	0	group3_leptomeningeal_metastasis	0	1	3	1	1	2
1285.62	0.0048821	-	-0.95	1	1.95	32	32	32	32	group1_control	2	3	1	0	0	0	1	0	1	0	1	1	0	0	0	1	3	0	1	0	3	0	0	2	1	1	0	2	1	4	1	2	group3_leptomeningeal_metastasis	1	4	4	3	4	4
1577.78	0.00491637	-	-0.70625	0.34375	1.05	11	32	11	32	group1_control	1	1	0	0	0	0	2	0	2	0	0	0	0	0	0	0	0	1	0	0	1	1	0	0	0	0	1	1	0	0	0	0	group3_leptomeningeal_metastasis	0	2	2	1	4	2
1263.73	0.00497174	-	-0.51875	0.40625	0.925	13	32	13	32	group1_control	1	0	0	0	0	0	0	0	1	0	4	2	0	0	0	0	1	0	1	0	0	1	0	0	0	0	0	0	0	0	2	0	group3_leptomeningeal_metastasis	1	3	1	0	2	2
1284.65	0.004972	-	-0.9	1.875	2.775	60	32	60	32	group1_control	3	4	1	1	0	1	3	0	2	0	1	3	1	0	1	3	4	2	1	0	3	1	1	2	1	3	3	2	3	4	2	4	group3_leptomeningeal_metastasis	2	4	4	3	3	4
2205.1	0.00499389	-	-0.4375	0.3125	0.75	10	32	10	32	group1_control	2	0	0	0	1	0	0	0	0	0	0	0	0	0	0	0	3	0	0	0	2	2	0	0	0	0	0	0	0	0	0	0	group3_leptomeningeal_metastasis	0	2	1	0	1	3
1455.13	0.00535191	-	-0.9875	0.9375	1.925	30	32	30	32	group1_control	2	0	1	0	0	0	0	0	0	0	0	1	0	0	0	0	0	0	2	2	4	4	1	2	0	1	1	1	1	3	3	1	group3_leptomeningeal_metastasis	1	4	4	1	3	4
2059.01	0.00538741	-	-0.49375	0.15625	0.65	5	32	5	32	group1_control	0	1	0	0	0	0	0	0	0	0	0	0	0	0	0	0	1	2	0	0	0	0	0	0	0	0	0	1	0	0	0	0	group3_leptomeningeal_metastasis	0	2	1	0	1	0
1675.82	0.00542696	-	-0.5625	0.3125	0.875	10	32	10	32	group1_control	0	0	0	0	3	0	0	0	1	0	0	0	1	0	0	0	0	1	0	0	1	0	0	1	0	0	0	1	0	0	1	0	group3_leptomeningeal_metastasis	2	0	0	1	0	0
1633.92	0.00570953	-	-0.35625	0.09375	0.45	3	32	3	32	group1_control	0	0	0	0	0	0	0	0	1	0	1	0	0	0	0	0	0	0	0	0	0	0	0	0	0	0	0	1	0	0	0	0	group3_leptomeningeal_metastasis	0	0	1	0	0	1
1652.89	0.00574407	-	-0.3875	0.0625	0.45	2	32	2	32	group1_control	1	0	0	0	0	0	0	0	0	0	0	0	0	0	0	0	0	1	0	0	0	0	0	0	0	0	0	0	0	0	0	0	group3_leptomeningeal_metastasis	0	1	0	0	0	1
1050.58	0.0060084	-	-0.34375	0.03125	0.375	1	32	1	32	group1_control	0	0	0	0	0	0	0	0	0	0	0	1	0	0	0	0	0	0	0	0	0	0	0	0	0	0	0	0	0	0	0	0	group3_leptomeningeal_metastasis	1	0	0	0	0	0
1508.78	0.0060978	-	-0.475	0.125	0.6	4	32	4	32	group1_control	1	0	0	0	0	0	0	0	0	0	0	0	0	0	0	0	0	0	2	0	0	1	0	0	0	0	0	0	0	0	0	0	group3_leptomeningeal_metastasis	0	0	1	0	1	1
1924.98	0.00623767	-	-0.29375	0.03125	0.325	1	32	1	32	group1_control	0	0	1	0	0	0	0	0	0	0	0	0	0	0	0	0	0	0	0	0	0	0	0	0	0	0	0	0	0	0	0	0	group3_leptomeningeal_metastasis	0	1	0	0	0	0
1943.98	0.00623767	-	-0.29375	0.03125	0.325	1	32	1	32	group1_control	0	0	0	0	0	0	0	0	0	0	0	0	0	0	1	0	0	0	0	0	0	0	0	0	0	0	0	0	0	0	0	0	group3_leptomeningeal_metastasis	0	0	0	0	0	0
2593.01	0.00633879	-	-0.24375	0.03125	0.275	1	32	1	32	group1_control	0	0	1	0	0	0	0	0	0	0	0	0	0	0	0	0	0	0	0	0	0	0	0	0	0	0	0	0	0	0	0	0	group3_leptomeningeal_metastasis	0	1	0	0	0	1
2203.99	0.00647053	-	-0.7625	0.9375	1.7	30	32	30	32	group1_control	4	0	1	0	1	0	2	0	0	0	0	0	0	0	0	0	3	2	3	0	4	4	1	1	1	1	0	0	2	0	0	0	group3_leptomeningeal_metastasis	0	4	1	1	3	3
1727.17	0.00649197	-	-0.3875	0.0625	0.45	2	32	2	32	group1_control	0	1	0	0	0	0	1	0	0	0	0	0	0	0	0	0	0	0	0	0	0	0	0	0	0	0	0	0	0	0	0	0	group3_leptomeningeal_metastasis	0	0	0	0	0	0
1240.63	0.00649197	-	-0.3625	0.0625	0.425	2	32	2	32	group1_control	1	0	0	0	0	0	0	0	0	0	0	0	0	0	0	0	1	0	0	0	0	0	0	0	0	0	0	0	0	0	0	0	group3_leptomeningeal_metastasis	0	1	1	1	2	0
1851.89	0.0067331	-	-0.2875	0.0625	0.35	2	32	2	32	group1_control	0	1	1	0	0	0	0	0	0	0	0	0	0	0	0	0	0	0	0	0	0	0	0	0	0	0	0	0	0	0	0	0	group3_leptomeningeal_metastasis	0	1	0	0	0	1
1939.98	0.00678148	-	-0.525	0.125	0.65	4	32	4	32	group1_control	0	0	1	0	0	0	1	0	0	1	0	0	0	0	0	0	0	0	0	0	0	0	0	0	0	0	0	1	0	0	0	0	group3_leptomeningeal_metastasis	0	0	0	0	0	1
1217.69	0.00678547	-	-0.54375	0.28125	0.825	9	32	9	32	group1_control	1	0	0	1	0	0	0	0	0	1	0	1	0	0	0	1	0	0	0	0	2	0	0	1	0	0	0	0	0	0	1	0	group3_leptomeningeal_metastasis	0	1	0	0	1	0
2056.09	0.00680805	-	-0.975	1.25	2.225	40	32	40	32	group1_control	0	4	3	0	0	1	4	1	3	3	2	0	1	1	1	0	1	0	0	0	4	3	0	0	0	2	0	2	0	4	0	0	group3_leptomeningeal_metastasis	2	2	4	4	4	4
1791.86	0.00695147	-	-0.8875	0.8125	1.7	26	32	26	32	group1_control	0	4	3	1	0	2	1	2	1	4	4	0	0	0	0	1	0	3	0	0	0	0	0	0	0	0	0	0	0	0	0	0	group3_leptomeningeal_metastasis	2	2	2	0	0	2
1676.81	0.00695875	-	-0.5875	0.5625	1.15	18	32	18	32	group1_control	0	3	1	0	1	0	0	1	4	1	1	0	0	0	0	0	0	2	0	0	1	0	0	0	0	0	1	0	0	0	1	1	group3_leptomeningeal_metastasis	2	1	0	0	2	0
1728.91	0.00731346	-	-0.4375	0.0625	0.5	2	32	2	32	group1_control	0	0	0	0	0	0	0	0	0	0	0	0	0	0	0	0	2	0	0	0	0	0	0	0	0	0	0	0	0	0	0	0	group3_leptomeningeal_metastasis	0	0	0	0	0	0
1679.8	0.00732869	-	-0.4	0.125	0.525	4	32	4	32	group1_control	0	0	0	0	0	0	0	0	0	0	0	0	0	0	0	2	0	0	0	0	0	0	0	0	0	0	0	1	0	1	0	0	group3_leptomeningeal_metastasis	0	0	1	1	1	1
1234.76	0.00734658	-	-0.30625	0.21875	0.525	7	32	7	32	group1_control	0	0	0	0	0	0	0	0	0	0	0	1	0	0	0	0	3	3	0	0	0	0	0	0	0	0	0	0	0	0	0	0	group3_leptomeningeal_metastasis	1	1	0	0	1	0
1769.92	0.00778055	-	-0.59375	0.53125	1.125	17	32	17	32	group1_control	2	1	2	0	0	2	1	1	2	4	1	0	0	0	0	0	0	0	0	0	1	0	0	0	0	0	0	0	0	0	0	0	group3_leptomeningeal_metastasis	1	1	1	1	1	0
1621.82	0.00778196	-	-0.74375	0.78125	1.525	25	32	25	32	group1_control	3	0	3	1	0	1	2	0	1	1	2	1	0	1	1	0	1	1	0	1	1	1	0	0	0	0	0	0	0	1	2	0	group3_leptomeningeal_metastasis	1	3	2	1	3	3
1579.82	0.00779137	-	-0.84375	0.65625	1.5	21	32	21	32	group1_control	3	0	1	0	0	0	0	0	0	0	0	0	0	0	0	0	0	1	2	2	2	3	0	0	0	1	1	1	1	0	3	0	group3_leptomeningeal_metastasis	0	3	3	1	4	4
1768.86	0.00786498	-	-0.45625	0.21875	0.675	7	32	7	32	group1_control	0	1	1	0	0	0	1	0	1	0	0	0	0	0	0	0	0	0	0	0	1	0	0	0	0	0	0	1	0	1	0	0	group3_leptomeningeal_metastasis	0	1	0	0	0	1
1974.98	0.00795028	-	-0.2	0	0.2	0	32	0	32	group1_control	0	0	0	0	0	0	0	0	0	0	0	0	0	0	0	0	0	0	0	0	0	0	0	0	0	0	0	0	0	0	0	0	group3_leptomeningeal_metastasis	0	0	0	0	0	0
1888.88	0.00795028	-	-0.2	0	0.2	0	32	0	32	group1_control	0	0	0	0	0	0	0	0	0	0	0	0	0	0	0	0	0	0	0	0	0	0	0	0	0	0	0	0	0	0	0	0	group3_leptomeningeal_metastasis	0	0	0	0	1	0
1774.73	0.00908325	-	-0.4875	0.1875	0.675	6	32	6	32	group1_control	0	0	1	1	0	1	1	1	0	0	0	0	0	0	0	0	0	1	0	0	0	0	0	0	0	0	0	0	0	0	0	0	group3_leptomeningeal_metastasis	0	1	0	0	1	0
1480.77	0.00937332	-	-1.0125	1.1875	2.2	38	32	38	32	group1_control	4	1	0	0	0	0	4	1	1	0	1	0	0	1	0	1	2	1	3	2	4	4	1	1	0	0	0	1	0	1	2	2	group3_leptomeningeal_metastasis	0	4	4	3	4	4
1699.86	0.00957896	-	-0.8375	0.6875	1.525	22	32	22	32	group1_control	0	2	2	1	0	2	2	1	1	1	3	0	2	1	1	3	0	0	0	0	0	0	0	0	0	0	0	0	0	0	0	0	group3_leptomeningeal_metastasis	1	0	0	0	0	1
1526.83	0.00981943	-	-0.3375	0.1875	0.525	6	32	6	32	group1_control	1	0	0	0	0	0	1	0	0	0	2	1	0	0	0	0	0	0	0	0	0	0	0	0	0	0	0	0	1	0	0	0	group3_leptomeningeal_metastasis	1	2	0	0	1	1
1805.93	0.0100474	-	-0.40625	0.09375	0.5	3	32	3	32	group1_control	0	0	0	0	0	0	0	0	0	0	0	0	0	0	0	0	1	0	0	0	0	0	0	0	0	1	0	1	0	0	0	0	group3_leptomeningeal_metastasis	0	1	0	0	0	0
1677.85	0.0100692	-	-0.7625	1.0625	1.825	34	32	34	32	group1_control	1	2	1	1	2	1	1	0	1	1	0	0	0	0	2	1	3	2	3	0	3	0	0	0	0	3	0	1	0	1	2	2	group3_leptomeningeal_metastasis	1	1	1	2	2	3
1702.83	0.0100908	-	-0.3875	0.0625	0.45	2	32	2	32	group1_control	0	0	0	0	0	0	0	1	0	1	0	0	0	0	0	0	0	0	0	0	0	0	0	0	0	0	0	0	0	0	0	0	group3_leptomeningeal_metastasis	0	1	0	0	1	0
1390.77	0.0103333	-	-0.36875	0.03125	0.4	1	32	1	32	group1_control	0	0	0	0	0	0	0	0	0	0	0	0	0	0	0	0	0	0	0	0	0	0	0	0	0	0	0	0	0	0	1	0	group3_leptomeningeal_metastasis	0	3	2	1	0	0
1850.84	0.0105291	-	-0.3625	0.0625	0.425	2	32	2	32	group1_control	0	0	0	0	0	0	1	1	0	0	0	0	0	0	0	0	0	0	0	0	0	0	0	0	0	0	0	0	0	0	0	0	group3_leptomeningeal_metastasis	0	0	0	0	0	0
1701.64	0.010783	-	-0.26875	0.03125	0.3	1	32	1	32	group1_control	0	0	0	0	0	0	1	0	0	0	0	0	0	0	0	0	0	0	0	0	0	0	0	0	0	0	0	0	0	0	0	0	group3_leptomeningeal_metastasis	0	0	0	0	0	0
1925.87	0.0109941	-	-0.24375	0.03125	0.275	1	32	1	32	group1_control	0	1	0	0	0	0	0	0	0	0	0	0	0	0	0	0	0	0	0	0	0	0	0	0	0	0	0	0	0	0	0	0	group3_leptomeningeal_metastasis	0	1	0	0	0	0
1472.83	0.011087	-	-0.7125	0.3125	1.025	10	32	10	32	group1_control	2	0	0	0	1	0	0	0	0	1	0	1	0	0	0	0	0	0	0	0	3	1	0	0	0	1	0	0	0	0	0	0	group3_leptomeningeal_metastasis	0	3	2	1	2	3
1530.76	0.0114758	-	-0.65625	0.46875	1.125	15	32	15	32	group1_control	2	1	0	0	0	0	0	0	0	0	0	0	0	1	0	1	0	0	0	0	4	2	0	0	1	0	0	2	0	1	0	0	group3_leptomeningeal_metastasis	1	1	1	2	2	3
1563.79	0.0117552	-	-0.5625	0.4375	1	14	32	14	32	group1_control	2	1	1	0	0	0	1	1	2	1	0	0	0	0	0	0	1	0	0	0	1	1	0	0	0	0	0	0	0	1	1	0	group3_leptomeningeal_metastasis	0	2	2	1	2	1
1939.01	0.0128234	-	-0.64375	0.15625	0.8	5	32	5	32	group1_control	0	0	1	0	0	1	0	0	0	1	0	0	0	0	1	0	1	0	0	0	0	0	0	0	0	0	0	0	0	0	0	0	group3_leptomeningeal_metastasis	0	0	1	0	1	0
2082.03	0.0128836	-	-0.3875	0.1875	0.575	6	32	6	32	group1_control	0	0	0	0	0	0	0	0	2	0	1	0	0	0	0	0	0	1	0	0	0	0	0	0	0	0	2	0	0	0	0	0	group3_leptomeningeal_metastasis	2	0	0	0	0	0
1876.01	0.0129307	-	-0.84375	1.40625	2.25	45	32	45	32	group1_control	0	4	4	1	1	1	4	1	2	1	1	0	1	1	1	1	1	0	0	0	4	0	0	0	1	3	3	2	3	4	0	0	group3_leptomeningeal_metastasis	2	2	4	3	2	4
1903.02	0.0132976	-	-0.875	2.125	3	68	32	68	32	group1_control	2	4	4	3	0	4	4	1	4	3	2	0	4	3	4	4	2	0	1	0	4	1	0	0	0	3	1	2	3	4	1	0	group3_leptomeningeal_metastasis	2	4	4	3	4	4
2092.14	0.0138088	-	-0.175	0	0.175	0	32	0	32	group1_control	0	0	0	0	0	0	0	0	0	0	0	0	0	0	0	0	0	0	0	0	0	0	0	0	0	0	0	0	0	0	0	0	group3_leptomeningeal_metastasis	0	1	0	0	0	0
2048.72	0.0138088	-	-0.175	0	0.175	0	32	0	32	group1_control	0	0	0	0	0	0	0	0	0	0	0	0	0	0	0	0	0	0	0	0	0	0	0	0	0	0	0	0	0	0	0	0	group3_leptomeningeal_metastasis	0	0	0	0	0	0
1951.8	0.0138088	-	-0.175	0	0.175	0	32	0	32	group1_control	0	0	0	0	0	0	0	0	0	0	0	0	0	0	0	0	0	0	0	0	0	0	0	0	0	0	0	0	0	0	0	0	group3_leptomeningeal_metastasis	0	0	0	0	0	0
1696.05	0.0138696	-	-0.2	0	0.2	0	32	0	32	group1_control	0	0	0	0	0	0	0	0	0	0	0	0	0	0	0	0	0	0	0	0	0	0	0	0	0	0	0	0	0	0	0	0	group3_leptomeningeal_metastasis	0	0	1	0	0	0
2758.51	0.0138696	-	-0.2	0	0.2	0	32	0	32	group1_control	0	0	0	0	0	0	0	0	0	0	0	0	0	0	0	0	0	0	0	0	0	0	0	0	0	0	0	0	0	0	0	0	group3_leptomeningeal_metastasis	0	0	0	0	0	0
1550.66	0.0138696	-	-0.2	0	0.2	0	32	0	32	group1_control	0	0	0	0	0	0	0	0	0	0	0	0	0	0	0	0	0	0	0	0	0	0	0	0	0	0	0	0	0	0	0	0	group3_leptomeningeal_metastasis	0	0	1	1	0	0
2574.3	0.0139102	-	-0.225	0	0.225	0	32	0	32	group1_control	0	0	0	0	0	0	0	0	0	0	0	0	0	0	0	0	0	0	0	0	0	0	0	0	0	0	0	0	0	0	0	0	group3_leptomeningeal_metastasis	0	0	0	0	0	0
1848.89	0.0139102	-	-0.225	0	0.225	0	32	0	32	group1_control	0	0	0	0	0	0	0	0	0	0	0	0	0	0	0	0	0	0	0	0	0	0	0	0	0	0	0	0	0	0	0	0	group3_leptomeningeal_metastasis	0	0	0	0	0	0
1937.98	0.0139105	-	-0.6375	0.4375	1.075	14	32	14	32	group1_control	1	3	2	1	0	1	0	0	0	0	1	0	0	0	1	0	1	0	0	0	0	0	0	0	0	2	0	1	0	0	0	0	group3_leptomeningeal_metastasis	1	2	1	2	0	2
2759.29	0.0139305	-	-0.25	0	0.25	0	32	0	32	group1_control	0	0	0	0	0	0	0	0	0	0	0	0	0	0	0	0	0	0	0	0	0	0	0	0	0	0	0	0	0	0	0	0	group3_leptomeningeal_metastasis	0	1	0	0	0	0
2160.08	0.0139393	-	-0.275	0	0.275	0	32	0	32	group1_control	0	0	0	0	0	0	0	0	0	0	0	0	0	0	0	0	0	0	0	0	0	0	0	0	0	0	0	0	0	0	0	0	group3_leptomeningeal_metastasis	0	0	1	0	0	1
2401.18	0.0141156	-	-0.4625	0.1875	0.65	6	32	6	32	group1_control	0	0	1	0	0	2	3	0	0	0	0	0	0	0	0	0	0	0	0	0	0	0	0	0	0	0	0	0	0	0	0	0	group3_leptomeningeal_metastasis	1	0	0	0	0	1
1822.85	0.0142918	-	-0.2125	0.0625	0.275	2	32	2	32	group1_control	0	0	0	0	0	0	0	0	0	0	0	0	0	0	0	0	0	0	0	0	2	0	0	0	0	0	0	0	0	0	0	0	group3_leptomeningeal_metastasis	0	0	0	0	1	0
1673.82	0.014539	-	-0.45625	0.09375	0.55	3	32	3	32	group1_control	0	0	0	0	0	0	0	0	0	0	0	0	0	0	0	0	0	0	0	0	1	1	0	0	0	0	1	0	0	0	0	0	group3_leptomeningeal_metastasis	0	1	0	0	2	0
1924.01	0.0146329	-	-0.5	0.25	0.75	8	32	8	32	group1_control	1	0	1	0	0	1	1	0	0	0	0	0	0	2	1	0	0	0	0	0	0	0	0	0	0	1	0	0	0	0	0	0	group3_leptomeningeal_metastasis	0	0	0	2	0	1
1543.8	0.0146362	-	-0.525	0.25	0.775	8	32	8	32	group1_control	0	1	0	0	0	0	1	0	0	0	2	0	1	0	0	1	0	1	0	0	0	0	0	0	0	0	0	0	0	0	0	1	group3_leptomeningeal_metastasis	1	0	0	0	0	0
1700.55	0.0148209	-	-0.28125	0.09375	0.375	3	32	3	32	group1_control	0	0	0	0	0	1	2	0	0	0	0	0	0	0	0	0	0	0	0	0	0	0	0	0	0	0	0	0	0	0	0	0	group3_leptomeningeal_metastasis	0	0	0	0	0	0
1632.81	0.0149824	-	-0.65625	0.59375	1.25	19	32	19	32	group1_control	0	0	1	1	0	0	3	1	2	0	0	0	0	0	0	2	0	1	2	0	1	1	0	0	0	1	1	1	0	0	0	1	group3_leptomeningeal_metastasis	0	1	2	1	2	1
1500.75	0.0157847	-	-0.45	0.25	0.7	8	32	8	32	group1_control	1	0	0	0	0	0	2	1	0	0	0	0	0	0	0	0	0	0	0	0	3	0	0	0	0	1	0	0	0	0	0	0	group3_leptomeningeal_metastasis	0	1	2	0	1	2
1878.96	0.0159894	-	-0.50625	0.46875	0.975	15	32	15	32	group1_control	1	2	1	0	0	0	2	0	0	2	0	0	0	0	0	0	0	2	0	0	2	0	0	0	0	2	0	1	0	0	0	0	group3_leptomeningeal_metastasis	2	0	3	0	0	2
1321.65	0.0161954	-	-0.3375	0.1875	0.525	6	32	6	32	group1_control	0	0	0	0	0	0	0	0	0	0	0	0	0	0	0	0	0	0	0	0	1	2	0	0	0	0	0	1	0	0	1	1	group3_leptomeningeal_metastasis	1	3	0	0	0	1
1456.04	0.0163708	-	-0.63125	0.34375	0.975	11	32	11	32	group1_control	2	0	1	0	1	0	0	0	1	0	0	0	0	0	0	0	0	0	0	0	2	2	0	0	0	0	0	2	0	0	0	0	group3_leptomeningeal_metastasis	0	2	1	0	3	3
1438.75	0.0168763	-	-0.5875	0.3125	0.9	10	32	10	32	group1_control	1	1	1	0	0	0	1	0	0	0	0	0	0	0	0	0	0	1	0	0	2	1	0	0	0	1	0	0	0	0	0	1	group3_leptomeningeal_metastasis	1	2	2	1	0	2
1893.95	0.0169556	-	-0.5	0.5	1	16	32	16	32	group1_control	1	1	1	0	0	0	2	0	0	0	0	0	1	0	0	0	2	1	0	0	3	0	0	0	0	2	0	0	1	0	0	1	group3_leptomeningeal_metastasis	1	0	2	1	1	2
1796.86	0.0172929	-	-0.30625	0.09375	0.4	3	32	3	32	group1_control	1	0	0	0	0	0	0	0	0	0	0	0	0	1	0	0	0	0	0	0	0	0	0	0	0	1	0	0	0	0	0	0	group3_leptomeningeal_metastasis	0	1	0	0	0	1
1479.77	0.0172959	-	-0.85	2	2.85	64	32	64	32	group1_control	4	3	0	0	0	0	4	0	2	0	2	0	1	1	0	3	4	3	4	4	4	4	3	2	1	1	4	1	2	1	3	3	group3_leptomeningeal_metastasis	3	4	4	4	4	4
1509.83	0.0179114	-	-0.34375	0.03125	0.375	1	32	1	32	group1_control	0	0	0	0	0	0	0	0	0	0	0	0	0	0	0	0	0	0	0	0	0	0	0	0	0	0	0	0	0	0	1	0	group3_leptomeningeal_metastasis	0	0	0	0	1	1
1204.67	0.0180532	-	-0.8875	1.1875	2.075	38	32	38	32	group1_control	3	0	0	0	3	2	3	0	1	0	0	3	0	1	0	0	4	3	1	0	4	3	1	1	0	0	0	0	1	0	1	3	group3_leptomeningeal_metastasis	2	4	4	0	4	4
1633.73	0.0181576	-	-0.3375	0.0625	0.4	2	32	2	32	group1_control	0	0	0	0	0	0	0	0	0	0	0	0	0	0	0	0	0	0	0	0	0	0	0	0	1	0	0	0	0	1	0	0	group3_leptomeningeal_metastasis	0	0	0	1	0	0
1919.2	0.0183185	-	-0.26875	0.03125	0.3	1	32	1	32	group1_control	0	0	0	0	0	0	1	0	0	0	0	0	0	0	0	0	0	0	0	0	0	0	0	0	0	0	0	0	0	0	0	0	group3_leptomeningeal_metastasis	0	0	0	0	0	0
1719.83	0.0187262	-	-0.29375	0.03125	0.325	1	32	1	32	group1_control	0	0	0	0	0	0	0	0	0	0	0	0	0	0	0	0	0	1	0	0	0	0	0	0	0	0	0	0	0	0	0	0	group3_leptomeningeal_metastasis	0	0	0	0	0	0
1519.77	0.0187396	-	-0.55	0.375	0.925	12	32	12	32	group1_control	0	2	1	0	0	0	0	0	0	0	0	0	0	0	0	0	1	0	0	1	4	0	0	1	0	0	1	0	0	0	1	0	group3_leptomeningeal_metastasis	1	3	0	0	4	0
1473.83	0.0189138	-	-0.3125	0.0625	0.375	2	32	2	32	group1_control	0	0	0	0	0	0	0	0	0	1	0	0	0	0	0	0	0	0	0	0	1	0	0	0	0	0	0	0	0	0	0	0	group3_leptomeningeal_metastasis	0	2	0	0	0	3
2070.07	0.0190402	-	-0.43125	0.34375	0.775	11	32	11	32	group1_control	0	1	1	0	0	0	1	0	0	0	2	0	0	1	2	0	0	0	0	0	0	0	0	0	0	0	0	0	0	3	0	0	group3_leptomeningeal_metastasis	0	1	1	2	0	0
1381.69	0.0193295	-	-0.65625	0.71875	1.375	23	32	23	32	group1_control	2	1	0	1	1	2	0	0	2	0	1	1	0	0	2	0	1	2	0	0	3	0	0	0	1	0	0	0	0	0	1	2	group3_leptomeningeal_metastasis	0	2	0	1	1	2
1842.99	0.0194825	-	-0.5375	0.4375	0.975	14	32	14	32	group1_control	4	0	0	0	0	0	0	0	0	0	0	0	0	0	0	0	0	0	0	1	4	0	0	0	0	0	0	1	0	2	2	0	group3_leptomeningeal_metastasis	0	4	0	0	4	1
1440.71	0.0196699	-	-0.2625	0.0625	0.325	2	32	2	32	group1_control	0	0	0	0	0	0	0	0	0	0	0	0	0	0	0	0	0	0	0	0	1	0	0	0	0	0	0	0	0	0	0	1	group3_leptomeningeal_metastasis	0	0	0	1	2	0
1572.71	0.0199617	-	-0.29375	0.15625	0.45	5	32	5	32	group1_control	2	0	0	0	0	0	0	0	0	0	1	0	0	0	0	0	1	1	0	0	0	0	0	0	0	0	0	0	0	0	0	0	group3_leptomeningeal_metastasis	0	1	0	0	1	2
1678.8	0.0205726	-	-0.66875	0.78125	1.45	25	32	25	32	group1_control	1	0	1	0	0	1	1	0	0	1	0	0	0	1	0	1	2	0	2	0	2	1	0	0	0	3	0	2	0	2	1	3	group3_leptomeningeal_metastasis	1	2	1	3	2	3
1329.77	0.0211889	-	-0.2125	0.0625	0.275	2	32	2	32	group1_control	0	0	0	0	1	0	0	0	0	0	0	0	0	0	0	0	1	0	0	0	0	0	0	0	0	0	0	0	0	0	0	0	group3_leptomeningeal_metastasis	0	1	0	0	0	0
1797.84	0.0211889	-	-0.2125	0.0625	0.275	2	32	2	32	group1_control	0	0	0	0	0	0	0	0	0	0	0	0	0	0	0	0	0	0	0	0	1	0	0	0	0	0	0	0	1	0	0	0	group3_leptomeningeal_metastasis	0	1	0	0	0	0
1682.79	0.0211889	-	-0.2125	0.0625	0.275	2	32	2	32	group1_control	0	0	0	0	0	0	0	0	0	0	1	0	0	1	0	0	0	0	0	0	0	0	0	0	0	0	0	0	0	0	0	0	group3_leptomeningeal_metastasis	0	0	0	1	0	0
1415.64	0.0215537	-	-0.59375	0.15625	0.75	5	32	5	32	group1_control	0	1	0	0	0	0	1	0	0	0	0	0	0	0	0	0	1	0	0	0	0	0	0	0	0	0	0	0	0	0	1	1	group3_leptomeningeal_metastasis	1	1	0	0	1	0
1668.9	0.0215842	-	-0.3	0.125	0.425	4	32	4	32	group1_control	2	0	0	0	0	0	0	0	0	0	0	0	0	0	0	0	0	0	0	0	1	0	0	0	0	0	0	0	0	0	0	1	group3_leptomeningeal_metastasis	0	2	2	0	0	1
1622.77	0.0228259	-	-0.76875	1.65625	2.425	53	32	53	32	group1_control	1	4	3	2	0	3	3	1	3	4	4	0	0	2	0	2	1	4	0	0	1	2	0	0	0	1	2	2	2	4	2	0	group3_leptomeningeal_metastasis	2	3	1	2	2	3
1896	0.0233275	-	-0.60625	0.34375	0.95	11	32	11	32	group1_control	0	2	1	0	0	1	2	0	0	0	1	0	0	0	0	0	0	1	0	0	2	0	0	0	0	1	0	0	0	0	0	0	group3_leptomeningeal_metastasis	1	1	0	1	1	2
1580.78	0.0234004	-	-0.68125	0.46875	1.15	15	32	15	32	group1_control	2	0	0	0	0	0	0	0	1	0	0	0	0	0	0	0	0	0	0	1	2	2	0	1	0	1	0	1	2	1	1	0	group3_leptomeningeal_metastasis	0	3	2	1	4	3
1727.99	0.0235539	-	-0.56875	0.15625	0.725	5	32	5	32	group1_control	1	0	0	0	0	0	0	0	0	0	0	0	0	0	0	0	1	0	1	0	0	0	1	0	0	0	1	0	0	0	0	0	group3_leptomeningeal_metastasis	0	2	0	0	0	0
1529.76	0.02376	-	-0.71875	0.78125	1.5	25	32	25	32	group1_control	1	1	0	0	0	0	1	0	2	0	0	0	0	0	0	0	0	1	2	1	4	3	0	2	0	3	1	2	0	0	1	0	group3_leptomeningeal_metastasis	0	2	3	1	4	3
1670.53	0.0237885	-	-0.15	0	0.15	0	32	0	32	group1_control	0	0	0	0	0	0	0	0	0	0	0	0	0	0	0	0	0	0	0	0	0	0	0	0	0	0	0	0	0	0	0	0	group3_leptomeningeal_metastasis	0	0	0	0	0	0
1589.92	0.0237885	-	-0.15	0	0.15	0	32	0	32	group1_control	0	0	0	0	0	0	0	0	0	0	0	0	0	0	0	0	0	0	0	0	0	0	0	0	0	0	0	0	0	0	0	0	group3_leptomeningeal_metastasis	1	0	0	0	0	0
2400.29	0.0237885	-	-0.15	0	0.15	0	32	0	32	group1_control	0	0	0	0	0	0	0	0	0	0	0	0	0	0	0	0	0	0	0	0	0	0	0	0	0	0	0	0	0	0	0	0	group3_leptomeningeal_metastasis	0	0	0	0	0	0
2596.07	0.0238622	-	-0.2	0	0.2	0	32	0	32	group1_control	0	0	0	0	0	0	0	0	0	0	0	0	0	0	0	0	0	0	0	0	0	0	0	0	0	0	0	0	0	0	0	0	group3_leptomeningeal_metastasis	0	0	0	0	0	0
2003.09	0.0238622	-	-0.175	0	0.175	0	32	0	32	group1_control	0	0	0	0	0	0	0	0	0	0	0	0	0	0	0	0	0	0	0	0	0	0	0	0	0	0	0	0	0	0	0	0	group3_leptomeningeal_metastasis	0	0	0	0	0	0
2575.34	0.0238622	-	-0.175	0	0.175	0	32	0	32	group1_control	0	0	0	0	0	0	0	0	0	0	0	0	0	0	0	0	0	0	0	0	0	0	0	0	0	0	0	0	0	0	0	0	group3_leptomeningeal_metastasis	0	0	0	0	0	0
2058.36	0.0238622	-	-0.175	0	0.175	0	32	0	32	group1_control	0	0	0	0	0	0	0	0	0	0	0	0	0	0	0	0	0	0	0	0	0	0	0	0	0	0	0	0	0	0	0	0	group3_leptomeningeal_metastasis	0	0	0	0	0	0
1956.98	0.0238622	-	-0.2	0	0.2	0	32	0	32	group1_control	0	0	0	0	0	0	0	0	0	0	0	0	0	0	0	0	0	0	0	0	0	0	0	0	0	0	0	0	0	0	0	0	group3_leptomeningeal_metastasis	0	0	0	0	0	0
1574.83	0.0239115	-	-0.225	0	0.225	0	32	0	32	group1_control	0	0	0	0	0	0	0	0	0	0	0	0	0	0	0	0	0	0	0	0	0	0	0	0	0	0	0	0	0	0	0	0	group3_leptomeningeal_metastasis	0	0	0	0	0	0
2715.05	0.0239115	-	-0.225	0	0.225	0	32	0	32	group1_control	0	0	0	0	0	0	0	0	0	0	0	0	0	0	0	0	0	0	0	0	0	0	0	0	0	0	0	0	0	0	0	0	group3_leptomeningeal_metastasis	0	0	0	0	0	0
1923.02	0.0248896	-	-0.70625	1.09375	1.8	35	32	35	32	group1_control	4	1	1	0	0	1	2	1	0	3	2	0	2	2	3	2	0	0	0	0	4	0	0	0	0	2	0	0	2	3	0	0	group3_leptomeningeal_metastasis	1	1	4	3	1	3
1568.83	0.0253959	-	-0.5375	0.4375	0.975	14	32	14	32	group1_control	0	0	2	0	0	0	3	1	2	0	0	1	1	0	0	0	0	0	0	0	2	1	0	0	0	0	0	0	0	0	0	1	group3_leptomeningeal_metastasis	0	1	3	0	2	3
1742.85	0.0258324	-	-0.775	2.375	3.15	76	32	76	32	group1_control	1	4	4	2	1	4	4	4	3	4	4	0	4	3	4	4	1	0	1	0	4	2	0	1	1	3	3	2	3	4	1	0	group3_leptomeningeal_metastasis	2	4	3	3	4	4
1441.8	0.0260737	-	-0.38125	0.09375	0.475	3	32	3	32	group1_control	0	0	1	0	0	0	0	0	0	0	0	0	0	0	0	0	0	1	0	0	0	1	0	0	0	0	0	0	0	0	0	0	group3_leptomeningeal_metastasis	0	0	0	0	1	2
1835.9	0.0263462	-	-0.58125	0.71875	1.3	23	32	23	32	group1_control	1	2	2	0	1	1	1	0	3	0	0	0	0	0	0	2	1	2	0	0	1	0	0	0	1	1	0	2	1	1	0	0	group3_leptomeningeal_metastasis	0	0	2	2	1	1
1205.66	0.0273773	-	-0.61875	0.78125	1.4	25	32	25	32	group1_control	3	0	0	0	1	0	1	0	1	0	0	2	0	0	0	3	1	4	1	0	4	1	0	0	1	0	0	0	0	0	0	2	group3_leptomeningeal_metastasis	0	4	2	1	3	3
1092.6	0.0277912	-	-0.54375	0.65625	1.2	21	32	21	32	group1_control	1	0	0	0	2	1	3	0	1	0	0	1	1	0	0	2	4	0	0	0	0	0	0	0	0	0	1	1	0	0	1	2	group3_leptomeningeal_metastasis	0	0	1	1	0	0
1906.97	0.0282832	-	-0.3625	0.0625	0.425	2	32	2	32	group1_control	0	0	0	0	0	0	1	0	0	0	0	0	0	0	0	0	0	0	0	0	0	0	0	0	0	0	0	0	0	1	0	0	group3_leptomeningeal_metastasis	0	0	0	0	0	0
1436.79	0.0290306	-	-0.45	0.25	0.7	8	32	8	32	group1_control	1	2	0	0	0	0	0	0	2	0	0	0	0	0	0	0	1	0	0	0	1	0	0	0	0	0	0	0	1	0	0	0	group3_leptomeningeal_metastasis	0	2	0	1	3	4
1918.01	0.0290524	-	-0.85	1.375	2.225	44	32	44	32	group1_control	2	1	2	0	0	3	4	2	2	1	1	0	4	2	4	3	0	2	0	0	0	0	0	1	1	3	1	1	1	2	0	1	group3_leptomeningeal_metastasis	2	0	2	3	1	0
1124.6	0.030019	-	-0.4	0.25	0.65	8	32	8	32	group1_control	2	0	0	0	2	0	0	0	0	0	0	0	0	0	0	0	1	0	1	0	0	1	0	0	0	0	0	0	0	0	0	1	group3_leptomeningeal_metastasis	1	0	1	0	0	0
1857.01	0.0301638	-	-0.64375	2.65625	3.3	85	32	85	32	group1_control	4	4	4	0	2	2	4	2	4	2	0	1	3	2	2	3	4	4	4	1	4	4	4	3	1	4	3	3	4	3	0	0	group3_leptomeningeal_metastasis	3	4	4	4	4	4
920.468	0.0307884	-	-0.4375	0.3125	0.75	10	32	10	32	group1_control	1	0	0	0	0	1	4	1	0	0	0	0	0	0	0	0	0	0	1	0	0	0	0	0	0	0	0	0	0	0	0	2	group3_leptomeningeal_metastasis	0	0	1	0	2	0
1460.99	0.0310712	-	-0.3625	0.1875	0.55	6	32	6	32	group1_control	0	0	0	0	0	0	0	0	1	1	1	0	0	0	0	0	0	0	1	0	2	0	0	0	0	0	0	0	0	0	0	0	group3_leptomeningeal_metastasis	0	2	1	0	1	2
1291.75	0.0315008	-	-0.44375	0.40625	0.85	13	32	13	32	group1_control	1	0	0	0	1	0	3	0	1	0	1	1	0	0	0	0	2	0	0	1	0	0	0	0	0	0	1	1	0	0	0	0	group3_leptomeningeal_metastasis	0	0	1	0	2	1
1905.18	0.0319577	-	-0.29375	0.15625	0.45	5	32	5	32	group1_control	0	0	2	0	0	1	1	1	0	0	0	0	0	0	0	0	0	0	0	0	0	0	0	0	0	0	0	0	0	0	0	0	group3_leptomeningeal_metastasis	0	1	0	0	0	0
1492.79	0.0321116	-	-0.5375	0.6875	1.225	22	32	22	32	group1_control	3	0	0	0	2	0	1	1	0	0	0	0	0	0	0	1	1	0	1	0	2	2	0	0	1	0	2	1	1	0	1	2	group3_leptomeningeal_metastasis	1	2	3	2	3	2
1954.02	0.0321127	-	-0.21875	0.03125	0.25	1	32	1	32	group1_control	0	0	0	0	0	0	0	0	0	0	0	0	0	0	0	0	0	0	0	0	0	0	0	0	0	0	0	1	0	0	0	0	group3_leptomeningeal_metastasis	0	0	0	0	0	0
1649.77	0.0325657	-	-0.3	0.5	0.8	16	32	16	32	group1_control	1	0	0	0	0	0	2	4	0	0	0	0	1	1	1	2	0	0	0	0	0	0	0	0	0	0	0	0	0	3	1	0	group3_leptomeningeal_metastasis	1	1	1	0	2	0
1959.01	0.0327988	-	-0.19375	0.03125	0.225	1	32	1	32	group1_control	0	0	0	0	0	0	0	0	0	0	0	0	0	0	0	0	0	0	0	0	0	0	0	0	0	0	1	0	0	0	0	0	group3_leptomeningeal_metastasis	1	0	0	0	0	0
1773.43	0.0327988	-	-0.19375	0.03125	0.225	1	32	1	32	group1_control	0	0	0	0	0	0	1	0	0	0	0	0	0	0	0	0	0	0	0	0	0	0	0	0	0	0	0	0	0	0	0	0	group3_leptomeningeal_metastasis	0	0	0	0	0	0
2489.09	0.0328437	-	-0.3875	0.1875	0.575	6	32	6	32	group1_control	1	0	0	0	0	0	0	0	0	0	0	0	0	0	0	0	1	0	0	0	4	0	0	0	0	0	0	0	0	0	0	0	group3_leptomeningeal_metastasis	0	0	4	0	2	2
1588.87	0.0333413	-	-0.2375	0.0625	0.3	2	32	2	32	group1_control	0	0	0	0	0	0	0	0	0	0	0	0	0	0	0	0	1	0	0	0	0	0	0	0	0	0	0	0	0	0	1	0	group3_leptomeningeal_metastasis	0	0	0	0	0	2
2040.27	0.0334593	-	-0.16875	0.03125	0.2	1	32	1	32	group1_control	0	0	0	0	0	0	1	0	0	0	0	0	0	0	0	0	0	0	0	0	0	0	0	0	0	0	0	0	0	0	0	0	group3_leptomeningeal_metastasis	0	0	0	0	1	0
2315.05	0.0334593	-	-0.16875	0.03125	0.2	1	32	1	32	group1_control	0	0	0	0	0	0	0	0	0	0	0	0	0	0	0	0	0	1	0	0	0	0	0	0	0	0	0	0	0	0	0	0	group3_leptomeningeal_metastasis	0	0	0	0	0	0
1866.95	0.0334593	-	-0.16875	0.03125	0.2	1	32	1	32	group1_control	0	0	0	0	0	0	0	0	0	0	0	0	1	0	0	0	0	0	0	0	0	0	0	0	0	0	0	0	0	0	0	0	group3_leptomeningeal_metastasis	0	1	0	0	0	0
1196.57	0.0337254	-	-0.49375	1.03125	1.525	33	32	33	32	group1_control	1	1	0	0	2	0	3	0	1	0	3	1	1	0	1	1	4	3	0	0	1	0	1	1	1	0	1	0	1	0	3	2	group3_leptomeningeal_metastasis	2	1	2	2	2	0
1561.81	0.0344426	-	-0.23125	0.21875	0.45	7	32	7	32	group1_control	0	0	0	0	0	0	0	1	4	0	0	0	0	0	0	1	0	0	0	0	0	0	0	0	0	1	0	0	0	0	0	0	group3_leptomeningeal_metastasis	0	0	0	0	2	0
1456.78	0.0344643	-	-0.5	0.375	0.875	12	32	12	32	group1_control	2	1	0	0	0	0	0	0	0	0	0	0	0	1	0	0	1	0	0	0	4	3	0	0	0	0	0	0	0	0	0	0	group3_leptomeningeal_metastasis	0	3	4	0	1	2
1380.64	0.0345702	-	-0.7375	1.1875	1.925	38	32	38	32	group1_control	1	0	0	2	1	2	1	1	2	1	0	2	1	2	3	2	3	2	1	0	1	0	0	0	2	0	1	1	1	1	2	2	group3_leptomeningeal_metastasis	0	4	0	2	1	3
1956.05	0.0346327	-	-0.2125	0.0625	0.275	2	32	2	32	group1_control	0	0	0	0	0	0	1	0	0	0	0	0	0	0	1	0	0	0	0	0	0	0	0	0	0	0	0	0	0	0	0	0	group3_leptomeningeal_metastasis	0	0	1	0	0	0
1495.77	0.0370475	-	-0.49375	0.28125	0.775	9	32	9	32	group1_control	1	0	0	0	0	0	0	0	1	0	0	0	0	0	0	0	0	0	3	1	0	3	0	0	0	0	0	0	0	0	0	0	group3_leptomeningeal_metastasis	2	4	1	0	1	4
1486.75	0.0381032	-	-0.3	0.125	0.425	4	32	4	32	group1_control	0	0	0	0	0	0	0	0	0	0	0	0	0	0	0	0	0	0	1	0	1	1	0	0	0	0	0	0	0	0	1	0	group3_leptomeningeal_metastasis	1	2	0	0	0	0
1293.59	0.038248	-	-0.30625	0.09375	0.4	3	32	3	32	group1_control	0	0	0	0	0	0	0	0	0	0	0	0	0	0	0	0	0	0	0	0	0	0	0	1	0	0	0	0	0	0	2	0	group3_leptomeningeal_metastasis	0	0	0	0	0	1
1458.81	0.0386477	-	-0.425	0.25	0.675	8	32	8	32	group1_control	2	0	0	0	0	0	0	1	1	0	0	0	0	0	0	0	0	0	1	0	1	1	1	0	0	0	0	0	0	0	0	0	group3_leptomeningeal_metastasis	0	2	1	0	1	2
2490.09	0.0400791	-	-0.29375	0.15625	0.45	5	32	5	32	group1_control	0	0	0	0	0	0	0	0	0	0	0	0	0	0	0	0	1	0	0	0	4	0	0	0	0	0	0	0	0	0	0	0	group3_leptomeningeal_metastasis	0	0	3	0	1	2
2484.09	0.0407595	-	-0.125	0	0.125	0	32	0	32	group1_control	0	0	0	0	0	0	0	0	0	0	0	0	0	0	0	0	0	0	0	0	0	0	0	0	0	0	0	0	0	0	0	0	group3_leptomeningeal_metastasis	0	1	0	0	0	1
2723.27	0.0407595	-	-0.125	0	0.125	0	32	0	32	group1_control	0	0	0	0	0	0	0	0	0	0	0	0	0	0	0	0	0	0	0	0	0	0	0	0	0	0	0	0	0	0	0	0	group3_leptomeningeal_metastasis	0	0	0	0	0	0
2026.05	0.0407595	-	-0.125	0	0.125	0	32	0	32	group1_control	0	0	0	0	0	0	0	0	0	0	0	0	0	0	0	0	0	0	0	0	0	0	0	0	0	0	0	0	0	0	0	0	group3_leptomeningeal_metastasis	0	0	0	0	0	0
1945.21	0.0407595	-	-0.125	0	0.125	0	32	0	32	group1_control	0	0	0	0	0	0	0	0	0	0	0	0	0	0	0	0	0	0	0	0	0	0	0	0	0	0	0	0	0	0	0	0	group3_leptomeningeal_metastasis	0	0	0	0	0	0
1724.85	0.0407595	-	-0.125	0	0.125	0	32	0	32	group1_control	0	0	0	0	0	0	0	0	0	0	0	0	0	0	0	0	0	0	0	0	0	0	0	0	0	0	0	0	0	0	0	0	group3_leptomeningeal_metastasis	0	0	0	0	0	0
1814.78	0.0407595	-	-0.125	0	0.125	0	32	0	32	group1_control	0	0	0	0	0	0	0	0	0	0	0	0	0	0	0	0	0	0	0	0	0	0	0	0	0	0	0	0	0	0	0	0	group3_leptomeningeal_metastasis	0	0	0	0	0	0
1709.86	0.0407595	-	-0.125	0	0.125	0	32	0	32	group1_control	0	0	0	0	0	0	0	0	0	0	0	0	0	0	0	0	0	0	0	0	0	0	0	0	0	0	0	0	0	0	0	0	group3_leptomeningeal_metastasis	0	0	0	0	0	0
1711	0.0407595	-	-0.125	0	0.125	0	32	0	32	group1_control	0	0	0	0	0	0	0	0	0	0	0	0	0	0	0	0	0	0	0	0	0	0	0	0	0	0	0	0	0	0	0	0	group3_leptomeningeal_metastasis	0	0	0	0	0	0
1524.69	0.0407595	-	-0.125	0	0.125	0	32	0	32	group1_control	0	0	0	0	0	0	0	0	0	0	0	0	0	0	0	0	0	0	0	0	0	0	0	0	0	0	0	0	0	0	0	0	group3_leptomeningeal_metastasis	1	0	0	0	0	0
1965.92	0.0407595	-	-0.125	0	0.125	0	32	0	32	group1_control	0	0	0	0	0	0	0	0	0	0	0	0	0	0	0	0	0	0	0	0	0	0	0	0	0	0	0	0	0	0	0	0	group3_leptomeningeal_metastasis	0	0	0	0	0	0
1905.98	0.0408315	-	-0.45625	0.09375	0.55	3	32	3	32	group1_control	0	0	1	0	0	0	0	0	0	1	0	0	0	0	0	1	0	0	0	0	0	0	0	0	0	0	0	0	0	0	0	0	group3_leptomeningeal_metastasis	0	0	0	0	0	0
1706.72	0.040843	-	-0.15	0	0.15	0	32	0	32	group1_control	0	0	0	0	0	0	0	0	0	0	0	0	0	0	0	0	0	0	0	0	0	0	0	0	0	0	0	0	0	0	0	0	group3_leptomeningeal_metastasis	0	0	0	0	0	0
2555.94	0.040843	-	-0.15	0	0.15	0	32	0	32	group1_control	0	0	0	0	0	0	0	0	0	0	0	0	0	0	0	0	0	0	0	0	0	0	0	0	0	0	0	0	0	0	0	0	group3_leptomeningeal_metastasis	0	0	0	0	0	0
1555.83	0.040843	-	-0.175	0	0.175	0	32	0	32	group1_control	0	0	0	0	0	0	0	0	0	0	0	0	0	0	0	0	0	0	0	0	0	0	0	0	0	0	0	0	0	0	0	0	group3_leptomeningeal_metastasis	0	0	0	0	0	0
1548.85	0.040843	-	-0.2	0	0.2	0	32	0	32	group1_control	0	0	0	0	0	0	0	0	0	0	0	0	0	0	0	0	0	0	0	0	0	0	0	0	0	0	0	0	0	0	0	0	group3_leptomeningeal_metastasis	0	0	0	0	0	0
2187.98	0.040843	-	-0.15	0	0.15	0	32	0	32	group1_control	0	0	0	0	0	0	0	0	0	0	0	0	0	0	0	0	0	0	0	0	0	0	0	0	0	0	0	0	0	0	0	0	group3_leptomeningeal_metastasis	0	0	0	0	0	0
2161.01	0.040843	-	-0.15	0	0.15	0	32	0	32	group1_control	0	0	0	0	0	0	0	0	0	0	0	0	0	0	0	0	0	0	0	0	0	0	0	0	0	0	0	0	0	0	0	0	group3_leptomeningeal_metastasis	0	0	0	0	0	0
2757.73	0.0408847	-	-0.175	0	0.175	0	32	0	32	group1_control	0	0	0	0	0	0	0	0	0	0	0	0	0	0	0	0	0	0	0	0	0	0	0	0	0	0	0	0	0	0	0	0	group3_leptomeningeal_metastasis	0	0	0	0	0	0
1697.84	0.0408931	-	-0.2	0	0.2	0	32	0	32	group1_control	0	0	0	0	0	0	0	0	0	0	0	0	0	0	0	0	0	0	0	0	0	0	0	0	0	0	0	0	0	0	0	0	group3_leptomeningeal_metastasis	0	0	0	0	0	1
2480.26	0.0409098	-	-0.25	0	0.25	0	32	0	32	group1_control	0	0	0	0	0	0	0	0	0	0	0	0	0	0	0	0	0	0	0	0	0	0	0	0	0	0	0	0	0	0	0	0	group3_leptomeningeal_metastasis	0	0	0	1	3	0
1216.71	0.0414352	-	-0.4875	1.1875	1.675	38	32	38	32	group1_control	4	1	0	0	3	0	0	0	1	0	0	3	0	0	0	1	4	0	0	1	4	3	2	1	1	0	2	1	0	2	4	0	group3_leptomeningeal_metastasis	1	2	2	0	2	3
1603.74	0.0417045	-	-0.23125	0.21875	0.45	7	32	7	32	group1_control	0	0	0	0	0	1	1	1	0	0	0	0	0	0	1	0	0	1	0	0	0	0	0	0	0	0	0	0	2	0	0	0	group3_leptomeningeal_metastasis	0	0	1	1	1	1
2202.54	0.0421959	-	-0.20625	0.09375	0.3	3	32	3	32	group1_control	0	0	0	0	0	0	1	0	0	0	0	0	0	0	0	0	0	0	0	0	0	0	0	2	0	0	0	0	0	0	0	0	group3_leptomeningeal_metastasis	0	1	0	0	0	0
1326.79	0.0426161	-	-0.3125	0.1875	0.5	6	32	6	32	group1_control	0	0	0	0	0	0	0	0	0	0	0	0	0	0	0	0	1	1	0	0	1	0	0	1	0	0	0	0	0	0	2	0	group3_leptomeningeal_metastasis	1	0	0	0	0	0
1282.56	0.044126	-	-0.28125	0.21875	0.5	7	32	7	32	group1_control	0	3	1	0	0	0	0	0	0	1	0	0	0	0	1	0	1	0	0	0	0	0	0	0	0	0	0	0	0	0	0	0	group3_leptomeningeal_metastasis	1	0	0	0	0	1
2558.46	0.0442532	-	-0.425	0.375	0.8	12	32	12	32	group1_control	0	0	1	1	0	2	3	3	0	0	0	0	0	0	0	0	0	0	0	0	0	0	0	0	0	0	2	0	0	0	0	0	group3_leptomeningeal_metastasis	0	0	0	0	0	0
1627.77	0.0456288	-	-0.7625	2.0625	2.825	66	32	66	32	group1_control	4	1	0	0	0	0	0	2	3	0	2	4	0	2	0	2	1	2	3	4	4	4	0	4	0	4	4	4	3	4	4	1	group3_leptomeningeal_metastasis	1	4	3	4	4	4
1218.57	0.0456455	-	-0.30625	0.09375	0.4	3	32	3	32	group1_control	0	0	0	0	1	0	0	0	0	0	0	0	0	0	0	0	0	0	0	1	1	0	0	0	0	0	0	0	0	0	0	0	group3_leptomeningeal_metastasis	0	1	0	0	0	0
1552.75	0.0459955	-	-0.58125	0.59375	1.175	19	32	19	32	group1_control	1	0	0	2	0	0	2	3	2	0	0	0	2	1	0	0	0	0	0	0	0	0	0	0	1	1	0	0	1	2	1	0	group3_leptomeningeal_metastasis	2	0	0	1	0	0
1770.78	0.0476268	-	-0.65	1	1.65	32	32	32	32	group1_control	1	2	2	1	0	3	4	2	1	1	1	0	3	0	3	0	0	1	0	0	0	0	0	1	0	1	2	1	1	1	0	0	group3_leptomeningeal_metastasis	1	1	0	2	1	1
1406.74	0.0477564	-	-0.45625	0.34375	0.8	11	32	11	32	group1_control	0	0	1	1	0	0	1	0	0	0	0	0	2	2	2	0	0	0	0	0	0	1	0	0	0	0	0	0	0	0	1	0	group3_leptomeningeal_metastasis	1	0	1	0	0	0
1186.62	0.0481747	-	-0.25625	0.09375	0.35	3	32	3	32	group1_control	0	1	0	0	0	0	1	0	0	0	0	0	0	0	0	0	1	0	0	0	0	0	0	0	0	0	0	0	0	0	0	0	group3_leptomeningeal_metastasis	1	0	0	0	0	0
2557.07	0.0487338	-	-0.4	0.125	0.525	4	32	4	32	group1_control	0	0	1	0	0	0	2	0	0	0	0	0	0	0	0	0	0	0	0	0	1	0	0	0	0	0	0	0	0	0	0	0	group3_leptomeningeal_metastasis	0	0	0	0	0	0
1545.78	0.0495211	-	-0.2	0.125	0.325	4	32	4	32	group1_control	0	0	0	0	0	0	0	0	0	0	1	0	0	0	0	1	0	0	0	0	1	0	0	0	0	0	0	0	0	0	0	1	group3_leptomeningeal_metastasis	1	0	0	0	0	0
1811.06	0.051918	-	-0.3	0.25	0.55	8	32	8	32	group1_control	3	0	0	0	0	1	0	0	1	0	0	0	0	0	0	0	0	0	0	0	1	1	0	0	0	0	0	0	0	0	1	0	group3_leptomeningeal_metastasis	0	0	0	0	1	1
1771.14	0.0532632	-	-0.3125	0.6875	1	22	32	22	32	group1_control	1	0	1	0	0	3	2	3	1	3	2	0	1	0	1	0	1	0	0	0	0	1	0	0	0	0	2	0	0	0	0	0	group3_leptomeningeal_metastasis	1	1	1	1	1	1
1921.57	0.0533631	-	-0.34375	0.53125	0.875	17	32	17	32	group1_control	1	1	2	2	0	3	2	2	0	0	0	0	0	0	0	0	0	0	0	0	0	0	0	0	0	1	2	0	0	1	0	0	group3_leptomeningeal_metastasis	0	0	1	1	0	0
1677.54	0.0534804	-	-0.20625	0.09375	0.3	3	32	3	32	group1_control	0	0	0	0	0	1	1	0	0	0	0	0	0	0	0	0	0	0	0	0	0	0	0	0	0	0	1	0	0	0	0	0	group3_leptomeningeal_metastasis	1	0	0	1	0	0
1277.71	0.0543581	-	-0.575	1.5	2.075	48	32	48	32	group1_control	1	1	0	1	2	0	3	2	1	0	2	4	1	1	0	1	4	2	0	1	3	4	1	1	1	2	0	2	0	1	3	3	group3_leptomeningeal_metastasis	4	3	2	2	3	2
1847.89	0.0544707	-	-0.19375	0.03125	0.225	1	32	1	32	group1_control	0	0	0	0	0	0	0	0	1	0	0	0	0	0	0	0	0	0	0	0	0	0	0	0	0	0	0	0	0	0	0	0	group3_leptomeningeal_metastasis	1	0	0	0	0	0
1744.87	0.0546248	-	-0.6875	2.0625	2.75	66	32	66	32	group1_control	1	4	3	3	0	2	2	1	3	4	4	0	4	4	4	4	2	0	0	0	3	1	1	0	2	3	1	2	3	4	1	0	group3_leptomeningeal_metastasis	2	3	3	3	4	4
1320.7	0.0552146	-	-0.3875	0.3125	0.7	10	32	10	32	group1_control	0	0	0	0	0	0	0	0	0	0	0	0	0	0	0	1	1	2	0	0	1	1	1	0	1	0	1	0	0	0	0	1	group3_leptomeningeal_metastasis	0	1	1	0	0	3
1959.93	0.0555603	-	-0.2375	0.0625	0.3	2	32	2	32	group1_control	0	1	1	0	0	0	0	0	0	0	0	0	0	0	0	0	0	0	0	0	0	0	0	0	0	0	0	0	0	0	0	0	group3_leptomeningeal_metastasis	0	0	0	1	0	0
2057.07	0.0565269	-	-0.625	1	1.625	32	32	32	32	group1_control	0	2	2	0	0	0	3	1	3	0	0	0	1	1	1	0	1	2	0	0	4	2	1	0	0	1	1	2	0	4	0	0	group3_leptomeningeal_metastasis	1	0	4	3	2	4
1494.8	0.0567721	-	-0.50625	0.59375	1.1	19	32	19	32	group1_control	1	1	1	0	0	0	0	0	0	0	0	0	0	0	0	1	1	2	3	1	4	3	0	0	0	0	0	0	0	0	1	0	group3_leptomeningeal_metastasis	1	1	3	2	2	3
2060.99	0.0568113	-	-0.14375	0.03125	0.175	1	32	1	32	group1_control	0	0	0	0	0	0	0	0	0	0	0	0	0	0	0	0	0	0	0	0	0	0	0	0	0	0	0	1	0	0	0	0	group3_leptomeningeal_metastasis	0	1	0	0	0	0
1421.92	0.0568113	-	-0.14375	0.03125	0.175	1	32	1	32	group1_control	0	0	0	0	0	0	0	0	0	0	0	0	0	0	0	0	0	1	0	0	0	0	0	0	0	0	0	0	0	0	0	0	group3_leptomeningeal_metastasis	1	0	1	0	1	0
1426.69	0.0568113	-	-0.14375	0.03125	0.175	1	32	1	32	group1_control	0	0	0	0	0	0	0	0	0	0	0	0	0	1	0	0	0	0	0	0	0	0	0	0	0	0	0	0	0	0	0	0	group3_leptomeningeal_metastasis	0	0	0	0	0	0
1203.71	0.0575768	-	-0.5125	0.9375	1.45	30	32	30	32	group1_control	2	1	0	0	3	0	3	0	0	0	0	3	0	0	1	2	2	1	0	2	1	1	0	1	1	0	1	0	0	0	2	3	group3_leptomeningeal_metastasis	1	1	2	1	3	2
1406.04	0.0576851	-	-0.2125	0.0625	0.275	2	32	2	32	group1_control	0	0	0	0	0	0	1	0	0	0	0	0	0	0	0	0	0	1	0	0	0	0	0	0	0	0	0	0	0	0	0	0	group3_leptomeningeal_metastasis	1	1	0	0	0	0
1262.61	0.0578507	-	-0.58125	0.34375	0.925	11	32	11	32	group1_control	1	2	1	0	0	0	1	0	0	0	0	1	0	0	0	0	1	0	0	0	0	2	0	0	0	0	0	0	0	0	2	0	group3_leptomeningeal_metastasis	0	4	0	1	0	3
1855.94	0.0581247	-	-0.5	2.75	3.25	88	32	88	32	group1_control	3	4	3	1	2	2	2	1	3	4	2	2	4	2	4	4	4	4	3	2	4	2	4	2	3	4	1	3	4	4	1	0	group3_leptomeningeal_metastasis	3	4	4	4	4	4
1590.8	0.059828	-	-0.1625	0.0625	0.225	2	32	2	32	group1_control	0	0	0	0	0	1	0	0	0	0	0	0	0	0	0	0	0	0	0	0	1	0	0	0	0	0	0	0	0	0	0	0	group3_leptomeningeal_metastasis	0	0	0	0	0	0
1821.92	0.0598489	-	-0.31875	0.28125	0.6	9	32	9	32	group1_control	2	0	1	0	0	0	0	1	0	0	0	0	0	0	0	1	0	0	0	0	3	0	0	0	0	0	0	0	0	0	0	1	group3_leptomeningeal_metastasis	0	0	0	0	0	1
1570.74	0.0603057	-	-0.5375	1.1875	1.725	38	32	38	32	group1_control	2	0	3	0	0	2	3	1	0	1	1	1	0	1	1	0	4	3	1	0	1	3	1	3	1	0	0	2	0	0	2	1	group3_leptomeningeal_metastasis	0	3	1	2	2	4
1699.53	0.0605267	-	-0.25	0.125	0.375	4	32	4	32	group1_control	0	1	0	0	0	1	2	0	0	0	0	0	0	0	0	0	0	0	0	0	0	0	0	0	0	0	0	0	0	0	0	0	group3_leptomeningeal_metastasis	1	0	0	0	0	0
2488.07	0.0609591	-	-0.2375	0.1875	0.425	6	32	6	32	group1_control	0	0	0	0	0	0	0	0	0	0	0	0	0	0	0	0	1	0	1	0	4	0	0	0	0	0	0	0	0	0	0	0	group3_leptomeningeal_metastasis	0	0	3	0	0	1
2090.05	0.0639372	-	-0.3875	0.4375	0.825	14	32	14	32	group1_control	0	1	1	0	0	1	0	1	0	0	0	0	0	0	1	3	0	0	0	0	0	0	0	0	1	1	2	0	0	2	0	0	group3_leptomeningeal_metastasis	1	0	0	1	0	0
1823.92	0.0644724	-	-0.20625	0.09375	0.3	3	32	3	32	group1_control	0	0	2	0	0	0	0	0	0	0	0	0	0	0	0	0	0	0	0	0	0	0	0	0	0	0	0	1	0	0	0	0	group3_leptomeningeal_metastasis	0	1	0	0	0	1
1434.78	0.064894	-	-0.4	0.5	0.9	16	32	16	32	group1_control	1	0	0	0	0	0	0	0	3	0	0	0	0	0	0	0	1	0	1	1	4	1	1	1	1	1	0	0	0	0	0	0	group3_leptomeningeal_metastasis	0	3	1	0	2	2
1839.92	0.0655463	-	-0.375	0.375	0.75	12	32	12	32	group1_control	1	1	2	0	0	0	0	2	0	0	0	0	0	0	0	0	0	2	0	0	0	0	0	1	0	1	1	0	0	1	0	0	group3_leptomeningeal_metastasis	0	0	1	0	2	1
1515.78	0.0657496	-	-0.25	0.125	0.375	4	32	4	32	group1_control	0	0	0	0	0	0	0	1	0	0	0	0	0	0	0	1	0	0	0	0	0	0	0	0	0	0	1	1	0	0	0	0	group3_leptomeningeal_metastasis	1	0	2	0	1	0
1525.85	0.0664262	-	-0.40625	0.09375	0.5	3	32	3	32	group1_control	0	0	0	0	0	1	0	0	0	0	0	0	0	0	0	0	0	0	0	0	1	1	0	0	0	0	0	0	0	0	0	0	group3_leptomeningeal_metastasis	0	3	1	0	1	2
1427.01	0.0673292	-	-0.075	0.125	0.2	4	32	4	32	group1_control	0	0	0	0	0	0	0	0	4	0	0	0	0	0	0	0	0	0	0	0	0	0	0	0	0	0	0	0	0	0	0	0	group3_leptomeningeal_metastasis	0	2	1	0	0	0
1562.79	0.0678083	-	-0.4125	0.3125	0.725	10	32	10	32	group1_control	0	0	1	0	0	1	0	0	3	1	0	0	0	0	0	0	0	0	1	0	1	1	0	0	1	0	0	0	0	0	0	0	group3_leptomeningeal_metastasis	0	2	0	1	2	0
2559.14	0.0693337	-	-0.5	0.75	1.25	24	32	24	32	group1_control	0	3	3	0	0	2	1	1	4	4	4	0	0	0	0	0	0	2	0	0	0	0	0	0	0	0	0	0	0	0	0	0	group3_leptomeningeal_metastasis	1	0	0	0	0	0
1961.02	0.0697381	-	-0.1	0	0.1	0	32	0	32	group1_control	0	0	0	0	0	0	0	0	0	0	0	0	0	0	0	0	0	0	0	0	0	0	0	0	0	0	0	0	0	0	0	0	group3_leptomeningeal_metastasis	0	0	0	0	0	0
1926.48	0.0697381	-	-0.1	0	0.1	0	32	0	32	group1_control	0	0	0	0	0	0	0	0	0	0	0	0	0	0	0	0	0	0	0	0	0	0	0	0	0	0	0	0	0	0	0	0	group3_leptomeningeal_metastasis	0	0	0	0	0	0
1596.62	0.0697381	-	-0.1	0	0.1	0	32	0	32	group1_control	0	0	0	0	0	0	0	0	0	0	0	0	0	0	0	0	0	0	0	0	0	0	0	0	0	0	0	0	0	0	0	0	group3_leptomeningeal_metastasis	0	0	0	0	0	0
2670.2	0.0697381	-	-0.1	0	0.1	0	32	0	32	group1_control	0	0	0	0	0	0	0	0	0	0	0	0	0	0	0	0	0	0	0	0	0	0	0	0	0	0	0	0	0	0	0	0	group3_leptomeningeal_metastasis	0	0	1	0	0	0
1689.67	0.0697381	-	-0.1	0	0.1	0	32	0	32	group1_control	0	0	0	0	0	0	0	0	0	0	0	0	0	0	0	0	0	0	0	0	0	0	0	0	0	0	0	0	0	0	0	0	group3_leptomeningeal_metastasis	0	0	0	0	0	0
2186.74	0.0697381	-	-0.1	0	0.1	0	32	0	32	group1_control	0	0	0	0	0	0	0	0	0	0	0	0	0	0	0	0	0	0	0	0	0	0	0	0	0	0	0	0	0	0	0	0	group3_leptomeningeal_metastasis	0	0	0	0	0	0
1720.77	0.0697381	-	-0.1	0	0.1	0	32	0	32	group1_control	0	0	0	0	0	0	0	0	0	0	0	0	0	0	0	0	0	0	0	0	0	0	0	0	0	0	0	0	0	0	0	0	group3_leptomeningeal_metastasis	0	0	0	0	0	0
1736.92	0.0697381	-	-0.1	0	0.1	0	32	0	32	group1_control	0	0	0	0	0	0	0	0	0	0	0	0	0	0	0	0	0	0	0	0	0	0	0	0	0	0	0	0	0	0	0	0	group3_leptomeningeal_metastasis	0	0	0	0	0	0
1245.61	0.0697381	-	-0.1	0	0.1	0	32	0	32	group1_control	0	0	0	0	0	0	0	0	0	0	0	0	0	0	0	0	0	0	0	0	0	0	0	0	0	0	0	0	0	0	0	0	group3_leptomeningeal_metastasis	0	0	0	0	0	0
1447.59	0.0697381	-	-0.1	0	0.1	0	32	0	32	group1_control	0	0	0	0	0	0	0	0	0	0	0	0	0	0	0	0	0	0	0	0	0	0	0	0	0	0	0	0	0	0	0	0	group3_leptomeningeal_metastasis	1	1	0	0	0	0
1691.5	0.0698237	-	-0.125	0	0.125	0	32	0	32	group1_control	0	0	0	0	0	0	0	0	0	0	0	0	0	0	0	0	0	0	0	0	0	0	0	0	0	0	0	0	0	0	0	0	group3_leptomeningeal_metastasis	0	0	0	0	0	0
2051.08	0.0698237	-	-0.15	0	0.15	0	32	0	32	group1_control	0	0	0	0	0	0	0	0	0	0	0	0	0	0	0	0	0	0	0	0	0	0	0	0	0	0	0	0	0	0	0	0	group3_leptomeningeal_metastasis	0	0	0	0	0	0
1475.19	0.0698237	-	-0.125	0	0.125	0	32	0	32	group1_control	0	0	0	0	0	0	0	0	0	0	0	0	0	0	0	0	0	0	0	0	0	0	0	0	0	0	0	0	0	0	0	0	group3_leptomeningeal_metastasis	0	0	1	0	0	0
1690.88	0.0698237	-	-0.125	0	0.125	0	32	0	32	group1_control	0	0	0	0	0	0	0	0	0	0	0	0	0	0	0	0	0	0	0	0	0	0	0	0	0	0	0	0	0	0	0	0	group3_leptomeningeal_metastasis	0	0	0	0	0	0
2756.89	0.0698237	-	-0.125	0	0.125	0	32	0	32	group1_control	0	0	0	0	0	0	0	0	0	0	0	0	0	0	0	0	0	0	0	0	0	0	0	0	0	0	0	0	0	0	0	0	group3_leptomeningeal_metastasis	0	0	0	0	0	0
1525.07	0.0698237	-	-0.15	0	0.15	0	32	0	32	group1_control	0	0	0	0	0	0	0	0	0	0	0	0	0	0	0	0	0	0	0	0	0	0	0	0	0	0	0	0	0	0	0	0	group3_leptomeningeal_metastasis	0	0	0	0	0	0
2006.02	0.0698237	-	-0.125	0	0.125	0	32	0	32	group1_control	0	0	0	0	0	0	0	0	0	0	0	0	0	0	0	0	0	0	0	0	0	0	0	0	0	0	0	0	0	0	0	0	group3_leptomeningeal_metastasis	0	0	0	0	0	0
2406.03	0.0698522	-	-0.15	0	0.15	0	32	0	32	group1_control	0	0	0	0	0	0	0	0	0	0	0	0	0	0	0	0	0	0	0	0	0	0	0	0	0	0	0	0	0	0	0	0	group3_leptomeningeal_metastasis	0	0	0	0	0	0
2159.07	0.0698665	-	-0.175	0	0.175	0	32	0	32	group1_control	0	0	0	0	0	0	0	0	0	0	0	0	0	0	0	0	0	0	0	0	0	0	0	0	0	0	0	0	0	0	0	0	group3_leptomeningeal_metastasis	0	0	1	0	0	1
2477.28	0.0698665	-	-0.275	0	0.275	0	32	0	32	group1_control	0	0	0	0	0	0	0	0	0	0	0	0	0	0	0	0	0	0	0	0	0	0	0	0	0	0	0	0	0	0	0	0	group3_leptomeningeal_metastasis	0	0	0	1	4	0
2478.26	0.0698665	-	-0.3	0	0.3	0	32	0	32	group1_control	0	0	0	0	0	0	0	0	0	0	0	0	0	0	0	0	0	0	0	0	0	0	0	0	0	0	0	0	0	0	0	0	group3_leptomeningeal_metastasis	0	0	0	1	4	0
2479.25	0.0698665	-	-0.275	0	0.275	0	32	0	32	group1_control	0	0	0	0	0	0	0	0	0	0	0	0	0	0	0	0	0	0	0	0	0	0	0	0	0	0	0	0	0	0	0	0	group3_leptomeningeal_metastasis	0	0	0	1	4	0
1481.79	0.0700933	-	-0.675	0.5	1.175	16	32	16	32	group1_control	1	0	0	0	0	0	0	0	1	0	0	0	0	0	0	0	0	0	3	0	4	3	0	1	0	1	0	0	1	0	1	0	group3_leptomeningeal_metastasis	0	4	4	2	3	4
1896.97	0.0704818	-	-0.46875	0.65625	1.125	21	32	21	32	group1_control	0	4	2	1	0	2	1	1	1	4	2	0	0	0	1	0	0	0	0	0	1	0	0	0	0	0	0	0	0	1	0	0	group3_leptomeningeal_metastasis	1	0	0	0	0	1
2187.04	0.0709826	-	-0.09375	0.15625	0.25	5	32	5	32	group1_control	1	0	0	0	0	0	0	0	0	0	0	0	0	0	0	0	0	0	0	0	4	0	0	0	0	0	0	0	0	0	0	0	group3_leptomeningeal_metastasis	0	0	0	0	1	0
1131.62	0.0711075	-	-0.5625	1.6875	2.25	54	32	54	32	group1_control	3	4	2	1	2	3	4	2	2	2	3	1	2	0	0	3	1	1	0	0	3	1	0	1	1	1	2	2	0	3	3	1	group3_leptomeningeal_metastasis	1	1	4	1	3	2
1117.57	0.0712853	-	-0.35625	0.46875	0.825	15	32	15	32	group1_control	1	0	0	2	1	0	1	0	0	1	0	0	1	0	0	0	2	2	0	0	0	0	1	0	0	0	0	0	0	0	2	1	group3_leptomeningeal_metastasis	0	0	1	1	2	0
1283.67	0.0717228	-	-0.56875	2.53125	3.1	81	32	81	32	group1_control	1	4	4	2	1	4	4	3	4	1	4	3	1	3	2	4	4	4	1	0	2	0	0	1	2	3	3	2	3	4	3	4	group3_leptomeningeal_metastasis	3	4	4	3	4	4
1566.85	0.0723302	-	-0.31875	0.15625	0.475	5	32	5	32	group1_control	0	0	0	1	0	0	1	0	0	0	0	0	0	0	0	0	0	0	0	0	2	0	0	0	0	0	1	0	0	0	0	0	group3_leptomeningeal_metastasis	0	0	0	0	0	0
1592.78	0.0724505	-	-0.3625	0.1875	0.55	6	32	6	32	group1_control	0	1	0	1	1	0	1	0	0	0	0	0	0	0	0	0	0	0	0	0	0	0	0	0	0	0	0	1	0	1	0	0	group3_leptomeningeal_metastasis	1	0	0	0	0	0
873.401	0.0730024	-	-0.31875	0.40625	0.725	13	32	13	32	group1_control	0	1	0	0	1	0	0	0	0	0	0	1	0	0	0	0	2	0	0	2	1	2	1	0	0	0	0	0	1	0	0	1	group3_leptomeningeal_metastasis	1	0	0	1	1	3
1789.87	0.0734213	-	-0.58125	1.21875	1.8	39	32	39	32	group1_control	0	4	4	1	0	2	3	2	3	4	1	0	3	1	1	2	0	1	0	0	1	0	0	0	0	2	1	0	1	2	0	0	group3_leptomeningeal_metastasis	2	1	0	2	0	2
1214.61	0.0738513	-	-0.575	1.125	1.7	36	32	36	32	group1_control	0	4	1	0	2	0	2	0	4	0	0	3	2	0	2	4	1	3	0	0	1	0	0	1	1	0	0	0	0	0	3	2	group3_leptomeningeal_metastasis	2	0	0	0	0	0
1338.75	0.0741321	-	-0.425	0.625	1.05	20	32	20	32	group1_control	2	0	0	0	0	0	0	0	0	0	0	1	0	0	0	1	2	0	0	0	3	3	2	1	0	0	0	0	0	0	3	2	group3_leptomeningeal_metastasis	0	3	0	1	1	3
1138.56	0.0746275	-	-0.2	0.125	0.325	4	32	4	32	group1_control	0	0	0	0	0	0	0	0	0	0	0	1	0	0	0	0	0	1	0	0	0	0	0	1	1	0	0	0	0	0	0	0	group3_leptomeningeal_metastasis	1	0	0	0	1	0
1879.89	0.0771581	-	-0.35	0.5	0.85	16	32	16	32	group1_control	1	1	1	1	0	0	1	1	0	2	0	0	0	0	0	3	0	2	0	0	3	0	0	0	0	0	0	0	0	0	0	0	group3_leptomeningeal_metastasis	1	0	0	0	0	1
1202.68	0.0772872	-	-0.25	0.375	0.625	12	32	12	32	group1_control	1	0	0	0	1	0	2	0	0	0	0	0	0	0	0	2	3	0	0	0	0	0	0	0	0	0	0	0	0	0	2	1	group3_leptomeningeal_metastasis	0	0	1	0	0	0
1836.87	0.0773862	-	-0.55	0.625	1.175	20	32	20	32	group1_control	0	3	2	0	0	3	1	0	1	0	0	0	0	0	0	3	0	2	0	0	1	0	0	0	1	1	0	1	0	0	0	1	group3_leptomeningeal_metastasis	2	0	0	0	2	0
1954.99	0.0779786	-	-0.28125	0.09375	0.375	3	32	3	32	group1_control	0	0	0	0	0	0	0	0	0	1	0	0	0	0	0	1	0	0	0	0	0	0	0	0	0	0	0	1	0	0	0	0	group3_leptomeningeal_metastasis	0	0	0	0	0	0
1971.95	0.0779786	-	-0.25625	0.09375	0.35	3	32	3	32	group1_control	0	0	1	0	0	0	1	0	0	0	0	0	0	0	0	0	0	1	0	0	0	0	0	0	0	0	0	0	0	0	0	0	group3_leptomeningeal_metastasis	0	0	0	0	0	0
2204.75	0.0780184	-	-0.25625	0.34375	0.6	11	32	11	32	group1_control	2	0	0	0	1	0	0	0	0	0	0	0	0	1	0	0	0	0	2	0	2	2	0	0	0	1	0	0	0	0	0	0	group3_leptomeningeal_metastasis	0	2	1	1	0	2
1656.8	0.0838789	-	-0.41875	1.03125	1.45	33	32	33	32	group1_control	0	4	3	1	0	2	1	1	4	4	4	0	0	1	0	0	0	3	0	0	2	1	0	1	0	1	0	0	0	0	0	0	group3_leptomeningeal_metastasis	2	1	0	0	0	2
1670.89	0.0840896	-	-0.26875	0.15625	0.425	5	32	5	32	group1_control	0	0	0	0	0	1	1	1	0	0	0	0	0	0	0	0	0	1	0	0	1	0	0	0	0	0	0	0	0	0	0	0	group3_leptomeningeal_metastasis	0	0	0	0	1	0
1842.32	0.0844049	-	-0.23125	0.21875	0.45	7	32	7	32	group1_control	1	0	1	0	0	0	0	1	0	0	0	0	0	0	0	0	0	0	0	0	0	0	0	0	0	1	0	1	0	0	2	0	group3_leptomeningeal_metastasis	0	1	0	1	1	0
1463.51	0.086272	-	-0.18125	0.09375	0.275	3	32	3	32	group1_control	0	0	0	0	0	0	0	1	0	0	0	0	0	0	0	0	0	0	0	0	1	0	0	0	0	1	0	0	0	0	0	0	group3_leptomeningeal_metastasis	0	1	1	2	0	0
2402.59	0.086272	-	-0.20625	0.09375	0.3	3	32	3	32	group1_control	0	1	1	1	0	0	0	0	0	0	0	0	0	0	0	0	0	0	0	0	0	0	0	0	0	0	0	0	0	0	0	0	group3_leptomeningeal_metastasis	0	0	0	0	0	0
1487.75	0.086272	-	-0.18125	0.09375	0.275	3	32	3	32	group1_control	0	1	0	0	0	0	0	0	0	0	0	0	0	0	0	0	0	0	0	0	1	0	0	0	0	0	0	0	0	1	0	0	group3_leptomeningeal_metastasis	0	1	0	0	0	0
1235.66	0.0873081	-	-0.4375	0.8125	1.25	26	32	26	32	group1_control	2	0	0	0	2	0	0	0	1	0	0	3	0	0	1	2	2	0	1	1	0	1	1	1	0	1	0	2	0	1	2	2	group3_leptomeningeal_metastasis	1	3	1	0	1	3
1887.96	0.0874708	-	-0.24375	0.03125	0.275	1	32	1	32	group1_control	0	0	0	0	0	0	1	0	0	0	0	0	0	0	0	0	0	0	0	0	0	0	0	0	0	0	0	0	0	0	0	0	group3_leptomeningeal_metastasis	0	0	0	0	0	0
1694.84	0.0876576	-	-0.3125	0.0625	0.375	2	32	2	32	group1_control	0	1	0	0	0	0	0	0	0	0	0	0	0	1	0	0	0	0	0	0	0	0	0	0	0	0	0	0	0	0	0	0	group3_leptomeningeal_metastasis	0	0	0	0	1	0
1571.72	0.0888038	-	-0.41875	0.65625	1.075	21	32	21	32	group1_control	3	0	1	0	0	0	2	1	0	0	0	0	0	0	1	0	2	2	2	1	0	3	1	1	0	1	0	0	0	0	0	0	group3_leptomeningeal_metastasis	0	2	1	0	1	4
1418.71	0.0893648	-	-0.2875	0.3125	0.6	10	32	10	32	group1_control	1	0	0	0	1	0	2	0	0	0	0	0	0	0	0	0	1	1	0	0	0	0	0	0	0	1	1	1	0	0	1	0	group3_leptomeningeal_metastasis	1	0	1	0	0	0
1520.81	0.0893782	-	-0.4625	0.4375	0.9	14	32	14	32	group1_control	1	0	1	0	0	0	0	0	0	1	1	0	0	0	0	1	0	3	0	0	4	0	0	1	1	0	0	0	0	0	0	0	group3_leptomeningeal_metastasis	0	4	1	0	4	2
1933.93	0.0904302	-	-0.23125	0.21875	0.45	7	32	7	32	group1_control	0	0	1	0	0	0	1	0	0	0	0	0	0	2	0	1	0	0	0	0	0	0	0	0	0	1	0	0	0	1	0	0	group3_leptomeningeal_metastasis	1	0	0	0	0	0
1927.04	0.0910147	-	-0.1875	0.0625	0.25	2	32	2	32	group1_control	0	0	0	0	0	0	0	0	0	1	0	0	0	0	0	0	0	0	0	0	0	0	0	0	0	0	0	0	0	1	0	0	group3_leptomeningeal_metastasis	0	0	0	0	0	0
1849.86	0.0910147	-	-0.1875	0.0625	0.25	2	32	2	32	group1_control	0	0	0	0	0	0	1	1	0	0	0	0	0	0	0	0	0	0	0	0	0	0	0	0	0	0	0	0	0	0	0	0	group3_leptomeningeal_metastasis	0	0	0	0	0	0
1769.68	0.091022	-	-0.2125	0.0625	0.275	2	32	2	32	group1_control	0	1	0	1	0	0	0	0	0	0	0	0	0	0	0	0	0	0	0	0	0	0	0	0	0	0	0	0	0	0	0	0	group3_leptomeningeal_metastasis	1	1	0	0	0	0
1474.56	0.091022	-	-0.2125	0.0625	0.275	2	32	2	32	group1_control	0	0	0	0	0	0	0	0	0	0	0	0	0	0	0	0	0	0	0	0	0	0	0	0	0	0	1	0	0	0	1	0	group3_leptomeningeal_metastasis	1	0	1	0	0	0
1674.91	0.0912494	-	-0.325	0.125	0.45	4	32	4	32	group1_control	1	0	0	0	0	0	0	0	0	0	0	0	0	0	0	0	0	1	0	0	1	0	0	0	0	0	0	0	0	1	0	0	group3_leptomeningeal_metastasis	2	0	0	0	0	0
1531.76	0.0912788	-	-0.33125	0.21875	0.55	7	32	7	32	group1_control	0	0	0	0	0	0	0	0	1	0	0	0	0	0	0	0	0	0	1	1	1	1	0	0	0	0	1	1	0	0	0	0	group3_leptomeningeal_metastasis	0	0	1	0	1	1
1655.38	0.0915053	-	-0.16875	0.03125	0.2	1	32	1	32	group1_control	0	0	0	0	0	0	1	0	0	0	0	0	0	0	0	0	0	0	0	0	0	0	0	0	0	0	0	0	0	0	0	0	group3_leptomeningeal_metastasis	0	0	0	0	0	0
1824.91	0.0915053	-	-0.16875	0.03125	0.2	1	32	1	32	group1_control	0	0	0	0	0	0	0	0	0	1	0	0	0	0	0	0	0	0	0	0	0	0	0	0	0	0	0	0	0	0	0	0	group3_leptomeningeal_metastasis	0	0	0	0	0	0
1715.92	0.0915152	-	-0.19375	0.03125	0.225	1	32	1	32	group1_control	0	0	0	0	0	0	0	0	0	0	0	0	0	0	0	0	0	0	0	0	1	0	0	0	0	0	0	0	0	0	0	0	group3_leptomeningeal_metastasis	1	0	0	0	0	0
1085.11	0.0915152	-	-0.19375	0.03125	0.225	1	32	1	32	group1_control	0	0	0	1	0	0	0	0	0	0	0	0	0	0	0	0	0	0	0	0	0	0	0	0	0	0	0	0	0	0	0	0	group3_leptomeningeal_metastasis	1	0	0	0	0	0
1414.79	0.0931577	-	-0.2375	0.3125	0.55	10	32	10	32	group1_control	0	2	0	0	0	0	0	0	1	0	3	0	0	0	0	0	0	3	0	0	0	0	0	0	0	0	0	0	0	0	1	0	group3_leptomeningeal_metastasis	2	0	0	0	0	0
1650.79	0.0934964	-	-0.325	0.25	0.575	8	32	8	32	group1_control	1	0	0	1	0	0	2	1	0	0	0	0	0	0	0	1	0	1	0	0	0	1	0	0	0	0	0	0	0	0	0	0	group3_leptomeningeal_metastasis	2	0	0	0	1	0
2576.35	0.0935041	-	-0.14375	0.03125	0.175	1	32	1	32	group1_control	0	0	0	0	0	0	1	0	0	0	0	0	0	0	0	0	0	0	0	0	0	0	0	0	0	0	0	0	0	0	0	0	group3_leptomeningeal_metastasis	0	0	0	0	0	0
1595.24	0.0935041	-	-0.19375	0.03125	0.225	1	32	1	32	group1_control	0	0	0	0	0	1	0	0	0	0	0	0	0	0	0	0	0	0	0	0	0	0	0	0	0	0	0	0	0	0	0	0	group3_leptomeningeal_metastasis	0	0	0	0	0	0
1957.97	0.0935041	-	-0.14375	0.03125	0.175	1	32	1	32	group1_control	0	0	0	0	0	0	0	0	0	1	0	0	0	0	0	0	0	0	0	0	0	0	0	0	0	0	0	0	0	0	0	0	group3_leptomeningeal_metastasis	0	0	0	0	0	0
2592.27	0.0935041	-	-0.14375	0.03125	0.175	1	32	1	32	group1_control	0	0	0	0	0	0	1	0	0	0	0	0	0	0	0	0	0	0	0	0	0	0	0	0	0	0	0	0	0	0	0	0	group3_leptomeningeal_metastasis	0	0	0	0	0	0
1488.68	0.0935041	-	-0.14375	0.03125	0.175	1	32	1	32	group1_control	0	1	0	0	0	0	0	0	0	0	0	0	0	0	0	0	0	0	0	0	0	0	0	0	0	0	0	0	0	0	0	0	group3_leptomeningeal_metastasis	1	0	0	0	0	0
1476.73	0.0935041	-	-0.14375	0.03125	0.175	1	32	1	32	group1_control	0	0	0	0	0	0	0	0	0	0	0	0	0	0	0	0	0	0	0	0	0	0	0	0	0	0	0	1	0	0	0	0	group3_leptomeningeal_metastasis	0	0	0	0	0	1
1272.74	0.0935982	-	-0.2	0.125	0.325	4	32	4	32	group1_control	0	0	0	0	0	0	0	0	0	0	1	0	0	0	0	0	0	1	0	0	0	0	2	0	0	0	0	0	0	0	0	0	group3_leptomeningeal_metastasis	1	0	0	0	0	0
1598.72	0.0944272	-	-0.1625	0.0625	0.225	2	32	2	32	group1_control	0	0	0	0	0	0	0	0	0	0	0	0	1	0	0	0	0	1	0	0	0	0	0	0	0	0	0	0	0	0	0	0	group3_leptomeningeal_metastasis	0	1	0	0	0	1
1890.01	0.0954687	-	-0.11875	0.03125	0.15	1	32	1	32	group1_control	0	0	0	0	0	0	1	0	0	0	0	0	0	0	0	0	0	0	0	0	0	0	0	0	0	0	0	0	0	0	0	0	group3_leptomeningeal_metastasis	0	0	0	0	0	0
1707.63	0.0954687	-	-0.11875	0.03125	0.15	1	32	1	32	group1_control	0	0	0	0	0	0	0	0	0	1	0	0	0	0	0	0	0	0	0	0	0	0	0	0	0	0	0	0	0	0	0	0	group3_leptomeningeal_metastasis	0	0	0	0	0	1
1477.45	0.0954687	-	-0.11875	0.03125	0.15	1	32	1	32	group1_control	0	1	0	0	0	0	0	0	0	0	0	0	0	0	0	0	0	0	0	0	0	0	0	0	0	0	0	0	0	0	0	0	group3_leptomeningeal_metastasis	1	1	0	0	0	0
1347.74	0.0956816	-	-0.65625	0.71875	1.375	23	32	23	32	group1_control	1	0	1	0	0	2	1	0	1	0	1	1	2	1	1	1	0	0	1	0	1	0	1	1	1	0	0	0	0	2	2	1	group3_leptomeningeal_metastasis	1	4	0	0	0	3
1460.58	0.0972318	-	-0.25	0.125	0.375	4	32	4	32	group1_control	0	0	0	0	0	0	0	0	1	0	0	0	0	0	0	0	0	0	0	0	1	1	0	0	0	1	0	0	0	0	0	0	group3_leptomeningeal_metastasis	0	1	0	0	1	2
1461.84	0.0972889	-	-0.3125	0.4375	0.75	14	32	14	32	group1_control	2	0	0	0	0	0	1	0	1	2	0	0	0	0	0	2	0	0	0	0	2	1	0	1	0	1	1	0	0	0	0	0	group3_leptomeningeal_metastasis	0	2	1	0	1	2
1891.21	0.0975011	-	-0.14375	0.15625	0.3	5	32	5	32	group1_control	0	0	1	0	0	2	1	0	1	0	0	0	0	0	0	0	0	0	0	0	0	0	0	0	0	0	0	0	0	0	0	0	group3_leptomeningeal_metastasis	0	0	0	0	0	0
1750.91	0.0978716	-	-0.1375	0.0625	0.2	2	32	2	32	group1_control	0	0	0	0	0	0	1	1	0	0	0	0	0	0	0	0	0	0	0	0	0	0	0	0	0	0	0	0	0	0	0	0	group3_leptomeningeal_metastasis	0	1	0	0	0	0
2435.15	0.0981953	-	-0.25625	0.09375	0.35	3	32	3	32	group1_control	0	0	0	0	0	0	0	0	0	0	0	0	0	0	0	0	0	0	0	0	3	0	0	0	0	0	0	0	0	0	0	0	group3_leptomeningeal_metastasis	0	0	0	0	0	1
1936.95	0.0984725	-	-0.46875	0.28125	0.75	9	32	9	32	group1_control	0	0	1	0	0	0	0	0	0	0	0	0	0	2	1	1	1	0	0	0	0	0	0	0	0	0	0	1	1	1	0	0	group3_leptomeningeal_metastasis	1	0	0	2	0	1
1766.87	0.098547	-	-0.26875	0.28125	0.55	9	32	9	32	group1_control	2	0	0	0	0	0	0	0	0	0	0	0	0	2	0	2	0	0	0	0	1	0	0	0	0	0	0	1	0	1	0	0	group3_leptomeningeal_metastasis	0	0	0	0	0	1
1691.88	0.0988411	-	-0.25625	0.09375	0.35	3	32	3	32	group1_control	0	0	0	0	2	0	0	0	0	0	0	0	0	0	0	0	1	0	0	0	0	0	0	0	0	0	0	0	0	0	0	0	group3_leptomeningeal_metastasis	0	0	0	0	1	0
1197.24	0.101959	-	-0.14375	0.15625	0.3	5	32	5	32	group1_control	0	0	0	0	0	1	0	0	0	0	1	0	0	0	0	0	0	3	0	0	0	0	0	0	0	0	0	0	0	0	0	0	group3_leptomeningeal_metastasis	0	0	1	0	0	0
1433.76	0.101964	-	-0.60625	1.46875	2.075	47	32	47	32	group1_control	3	0	1	1	2	0	0	1	1	0	0	2	0	0	0	3	2	1	0	1	4	4	0	3	1	1	3	3	0	3	3	4	group3_leptomeningeal_metastasis	1	4	3	0	4	4
1811.88	0.102543	-	-0.35	0.25	0.6	8	32	8	32	group1_control	1	0	1	0	0	0	1	0	0	1	0	0	0	1	0	0	0	1	0	0	0	0	0	0	0	1	0	0	1	0	0	0	group3_leptomeningeal_metastasis	0	2	0	0	3	1
1564.79	0.102668	-	-0.2875	0.1875	0.475	6	32	6	32	group1_control	1	0	0	0	0	0	1	0	0	0	0	0	0	0	0	0	0	0	0	0	1	1	0	0	0	0	0	1	0	0	1	0	group3_leptomeningeal_metastasis	0	0	0	0	0	0
1619.87	0.103404	-	-0.15	0.125	0.275	4	32	4	32	group1_control	0	0	0	1	0	0	0	0	0	0	0	0	0	0	0	2	0	0	0	0	0	0	0	0	1	0	0	0	0	0	0	0	group3_leptomeningeal_metastasis	0	2	0	0	1	1
1217.26	0.104957	-	-0.1375	0.0625	0.2	2	32	2	32	group1_control	0	0	0	0	0	0	0	0	0	0	0	0	0	0	0	0	0	2	0	0	0	0	0	0	0	0	0	0	0	0	0	0	group3_leptomeningeal_metastasis	0	0	0	0	0	0
1514.79	0.106025	-	-0.3625	0.8125	1.175	26	32	26	32	group1_control	1	1	1	1	1	0	2	0	2	0	0	0	1	1	0	2	2	0	0	0	2	0	0	0	0	2	3	1	1	2	0	0	group3_leptomeningeal_metastasis	2	1	1	3	3	1
1192.59	0.106105	-	-0.1375	0.3125	0.45	10	32	10	32	group1_control	0	0	0	0	1	0	0	0	0	0	0	3	0	0	0	0	0	1	0	1	1	0	0	0	0	0	0	0	0	0	1	2	group3_leptomeningeal_metastasis	0	1	0	0	0	0
1891.93	0.107165	-	-0.33125	0.84375	1.175	27	32	27	32	group1_control	1	2	4	0	0	3	0	0	3	0	0	0	0	0	1	0	3	2	0	0	1	0	0	0	1	2	0	1	1	0	0	2	group3_leptomeningeal_metastasis	0	1	1	0	2	1
1354.71	0.108481	-	-0.15625	0.09375	0.25	3	32	3	32	group1_control	0	2	0	0	0	0	0	0	0	0	0	0	0	0	0	0	0	0	0	0	0	0	0	1	0	0	0	0	0	0	0	0	group3_leptomeningeal_metastasis	0	0	0	0	0	0
1306.79	0.109608	-	-0.0875	0.0625	0.15	2	32	2	32	group1_control	2	0	0	0	0	0	0	0	0	0	0	0	0	0	0	0	0	0	0	0	0	0	0	0	0	0	0	0	0	0	0	0	group3_leptomeningeal_metastasis	1	0	0	0	0	0
1216.28	0.109868	-	-0.10625	0.09375	0.2	3	32	3	32	group1_control	0	0	0	0	0	0	0	0	0	0	0	0	0	0	0	0	0	3	0	0	0	0	0	0	0	0	0	0	0	0	0	0	group3_leptomeningeal_metastasis	0	0	0	0	0	0
2660.21	0.1099	-	-0.1	0.125	0.225	4	32	4	32	group1_control	0	0	0	0	0	0	0	0	0	0	0	0	0	0	0	0	0	0	0	0	4	0	0	0	0	0	0	0	0	0	0	0	group3_leptomeningeal_metastasis	0	1	0	0	0	0
1881.31	0.114565	-	-0.10625	0.09375	0.2	3	32	3	32	group1_control	0	0	0	0	0	0	2	0	0	0	0	0	0	0	0	0	0	0	0	0	0	0	0	0	0	0	1	0	0	0	0	0	group3_leptomeningeal_metastasis	0	0	0	0	0	0
2434.17	0.117285	-	-0.35625	0.21875	0.575	7	32	7	32	group1_control	1	0	0	0	0	0	0	0	0	0	0	0	0	0	0	0	0	0	0	0	3	1	2	0	0	0	0	0	0	0	0	0	group3_leptomeningeal_metastasis	0	1	0	1	1	2
1346.75	0.117286	-	-0.5125	2.1875	2.7	70	32	70	32	group1_control	4	4	2	4	1	4	3	4	3	1	2	2	4	4	3	2	2	2	0	0	4	0	0	0	2	1	1	1	2	2	3	3	group3_leptomeningeal_metastasis	2	4	1	2	1	4
868.302	0.117503	-	-0.23125	0.09375	0.325	3	32	3	32	group1_control	0	0	0	0	0	0	0	0	0	0	0	0	0	0	0	0	1	0	0	0	0	0	0	1	0	0	0	1	0	0	0	0	group3_leptomeningeal_metastasis	0	0	2	0	0	0
2050.1	0.118621	-	-0.24375	0.40625	0.65	13	32	13	32	group1_control	0	0	1	0	0	0	3	0	0	1	0	0	1	0	0	2	0	0	0	0	0	0	0	0	0	1	0	0	0	4	0	0	group3_leptomeningeal_metastasis	0	0	2	1	1	0
2466.51	0.119919	-	-0.075	0	0.075	0	32	0	32	group1_control	0	0	0	0	0	0	0	0	0	0	0	0	0	0	0	0	0	0	0	0	0	0	0	0	0	0	0	0	0	0	0	0	group3_leptomeningeal_metastasis	0	0	0	0	0	0
1821.42	0.119919	-	-0.075	0	0.075	0	32	0	32	group1_control	0	0	0	0	0	0	0	0	0	0	0	0	0	0	0	0	0	0	0	0	0	0	0	0	0	0	0	0	0	0	0	0	group3_leptomeningeal_metastasis	0	0	0	0	0	0
1444.11	0.119919	-	-0.075	0	0.075	0	32	0	32	group1_control	0	0	0	0	0	0	0	0	0	0	0	0	0	0	0	0	0	0	0	0	0	0	0	0	0	0	0	0	0	0	0	0	group3_leptomeningeal_metastasis	0	0	0	0	0	0
2080.07	0.119919	-	-0.075	0	0.075	0	32	0	32	group1_control	0	0	0	0	0	0	0	0	0	0	0	0	0	0	0	0	0	0	0	0	0	0	0	0	0	0	0	0	0	0	0	0	group3_leptomeningeal_metastasis	0	0	0	0	0	0
1830.96	0.119919	-	-0.075	0	0.075	0	32	0	32	group1_control	0	0	0	0	0	0	0	0	0	0	0	0	0	0	0	0	0	0	0	0	0	0	0	0	0	0	0	0	0	0	0	0	group3_leptomeningeal_metastasis	0	0	0	0	0	0
1995.96	0.119919	-	-0.075	0	0.075	0	32	0	32	group1_control	0	0	0	0	0	0	0	0	0	0	0	0	0	0	0	0	0	0	0	0	0	0	0	0	0	0	0	0	0	0	0	0	group3_leptomeningeal_metastasis	0	0	1	0	0	0
2722.46	0.119919	-	-0.075	0	0.075	0	32	0	32	group1_control	0	0	0	0	0	0	0	0	0	0	0	0	0	0	0	0	0	0	0	0	0	0	0	0	0	0	0	0	0	0	0	0	group3_leptomeningeal_metastasis	0	0	0	0	0	0
1517.02	0.119919	-	-0.075	0	0.075	0	32	0	32	group1_control	0	0	0	0	0	0	0	0	0	0	0	0	0	0	0	0	0	0	0	0	0	0	0	0	0	0	0	0	0	0	0	0	group3_leptomeningeal_metastasis	0	0	0	0	0	0
1723.89	0.119919	-	-0.075	0	0.075	0	32	0	32	group1_control	0	0	0	0	0	0	0	0	0	0	0	0	0	0	0	0	0	0	0	0	0	0	0	0	0	0	0	0	0	0	0	0	group3_leptomeningeal_metastasis	0	0	0	0	0	0
1987.12	0.119919	-	-0.075	0	0.075	0	32	0	32	group1_control	0	0	0	0	0	0	0	0	0	0	0	0	0	0	0	0	0	0	0	0	0	0	0	0	0	0	0	0	0	0	0	0	group3_leptomeningeal_metastasis	0	0	0	0	0	0
1557.73	0.119919	-	-0.075	0	0.075	0	32	0	32	group1_control	0	0	0	0	0	0	0	0	0	0	0	0	0	0	0	0	0	0	0	0	0	0	0	0	0	0	0	0	0	0	0	0	group3_leptomeningeal_metastasis	0	0	0	1	1	0
2172.12	0.119919	-	-0.075	0	0.075	0	32	0	32	group1_control	0	0	0	0	0	0	0	0	0	0	0	0	0	0	0	0	0	0	0	0	0	0	0	0	0	0	0	0	0	0	0	0	group3_leptomeningeal_metastasis	0	0	0	0	0	0
1756.95	0.119919	-	-0.075	0	0.075	0	32	0	32	group1_control	0	0	0	0	0	0	0	0	0	0	0	0	0	0	0	0	0	0	0	0	0	0	0	0	0	0	0	0	0	0	0	0	group3_leptomeningeal_metastasis	0	0	0	0	0	0
2317.16	0.119919	-	-0.075	0	0.075	0	32	0	32	group1_control	0	0	0	0	0	0	0	0	0	0	0	0	0	0	0	0	0	0	0	0	0	0	0	0	0	0	0	0	0	0	0	0	group3_leptomeningeal_metastasis	0	0	0	0	0	0
2662.35	0.119919	-	-0.075	0	0.075	0	32	0	32	group1_control	0	0	0	0	0	0	0	0	0	0	0	0	0	0	0	0	0	0	0	0	0	0	0	0	0	0	0	0	0	0	0	0	group3_leptomeningeal_metastasis	0	0	0	0	0	0
1995.01	0.119919	-	-0.075	0	0.075	0	32	0	32	group1_control	0	0	0	0	0	0	0	0	0	0	0	0	0	0	0	0	0	0	0	0	0	0	0	0	0	0	0	0	0	0	0	0	group3_leptomeningeal_metastasis	0	0	0	0	0	0
2158.08	0.119919	-	-0.075	0	0.075	0	32	0	32	group1_control	0	0	0	0	0	0	0	0	0	0	0	0	0	0	0	0	0	0	0	0	0	0	0	0	0	0	0	0	0	0	0	0	group3_leptomeningeal_metastasis	0	0	0	0	1	0
1889.46	0.119919	-	-0.075	0	0.075	0	32	0	32	group1_control	0	0	0	0	0	0	0	0	0	0	0	0	0	0	0	0	0	0	0	0	0	0	0	0	0	0	0	0	0	0	0	0	group3_leptomeningeal_metastasis	0	0	0	0	0	0
2500.27	0.119919	-	-0.075	0	0.075	0	32	0	32	group1_control	0	0	0	0	0	0	0	0	0	0	0	0	0	0	0	0	0	0	0	0	0	0	0	0	0	0	0	0	0	0	0	0	group3_leptomeningeal_metastasis	0	0	0	0	0	0
2227.09	0.119919	-	-0.075	0	0.075	0	32	0	32	group1_control	0	0	0	0	0	0	0	0	0	0	0	0	0	0	0	0	0	0	0	0	0	0	0	0	0	0	0	0	0	0	0	0	group3_leptomeningeal_metastasis	0	0	0	0	0	0
2206.97	0.119919	-	-0.075	0	0.075	0	32	0	32	group1_control	0	0	0	0	0	0	0	0	0	0	0	0	0	0	0	0	0	0	0	0	0	0	0	0	0	0	0	0	0	0	0	0	group3_leptomeningeal_metastasis	0	0	0	0	0	0
2207.97	0.119919	-	-0.075	0	0.075	0	32	0	32	group1_control	0	0	0	0	0	0	0	0	0	0	0	0	0	0	0	0	0	0	0	0	0	0	0	0	0	0	0	0	0	0	0	0	group3_leptomeningeal_metastasis	0	0	0	0	0	0
2005.02	0.119993	-	-0.1	0	0.1	0	32	0	32	group1_control	0	0	0	0	0	0	0	0	0	0	0	0	0	0	0	0	0	0	0	0	0	0	0	0	0	0	0	0	0	0	0	0	group3_leptomeningeal_metastasis	0	0	0	0	0	0
2715.95	0.119993	-	-0.1	0	0.1	0	32	0	32	group1_control	0	0	0	0	0	0	0	0	0	0	0	0	0	0	0	0	0	0	0	0	0	0	0	0	0	0	0	0	0	0	0	0	group3_leptomeningeal_metastasis	0	1	0	0	0	0
1370.06	0.119993	-	-0.175	0	0.175	0	32	0	32	group1_control	0	0	0	0	0	0	0	0	0	0	0	0	0	0	0	0	0	0	0	0	0	0	0	0	0	0	0	0	0	0	0	0	group3_leptomeningeal_metastasis	0	0	0	0	0	0
2464.13	0.119993	-	-0.125	0	0.125	0	32	0	32	group1_control	0	0	0	0	0	0	0	0	0	0	0	0	0	0	0	0	0	0	0	0	0	0	0	0	0	0	0	0	0	0	0	0	group3_leptomeningeal_metastasis	0	0	0	0	0	0
1782.83	0.119993	-	-0.1	0	0.1	0	32	0	32	group1_control	0	0	0	0	0	0	0	0	0	0	0	0	0	0	0	0	0	0	0	0	0	0	0	0	0	0	0	0	0	0	0	0	group3_leptomeningeal_metastasis	0	0	0	0	0	0
2467.31	0.119993	-	-0.125	0	0.125	0	32	0	32	group1_control	0	0	0	0	0	0	0	0	0	0	0	0	0	0	0	0	0	0	0	0	0	0	0	0	0	0	0	0	0	0	0	0	group3_leptomeningeal_metastasis	0	0	0	0	0	1
2004.12	0.119993	-	-0.125	0	0.125	0	32	0	32	group1_control	0	0	0	0	0	0	0	0	0	0	0	0	0	0	0	0	0	0	0	0	0	0	0	0	0	0	0	0	0	0	0	0	group3_leptomeningeal_metastasis	0	0	0	0	0	0
2201.21	0.119993	-	-0.15	0	0.15	0	32	0	32	group1_control	0	0	0	0	0	0	0	0	0	0	0	0	0	0	0	0	0	0	0	0	0	0	0	0	0	0	0	0	0	0	0	0	group3_leptomeningeal_metastasis	0	0	0	0	0	0
2424.11	0.119993	-	-0.1	0	0.1	0	32	0	32	group1_control	0	0	0	0	0	0	0	0	0	0	0	0	0	0	0	0	0	0	0	0	0	0	0	0	0	0	0	0	0	0	0	0	group3_leptomeningeal_metastasis	0	0	0	0	0	0
2425.05	0.119993	-	-0.1	0	0.1	0	32	0	32	group1_control	0	0	0	0	0	0	0	0	0	0	0	0	0	0	0	0	0	0	0	0	0	0	0	0	0	0	0	0	0	0	0	0	group3_leptomeningeal_metastasis	0	0	0	0	0	0
2759.89	0.119993	-	-0.1	0	0.1	0	32	0	32	group1_control	0	0	0	0	0	0	0	0	0	0	0	0	0	0	0	0	0	0	0	0	0	0	0	0	0	0	0	0	0	0	0	0	group3_leptomeningeal_metastasis	0	0	0	0	0	0
2022.98	0.119993	-	-0.1	0	0.1	0	32	0	32	group1_control	0	0	0	0	0	0	0	0	0	0	0	0	0	0	0	0	0	0	0	0	0	0	0	0	0	0	0	0	0	0	0	0	group3_leptomeningeal_metastasis	0	0	0	0	0	0
2436.14	0.119993	-	-0.125	0	0.125	0	32	0	32	group1_control	0	0	0	0	0	0	0	0	0	0	0	0	0	0	0	0	0	0	0	0	0	0	0	0	0	0	0	0	0	0	0	0	group3_leptomeningeal_metastasis	0	0	0	0	0	0
1726.31	0.120018	-	-0.15	0	0.15	0	32	0	32	group1_control	0	0	0	0	0	0	0	0	0	0	0	0	0	0	0	0	0	0	0	0	0	0	0	0	0	0	0	0	0	0	0	0	group3_leptomeningeal_metastasis	0	0	0	0	0	0
1133.56	0.120755	-	-0.35625	0.59375	0.95	19	32	19	32	group1_control	0	2	1	0	1	1	0	0	2	0	1	1	1	0	1	0	1	0	0	1	1	0	0	0	0	0	0	1	0	0	3	1	group3_leptomeningeal_metastasis	1	0	0	0	2	0
1551.79	0.122198	-	-0.4125	0.3125	0.725	10	32	10	32	group1_control	0	2	0	1	1	1	1	1	1	0	0	0	0	0	0	0	0	0	0	0	1	0	0	0	0	1	0	0	0	0	0	0	group3_leptomeningeal_metastasis	2	0	1	0	0	0
1299.67	0.12244	-	-0.3875	0.9375	1.325	30	32	30	32	group1_control	1	0	1	0	1	1	2	0	1	0	0	1	0	0	1	0	3	1	0	0	0	3	0	1	1	1	2	1	2	2	2	2	group3_leptomeningeal_metastasis	3	3	1	0	1	3
1457.81	0.123205	-	-0.29375	0.40625	0.7	13	32	13	32	group1_control	1	0	0	0	0	0	0	0	1	0	0	0	0	0	0	0	0	1	0	0	3	3	1	1	0	0	0	1	0	0	1	0	group3_leptomeningeal_metastasis	0	3	0	0	2	3
1620.75	0.126408	-	-0.31875	0.28125	0.6	9	32	9	32	group1_control	0	0	1	1	0	0	1	0	1	1	0	0	0	0	0	0	0	1	0	0	0	1	0	0	0	0	0	1	0	1	0	0	group3_leptomeningeal_metastasis	0	1	0	0	2	1
1193.64	0.126551	-	-0.29375	0.53125	0.825	17	32	17	32	group1_control	0	0	0	2	1	2	0	2	1	0	0	0	0	2	1	1	1	1	0	0	0	0	0	0	0	0	1	0	0	0	2	0	group3_leptomeningeal_metastasis	1	1	0	0	0	0
2201.98	0.128644	-	-0.3375	0.1875	0.525	6	32	6	32	group1_control	0	0	1	0	0	0	1	0	0	0	1	0	0	0	0	0	0	2	0	0	0	0	0	1	0	0	0	0	0	0	0	0	group3_leptomeningeal_metastasis	0	0	0	0	0	1
2084.03	0.129588	-	-0.3	0.625	0.925	20	32	20	32	group1_control	0	2	1	0	0	0	0	0	2	0	0	0	0	1	1	1	0	0	0	0	0	0	0	0	0	3	2	2	1	4	0	0	group3_leptomeningeal_metastasis	1	0	2	3	1	0
1667.76	0.129783	-	-0.18125	0.09375	0.275	3	32	3	32	group1_control	0	0	1	0	0	0	1	0	0	0	1	0	0	0	0	0	0	0	0	0	0	0	0	0	0	0	0	0	0	0	0	0	group3_leptomeningeal_metastasis	0	0	2	0	0	1
1666.76	0.129783	-	-0.18125	0.09375	0.275	3	32	3	32	group1_control	1	0	0	0	0	1	1	0	0	0	0	0	0	0	0	0	0	0	0	0	0	0	0	0	0	0	0	0	0	0	0	0	group3_leptomeningeal_metastasis	0	0	0	1	1	0
1621.57	0.12979	-	-0.20625	0.09375	0.3	3	32	3	32	group1_control	0	1	0	0	0	0	0	1	0	0	0	0	0	0	0	0	0	0	0	0	0	0	0	0	0	0	1	0	0	0	0	0	group3_leptomeningeal_metastasis	0	0	0	0	0	0
1807.91	0.130358	-	-0.63125	0.84375	1.475	27	32	27	32	group1_control	0	3	2	1	0	1	1	1	0	1	2	0	1	3	2	3	0	1	0	0	0	0	0	0	0	3	1	1	0	0	0	0	group3_leptomeningeal_metastasis	2	0	0	2	1	0
2593.31	0.131051	-	-0.2375	0.0625	0.3	2	32	2	32	group1_control	0	1	0	0	0	0	1	0	0	0	0	0	0	0	0	0	0	0	0	0	0	0	0	0	0	0	0	0	0	0	0	0	group3_leptomeningeal_metastasis	0	0	0	0	0	0
2043.09	0.132158	-	-0.13125	0.21875	0.35	7	32	7	32	group1_control	0	3	2	0	0	0	2	0	0	0	0	0	0	0	0	0	0	0	0	0	0	0	0	0	0	0	0	0	0	0	0	0	group3_leptomeningeal_metastasis	0	0	0	0	2	1
1767.73	0.136163	-	-0.15625	0.09375	0.25	3	32	3	32	group1_control	0	1	0	0	0	0	0	0	0	0	0	0	0	0	0	0	0	0	0	0	1	0	0	0	0	0	0	0	0	1	0	0	group3_leptomeningeal_metastasis	0	1	0	0	0	1
1740.92	0.136163	-	-0.15625	0.09375	0.25	3	32	3	32	group1_control	0	1	0	0	0	1	0	0	0	0	0	0	0	0	0	0	0	0	0	0	0	0	0	0	0	0	1	0	0	0	0	0	group3_leptomeningeal_metastasis	0	0	0	1	0	0
1083.53	0.138666	-	-0.26875	0.28125	0.55	9	32	9	32	group1_control	0	0	0	0	1	0	0	1	3	0	0	1	0	0	0	0	0	1	0	0	0	0	0	0	1	0	0	1	0	0	0	0	group3_leptomeningeal_metastasis	0	0	0	1	0	0
1542.81	0.141213	-	-0.275	0.125	0.4	4	32	4	32	group1_control	0	0	0	0	0	0	1	0	0	0	1	0	0	0	0	0	0	1	1	0	0	0	0	0	0	0	0	0	0	0	0	0	group3_leptomeningeal_metastasis	0	0	0	0	0	0
1575.78	0.14137	-	-0.2875	0.0625	0.35	2	32	2	32	group1_control	0	0	0	1	0	0	0	0	0	0	0	0	0	0	0	0	0	0	0	0	0	1	0	0	0	0	0	0	0	0	0	0	group3_leptomeningeal_metastasis	1	1	0	0	4	0
2055.1	0.141593	-	-0.525	1.5	2.025	48	32	48	32	group1_control	0	4	4	1	0	2	4	4	4	4	2	0	1	1	0	0	1	0	0	0	4	2	1	0	0	2	1	2	0	4	0	0	group3_leptomeningeal_metastasis	2	1	4	3	1	4
1764.6	0.142703	-	-0.13125	0.09375	0.225	3	32	3	32	group1_control	0	0	0	0	0	1	0	0	0	0	0	0	0	0	0	0	0	0	0	0	0	0	0	1	0	0	1	0	0	0	0	0	group3_leptomeningeal_metastasis	0	0	1	0	0	0
1584.81	0.14688	-	-0.3	0.75	1.05	24	32	24	32	group1_control	0	1	1	1	1	0	1	2	1	0	0	2	0	0	0	1	1	0	0	1	1	0	0	2	0	0	4	1	2	1	0	0	group3_leptomeningeal_metastasis	0	2	1	0	1	1
1741.9	0.14688	-	-0.4125	0.8125	1.225	26	32	26	32	group1_control	0	4	3	1	0	2	1	1	4	4	4	0	0	0	0	0	0	0	0	0	1	0	0	0	0	1	0	0	0	0	0	0	group3_leptomeningeal_metastasis	2	0	0	0	0	0
1608.82	0.148963	-	-0.30625	0.34375	0.65	11	32	11	32	group1_control	1	0	1	0	0	0	1	0	0	0	1	0	0	0	0	1	1	0	1	0	1	1	0	1	0	0	1	0	0	0	0	0	group3_leptomeningeal_metastasis	0	1	1	0	1	3
1695.76	0.149152	-	-0.16875	0.03125	0.2	1	32	1	32	group1_control	0	0	0	0	0	0	0	0	0	0	0	0	0	0	0	0	0	0	0	0	0	0	0	0	0	0	1	0	0	0	0	0	group3_leptomeningeal_metastasis	0	0	0	0	0	0
1168.58	0.149474	-	-0.2	0.25	0.45	8	32	8	32	group1_control	1	1	0	0	0	0	0	0	0	0	1	0	0	0	0	0	0	2	1	0	0	0	0	1	0	0	0	0	0	0	1	0	group3_leptomeningeal_metastasis	2	1	0	0	0	0
1435.84	0.151048	-	-0.1125	0.3125	0.425	10	32	10	32	group1_control	2	0	0	0	0	0	0	0	4	0	0	0	0	0	0	0	0	0	0	0	2	1	0	0	0	0	0	0	0	0	0	1	group3_leptomeningeal_metastasis	0	1	0	0	1	0
1591.67	0.151884	-	-0.1375	0.0625	0.2	2	32	2	32	group1_control	0	1	1	0	0	0	0	0	0	0	0	0	0	0	0	0	0	0	0	0	0	0	0	0	0	0	0	0	0	0	0	0	group3_leptomeningeal_metastasis	0	0	0	0	0	0
1837.33	0.151884	-	-0.1375	0.0625	0.2	2	32	2	32	group1_control	0	0	0	0	0	0	1	0	0	0	0	0	0	0	0	0	0	0	0	0	0	0	0	0	0	0	1	0	0	0	0	0	group3_leptomeningeal_metastasis	0	1	0	0	0	0
1599.49	0.151884	-	-0.1375	0.0625	0.2	2	32	2	32	group1_control	0	1	0	0	0	0	0	1	0	0	0	0	0	0	0	0	0	0	0	0	0	0	0	0	0	0	0	0	0	0	0	0	group3_leptomeningeal_metastasis	0	0	0	0	0	0
1607.88	0.154199	-	-0.30625	0.21875	0.525	7	32	7	32	group1_control	1	0	0	0	0	0	0	1	0	0	0	1	0	0	0	1	0	0	0	0	0	2	0	0	0	0	0	0	0	0	1	0	group3_leptomeningeal_metastasis	0	2	0	0	1	4
1423.87	0.155153	-	-0.49375	1.65625	2.15	53	32	53	32	group1_control	3	2	3	0	0	0	2	0	4	0	1	4	0	0	0	1	1	3	4	2	4	4	1	2	0	1	1	3	0	3	4	0	group3_leptomeningeal_metastasis	1	4	4	1	4	4
1551.14	0.155759	-	-0.11875	0.03125	0.15	1	32	1	32	group1_control	0	1	0	0	0	0	0	0	0	0	0	0	0	0	0	0	0	0	0	0	0	0	0	0	0	0	0	0	0	0	0	0	group3_leptomeningeal_metastasis	1	0	0	0	0	0
1441	0.155759	-	-0.11875	0.03125	0.15	1	32	1	32	group1_control	0	0	0	0	0	1	0	0	0	0	0	0	0	0	0	0	0	0	0	0	0	0	0	0	0	0	0	0	0	0	0	0	group3_leptomeningeal_metastasis	0	0	1	0	0	1
2038	0.155759	-	-0.11875	0.03125	0.15	1	32	1	32	group1_control	0	0	0	0	0	0	1	0	0	0	0	0	0	0	0	0	0	0	0	0	0	0	0	0	0	0	0	0	0	0	0	0	group3_leptomeningeal_metastasis	0	0	0	0	1	0
1735.86	0.155759	-	-0.11875	0.03125	0.15	1	32	1	32	group1_control	1	0	0	0	0	0	0	0	0	0	0	0	0	0	0	0	0	0	0	0	0	0	0	0	0	0	0	0	0	0	0	0	group3_leptomeningeal_metastasis	0	0	0	0	0	0
1541.78	0.155759	-	-0.11875	0.03125	0.15	1	32	1	32	group1_control	0	0	0	0	0	0	0	0	0	0	0	0	0	0	0	1	0	0	0	0	0	0	0	0	0	0	0	0	0	0	0	0	group3_leptomeningeal_metastasis	0	0	0	0	0	0
2060.06	0.155759	-	-0.14375	0.03125	0.175	1	32	1	32	group1_control	1	0	0	0	0	0	0	0	0	0	0	0	0	0	0	0	0	0	0	0	0	0	0	0	0	0	0	0	0	0	0	0	group3_leptomeningeal_metastasis	0	0	0	0	0	0
1197.7	0.156844	-	-0.35625	1.09375	1.45	35	32	35	32	group1_control	3	3	1	1	1	0	0	1	1	0	0	4	0	0	1	1	3	0	1	1	3	2	0	0	1	0	1	0	0	0	3	3	group3_leptomeningeal_metastasis	1	2	2	0	1	1
1144.54	0.157248	-	-0.1125	0.0625	0.175	2	32	2	32	group1_control	0	0	0	0	0	0	0	0	0	0	1	0	0	0	0	0	0	0	0	0	0	0	0	0	1	0	0	0	0	0	0	0	group3_leptomeningeal_metastasis	0	0	0	1	0	0
1444.86	0.157248	-	-0.1125	0.0625	0.175	2	32	2	32	group1_control	0	1	0	0	0	0	0	0	0	0	0	0	0	0	0	0	0	0	0	0	1	0	0	0	0	0	0	0	0	0	0	0	group3_leptomeningeal_metastasis	0	1	0	0	1	1
1929.02	0.157248	-	-0.1125	0.0625	0.175	2	32	2	32	group1_control	0	0	1	0	0	0	1	0	0	0	0	0	0	0	0	0	0	0	0	0	0	0	0	0	0	0	0	0	0	0	0	0	group3_leptomeningeal_metastasis	0	0	0	0	0	0
1606.7	0.158576	-	-0.125	0.125	0.25	4	32	4	32	group1_control	0	0	0	0	0	0	0	0	0	0	0	0	0	0	0	0	0	0	0	0	0	1	0	2	0	1	0	0	0	0	0	0	group3_leptomeningeal_metastasis	0	1	0	0	0	0
1964.03	0.159015	-	-0.09375	0.03125	0.125	1	32	1	32	group1_control	0	0	1	0	0	0	0	0	0	0	0	0	0	0	0	0	0	0	0	0	0	0	0	0	0	0	0	0	0	0	0	0	group3_leptomeningeal_metastasis	0	0	0	0	0	0
1556.8	0.159015	-	-0.09375	0.03125	0.125	1	32	1	32	group1_control	0	0	0	0	0	0	0	0	0	0	0	0	0	0	0	0	0	0	0	0	0	0	0	0	0	0	0	1	0	0	0	0	group3_leptomeningeal_metastasis	1	0	0	0	0	0
1749.98	0.159015	-	-0.09375	0.03125	0.125	1	32	1	32	group1_control	1	0	0	0	0	0	0	0	0	0	0	0	0	0	0	0	0	0	0	0	0	0	0	0	0	0	0	0	0	0	0	0	group3_leptomeningeal_metastasis	0	0	0	0	0	0
1946.87	0.159015	-	-0.09375	0.03125	0.125	1	32	1	32	group1_control	0	0	0	0	0	0	0	0	0	0	0	0	0	0	0	0	0	0	0	0	0	0	0	0	0	1	0	0	0	0	0	0	group3_leptomeningeal_metastasis	0	0	0	0	1	0
1887.35	0.159015	-	-0.09375	0.03125	0.125	1	32	1	32	group1_control	0	0	0	0	0	0	1	0	0	0	0	0	0	0	0	0	0	0	0	0	0	0	0	0	0	0	0	0	0	0	0	0	group3_leptomeningeal_metastasis	0	0	0	0	0	0
1634.81	0.159542	-	-0.29375	0.40625	0.7	13	32	13	32	group1_control	2	0	0	1	0	0	0	1	0	1	1	0	0	1	1	0	1	2	0	0	0	0	0	0	0	1	0	0	0	1	0	0	group3_leptomeningeal_metastasis	1	1	1	1	0	0
1373.7	0.160725	-	-0.14375	0.28125	0.425	9	32	9	32	group1_control	0	0	0	0	0	0	1	1	0	0	0	0	0	0	0	2	1	0	0	0	0	0	0	0	0	0	1	0	0	0	3	0	group3_leptomeningeal_metastasis	1	0	1	0	1	2
1195.64	0.163666	-	-0.40625	0.96875	1.375	31	32	31	32	group1_control	0	4	0	1	3	0	3	1	1	0	0	1	3	0	2	2	4	1	0	0	0	0	1	0	0	0	0	0	0	0	1	3	group3_leptomeningeal_metastasis	1	1	2	2	2	0
1089.77	0.166963	-	-0.25	0.25	0.5	8	32	8	32	group1_control	0	3	1	2	0	0	0	0	0	0	0	0	0	0	0	0	0	0	0	1	0	0	0	0	0	0	0	0	0	0	1	0	group3_leptomeningeal_metastasis	1	0	0	0	0	0
1671.69	0.168724	-	-0.175	0.125	0.3	4	32	4	32	group1_control	0	0	0	1	0	0	0	0	0	0	0	0	0	0	0	0	0	0	0	0	1	0	0	0	0	0	0	0	0	1	1	0	group3_leptomeningeal_metastasis	0	0	2	0	0	0
1154.42	0.170253	-	-0.13125	0.21875	0.35	7	32	7	32	group1_control	0	0	1	0	0	1	0	0	0	0	0	1	0	0	0	0	0	3	0	0	0	0	0	0	0	0	0	0	0	0	1	0	group3_leptomeningeal_metastasis	2	0	0	0	0	0
1399.64	0.173859	-	-0.0875	0.0625	0.15	2	32	2	32	group1_control	0	2	0	0	0	0	0	0	0	0	0	0	0	0	0	0	0	0	0	0	0	0	0	0	0	0	0	0	0	0	0	0	group3_leptomeningeal_metastasis	1	0	0	0	0	0
1659.74	0.17475	-	-0.40625	0.96875	1.375	31	32	31	32	group1_control	1	0	3	2	0	3	3	2	0	2	4	0	0	1	2	0	1	2	0	0	1	0	0	0	0	1	1	0	1	1	0	0	group3_leptomeningeal_metastasis	1	2	1	3	1	1
1464.82	0.176084	-	-0.5125	0.5625	1.075	18	32	18	32	group1_control	3	0	1	0	0	0	0	0	1	1	0	0	0	0	0	1	0	1	1	0	2	4	0	1	0	0	0	0	0	0	1	1	group3_leptomeningeal_metastasis	0	4	4	0	2	4
1654.74	0.176262	-	-0.1625	0.3125	0.475	10	32	10	32	group1_control	0	3	0	1	0	1	1	0	0	0	0	0	0	0	0	0	0	2	0	0	1	1	0	0	0	0	0	0	0	0	0	0	group3_leptomeningeal_metastasis	0	0	2	0	0	1
1875.01	0.17735	-	-0.475	1.875	2.35	60	32	60	32	group1_control	0	4	4	1	0	2	4	3	3	4	2	0	2	3	0	4	1	2	0	0	3	0	1	0	2	3	3	2	3	4	0	0	group3_leptomeningeal_metastasis	2	2	2	3	2	4
1713.88	0.177496	-	-0.03125	0.09375	0.125	3	32	3	32	group1_control	0	0	0	0	0	0	0	0	0	0	0	0	0	0	0	0	0	0	0	0	3	0	0	0	0	0	0	0	0	0	0	0	group3_leptomeningeal_metastasis	0	0	0	0	0	0
2661.27	0.177647	-	-0.025	0.125	0.15	4	32	4	32	group1_control	0	0	0	0	0	0	0	0	0	0	0	0	0	0	0	0	0	0	0	0	4	0	0	0	0	0	0	0	0	0	0	0	group3_leptomeningeal_metastasis	0	0	0	0	0	0
2491.06	0.177723	-	-0.10625	0.09375	0.2	3	32	3	32	group1_control	0	0	0	0	0	0	0	0	0	0	0	0	0	0	0	0	0	0	0	0	3	0	0	0	0	0	0	0	0	0	0	0	group3_leptomeningeal_metastasis	0	0	2	0	0	1
2557.81	0.177994	-	-0.1875	0.4375	0.625	14	32	14	32	group1_control	0	0	2	1	0	2	3	3	1	0	0	0	0	0	0	0	0	0	0	0	0	0	0	0	0	0	2	0	0	0	0	0	group3_leptomeningeal_metastasis	0	0	0	0	0	0
1402.69	0.179231	-	-0.20625	0.21875	0.425	7	32	7	32	group1_control	0	0	0	0	0	0	1	0	0	0	0	0	0	0	0	1	0	0	0	0	1	0	0	0	0	1	1	1	0	1	0	0	group3_leptomeningeal_metastasis	0	0	0	0	1	2
1841.03	0.179561	-	-0.2375	0.4375	0.675	14	32	14	32	group1_control	2	1	2	1	1	1	1	1	0	1	0	0	0	0	0	0	0	1	0	0	1	0	0	0	0	0	1	0	0	0	0	0	group3_leptomeningeal_metastasis	0	2	2	0	1	0
1882.9	0.181329	-	-0.20625	0.34375	0.55	11	32	11	32	group1_control	0	3	2	1	0	1	0	1	0	1	1	0	0	0	0	0	0	0	0	0	0	0	0	0	1	0	0	0	0	0	0	0	group3_leptomeningeal_metastasis	0	0	1	0	0	1
1852.87	0.184627	-	-0.2125	0.8125	1.025	26	32	26	32	group1_control	0	4	3	1	0	2	1	1	3	4	4	0	0	0	0	0	0	3	0	0	0	0	0	0	0	0	0	0	0	0	0	0	group3_leptomeningeal_metastasis	2	1	0	0	0	0
2186.02	0.186446	-	-0.0625	0.1875	0.25	6	32	6	32	group1_control	0	0	0	0	0	0	0	0	0	0	0	0	0	0	0	0	0	2	0	0	3	1	0	0	0	0	0	0	0	0	0	0	group3_leptomeningeal_metastasis	0	0	0	0	0	0
1528.8	0.187416	-	-0.28125	0.46875	0.75	15	32	15	32	group1_control	1	0	0	0	0	0	0	0	0	1	1	0	0	0	0	2	0	3	1	0	2	1	1	0	0	1	0	0	0	1	0	0	group3_leptomeningeal_metastasis	0	2	0	0	0	1
837.317	0.188797	-	-0.125	0.125	0.25	4	32	4	32	group1_control	0	0	0	0	0	0	0	0	0	1	0	1	0	0	0	0	0	0	0	1	0	0	0	0	0	0	0	0	1	0	0	0	group3_leptomeningeal_metastasis	1	0	0	0	1	0
1348.83	0.189462	-	-0.175	0.375	0.55	12	32	12	32	group1_control	0	1	1	0	0	0	0	1	2	1	0	0	0	0	0	2	0	2	0	0	0	0	0	0	0	0	0	0	0	2	0	0	group3_leptomeningeal_metastasis	2	1	0	0	0	1
1916.99	0.192504	-	-0.4625	2.1875	2.65	70	32	70	32	group1_control	0	4	3	3	0	4	4	4	4	4	2	1	4	2	4	3	0	3	0	0	1	1	0	1	1	3	3	2	3	4	1	1	group3_leptomeningeal_metastasis	2	3	2	3	2	2
1206.68	0.195119	-	-0.225	0.25	0.475	8	32	8	32	group1_control	1	0	0	0	1	0	0	0	0	0	0	0	0	0	0	1	2	1	0	0	1	0	0	0	0	1	0	0	0	0	0	0	group3_leptomeningeal_metastasis	0	2	1	0	0	1
1818.87	0.195641	-	-0.45	0.375	0.825	12	32	12	32	group1_control	0	1	2	1	0	2	1	1	1	0	0	0	0	0	0	1	0	2	0	0	0	0	0	0	0	0	0	0	0	0	0	0	group3_leptomeningeal_metastasis	0	0	0	0	0	0
1569.84	0.196317	-	-0.4	0.75	1.15	24	32	24	32	group1_control	1	2	2	0	0	0	2	1	1	2	0	0	1	0	1	0	0	4	0	1	1	2	0	1	1	1	0	0	0	0	0	0	group3_leptomeningeal_metastasis	0	2	2	1	1	2
1942.95	0.197087	-	-0.1875	0.1875	0.375	6	32	6	32	group1_control	0	0	1	0	0	2	0	0	0	0	2	0	0	1	0	0	0	0	0	0	0	0	0	0	0	0	0	0	0	0	0	0	group3_leptomeningeal_metastasis	0	0	0	0	0	0
1865.84	0.200769	-	-0.15625	0.09375	0.25	3	32	3	32	group1_control	0	1	0	0	0	0	1	0	0	0	0	0	0	0	0	0	0	1	0	0	0	0	0	0	0	0	0	0	0	0	0	0	group3_leptomeningeal_metastasis	0	0	0	0	0	0
1540.78	0.200769	-	-0.15625	0.09375	0.25	3	32	3	32	group1_control	0	0	0	0	0	0	0	1	0	0	0	0	0	1	0	0	0	1	0	0	0	0	0	0	0	0	0	0	0	0	0	0	group3_leptomeningeal_metastasis	0	0	0	0	0	0
1549.79	0.200769	-	-0.15625	0.09375	0.25	3	32	3	32	group1_control	1	0	0	0	0	0	0	0	0	0	0	0	0	0	0	1	0	0	1	0	0	0	0	0	0	0	0	0	0	0	0	0	group3_leptomeningeal_metastasis	0	0	0	0	0	0
1422.9	0.202838	-	-0.125	0.625	0.75	20	32	20	32	group1_control	1	4	3	0	0	1	1	0	2	1	0	0	0	0	0	0	0	4	1	0	0	1	0	0	0	0	0	0	0	0	1	0	group3_leptomeningeal_metastasis	1	0	1	0	1	3
1618.79	0.203712	-	-0.175	0.25	0.425	8	32	8	32	group1_control	0	0	0	1	0	0	0	1	0	0	0	0	1	0	0	2	0	0	0	0	2	0	0	0	1	0	0	0	0	0	0	0	group3_leptomeningeal_metastasis	0	0	0	0	1	1
1118.58	0.206809	-	-0.16875	0.15625	0.325	5	32	5	32	group1_control	1	0	0	1	0	0	0	0	0	0	0	0	0	1	1	0	0	0	0	1	0	0	0	0	0	0	0	0	0	0	0	0	group3_leptomeningeal_metastasis	0	0	0	0	2	0
1554.78	0.206816	-	-0.24375	0.15625	0.4	5	32	5	32	group1_control	0	0	0	0	0	0	1	1	0	0	0	0	1	0	1	0	0	0	0	0	1	0	0	0	0	0	0	0	0	0	0	0	group3_leptomeningeal_metastasis	0	0	0	0	0	1
1537.71	0.209667	-	-0.28125	0.96875	1.25	31	32	31	32	group1_control	0	1	0	1	0	3	2	4	0	0	0	0	2	2	0	1	0	0	0	0	2	0	0	0	0	3	3	0	3	4	0	0	group3_leptomeningeal_metastasis	0	1	1	2	2	0
2171.14	0.209839	-	-0.05	0	0.05	0	32	0	32	group1_control	0	0	0	0	0	0	0	0	0	0	0	0	0	0	0	0	0	0	0	0	0	0	0	0	0	0	0	0	0	0	0	0	group3_leptomeningeal_metastasis	0	0	0	0	0	0
2297.01	0.209839	-	-0.05	0	0.05	0	32	0	32	group1_control	0	0	0	0	0	0	0	0	0	0	0	0	0	0	0	0	0	0	0	0	0	0	0	0	0	0	0	0	0	0	0	0	group3_leptomeningeal_metastasis	0	0	0	0	0	0
1690.1	0.209839	-	-0.05	0	0.05	0	32	0	32	group1_control	0	0	0	0	0	0	0	0	0	0	0	0	0	0	0	0	0	0	0	0	0	0	0	0	0	0	0	0	0	0	0	0	group3_leptomeningeal_metastasis	0	1	0	0	0	0
1652.49	0.209839	-	-0.05	0	0.05	0	32	0	32	group1_control	0	0	0	0	0	0	0	0	0	0	0	0	0	0	0	0	0	0	0	0	0	0	0	0	0	0	0	0	0	0	0	0	group3_leptomeningeal_metastasis	0	0	0	0	0	0
2436.71	0.209839	-	-0.05	0	0.05	0	32	0	32	group1_control	0	0	0	0	0	0	0	0	0	0	0	0	0	0	0	0	0	0	0	0	0	0	0	0	0	0	0	0	0	0	0	0	group3_leptomeningeal_metastasis	0	0	0	0	0	0
2437.13	0.209839	-	-0.05	0	0.05	0	32	0	32	group1_control	0	0	0	0	0	0	0	0	0	0	0	0	0	0	0	0	0	0	0	0	0	0	0	0	0	0	0	0	0	0	0	0	group3_leptomeningeal_metastasis	0	0	0	0	0	0
1681.72	0.209839	-	-0.05	0	0.05	0	32	0	32	group1_control	0	0	0	0	0	0	0	0	0	0	0	0	0	0	0	0	0	0	0	0	0	0	0	0	0	0	0	0	0	0	0	0	group3_leptomeningeal_metastasis	0	0	0	0	0	0
1704.55	0.209839	-	-0.05	0	0.05	0	32	0	32	group1_control	0	0	0	0	0	0	0	0	0	0	0	0	0	0	0	0	0	0	0	0	0	0	0	0	0	0	0	0	0	0	0	0	group3_leptomeningeal_metastasis	0	0	0	0	0	0
2241.04	0.209839	-	-0.05	0	0.05	0	32	0	32	group1_control	0	0	0	0	0	0	0	0	0	0	0	0	0	0	0	0	0	0	0	0	0	0	0	0	0	0	0	0	0	0	0	0	group3_leptomeningeal_metastasis	0	0	0	0	0	0
2407.09	0.209839	-	-0.05	0	0.05	0	32	0	32	group1_control	0	0	0	0	0	0	0	0	0	0	0	0	0	0	0	0	0	0	0	0	0	0	0	0	0	0	0	0	0	0	0	0	group3_leptomeningeal_metastasis	0	0	0	0	0	0
2419.97	0.209839	-	-0.05	0	0.05	0	32	0	32	group1_control	0	0	0	0	0	0	0	0	0	0	0	0	0	0	0	0	0	0	0	0	0	0	0	0	0	0	0	0	0	0	0	0	group3_leptomeningeal_metastasis	0	0	0	0	0	0
2209.26	0.209839	-	-0.05	0	0.05	0	32	0	32	group1_control	0	0	0	0	0	0	0	0	0	0	0	0	0	0	0	0	0	0	0	0	0	0	0	0	0	0	0	0	0	0	0	0	group3_leptomeningeal_metastasis	0	0	0	0	0	0
2063.12	0.209839	-	-0.05	0	0.05	0	32	0	32	group1_control	0	0	0	0	0	0	0	0	0	0	0	0	0	0	0	0	0	0	0	0	0	0	0	0	0	0	0	0	0	0	0	0	group3_leptomeningeal_metastasis	0	0	0	0	0	0
1084.15	0.209839	-	-0.05	0	0.05	0	32	0	32	group1_control	0	0	0	0	0	0	0	0	0	0	0	0	0	0	0	0	0	0	0	0	0	0	0	0	0	0	0	0	0	0	0	0	group3_leptomeningeal_metastasis	0	0	0	0	0	0
2591.65	0.209839	-	-0.05	0	0.05	0	32	0	32	group1_control	0	0	0	0	0	0	0	0	0	0	0	0	0	0	0	0	0	0	0	0	0	0	0	0	0	0	0	0	0	0	0	0	group3_leptomeningeal_metastasis	0	0	0	0	0	0
2577.15	0.209839	-	-0.05	0	0.05	0	32	0	32	group1_control	0	0	0	0	0	0	0	0	0	0	0	0	0	0	0	0	0	0	0	0	0	0	0	0	0	0	0	0	0	0	0	0	group3_leptomeningeal_metastasis	0	1	0	0	0	0
2578.33	0.209839	-	-0.05	0	0.05	0	32	0	32	group1_control	0	0	0	0	0	0	0	0	0	0	0	0	0	0	0	0	0	0	0	0	0	0	0	0	0	0	0	0	0	0	0	0	group3_leptomeningeal_metastasis	0	0	0	0	0	0
2050.41	0.209839	-	-0.05	0	0.05	0	32	0	32	group1_control	0	0	0	0	0	0	0	0	0	0	0	0	0	0	0	0	0	0	0	0	0	0	0	0	0	0	0	0	0	0	0	0	group3_leptomeningeal_metastasis	0	0	0	0	0	0
2663.34	0.209839	-	-0.05	0	0.05	0	32	0	32	group1_control	0	0	0	0	0	0	0	0	0	0	0	0	0	0	0	0	0	0	0	0	0	0	0	0	0	0	0	0	0	0	0	0	group3_leptomeningeal_metastasis	0	0	0	0	0	0
2052.03	0.209839	-	-0.05	0	0.05	0	32	0	32	group1_control	0	0	0	0	0	0	0	0	0	0	0	0	0	0	0	0	0	0	0	0	0	0	0	0	0	0	0	0	0	0	0	0	group3_leptomeningeal_metastasis	0	0	0	0	0	0
2600.07	0.209839	-	-0.05	0	0.05	0	32	0	32	group1_control	0	0	0	0	0	0	0	0	0	0	0	0	0	0	0	0	0	0	0	0	0	0	0	0	0	0	0	0	0	0	0	0	group3_leptomeningeal_metastasis	0	0	0	0	0	0
2621.39	0.209839	-	-0.05	0	0.05	0	32	0	32	group1_control	0	0	0	0	0	0	0	0	0	0	0	0	0	0	0	0	0	0	0	0	0	0	0	0	0	0	0	0	0	0	0	0	group3_leptomeningeal_metastasis	0	0	0	0	0	0
2573.37	0.209839	-	-0.1	0	0.1	0	32	0	32	group1_control	0	0	0	0	0	0	0	0	0	0	0	0	0	0	0	0	0	0	0	0	0	0	0	0	0	0	0	0	0	0	0	0	group3_leptomeningeal_metastasis	0	0	0	0	0	0
2135.97	0.209839	-	-0.05	0	0.05	0	32	0	32	group1_control	0	0	0	0	0	0	0	0	0	0	0	0	0	0	0	0	0	0	0	0	0	0	0	0	0	0	0	0	0	0	0	0	group3_leptomeningeal_metastasis	0	0	0	0	0	0
2532.13	0.209839	-	-0.05	0	0.05	0	32	0	32	group1_control	0	0	0	0	0	0	0	0	0	0	0	0	0	0	0	0	0	0	0	0	0	0	0	0	0	0	0	0	0	0	0	0	group3_leptomeningeal_metastasis	0	0	0	0	0	0
2136.94	0.209839	-	-0.05	0	0.05	0	32	0	32	group1_control	0	0	0	0	0	0	0	0	0	0	0	0	0	0	0	0	0	0	0	0	0	0	0	0	0	0	0	0	0	0	0	0	group3_leptomeningeal_metastasis	0	0	1	0	0	0
1757.93	0.209839	-	-0.05	0	0.05	0	32	0	32	group1_control	0	0	0	0	0	0	0	0	0	0	0	0	0	0	0	0	0	0	0	0	0	0	0	0	0	0	0	0	0	0	0	0	group3_leptomeningeal_metastasis	0	0	0	0	0	0
2138.95	0.209839	-	-0.05	0	0.05	0	32	0	32	group1_control	0	0	0	0	0	0	0	0	0	0	0	0	0	0	0	0	0	0	0	0	0	0	0	0	0	0	0	0	0	0	0	0	group3_leptomeningeal_metastasis	0	0	0	0	0	0
2566.19	0.209839	-	-0.05	0	0.05	0	32	0	32	group1_control	0	0	0	0	0	0	0	0	0	0	0	0	0	0	0	0	0	0	0	0	0	0	0	0	0	0	0	0	0	0	0	0	group3_leptomeningeal_metastasis	0	0	0	0	0	0
2572.85	0.209839	-	-0.05	0	0.05	0	32	0	32	group1_control	0	0	0	0	0	0	0	0	0	0	0	0	0	0	0	0	0	0	0	0	0	0	0	0	0	0	0	0	0	0	0	0	group3_leptomeningeal_metastasis	0	0	0	0	0	0
2111.19	0.209839	-	-0.05	0	0.05	0	32	0	32	group1_control	0	0	0	0	0	0	0	0	0	0	0	0	0	0	0	0	0	0	0	0	0	0	0	0	0	0	0	0	0	0	0	0	group3_leptomeningeal_metastasis	0	0	0	0	0	0
2116.15	0.209839	-	-0.05	0	0.05	0	32	0	32	group1_control	0	0	0	0	0	0	0	0	0	0	0	0	0	0	0	0	0	0	0	0	0	0	0	0	0	0	0	0	0	0	0	0	group3_leptomeningeal_metastasis	0	0	0	0	0	0
1783.88	0.209839	-	-0.05	0	0.05	0	32	0	32	group1_control	0	0	0	0	0	0	0	0	0	0	0	0	0	0	0	0	0	0	0	0	0	0	0	0	0	0	0	0	0	0	0	0	group3_leptomeningeal_metastasis	0	0	0	0	0	0
2008.1	0.209839	-	-0.05	0	0.05	0	32	0	32	group1_control	0	0	0	0	0	0	0	0	0	0	0	0	0	0	0	0	0	0	0	0	0	0	0	0	0	0	0	0	0	0	0	0	group3_leptomeningeal_metastasis	0	0	0	0	0	0
2007.15	0.209839	-	-0.05	0	0.05	0	32	0	32	group1_control	0	0	0	0	0	0	0	0	0	0	0	0	0	0	0	0	0	0	0	0	0	0	0	0	0	0	0	0	0	0	0	0	group3_leptomeningeal_metastasis	0	0	0	0	0	0
2010.73	0.209839	-	-0.05	0	0.05	0	32	0	32	group1_control	0	0	0	0	0	0	0	0	0	0	0	0	0	0	0	0	0	0	0	0	0	0	0	0	0	0	0	0	0	0	0	0	group3_leptomeningeal_metastasis	0	0	0	0	0	0
1100.14	0.209839	-	-0.05	0	0.05	0	32	0	32	group1_control	0	0	0	0	0	0	0	0	0	0	0	0	0	0	0	0	0	0	0	0	0	0	0	0	0	0	0	0	0	0	0	0	group3_leptomeningeal_metastasis	0	0	0	0	0	0
1961.91	0.209839	-	-0.05	0	0.05	0	32	0	32	group1_control	0	0	0	0	0	0	0	0	0	0	0	0	0	0	0	0	0	0	0	0	0	0	0	0	0	0	0	0	0	0	0	0	group3_leptomeningeal_metastasis	0	0	0	0	0	0
1990.94	0.209839	-	-0.05	0	0.05	0	32	0	32	group1_control	0	0	0	0	0	0	0	0	0	0	0	0	0	0	0	0	0	0	0	0	0	0	0	0	0	0	0	0	0	0	0	0	group3_leptomeningeal_metastasis	0	0	0	0	0	0
1996.92	0.209839	-	-0.05	0	0.05	0	32	0	32	group1_control	0	0	0	0	0	0	0	0	0	0	0	0	0	0	0	0	0	0	0	0	0	0	0	0	0	0	0	0	0	0	0	0	group3_leptomeningeal_metastasis	0	0	0	0	0	0
1989.71	0.209839	-	-0.05	0	0.05	0	32	0	32	group1_control	0	0	0	0	0	0	0	0	0	0	0	0	0	0	0	0	0	0	0	0	0	0	0	0	0	0	0	0	0	0	0	0	group3_leptomeningeal_metastasis	0	0	0	0	0	0
1979.27	0.209839	-	-0.05	0	0.05	0	32	0	32	group1_control	0	0	0	0	0	0	0	0	0	0	0	0	0	0	0	0	0	0	0	0	0	0	0	0	0	0	0	0	0	0	0	0	group3_leptomeningeal_metastasis	0	0	0	0	0	0
1983.95	0.209839	-	-0.05	0	0.05	0	32	0	32	group1_control	0	0	0	0	0	0	0	0	0	0	0	0	0	0	0	0	0	0	0	0	0	0	0	0	0	0	0	0	0	0	0	0	group3_leptomeningeal_metastasis	0	0	0	0	0	0
2014.08	0.209839	-	-0.05	0	0.05	0	32	0	32	group1_control	0	0	0	0	0	0	0	0	0	0	0	0	0	0	0	0	0	0	0	0	0	0	0	0	0	0	0	0	0	0	0	0	group3_leptomeningeal_metastasis	0	0	0	0	0	0
2713.52	0.209839	-	-0.05	0	0.05	0	32	0	32	group1_control	0	0	0	0	0	0	0	0	0	0	0	0	0	0	0	0	0	0	0	0	0	0	0	0	0	0	0	0	0	0	0	0	group3_leptomeningeal_metastasis	0	0	0	0	0	0
2035.44	0.209839	-	-0.05	0	0.05	0	32	0	32	group1_control	0	0	0	0	0	0	0	0	0	0	0	0	0	0	0	0	0	0	0	0	0	0	0	0	0	0	0	0	0	0	0	0	group3_leptomeningeal_metastasis	0	0	0	0	0	0
2037.18	0.209839	-	-0.05	0	0.05	0	32	0	32	group1_control	0	0	0	0	0	0	0	0	0	0	0	0	0	0	0	0	0	0	0	0	0	0	0	0	0	0	0	0	0	0	0	0	group3_leptomeningeal_metastasis	0	0	0	0	0	0
2671.24	0.209839	-	-0.05	0	0.05	0	32	0	32	group1_control	0	0	0	0	0	0	0	0	0	0	0	0	0	0	0	0	0	0	0	0	0	0	0	0	0	0	0	0	0	0	0	0	group3_leptomeningeal_metastasis	0	0	0	0	0	0
2045.46	0.209839	-	-0.05	0	0.05	0	32	0	32	group1_control	0	0	0	0	0	0	0	0	0	0	0	0	0	0	0	0	0	0	0	0	0	0	0	0	0	0	0	0	0	0	0	0	group3_leptomeningeal_metastasis	0	0	0	0	0	0
2016.07	0.209839	-	-0.05	0	0.05	0	32	0	32	group1_control	0	0	0	0	0	0	0	0	0	0	0	0	0	0	0	0	0	0	0	0	0	0	0	0	0	0	0	0	0	0	0	0	group3_leptomeningeal_metastasis	0	0	0	0	0	1
1951.68	0.209839	-	-0.05	0	0.05	0	32	0	32	group1_control	0	0	0	0	0	0	0	0	0	0	0	0	0	0	0	0	0	0	0	0	0	0	0	0	0	0	0	0	0	0	0	0	group3_leptomeningeal_metastasis	0	0	0	0	0	0
2754.51	0.209839	-	-0.05	0	0.05	0	32	0	32	group1_control	0	0	0	0	0	0	0	0	0	0	0	0	0	0	0	0	0	0	0	0	0	0	0	0	0	0	0	0	0	0	0	0	group3_leptomeningeal_metastasis	0	0	0	0	0	0
2721.41	0.209839	-	-0.05	0	0.05	0	32	0	32	group1_control	0	0	0	0	0	0	0	0	0	0	0	0	0	0	0	0	0	0	0	0	0	0	0	0	0	0	0	0	0	0	0	0	group3_leptomeningeal_metastasis	0	0	0	0	0	0
2025.03	0.209839	-	-0.05	0	0.05	0	32	0	32	group1_control	0	0	0	0	0	0	0	0	0	0	0	0	0	0	0	0	0	0	0	0	0	0	0	0	0	0	0	0	0	0	0	0	group3_leptomeningeal_metastasis	0	0	0	0	0	0
2487.1	0.209839	-	-0.05	0	0.05	0	32	0	32	group1_control	0	0	0	0	0	0	0	0	0	0	0	0	0	0	0	0	0	0	0	0	0	0	0	0	0	0	0	0	0	0	0	0	group3_leptomeningeal_metastasis	0	0	0	0	0	0
1738.81	0.209839	-	-0.05	0	0.05	0	32	0	32	group1_control	0	0	0	0	0	0	0	0	0	0	0	0	0	0	0	0	0	0	0	0	0	0	0	0	0	0	0	0	0	0	0	0	group3_leptomeningeal_metastasis	0	0	0	0	0	0
1738.16	0.209839	-	-0.05	0	0.05	0	32	0	32	group1_control	0	0	0	0	0	0	0	0	0	0	0	0	0	0	0	0	0	0	0	0	0	0	0	0	0	0	0	0	0	0	0	0	group3_leptomeningeal_metastasis	0	0	0	0	0	0
1735.07	0.209839	-	-0.05	0	0.05	0	32	0	32	group1_control	0	0	0	0	0	0	0	0	0	0	0	0	0	0	0	0	0	0	0	0	0	0	0	0	0	0	0	0	0	0	0	0	group3_leptomeningeal_metastasis	0	0	0	0	0	0
2157.1	0.209839	-	-0.05	0	0.05	0	32	0	32	group1_control	0	0	0	0	0	0	0	0	0	0	0	0	0	0	0	0	0	0	0	0	0	0	0	0	0	0	0	0	0	0	0	0	group3_leptomeningeal_metastasis	0	0	0	0	0	0
2155.84	0.209839	-	-0.05	0	0.05	0	32	0	32	group1_control	0	0	0	0	0	0	0	0	0	0	0	0	0	0	0	0	0	0	0	0	0	0	0	0	0	0	0	0	0	0	0	0	group3_leptomeningeal_metastasis	0	0	0	0	0	0
2149.03	0.209839	-	-0.05	0	0.05	0	32	0	32	group1_control	0	0	0	0	0	0	0	0	0	0	0	0	0	0	0	0	0	0	0	0	0	0	0	0	0	0	0	0	0	0	0	0	group3_leptomeningeal_metastasis	0	0	0	0	0	0
2492.01	0.209839	-	-0.05	0	0.05	0	32	0	32	group1_control	0	0	0	0	0	0	0	0	0	0	0	0	0	0	0	0	0	0	0	0	0	0	0	0	0	0	0	0	0	0	0	0	group3_leptomeningeal_metastasis	0	0	1	0	0	0
2669.22	0.209884	-	-0.075	0	0.075	0	32	0	32	group1_control	0	0	0	0	0	0	0	0	0	0	0	0	0	0	0	0	0	0	0	0	0	0	0	0	0	0	0	0	0	0	0	0	group3_leptomeningeal_metastasis	0	0	0	0	0	0
948.962	0.209884	-	-0.075	0	0.075	0	32	0	32	group1_control	0	0	0	0	0	0	0	0	0	0	0	0	0	0	0	0	0	0	0	0	0	0	0	0	0	0	0	0	0	0	0	0	group3_leptomeningeal_metastasis	0	0	0	0	0	0
946.848	0.209884	-	-0.125	0	0.125	0	32	0	32	group1_control	0	0	0	0	0	0	0	0	0	0	0	0	0	0	0	0	0	0	0	0	0	0	0	0	0	0	0	0	0	0	0	0	group3_leptomeningeal_metastasis	0	0	0	0	0	0
2431.95	0.209884	-	-0.1	0	0.1	0	32	0	32	group1_control	0	0	0	0	0	0	0	0	0	0	0	0	0	0	0	0	0	0	0	0	0	0	0	0	0	0	0	0	0	0	0	0	group3_leptomeningeal_metastasis	0	0	0	0	0	0
2476.26	0.209884	-	-0.125	0	0.125	0	32	0	32	group1_control	0	0	0	0	0	0	0	0	0	0	0	0	0	0	0	0	0	0	0	0	0	0	0	0	0	0	0	0	0	0	0	0	group3_leptomeningeal_metastasis	0	0	0	0	0	0
1037.16	0.209884	-	-0.075	0	0.075	0	32	0	32	group1_control	0	0	0	0	0	0	0	0	0	0	0	0	0	0	0	0	0	0	0	0	0	0	0	0	0	0	0	0	0	0	0	0	group3_leptomeningeal_metastasis	2	0	0	0	0	0
2061.94	0.209884	-	-0.075	0	0.075	0	32	0	32	group1_control	0	0	0	0	0	0	0	0	0	0	0	0	0	0	0	0	0	0	0	0	0	0	0	0	0	0	0	0	0	0	0	0	group3_leptomeningeal_metastasis	0	0	0	0	0	0
2714.17	0.209884	-	-0.075	0	0.075	0	32	0	32	group1_control	0	0	0	0	0	0	0	0	0	0	0	0	0	0	0	0	0	0	0	0	0	0	0	0	0	0	0	0	0	0	0	0	group3_leptomeningeal_metastasis	0	0	0	0	0	1
1043.53	0.210011	-	-0.31875	0.78125	1.1	25	32	25	32	group1_control	1	0	0	1	1	2	0	0	0	0	1	2	1	0	2	1	3	3	0	1	0	1	1	2	0	0	0	0	0	0	1	1	group3_leptomeningeal_metastasis	2	0	0	0	1	0
1653.76	0.210104	-	-0.13125	0.09375	0.225	3	32	3	32	group1_control	0	0	0	0	0	0	1	0	0	0	0	0	0	0	0	0	1	0	0	0	0	0	0	1	0	0	0	0	0	0	0	0	group3_leptomeningeal_metastasis	0	0	0	0	0	0
2225.1	0.210104	-	-0.13125	0.09375	0.225	3	32	3	32	group1_control	0	0	0	0	0	0	1	0	0	0	0	0	0	0	0	0	0	0	0	0	1	0	0	0	0	0	0	1	0	0	0	0	group3_leptomeningeal_metastasis	0	1	0	0	0	0
1609.82	0.210401	-	-0.2375	0.1875	0.425	6	32	6	32	group1_control	1	0	0	0	0	0	0	0	0	0	0	0	0	1	1	1	1	0	0	0	0	1	0	0	0	0	0	0	0	0	0	0	group3_leptomeningeal_metastasis	0	1	0	0	0	2
1935.97	0.210401	-	-0.2875	0.1875	0.475	6	32	6	32	group1_control	0	1	1	0	0	0	1	0	1	0	0	0	0	0	0	0	0	1	0	0	0	0	0	0	0	0	1	0	0	0	0	0	group3_leptomeningeal_metastasis	2	0	0	0	0	0
1471.83	0.217205	-	-0.44375	1.90625	2.35	61	32	61	32	group1_control	4	2	1	0	0	0	1	1	3	0	0	2	1	0	0	2	3	0	4	3	4	4	3	3	0	4	3	4	2	2	4	1	group3_leptomeningeal_metastasis	0	4	4	3	4	4
1159.63	0.219661	-	-0.10625	0.09375	0.2	3	32	3	32	group1_control	1	0	0	0	0	0	0	0	0	0	0	1	0	0	0	0	0	0	0	0	1	0	0	0	0	0	0	0	0	0	0	0	group3_leptomeningeal_metastasis	0	0	1	0	0	0
1223.62	0.220522	-	-0.125	0.375	0.5	12	32	12	32	group1_control	0	0	0	0	1	0	0	0	0	0	1	3	1	0	0	0	1	0	0	0	3	0	0	1	0	0	0	0	0	0	0	1	group3_leptomeningeal_metastasis	0	0	0	0	1	1
1586.92	0.221291	-	-0.46875	1.65625	2.125	53	32	53	32	group1_control	3	0	0	0	0	0	0	0	1	0	0	4	0	1	0	1	0	4	3	4	2	4	2	4	0	3	1	4	4	4	4	0	group3_leptomeningeal_metastasis	0	4	4	3	4	4
933.479	0.224053	-	-0.1625	0.0625	0.225	2	32	2	32	group1_control	1	0	0	0	0	0	0	0	0	1	0	0	0	0	0	0	0	0	0	0	0	0	0	0	0	0	0	0	0	0	0	0	group3_leptomeningeal_metastasis	0	0	0	0	0	0
1404.71	0.224104	-	-0.2375	0.0625	0.3	2	32	2	32	group1_control	0	1	0	1	0	0	0	0	0	0	0	0	0	0	0	0	0	0	0	0	0	0	0	0	0	0	0	0	0	0	0	0	group3_leptomeningeal_metastasis	1	0	0	0	0	0
1147.59	0.224374	-	-0.26875	0.40625	0.675	13	32	13	32	group1_control	0	1	0	1	0	1	2	0	0	0	0	0	0	0	0	0	1	1	0	0	0	0	0	1	1	0	1	0	0	0	2	1	group3_leptomeningeal_metastasis	0	0	0	0	1	1
1232.67	0.224911	-	-0.34375	0.53125	0.875	17	32	17	32	group1_control	1	0	1	1	0	1	4	1	2	0	0	0	0	0	0	0	0	0	0	0	0	0	0	1	0	1	1	1	0	0	1	1	group3_leptomeningeal_metastasis	1	2	3	0	1	2
2002.09	0.22596	-	-0.225	0.125	0.35	4	32	4	32	group1_control	0	1	1	0	0	0	1	0	0	0	0	0	0	0	0	0	0	0	0	0	0	0	0	0	0	0	0	0	0	1	0	0	group3_leptomeningeal_metastasis	0	0	0	0	0	0
1553.8	0.226204	-	-0.325	0.375	0.7	12	32	12	32	group1_control	0	0	0	1	0	0	2	1	1	0	0	0	1	1	0	1	0	0	0	0	0	0	0	1	0	0	1	0	0	1	0	1	group3_leptomeningeal_metastasis	1	0	1	0	0	1
2316.14	0.231921	-	-0.1375	0.0625	0.2	2	32	2	32	group1_control	0	0	0	0	0	0	0	0	0	0	0	0	0	0	0	0	0	1	0	0	0	0	0	0	0	0	0	1	0	0	0	0	group3_leptomeningeal_metastasis	0	1	0	0	0	1
1324.76	0.233519	-	-0.375	1.25	1.625	40	32	40	32	group1_control	4	1	0	0	1	0	0	0	1	1	1	4	0	0	1	0	0	1	2	3	1	3	1	4	1	0	2	3	0	0	4	1	group3_leptomeningeal_metastasis	1	3	3	2	3	4
1190.62	0.233992	-	-0.34375	1.53125	1.875	49	32	49	32	group1_control	3	1	0	2	3	1	1	1	1	0	0	4	0	1	2	3	4	0	1	3	2	1	2	1	2	0	0	2	0	1	3	4	group3_leptomeningeal_metastasis	0	2	1	3	2	0
2552.16	0.234943	-	-0.0875	0.1875	0.275	6	32	6	32	group1_control	0	0	0	0	0	0	0	0	0	0	0	0	0	0	0	0	0	0	0	0	4	1	1	0	0	0	0	0	0	0	0	0	group3_leptomeningeal_metastasis	0	0	1	0	1	0
1744.11	0.235642	-	-0.34375	1.03125	1.375	33	32	33	32	group1_control	2	0	1	1	1	3	2	3	3	1	2	0	1	1	2	1	2	0	0	0	1	0	0	0	1	1	2	1	1	0	0	0	group3_leptomeningeal_metastasis	1	1	2	1	2	3
1337.73	0.236604	-	-0.4	1.5	1.9	48	32	48	32	group1_control	4	1	0	0	0	2	1	0	0	0	0	3	0	0	2	2	4	0	3	3	4	4	3	2	1	0	0	3	0	1	4	1	group3_leptomeningeal_metastasis	0	4	3	1	4	4
958.498	0.238177	-	-0.1	0.125	0.225	4	32	4	32	group1_control	0	0	0	0	0	0	0	0	0	0	0	0	0	0	0	1	0	0	0	0	0	0	1	0	0	0	2	0	0	0	0	0	group3_leptomeningeal_metastasis	0	1	1	0	0	0
1828.96	0.238177	-	-0.1	0.125	0.225	4	32	4	32	group1_control	0	0	1	0	0	0	0	0	0	0	0	0	0	0	0	0	0	0	0	0	0	0	0	0	0	0	2	1	0	0	0	0	group3_leptomeningeal_metastasis	0	1	0	0	0	0
1532.8	0.239091	-	-0.0875	0.1875	0.275	6	32	6	32	group1_control	0	0	0	0	0	0	0	0	2	0	2	0	0	0	0	0	0	0	0	0	1	1	0	0	0	0	0	0	0	0	0	0	group3_leptomeningeal_metastasis	1	0	0	0	0	1
1191.57	0.239629	-	-0.325	1	1.325	32	32	32	32	group1_control	1	0	1	1	2	1	0	0	2	0	1	2	1	0	0	2	3	3	0	0	1	1	1	0	0	0	1	1	0	0	3	4	group3_leptomeningeal_metastasis	0	0	0	0	1	0
1929.93	0.239886	-	-0.1125	0.0625	0.175	2	32	2	32	group1_control	0	1	0	0	0	0	0	0	0	0	0	0	0	0	0	0	0	0	0	0	0	0	0	0	0	0	0	1	0	0	0	0	group3_leptomeningeal_metastasis	0	0	0	0	0	0
1944.8	0.239886	-	-0.1125	0.0625	0.175	2	32	2	32	group1_control	0	1	1	0	0	0	0	0	0	0	0	0	0	0	0	0	0	0	0	0	0	0	0	0	0	0	0	0	0	0	0	0	group3_leptomeningeal_metastasis	0	0	0	0	0	0
1547.79	0.239886	-	-0.1125	0.0625	0.175	2	32	2	32	group1_control	0	1	0	0	0	0	0	0	0	0	0	0	0	0	0	0	1	0	0	0	0	0	0	0	0	0	0	0	0	0	0	0	group3_leptomeningeal_metastasis	0	0	0	0	0	0
1075.12	0.239886	-	-0.1125	0.0625	0.175	2	32	2	32	group1_control	0	1	0	1	0	0	0	0	0	0	0	0	0	0	0	0	0	0	0	0	0	0	0	0	0	0	0	0	0	0	0	0	group3_leptomeningeal_metastasis	1	0	0	0	0	0
1864.88	0.242577	-	-0.20625	0.21875	0.425	7	32	7	32	group1_control	0	0	0	0	0	0	1	0	1	0	0	0	0	0	0	0	1	0	0	0	1	0	0	0	1	0	0	2	0	0	0	0	group3_leptomeningeal_metastasis	0	1	0	1	0	0
1597.78	0.242577	-	-0.20625	0.21875	0.425	7	32	7	32	group1_control	1	2	0	0	0	0	0	0	0	0	0	0	0	0	0	0	0	0	0	0	0	1	0	0	0	0	0	1	1	1	0	0	group3_leptomeningeal_metastasis	0	1	1	0	0	1
1501.81	0.243573	-	-0.1875	0.1875	0.375	6	32	6	32	group1_control	1	0	0	0	0	0	0	0	0	0	0	0	0	0	0	0	0	0	1	0	1	1	0	0	0	0	1	1	0	0	0	0	group3_leptomeningeal_metastasis	0	2	1	0	1	1
1219.92	0.244228	-	-0.2625	0.6875	0.95	22	32	22	32	group1_control	0	4	3	1	0	1	1	1	3	3	1	0	0	0	0	0	0	2	0	0	0	0	0	0	0	0	0	1	0	0	1	0	group3_leptomeningeal_metastasis	2	0	0	0	0	1
1934.98	0.244607	-	-0.15625	0.09375	0.25	3	32	3	32	group1_control	0	0	0	0	0	0	1	0	0	0	0	0	0	0	0	0	0	2	0	0	0	0	0	0	0	0	0	0	0	0	0	0	group3_leptomeningeal_metastasis	0	0	0	0	0	0
1154.75	0.244683	-	-0.16875	0.40625	0.575	13	32	13	32	group1_control	0	3	0	1	1	0	0	1	0	0	0	0	0	0	2	1	1	0	0	0	1	0	0	0	1	0	0	0	0	0	1	0	group3_leptomeningeal_metastasis	1	0	1	0	0	1
1389.77	0.244758	-	-0.20625	0.46875	0.675	15	32	15	32	group1_control	0	0	1	0	0	0	2	0	0	0	1	1	0	2	0	0	1	0	0	0	2	1	0	0	0	2	0	0	0	0	1	1	group3_leptomeningeal_metastasis	0	2	0	1	2	1
1077.13	0.247949	-	-0.0875	0.0625	0.15	2	32	2	32	group1_control	0	1	0	1	0	0	0	0	0	0	0	0	0	0	0	0	0	0	0	0	0	0	0	0	0	0	0	0	0	0	0	0	group3_leptomeningeal_metastasis	1	0	0	0	0	0
1970	0.247949	-	-0.0875	0.0625	0.15	2	32	2	32	group1_control	1	0	0	0	0	0	0	0	0	1	0	0	0	0	0	0	0	0	0	0	0	0	0	0	0	0	0	0	0	0	0	0	group3_leptomeningeal_metastasis	0	1	0	0	0	0
1420.74	0.247949	-	-0.0875	0.0625	0.15	2	32	2	32	group1_control	0	1	1	0	0	0	0	0	0	0	0	0	0	0	0	0	0	0	0	0	0	0	0	0	0	0	0	0	0	0	0	0	group3_leptomeningeal_metastasis	0	1	0	0	0	0
1215.71	0.250352	-	-0.4125	2.0625	2.475	66	32	66	32	group1_control	4	1	0	0	3	0	3	2	1	0	0	4	2	0	0	3	4	0	4	2	4	3	4	3	2	1	4	2	2	2	4	2	group3_leptomeningeal_metastasis	2	4	4	2	3	4
1330.75	0.252173	-	-0.15	0.125	0.275	4	32	4	32	group1_control	0	0	0	0	0	0	0	0	1	0	0	0	0	0	0	0	0	1	0	0	0	0	0	0	0	0	0	1	0	0	1	0	group3_leptomeningeal_metastasis	0	0	0	0	0	0
1692.85	0.25241	-	-0.21875	0.03125	0.25	1	32	1	32	group1_control	0	0	0	0	1	0	0	0	0	0	0	0	0	0	0	0	0	0	0	0	0	0	0	0	0	0	0	0	0	0	0	0	group3_leptomeningeal_metastasis	0	0	0	0	0	0
1003.57	0.252429	-	-0.16875	0.03125	0.2	1	32	1	32	group1_control	0	0	0	0	0	0	0	1	0	0	0	0	0	0	0	0	0	0	0	0	0	0	0	0	0	0	0	0	0	0	0	0	group3_leptomeningeal_metastasis	0	0	0	0	0	0
2466.14	0.252429	-	-0.14375	0.03125	0.175	1	32	1	32	group1_control	0	0	0	0	0	0	0	0	0	0	0	0	0	0	0	0	0	0	0	0	0	0	0	0	0	0	0	0	0	1	0	0	group3_leptomeningeal_metastasis	0	0	0	0	0	1
1396.75	0.252815	-	-0.28125	0.46875	0.75	15	32	15	32	group1_control	1	0	0	0	1	0	0	2	0	0	0	1	0	0	0	2	1	0	1	0	0	0	0	0	1	1	2	0	0	0	1	1	group3_leptomeningeal_metastasis	0	0	2	0	1	0
1178.61	0.253032	-	-0.3375	0.6875	1.025	22	32	22	32	group1_control	2	1	0	1	1	0	2	1	0	1	0	0	0	0	0	1	3	2	0	1	0	0	0	0	1	0	1	1	0	0	1	2	group3_leptomeningeal_metastasis	0	2	0	0	0	3
1859.99	0.253409	-	-0.2125	0.1875	0.4	6	32	6	32	group1_control	2	0	0	0	0	0	0	0	1	0	0	0	0	0	0	0	0	0	0	0	2	1	0	0	0	0	0	0	0	0	0	0	group3_leptomeningeal_metastasis	0	0	2	0	0	1
1301.67	0.254524	-	-0.31875	2.03125	2.35	65	32	65	32	group1_control	1	3	1	2	2	2	3	3	1	1	0	3	1	1	4	3	4	0	2	1	4	0	2	2	2	1	2	2	1	4	4	3	group3_leptomeningeal_metastasis	1	1	1	3	3	2
1843.95	0.254687	-	-0.1375	0.3125	0.45	10	32	10	32	group1_control	3	0	0	0	0	0	0	0	0	0	0	0	0	0	0	0	1	0	0	0	4	0	0	0	0	0	0	1	0	0	1	0	group3_leptomeningeal_metastasis	0	3	0	1	2	0
1442.78	0.256703	-	-0.16875	0.15625	0.325	5	32	5	32	group1_control	1	0	0	0	0	0	0	0	0	0	0	0	1	0	0	0	0	0	0	0	0	2	0	0	0	0	0	1	0	0	0	0	group3_leptomeningeal_metastasis	0	2	0	0	0	2
2553.39	0.25746	-	-0.0875	0.1875	0.275	6	32	6	32	group1_control	1	0	0	0	0	0	0	0	0	0	0	0	0	0	0	0	0	0	0	0	3	2	0	0	0	0	0	0	0	0	0	0	group3_leptomeningeal_metastasis	0	0	0	0	1	1
1696.9	0.25768	-	-0.11875	0.03125	0.15	1	32	1	32	group1_control	0	0	0	0	0	0	0	0	0	0	0	0	0	0	0	0	1	0	0	0	0	0	0	0	0	0	0	0	0	0	0	0	group3_leptomeningeal_metastasis	0	0	0	1	0	0
1546.75	0.25768	-	-0.09375	0.03125	0.125	1	32	1	32	group1_control	0	0	0	0	1	0	0	0	0	0	0	0	0	0	0	0	0	0	0	0	0	0	0	0	0	0	0	0	0	0	0	0	group3_leptomeningeal_metastasis	0	0	0	0	0	0
925.233	0.25768	-	-0.09375	0.03125	0.125	1	32	1	32	group1_control	0	0	0	1	0	0	0	0	0	0	0	0	0	0	0	0	0	0	0	0	0	0	0	0	0	0	0	0	0	0	0	0	group3_leptomeningeal_metastasis	0	0	0	0	0	0
1716.8	0.25768	-	-0.09375	0.03125	0.125	1	32	1	32	group1_control	0	0	0	0	0	0	0	0	0	0	0	0	0	0	0	0	0	0	0	0	0	0	0	0	0	0	0	1	0	0	0	0	group3_leptomeningeal_metastasis	0	0	0	0	0	0
1378.51	0.258866	-	-0.08125	0.21875	0.3	7	32	7	32	group1_control	0	3	1	0	0	0	0	0	0	0	0	0	0	0	0	0	0	0	0	0	1	0	0	0	0	0	0	1	0	1	0	0	group3_leptomeningeal_metastasis	0	1	0	1	0	0
1860.99	0.26293	-	-0.06875	0.03125	0.1	1	32	1	32	group1_control	0	0	0	0	0	0	0	0	0	0	0	0	0	0	0	0	0	1	0	0	0	0	0	0	0	0	0	0	0	0	0	0	group3_leptomeningeal_metastasis	0	0	0	0	0	0
2036.05	0.26293	-	-0.06875	0.03125	0.1	1	32	1	32	group1_control	0	0	1	0	0	0	0	0	0	0	0	0	0	0	0	0	0	0	0	0	0	0	0	0	0	0	0	0	0	0	0	0	group3_leptomeningeal_metastasis	0	0	0	0	0	0
1818.21	0.26293	-	-0.06875	0.03125	0.1	1	32	1	32	group1_control	0	0	0	0	0	0	0	0	0	0	0	0	0	0	0	0	0	0	0	0	0	0	0	0	0	0	1	0	0	0	0	0	group3_leptomeningeal_metastasis	0	0	0	0	0	0
1517.73	0.26293	-	-0.06875	0.03125	0.1	1	32	1	32	group1_control	0	0	0	0	0	0	0	0	0	0	0	0	0	0	0	0	0	0	0	0	0	0	0	0	1	0	0	0	0	0	0	0	group3_leptomeningeal_metastasis	0	0	1	0	0	0
1693.61	0.26293	-	-0.06875	0.03125	0.1	1	32	1	32	group1_control	0	0	0	1	0	0	0	0	0	0	0	0	0	0	0	0	0	0	0	0	0	0	0	0	0	0	0	0	0	0	0	0	group3_leptomeningeal_metastasis	0	0	0	0	0	0
1582.59	0.26293	-	-0.06875	0.03125	0.1	1	32	1	32	group1_control	0	1	0	0	0	0	0	0	0	0	0	0	0	0	0	0	0	0	0	0	0	0	0	0	0	0	0	0	0	0	0	0	group3_leptomeningeal_metastasis	0	0	0	0	0	0
1263.15	0.26293	-	-0.06875	0.03125	0.1	1	32	1	32	group1_control	0	0	0	0	0	0	0	0	0	0	0	0	0	0	0	0	0	1	0	0	0	0	0	0	0	0	0	0	0	0	0	0	group3_leptomeningeal_metastasis	0	0	0	0	0	0
1375.73	0.26293	-	-0.06875	0.03125	0.1	1	32	1	32	group1_control	0	0	0	0	0	0	0	0	0	0	0	0	0	0	0	0	0	0	0	0	1	0	0	0	0	0	0	0	0	0	0	0	group3_leptomeningeal_metastasis	1	0	0	0	0	0
835.899	0.26293	-	-0.06875	0.03125	0.1	1	32	1	32	group1_control	0	0	0	0	0	0	0	0	0	0	0	0	0	0	0	0	0	0	0	0	0	0	0	0	1	0	0	0	0	0	0	0	group3_leptomeningeal_metastasis	0	0	0	0	0	0
1721.87	0.26293	-	-0.06875	0.03125	0.1	1	32	1	32	group1_control	0	0	0	0	0	0	0	1	0	0	0	0	0	0	0	0	0	0	0	0	0	0	0	0	0	0	0	0	0	0	0	0	group3_leptomeningeal_metastasis	0	0	0	0	0	0
1585.95	0.263962	-	-0.4375	2.1875	2.625	70	32	70	32	group1_control	4	0	1	0	0	2	1	0	3	0	1	4	1	2	0	0	0	4	4	4	4	4	3	4	1	4	2	4	4	4	4	1	group3_leptomeningeal_metastasis	1	4	4	4	4	4
1827.99	0.265485	-	-0.21875	0.15625	0.375	5	32	5	32	group1_control	0	0	1	0	0	0	0	1	0	1	0	0	0	1	0	0	0	0	0	0	0	0	0	0	0	0	0	1	0	0	0	0	group3_leptomeningeal_metastasis	0	0	0	0	2	0
2089.03	0.265487	-	-0.125	0.375	0.5	12	32	12	32	group1_control	0	1	2	0	0	2	1	0	0	1	4	0	0	0	0	0	0	0	0	0	0	0	0	0	0	0	1	0	0	0	0	0	group3_leptomeningeal_metastasis	1	0	0	2	0	0
1698.82	0.265602	-	-0.28125	0.46875	0.75	15	32	15	32	group1_control	0	3	2	1	0	2	1	1	1	0	4	0	0	0	0	0	0	0	0	0	0	0	0	0	0	0	0	0	0	0	0	0	group3_leptomeningeal_metastasis	2	0	0	0	0	0
1873.01	0.265771	-	-0.3625	0.6875	1.05	22	32	22	32	group1_control	2	2	3	1	0	1	3	2	0	0	1	0	1	0	0	0	1	0	1	0	2	0	0	1	0	0	0	0	1	0	0	0	group3_leptomeningeal_metastasis	2	1	0	0	0	3
1920.98	0.265925	-	-0.45625	2.09375	2.55	67	32	67	32	group1_control	3	4	3	3	0	2	3	1	4	4	4	0	4	4	4	3	1	2	1	0	4	1	0	0	0	3	1	1	3	4	0	0	group3_leptomeningeal_metastasis	2	3	4	4	1	4
1591.88	0.265939	-	-0.125	0.125	0.25	4	32	4	32	group1_control	0	0	0	0	0	0	1	1	0	0	1	0	0	0	0	0	0	0	0	0	0	0	0	0	0	0	0	0	0	0	1	0	group3_leptomeningeal_metastasis	0	1	0	0	1	0
1714.9	0.266024	-	-0.08125	0.09375	0.175	3	32	3	32	group1_control	0	0	0	0	0	0	1	0	0	0	0	0	0	0	0	0	0	0	0	0	2	0	0	0	0	0	0	0	0	0	0	0	group3_leptomeningeal_metastasis	0	0	0	0	0	0
1846.98	0.266024	-	-0.08125	0.09375	0.175	3	32	3	32	group1_control	0	0	0	0	0	0	2	0	0	0	0	0	0	0	0	0	0	0	0	0	1	0	0	0	0	0	0	0	0	0	0	0	group3_leptomeningeal_metastasis	1	0	0	1	0	0
916.504	0.268635	-	-0.2125	0.3125	0.525	10	32	10	32	group1_control	2	0	1	1	0	0	0	1	0	0	0	1	0	1	0	0	0	1	0	0	0	0	1	0	0	0	0	0	0	0	1	0	group3_leptomeningeal_metastasis	1	0	1	0	1	0
1092.32	0.270573	-	-0.1	0.25	0.35	8	32	8	32	group1_control	0	2	0	1	0	1	0	0	3	0	0	0	0	0	0	0	0	1	0	0	0	0	0	0	0	0	0	0	0	0	0	0	group3_leptomeningeal_metastasis	2	0	0	0	0	0
1145.57	0.273322	-	-0.14375	0.28125	0.425	9	32	9	32	group1_control	1	1	0	0	0	1	0	0	0	1	1	1	0	0	1	0	1	0	0	0	0	0	0	0	0	0	0	1	0	0	0	0	group3_leptomeningeal_metastasis	0	0	1	0	0	0
1052.53	0.273508	-	-0.24375	0.40625	0.65	13	32	13	32	group1_control	2	0	0	2	1	0	1	0	0	0	0	0	0	1	1	1	2	0	0	1	0	0	0	0	0	0	0	0	0	0	1	0	group3_leptomeningeal_metastasis	1	0	0	0	0	0
838.381	0.274804	-	-0.05625	0.09375	0.15	3	32	3	32	group1_control	0	0	0	0	0	0	0	2	0	0	0	0	0	0	1	0	0	0	0	0	0	0	0	0	0	0	0	0	0	0	0	0	group3_leptomeningeal_metastasis	0	0	0	1	0	0
1711.87	0.274804	-	-0.05625	0.09375	0.15	3	32	3	32	group1_control	0	0	0	0	0	0	0	0	0	0	0	0	0	0	0	0	0	1	0	0	0	0	0	0	0	0	2	0	0	0	0	0	group3_leptomeningeal_metastasis	0	0	0	0	0	0
1809.92	0.281776	-	-0.2875	0.5625	0.85	18	32	18	32	group1_control	1	1	2	0	0	1	1	0	1	0	0	0	1	2	2	3	0	0	0	0	0	1	0	0	0	1	0	0	0	1	0	0	group3_leptomeningeal_metastasis	0	1	0	0	0	1
1428.76	0.285711	-	-0.0375	0.0625	0.1	2	32	2	32	group1_control	0	0	0	0	0	0	0	0	2	0	0	0	0	0	0	0	0	0	0	0	0	0	0	0	0	0	0	0	0	0	0	0	group3_leptomeningeal_metastasis	0	0	0	0	0	0
1638.87	0.290251	-	-0.25625	1.34375	1.6	43	32	43	32	group1_control	2	4	3	1	0	3	1	1	3	4	4	0	0	1	1	0	1	4	0	0	2	2	0	0	0	1	0	1	1	2	1	0	group3_leptomeningeal_metastasis	2	0	0	1	1	2
1425.85	0.290369	-	-0.31875	0.53125	0.85	17	32	17	32	group1_control	1	0	0	0	0	0	0	0	2	1	0	0	0	0	0	0	1	0	0	0	4	3	0	1	0	1	0	1	0	0	1	1	group3_leptomeningeal_metastasis	0	2	2	1	2	4
2433.17	0.290597	-	-0.25625	0.09375	0.35	3	32	3	32	group1_control	1	0	0	0	0	0	0	0	0	0	0	0	0	0	0	0	0	1	0	0	1	0	0	0	0	0	0	0	0	0	0	0	group3_leptomeningeal_metastasis	0	0	0	0	0	1
2083.02	0.29187	-	-0.25625	0.59375	0.85	19	32	19	32	group1_control	0	1	1	0	0	0	0	0	1	0	1	0	0	1	1	1	0	0	0	0	1	0	0	0	0	3	1	2	1	4	0	0	group3_leptomeningeal_metastasis	2	0	2	3	1	0
1808.96	0.293323	-	-0.325	0.875	1.2	28	32	28	32	group1_control	0	2	2	1	0	0	2	1	1	1	2	0	2	3	2	4	0	0	0	0	0	0	0	0	0	1	3	1	0	0	0	0	group3_leptomeningeal_metastasis	1	0	0	2	0	1
1379.59	0.294024	-	-0.30625	1.21875	1.525	39	32	39	32	group1_control	0	1	2	2	1	2	3	3	0	0	0	2	1	1	2	3	3	0	0	0	1	0	0	3	2	0	2	0	2	1	1	1	group3_leptomeningeal_metastasis	1	2	1	1	0	2
1863.95	0.294882	-	-0.15625	0.34375	0.5	11	32	11	32	group1_control	1	2	0	0	0	0	2	0	0	0	0	1	0	0	0	1	0	0	0	0	1	0	0	0	1	0	1	1	0	0	0	0	group3_leptomeningeal_metastasis	0	0	1	0	0	0
1405.72	0.299918	-	-0.24375	0.40625	0.65	13	32	13	32	group1_control	0	0	0	0	0	0	0	0	0	0	0	1	1	3	2	2	0	0	0	0	1	0	0	1	0	1	1	0	0	0	0	0	group3_leptomeningeal_metastasis	1	1	0	0	0	0
2085.02	0.300257	-	-0.0625	0.3125	0.375	10	32	10	32	group1_control	0	0	1	0	0	0	0	0	0	0	0	0	0	0	0	1	0	0	0	0	0	0	0	0	0	3	1	1	1	2	0	0	group3_leptomeningeal_metastasis	0	0	1	1	1	0
1201.63	0.300668	-	-0.33125	2.59375	2.925	83	32	83	32	group1_control	3	0	1	2	3	4	3	4	2	2	4	4	4	1	3	4	4	4	3	2	3	2	2	4	2	0	2	0	1	2	4	4	group3_leptomeningeal_metastasis	2	3	3	0	1	3
1565.79	0.30341	-	-0.13125	0.09375	0.225	3	32	3	32	group1_control	1	0	0	0	0	0	0	0	0	0	0	0	0	0	0	1	0	1	0	0	0	0	0	0	0	0	0	0	0	0	0	0	group3_leptomeningeal_metastasis	0	1	0	0	0	0
1397.83	0.303421	-	-0.18125	0.09375	0.275	3	32	3	32	group1_control	0	0	0	1	0	0	0	0	0	0	0	0	0	0	0	0	0	0	0	0	1	0	0	0	0	0	0	0	0	1	0	0	group3_leptomeningeal_metastasis	0	0	0	0	0	0
1970.96	0.303421	-	-0.15625	0.09375	0.25	3	32	3	32	group1_control	0	0	1	0	0	0	0	0	0	0	0	0	0	0	0	0	0	0	0	0	1	0	0	0	0	0	0	0	0	1	0	0	group3_leptomeningeal_metastasis	0	1	0	0	0	1
1496.85	0.307201	-	-0.26875	0.78125	1.05	25	32	25	32	group1_control	0	4	1	1	0	2	1	1	1	4	4	0	0	0	0	0	0	0	1	0	2	2	0	0	0	0	0	0	0	0	1	0	group3_leptomeningeal_metastasis	2	0	0	0	0	2
1021.52	0.311274	-	-0.2375	0.8125	1.05	26	32	26	32	group1_control	1	2	1	0	1	1	1	1	1	1	1	3	0	0	2	1	4	3	0	0	0	1	0	0	0	0	1	0	0	0	0	0	group3_leptomeningeal_metastasis	2	1	0	1	0	0
1443.65	0.316534	-	-0.10625	0.09375	0.2	3	32	3	32	group1_control	1	0	0	0	0	0	0	0	0	0	0	0	0	0	0	0	0	0	0	0	0	1	0	0	0	0	1	0	0	0	0	0	group3_leptomeningeal_metastasis	1	1	1	0	0	1
1907.97	0.318733	-	-0.11875	0.15625	0.275	5	32	5	32	group1_control	0	0	1	0	0	0	0	0	0	0	0	0	0	0	1	0	1	1	0	0	0	0	0	0	0	0	0	0	1	0	0	0	group3_leptomeningeal_metastasis	0	0	0	0	1	0
1146.58	0.320489	-	-0.1375	0.1875	0.325	6	32	6	32	group1_control	0	0	0	0	1	0	0	0	0	0	0	0	0	0	1	0	1	0	0	0	0	2	0	0	0	0	0	0	0	0	1	0	group3_leptomeningeal_metastasis	0	0	0	0	0	0
976.517	0.32179	-	-0.0875	0.1875	0.275	6	32	6	32	group1_control	0	0	0	0	0	0	0	0	0	0	0	0	0	0	0	0	2	0	0	0	0	0	2	0	1	0	0	0	0	0	0	1	group3_leptomeningeal_metastasis	0	1	0	0	0	0
1658.8	0.321987	-	-0.2625	1.5625	1.825	50	32	50	32	group1_control	3	2	3	1	1	2	2	1	0	3	0	0	4	2	4	2	3	2	0	0	1	0	0	0	1	2	1	0	2	4	1	3	group3_leptomeningeal_metastasis	1	3	2	2	1	3
1237.63	0.322175	-	-0.40625	1.21875	1.625	39	32	39	32	group1_control	2	0	0	0	1	0	1	1	1	0	2	1	4	1	1	0	3	4	3	1	2	1	0	1	0	1	1	0	1	0	3	3	group3_leptomeningeal_metastasis	1	4	2	0	0	4
1370.95	0.323782	-	-0.1875	0.3125	0.5	10	32	10	32	group1_control	0	1	0	1	0	2	0	1	2	0	1	0	0	0	0	0	0	1	0	0	0	0	0	0	1	0	0	0	0	0	0	0	group3_leptomeningeal_metastasis	1	1	0	0	0	0
1664.78	0.323875	-	-0.125	0.25	0.375	8	32	8	32	group1_control	0	0	0	1	0	0	0	2	1	0	0	0	0	1	0	0	1	0	0	0	0	0	0	0	0	0	0	0	1	1	0	0	group3_leptomeningeal_metastasis	0	1	0	0	1	0
1439.78	0.331051	-	-0.39375	0.40625	0.8	13	32	13	32	group1_control	2	0	0	1	0	0	1	0	0	0	0	0	0	0	0	0	1	0	0	1	1	2	0	0	0	1	0	1	0	0	1	1	group3_leptomeningeal_metastasis	0	3	2	0	3	4
1421.71	0.337815	-	-0.09375	0.15625	0.25	5	32	5	32	group1_control	0	1	0	0	0	0	0	0	0	0	0	0	0	0	0	0	0	0	0	0	1	0	0	0	0	0	1	1	0	0	0	1	group3_leptomeningeal_metastasis	1	1	0	0	1	1
1233.73	0.339331	-	-0.45	0.375	0.825	12	32	12	32	group1_control	0	0	0	0	1	0	1	0	0	0	0	0	0	0	0	0	1	1	0	0	1	0	0	0	0	1	2	0	1	1	0	2	group3_leptomeningeal_metastasis	1	0	0	0	0	0
1854.9	0.339582	-	-0.23125	2.84375	3.075	91	32	91	32	group1_control	3	4	3	3	3	2	2	1	3	4	4	2	4	2	4	2	4	3	2	1	4	2	4	2	3	4	1	2	4	4	2	3	group3_leptomeningeal_metastasis	2	4	4	4	3	3
1318.57	0.343738	-	-0.1875	1.0625	1.25	34	32	34	32	group1_control	1	0	0	1	0	1	1	1	1	0	0	2	0	0	2	1	4	3	1	1	3	0	0	1	3	0	0	0	1	0	3	3	group3_leptomeningeal_metastasis	1	1	0	0	0	1
1920.04	0.344422	-	-0.2125	1.1875	1.4	38	32	38	32	group1_control	0	4	4	2	0	4	3	4	4	4	4	0	0	0	0	0	0	0	0	0	1	0	0	0	0	1	3	0	0	0	0	0	group3_leptomeningeal_metastasis	2	0	1	0	0	0
1241.84	0.347075	-	-0.0625	0.4375	0.5	14	32	14	32	group1_control	0	2	1	0	0	1	0	0	0	1	3	1	0	0	0	0	0	4	0	0	1	0	0	0	0	0	0	0	0	0	0	0	group3_leptomeningeal_metastasis	1	0	0	0	0	1
1829.85	0.349148	-	-0.15	0.125	0.275	4	32	4	32	group1_control	0	0	1	0	0	0	1	0	1	0	0	0	0	0	0	0	0	0	0	0	0	0	0	0	0	0	0	1	0	0	0	0	group3_leptomeningeal_metastasis	0	0	0	0	0	0
890.461	0.349148	-	-0.15	0.125	0.275	4	32	4	32	group1_control	0	0	0	1	0	0	0	0	0	0	0	1	0	0	0	0	1	0	0	0	0	0	1	0	0	0	0	0	0	0	0	0	group3_leptomeningeal_metastasis	0	0	0	0	1	0
1781.85	0.349148	-	-0.15	0.125	0.275	4	32	4	32	group1_control	0	0	0	0	0	0	0	0	0	0	0	0	0	1	0	0	1	0	0	0	0	0	0	0	0	0	0	1	0	1	0	0	group3_leptomeningeal_metastasis	0	0	0	0	0	0
1762.93	0.349176	-	-0.175	0.125	0.3	4	32	4	32	group1_control	0	0	1	0	0	0	0	1	0	1	0	0	0	1	0	0	0	0	0	0	0	0	0	0	0	0	0	0	0	0	0	0	group3_leptomeningeal_metastasis	0	0	0	0	1	1
1445.8	0.349927	-	-0.075	0.125	0.2	4	32	4	32	group1_control	2	0	0	0	0	0	0	0	0	0	0	0	0	0	0	0	0	0	0	0	0	0	0	0	0	0	1	1	0	0	0	0	group3_leptomeningeal_metastasis	0	0	0	0	2	0
1153.58	0.350121	-	-0.14375	0.40625	0.55	13	32	13	32	group1_control	0	0	0	0	1	1	0	0	1	0	0	1	0	0	0	1	0	2	0	1	0	0	0	0	1	0	1	1	0	1	1	0	group3_leptomeningeal_metastasis	0	0	1	1	0	0
1764.97	0.353307	-	-0.1875	0.5625	0.75	18	32	18	32	group1_control	3	2	1	0	1	2	2	0	0	0	1	0	0	1	0	0	1	1	0	0	0	0	0	0	0	0	2	1	0	0	0	0	group3_leptomeningeal_metastasis	1	0	1	1	1	0
1774.99	0.355093	-	-0.18125	0.34375	0.525	11	32	11	32	group1_control	1	2	0	0	0	0	1	1	0	1	3	0	0	0	0	0	0	1	0	0	0	0	0	0	0	0	0	0	0	0	0	1	group3_leptomeningeal_metastasis	1	0	0	0	0	0
1188.66	0.355534	-	-0.2	0.75	0.95	24	32	24	32	group1_control	0	0	0	2	1	0	0	0	0	0	0	0	0	0	3	2	2	0	0	0	0	2	1	0	0	2	1	2	1	0	1	4	group3_leptomeningeal_metastasis	1	1	0	2	3	0
1276.69	0.357129	-	-0.31875	1.90625	2.225	61	32	61	32	group1_control	1	3	2	1	3	1	3	1	1	0	0	4	2	0	1	3	4	0	0	0	3	0	4	2	3	2	3	2	3	3	3	3	group3_leptomeningeal_metastasis	1	3	2	3	2	1
1610.8	0.360531	-	-0.21875	0.28125	0.5	9	32	9	32	group1_control	1	0	1	0	0	0	1	0	0	0	0	0	0	0	0	1	0	0	0	0	1	0	0	0	0	1	0	1	1	0	1	0	group3_leptomeningeal_metastasis	0	2	0	0	1	3
1100.56	0.36175	-	-0.225	0.625	0.85	20	32	20	32	group1_control	0	0	0	0	3	1	0	0	0	0	1	2	0	0	0	0	2	1	0	2	0	3	1	1	0	0	0	1	0	0	1	1	group3_leptomeningeal_metastasis	0	2	1	0	1	0
1463.85	0.364687	-	-0.225	0.625	0.85	20	32	20	32	group1_control	3	0	0	0	0	0	1	1	0	0	0	0	0	0	0	3	1	1	1	0	3	3	0	1	0	0	0	0	0	0	2	0	group3_leptomeningeal_metastasis	0	3	3	0	1	4
2554.23	0.368646	-	-0.225	0.375	0.6	12	32	12	32	group1_control	3	0	0	0	0	0	0	1	0	0	0	0	0	0	0	0	0	0	0	0	4	2	1	0	0	0	0	1	0	0	0	0	group3_leptomeningeal_metastasis	0	0	1	1	3	2
1527.79	0.369055	-	-0.2375	0.4375	0.675	14	32	14	32	group1_control	1	0	0	0	0	0	1	0	0	0	1	0	0	1	0	1	0	1	2	0	1	0	1	0	0	0	0	2	0	1	1	0	group3_leptomeningeal_metastasis	0	2	2	2	2	1
1647.62	0.369298	-	-0.1	0.625	0.725	20	32	20	32	group1_control	0	0	1	3	1	2	2	3	1	0	0	0	0	0	1	0	0	0	0	0	1	0	0	0	1	1	2	0	1	0	0	0	group3_leptomeningeal_metastasis	1	2	1	0	0	0
1645.66	0.369751	-	-0.175	1.25	1.425	40	32	40	32	group1_control	0	1	1	2	1	2	2	3	1	0	0	1	2	1	1	1	1	0	0	1	1	0	1	2	2	3	4	1	3	1	1	0	group3_leptomeningeal_metastasis	1	2	2	1	1	0
1108.58	0.370687	-	-0.15	0.25	0.4	8	32	8	32	group1_control	1	0	0	0	0	0	0	0	0	0	1	0	0	0	0	1	1	0	0	0	0	0	0	0	0	0	0	0	0	0	3	1	group3_leptomeningeal_metastasis	1	0	0	0	0	0
907.477	0.371445	-	-0.0875	0.0625	0.15	2	32	2	32	group1_control	0	0	0	0	1	0	0	0	0	0	0	0	0	0	0	0	0	0	0	0	0	0	1	0	0	0	0	0	0	0	0	0	group3_leptomeningeal_metastasis	0	0	0	0	0	0
1579.48	0.371445	-	-0.0875	0.0625	0.15	2	32	2	32	group1_control	0	0	0	0	0	0	0	0	0	0	0	1	0	0	0	0	0	0	0	0	0	1	0	0	0	0	0	0	0	0	0	0	group3_leptomeningeal_metastasis	0	0	0	0	0	0
1304.08	0.371445	-	-0.0875	0.0625	0.15	2	32	2	32	group1_control	0	0	0	0	0	0	0	0	0	1	0	0	0	0	0	0	0	0	0	0	0	1	0	0	0	0	0	0	0	0	0	0	group3_leptomeningeal_metastasis	0	0	0	0	0	2
1169.62	0.371445	-	-0.0875	0.0625	0.15	2	32	2	32	group1_control	0	0	0	0	0	0	0	0	0	0	0	1	0	0	0	0	0	0	0	0	0	0	0	0	0	0	0	1	0	0	0	0	group3_leptomeningeal_metastasis	0	0	0	0	0	0
1190.2	0.371523	-	-0.1125	0.4375	0.55	14	32	14	32	group1_control	0	1	1	1	0	1	0	0	3	0	3	0	0	0	0	0	0	4	0	0	0	0	0	0	0	0	0	0	0	0	0	0	group3_leptomeningeal_metastasis	1	0	0	0	0	0
1904.81	0.378847	-	-0.26875	0.15625	0.425	5	32	5	32	group1_control	0	0	1	0	0	1	1	0	0	0	0	0	0	0	1	0	0	0	0	0	0	0	0	0	0	0	0	0	0	1	0	0	group3_leptomeningeal_metastasis	0	0	0	0	0	0
1297.71	0.379984	-	-0.25	1.75	2	56	32	56	32	group1_control	4	2	1	0	2	1	3	3	1	1	0	4	0	0	2	1	1	0	2	0	3	4	2	2	3	0	3	1	1	4	3	2	group3_leptomeningeal_metastasis	3	3	3	2	0	4
1883.29	0.38049	-	-0.29375	0.40625	0.7	13	32	13	32	group1_control	0	1	2	0	0	2	3	1	2	1	0	0	0	0	0	0	0	0	0	0	0	0	0	0	0	0	0	0	0	1	0	0	group3_leptomeningeal_metastasis	2	0	0	0	0	0
1898.06	0.382082	-	-0.35	2	2.35	64	32	64	32	group1_control	2	4	4	2	0	4	4	4	4	4	4	0	2	1	1	1	1	4	0	0	2	0	0	2	0	3	4	2	1	4	0	0	group3_leptomeningeal_metastasis	2	2	3	3	1	4
1286.67	0.38272	-	-0.2625	1.6875	1.95	54	32	54	32	group1_control	3	2	0	0	2	2	3	3	1	0	0	1	2	1	3	4	4	0	2	1	4	0	0	1	1	1	1	2	2	3	2	3	group3_leptomeningeal_metastasis	1	3	3	2	3	4
1604.78	0.383067	-	-0.0625	0.0625	0.125	2	32	2	32	group1_control	0	0	0	0	0	1	0	0	1	0	0	0	0	0	0	0	0	0	0	0	0	0	0	0	0	0	0	0	0	0	0	0	group3_leptomeningeal_metastasis	0	0	0	0	0	0
2536.16	0.386229	-	-0.025	0	0.025	0	32	0	32	group1_control	0	0	0	0	0	0	0	0	0	0	0	0	0	0	0	0	0	0	0	0	0	0	0	0	0	0	0	0	0	0	0	0	group3_leptomeningeal_metastasis	0	0	0	0	0	0
2534.16	0.386229	-	-0.025	0	0.025	0	32	0	32	group1_control	0	0	0	0	0	0	0	0	0	0	0	0	0	0	0	0	0	0	0	0	0	0	0	0	0	0	0	0	0	0	0	0	group3_leptomeningeal_metastasis	0	0	0	0	0	0
2129.15	0.386229	-	-0.025	0	0.025	0	32	0	32	group1_control	0	0	0	0	0	0	0	0	0	0	0	0	0	0	0	0	0	0	0	0	0	0	0	0	0	0	0	0	0	0	0	0	group3_leptomeningeal_metastasis	0	0	0	0	0	0
2763.19	0.386229	-	-0.025	0	0.025	0	32	0	32	group1_control	0	0	0	0	0	0	0	0	0	0	0	0	0	0	0	0	0	0	0	0	0	0	0	0	0	0	0	0	0	0	0	0	group3_leptomeningeal_metastasis	0	1	0	0	0	0
2524.07	0.386229	-	-0.025	0	0.025	0	32	0	32	group1_control	0	0	0	0	0	0	0	0	0	0	0	0	0	0	0	0	0	0	0	0	0	0	0	0	0	0	0	0	0	0	0	0	group3_leptomeningeal_metastasis	0	0	0	0	0	0
2761.69	0.386229	-	-0.025	0	0.025	0	32	0	32	group1_control	0	0	0	0	0	0	0	0	0	0	0	0	0	0	0	0	0	0	0	0	0	0	0	0	0	0	0	0	0	0	0	0	group3_leptomeningeal_metastasis	0	0	0	0	0	0
2756.35	0.386229	-	-0.025	0	0.025	0	32	0	32	group1_control	0	0	0	0	0	0	0	0	0	0	0	0	0	0	0	0	0	0	0	0	0	0	0	0	0	0	0	0	0	0	0	0	group3_leptomeningeal_metastasis	0	0	0	0	0	0
2531.23	0.386229	-	-0.025	0	0.025	0	32	0	32	group1_control	0	0	0	0	0	0	0	0	0	0	0	0	0	0	0	0	0	0	0	0	0	0	0	0	0	0	0	0	0	0	0	0	group3_leptomeningeal_metastasis	0	0	0	0	0	0
2470.3	0.386229	-	-0.025	0	0.025	0	32	0	32	group1_control	0	0	0	0	0	0	0	0	0	0	0	0	0	0	0	0	0	0	0	0	0	0	0	0	0	0	0	0	0	0	0	0	group3_leptomeningeal_metastasis	0	0	0	0	0	0
2469.06	0.386229	-	-0.05	0	0.05	0	32	0	32	group1_control	0	0	0	0	0	0	0	0	0	0	0	0	0	0	0	0	0	0	0	0	0	0	0	0	0	0	0	0	0	0	0	0	group3_leptomeningeal_metastasis	0	0	0	0	0	0
2471.45	0.386229	-	-0.025	0	0.025	0	32	0	32	group1_control	0	0	0	0	0	0	0	0	0	0	0	0	0	0	0	0	0	0	0	0	0	0	0	0	0	0	0	0	0	0	0	0	group3_leptomeningeal_metastasis	0	0	0	0	0	0
2475.29	0.386229	-	-0.025	0	0.025	0	32	0	32	group1_control	0	0	0	0	0	0	0	0	0	0	0	0	0	0	0	0	0	0	0	0	0	0	0	0	0	0	0	0	0	0	0	0	group3_leptomeningeal_metastasis	0	0	0	0	0	0
2473.2	0.386229	-	-0.025	0	0.025	0	32	0	32	group1_control	0	0	0	0	0	0	0	0	0	0	0	0	0	0	0	0	0	0	0	0	0	0	0	0	0	0	0	0	0	0	0	0	group3_leptomeningeal_metastasis	0	0	0	0	0	0
2472.18	0.386229	-	-0.025	0	0.025	0	32	0	32	group1_control	0	0	0	0	0	0	0	0	0	0	0	0	0	0	0	0	0	0	0	0	0	0	0	0	0	0	0	0	0	0	0	0	group3_leptomeningeal_metastasis	0	0	0	0	0	0
2459.25	0.386229	-	-0.025	0	0.025	0	32	0	32	group1_control	0	0	0	0	0	0	0	0	0	0	0	0	0	0	0	0	0	0	0	0	0	0	0	0	0	0	0	0	0	0	0	0	group3_leptomeningeal_metastasis	0	0	0	0	0	0
2162.3	0.386229	-	-0.025	0	0.025	0	32	0	32	group1_control	0	0	0	0	0	0	0	0	0	0	0	0	0	0	0	0	0	0	0	0	0	0	0	0	0	0	0	0	0	0	0	0	group3_leptomeningeal_metastasis	0	0	0	0	0	0
1063.17	0.386229	-	-0.025	0	0.025	0	32	0	32	group1_control	0	0	0	0	0	0	0	0	0	0	0	0	0	0	0	0	0	0	0	0	0	0	0	0	0	0	0	0	0	0	0	0	group3_leptomeningeal_metastasis	1	0	0	0	0	0
2465.11	0.386229	-	-0.075	0	0.075	0	32	0	32	group1_control	0	0	0	0	0	0	0	0	0	0	0	0	0	0	0	0	0	0	0	0	0	0	0	0	0	0	0	0	0	0	0	0	group3_leptomeningeal_metastasis	0	0	0	0	0	0
2772.57	0.386229	-	-0.025	0	0.025	0	32	0	32	group1_control	0	0	0	0	0	0	0	0	0	0	0	0	0	0	0	0	0	0	0	0	0	0	0	0	0	0	0	0	0	0	0	0	group3_leptomeningeal_metastasis	0	0	0	0	0	0
2468.31	0.386229	-	-0.025	0	0.025	0	32	0	32	group1_control	0	0	0	0	0	0	0	0	0	0	0	0	0	0	0	0	0	0	0	0	0	0	0	0	0	0	0	0	0	0	0	0	group3_leptomeningeal_metastasis	0	0	0	0	0	0
1948.94	0.386229	-	-0.025	0	0.025	0	32	0	32	group1_control	0	0	0	0	0	0	0	0	0	0	0	0	0	0	0	0	0	0	0	0	0	0	0	0	0	0	0	0	0	0	0	0	group3_leptomeningeal_metastasis	0	0	0	0	0	0
1734.49	0.386229	-	-0.025	0	0.025	0	32	0	32	group1_control	0	0	0	0	0	0	0	0	0	0	0	0	0	0	0	0	0	0	0	0	0	0	0	0	0	0	0	0	0	0	0	0	group3_leptomeningeal_metastasis	0	0	0	0	0	0
2140.02	0.386229	-	-0.025	0	0.025	0	32	0	32	group1_control	0	0	0	0	0	0	0	0	0	0	0	0	0	0	0	0	0	0	0	0	0	0	0	0	0	0	0	0	0	0	0	0	group3_leptomeningeal_metastasis	0	0	0	0	0	0
2499.12	0.386229	-	-0.025	0	0.025	0	32	0	32	group1_control	0	0	0	0	0	0	0	0	0	0	0	0	0	0	0	0	0	0	0	0	0	0	0	0	0	0	0	0	0	0	0	0	group3_leptomeningeal_metastasis	0	0	0	0	0	0
2494.34	0.386229	-	-0.025	0	0.025	0	32	0	32	group1_control	0	0	0	0	0	0	0	0	0	0	0	0	0	0	0	0	0	0	0	0	0	0	0	0	0	0	0	0	0	0	0	0	group3_leptomeningeal_metastasis	0	0	0	0	0	0
2020.06	0.386229	-	-0.025	0	0.025	0	32	0	32	group1_control	0	0	0	0	0	0	0	0	0	0	0	0	0	0	0	0	0	0	0	0	0	0	0	0	0	0	0	0	0	0	0	0	group3_leptomeningeal_metastasis	0	0	0	0	0	0
2522.18	0.386229	-	-0.025	0	0.025	0	32	0	32	group1_control	0	0	0	0	0	0	0	0	0	0	0	0	0	0	0	0	0	0	0	0	0	0	0	0	0	0	0	0	0	0	0	0	group3_leptomeningeal_metastasis	0	0	0	0	0	0
2518.02	0.386229	-	-0.025	0	0.025	0	32	0	32	group1_control	0	0	0	0	0	0	0	0	0	0	0	0	0	0	0	0	0	0	0	0	0	0	0	0	0	0	0	0	0	0	0	0	group3_leptomeningeal_metastasis	0	0	0	0	0	0
2514.87	0.386229	-	-0.025	0	0.025	0	32	0	32	group1_control	0	0	0	0	0	0	0	0	0	0	0	0	0	0	0	0	0	0	0	0	0	0	0	0	0	0	0	0	0	0	0	0	group3_leptomeningeal_metastasis	0	0	0	0	0	0
2153.24	0.386229	-	-0.025	0	0.025	0	32	0	32	group1_control	0	0	0	0	0	0	0	0	0	0	0	0	0	0	0	0	0	0	0	0	0	0	0	0	0	0	0	0	0	0	0	0	group3_leptomeningeal_metastasis	0	0	0	0	0	0
1739.68	0.386229	-	-0.025	0	0.025	0	32	0	32	group1_control	0	0	0	0	0	0	0	0	0	0	0	0	0	0	0	0	0	0	0	0	0	0	0	0	0	0	0	0	0	0	0	0	group3_leptomeningeal_metastasis	1	0	0	0	0	0
2770.8	0.386229	-	-0.025	0	0.025	0	32	0	32	group1_control	0	0	0	0	0	0	0	0	0	0	0	0	0	0	0	0	0	0	0	0	0	0	0	0	0	0	0	0	0	0	0	0	group3_leptomeningeal_metastasis	0	0	0	0	0	0
2151.99	0.386229	-	-0.025	0	0.025	0	32	0	32	group1_control	0	0	0	0	0	0	0	0	0	0	0	0	0	0	0	0	0	0	0	0	0	0	0	0	0	0	0	0	0	0	0	0	group3_leptomeningeal_metastasis	0	0	0	0	0	0
2143.96	0.386229	-	-0.025	0	0.025	0	32	0	32	group1_control	0	0	0	0	0	0	0	0	0	0	0	0	0	0	0	0	0	0	0	0	0	0	0	0	0	0	0	0	0	0	0	0	group3_leptomeningeal_metastasis	0	0	0	0	0	0
2147.14	0.386229	-	-0.025	0	0.025	0	32	0	32	group1_control	0	0	0	0	0	0	0	0	0	0	0	0	0	0	0	0	0	0	0	0	0	0	0	0	0	0	0	0	0	0	0	0	group3_leptomeningeal_metastasis	0	0	0	0	0	0
2151.39	0.386229	-	-0.025	0	0.025	0	32	0	32	group1_control	0	0	0	0	0	0	0	0	0	0	0	0	0	0	0	0	0	0	0	0	0	0	0	0	0	0	0	0	0	0	0	0	group3_leptomeningeal_metastasis	0	0	0	0	0	0
1852.32	0.386229	-	-0.025	0	0.025	0	32	0	32	group1_control	0	0	0	0	0	0	0	0	0	0	0	0	0	0	0	0	0	0	0	0	0	0	0	0	0	0	0	0	0	0	0	0	group3_leptomeningeal_metastasis	0	0	0	0	0	0
2596.99	0.386229	-	-0.025	0	0.025	0	32	0	32	group1_control	0	0	0	0	0	0	0	0	0	0	0	0	0	0	0	0	0	0	0	0	0	0	0	0	0	0	0	0	0	0	0	0	group3_leptomeningeal_metastasis	0	0	0	0	0	0
2709.62	0.386229	-	-0.025	0	0.025	0	32	0	32	group1_control	0	0	0	0	0	0	0	0	0	0	0	0	0	0	0	0	0	0	0	0	0	0	0	0	0	0	0	0	0	0	0	0	group3_leptomeningeal_metastasis	0	1	0	0	0	0
2042.58	0.386229	-	-0.025	0	0.025	0	32	0	32	group1_control	0	0	0	0	0	0	0	0	0	0	0	0	0	0	0	0	0	0	0	0	0	0	0	0	0	0	0	0	0	0	0	0	group3_leptomeningeal_metastasis	0	0	0	0	0	0
2602.84	0.386229	-	-0.025	0	0.025	0	32	0	32	group1_control	0	0	0	0	0	0	0	0	0	0	0	0	0	0	0	0	0	0	0	0	0	0	0	0	0	0	0	0	0	0	0	0	group3_leptomeningeal_metastasis	0	0	0	0	0	0
2681.26	0.386229	-	-0.025	0	0.025	0	32	0	32	group1_control	0	0	0	0	0	0	0	0	0	0	0	0	0	0	0	0	0	0	0	0	0	0	0	0	0	0	0	0	0	0	0	0	group3_leptomeningeal_metastasis	0	0	0	0	0	0
2706	0.386229	-	-0.025	0	0.025	0	32	0	32	group1_control	0	0	0	0	0	0	0	0	0	0	0	0	0	0	0	0	0	0	0	0	0	0	0	0	0	0	0	0	0	0	0	0	group3_leptomeningeal_metastasis	0	0	0	0	0	0
2589.28	0.386229	-	-0.025	0	0.025	0	32	0	32	group1_control	0	0	0	0	0	0	0	0	0	0	0	0	0	0	0	0	0	0	0	0	0	0	0	0	0	0	0	0	0	0	0	0	group3_leptomeningeal_metastasis	0	0	0	0	0	0
2588.57	0.386229	-	-0.025	0	0.025	0	32	0	32	group1_control	0	0	0	0	0	0	0	0	0	0	0	0	0	0	0	0	0	0	0	0	0	0	0	0	0	0	0	0	0	0	0	0	group3_leptomeningeal_metastasis	0	0	0	0	0	0
2585.18	0.386229	-	-0.025	0	0.025	0	32	0	32	group1_control	0	0	0	0	0	0	0	0	0	0	0	0	0	0	0	0	0	0	0	0	0	0	0	0	0	0	0	0	0	0	0	0	group3_leptomeningeal_metastasis	0	0	0	0	0	0
2077.07	0.386229	-	-0.025	0	0.025	0	32	0	32	group1_control	0	0	0	0	0	0	0	0	0	0	0	0	0	0	0	0	0	0	0	0	0	0	0	0	0	0	0	0	0	0	0	0	group3_leptomeningeal_metastasis	0	0	0	0	0	0
2591.14	0.386229	-	-0.025	0	0.025	0	32	0	32	group1_control	0	0	0	0	0	0	0	0	0	0	0	0	0	0	0	0	0	0	0	0	0	0	0	0	0	0	0	0	0	0	0	0	group3_leptomeningeal_metastasis	0	0	0	0	0	0
1260.04	0.386229	-	-0.025	0	0.025	0	32	0	32	group1_control	0	0	0	0	0	0	0	0	0	0	0	0	0	0	0	0	0	0	0	0	0	0	0	0	0	0	0	0	0	0	0	0	group3_leptomeningeal_metastasis	0	0	0	0	0	0
2711.69	0.386229	-	-0.025	0	0.025	0	32	0	32	group1_control	0	0	0	0	0	0	0	0	0	0	0	0	0	0	0	0	0	0	0	0	0	0	0	0	0	0	0	0	0	0	0	0	group3_leptomeningeal_metastasis	0	0	0	0	0	0
2044.58	0.386229	-	-0.025	0	0.025	0	32	0	32	group1_control	0	0	0	0	0	0	0	0	0	0	0	0	0	0	0	0	0	0	0	0	0	0	0	0	0	0	0	0	0	0	0	0	group3_leptomeningeal_metastasis	0	0	0	0	0	0
2676.33	0.386229	-	-0.025	0	0.025	0	32	0	32	group1_control	0	0	0	0	0	0	0	0	0	0	0	0	0	0	0	0	0	0	0	0	0	0	0	0	0	0	0	0	0	0	0	0	group3_leptomeningeal_metastasis	0	0	0	0	0	0
2651.45	0.386229	-	-0.025	0	0.025	0	32	0	32	group1_control	0	0	0	0	0	0	0	0	0	0	0	0	0	0	0	0	0	0	0	0	0	0	0	0	0	0	0	0	0	0	0	0	group3_leptomeningeal_metastasis	0	0	0	0	0	0
2638.92	0.386229	-	-0.025	0	0.025	0	32	0	32	group1_control	0	0	0	0	0	0	0	0	0	0	0	0	0	0	0	0	0	0	0	0	0	0	0	0	0	0	0	0	0	0	0	0	group3_leptomeningeal_metastasis	0	0	0	0	0	0
2668.12	0.386229	-	-0.025	0	0.025	0	32	0	32	group1_control	0	0	0	0	0	0	0	0	0	0	0	0	0	0	0	0	0	0	0	0	0	0	0	0	0	0	0	0	0	0	0	0	group3_leptomeningeal_metastasis	0	0	0	0	0	0
2672.44	0.386229	-	-0.025	0	0.025	0	32	0	32	group1_control	0	0	0	0	0	0	0	0	0	0	0	0	0	0	0	0	0	0	0	0	0	0	0	0	0	0	0	0	0	0	0	0	group3_leptomeningeal_metastasis	0	0	0	0	0	0
2673.32	0.386229	-	-0.025	0	0.025	0	32	0	32	group1_control	0	0	0	0	0	0	0	0	0	0	0	0	0	0	0	0	0	0	0	0	0	0	0	0	0	0	0	0	0	0	0	0	group3_leptomeningeal_metastasis	0	0	0	0	0	0
2674.34	0.386229	-	-0.025	0	0.025	0	32	0	32	group1_control	0	0	0	0	0	0	0	0	0	0	0	0	0	0	0	0	0	0	0	0	0	0	0	0	0	0	0	0	0	0	0	0	group3_leptomeningeal_metastasis	0	0	0	0	0	0
2610.3	0.386229	-	-0.025	0	0.025	0	32	0	32	group1_control	0	0	0	0	0	0	0	0	0	0	0	0	0	0	0	0	0	0	0	0	0	0	0	0	0	0	0	0	0	0	0	0	group3_leptomeningeal_metastasis	0	0	0	0	0	0
1866.36	0.386229	-	-0.025	0	0.025	0	32	0	32	group1_control	0	0	0	0	0	0	0	0	0	0	0	0	0	0	0	0	0	0	0	0	0	0	0	0	0	0	0	0	0	0	0	0	group3_leptomeningeal_metastasis	0	0	0	0	0	0
2607.24	0.386229	-	-0.025	0	0.025	0	32	0	32	group1_control	0	0	0	0	0	0	0	0	0	0	0	0	0	0	0	0	0	0	0	0	0	0	0	0	0	0	0	0	0	0	0	0	group3_leptomeningeal_metastasis	0	0	0	0	0	0
2677.32	0.386229	-	-0.05	0	0.05	0	32	0	32	group1_control	0	0	0	0	0	0	0	0	0	0	0	0	0	0	0	0	0	0	0	0	0	0	0	0	0	0	0	0	0	0	0	0	group3_leptomeningeal_metastasis	0	0	0	0	0	0
2625.92	0.386229	-	-0.025	0	0.025	0	32	0	32	group1_control	0	0	0	0	0	0	0	0	0	0	0	0	0	0	0	0	0	0	0	0	0	0	0	0	0	0	0	0	0	0	0	0	group3_leptomeningeal_metastasis	0	0	0	0	0	0
2052.98	0.386229	-	-0.025	0	0.025	0	32	0	32	group1_control	0	0	0	0	0	0	0	0	0	0	0	0	0	0	0	0	0	0	0	0	0	0	0	0	0	0	0	0	0	0	0	0	group3_leptomeningeal_metastasis	0	0	0	0	0	0
2619.7	0.386229	-	-0.025	0	0.025	0	32	0	32	group1_control	0	0	0	0	0	0	0	0	0	0	0	0	0	0	0	0	0	0	0	0	0	0	0	0	0	0	0	0	0	0	0	0	group3_leptomeningeal_metastasis	0	0	0	0	0	0
2112.79	0.386229	-	-0.025	0	0.025	0	32	0	32	group1_control	0	0	0	0	0	0	0	0	0	0	0	0	0	0	0	0	0	0	0	0	0	0	0	0	0	0	0	0	0	0	0	0	group3_leptomeningeal_metastasis	0	0	0	0	0	0
2551.16	0.386229	-	-0.05	0	0.05	0	32	0	32	group1_control	0	0	0	0	0	0	0	0	0	0	0	0	0	0	0	0	0	0	0	0	0	0	0	0	0	0	0	0	0	0	0	0	group3_leptomeningeal_metastasis	0	0	0	0	0	0
2114.22	0.386229	-	-0.025	0	0.025	0	32	0	32	group1_control	0	0	0	0	0	0	0	0	0	0	0	0	0	0	0	0	0	0	0	0	0	0	0	0	0	0	0	0	0	0	0	0	group3_leptomeningeal_metastasis	0	0	0	0	0	0
2749.76	0.386229	-	-0.025	0	0.025	0	32	0	32	group1_control	0	0	0	0	0	0	0	0	0	0	0	0	0	0	0	0	0	0	0	0	0	0	0	0	0	0	0	0	0	0	0	0	group3_leptomeningeal_metastasis	0	0	0	0	0	0
2105.97	0.386229	-	-0.025	0	0.025	0	32	0	32	group1_control	0	0	0	0	0	0	0	0	0	0	0	0	0	0	0	0	0	0	0	0	0	0	0	0	0	0	0	0	0	0	0	0	group3_leptomeningeal_metastasis	0	0	0	0	0	0
2028	0.386229	-	-0.05	0	0.05	0	32	0	32	group1_control	0	0	0	0	0	0	0	0	0	0	0	0	0	0	0	0	0	0	0	0	0	0	0	0	0	0	0	0	0	0	0	0	group3_leptomeningeal_metastasis	0	0	0	0	0	0
2747.02	0.386229	-	-0.025	0	0.025	0	32	0	32	group1_control	0	0	0	0	0	0	0	0	0	0	0	0	0	0	0	0	0	0	0	0	0	0	0	0	0	0	0	0	0	0	0	0	group3_leptomeningeal_metastasis	0	0	0	0	1	0
2542.65	0.386229	-	-0.025	0	0.025	0	32	0	32	group1_control	0	0	0	0	0	0	0	0	0	0	0	0	0	0	0	0	0	0	0	0	0	0	0	0	0	0	0	0	0	0	0	0	group3_leptomeningeal_metastasis	0	0	0	0	0	0
2538.86	0.386229	-	-0.025	0	0.025	0	32	0	32	group1_control	0	0	0	0	0	0	0	0	0	0	0	0	0	0	0	0	0	0	0	0	0	0	0	0	0	0	0	0	0	0	0	0	group3_leptomeningeal_metastasis	0	0	0	0	0	0
2127.92	0.386229	-	-0.025	0	0.025	0	32	0	32	group1_control	0	0	0	0	0	0	0	0	0	0	0	0	0	0	0	0	0	0	0	0	0	0	0	0	0	0	0	0	0	0	0	0	group3_leptomeningeal_metastasis	0	0	0	0	0	0
2755.48	0.386229	-	-0.025	0	0.025	0	32	0	32	group1_control	0	0	0	0	0	0	0	0	0	0	0	0	0	0	0	0	0	0	0	0	0	0	0	0	0	0	0	0	0	0	0	0	group3_leptomeningeal_metastasis	0	0	0	0	0	0
2115.17	0.386229	-	-0.025	0	0.025	0	32	0	32	group1_control	0	0	0	0	0	0	0	0	0	0	0	0	0	0	0	0	0	0	0	0	0	0	0	0	0	0	0	0	0	0	0	0	group3_leptomeningeal_metastasis	0	0	0	0	0	0
2549.97	0.386229	-	-0.05	0	0.05	0	32	0	32	group1_control	0	0	0	0	0	0	0	0	0	0	0	0	0	0	0	0	0	0	0	0	0	0	0	0	0	0	0	0	0	0	0	0	group3_leptomeningeal_metastasis	0	0	0	0	0	0
2549.08	0.386229	-	-0.075	0	0.075	0	32	0	32	group1_control	0	0	0	0	0	0	0	0	0	0	0	0	0	0	0	0	0	0	0	0	0	0	0	0	0	0	0	0	0	0	0	0	group3_leptomeningeal_metastasis	0	0	0	0	0	0
2738.16	0.386229	-	-0.025	0	0.025	0	32	0	32	group1_control	0	0	0	0	0	0	0	0	0	0	0	0	0	0	0	0	0	0	0	0	0	0	0	0	0	0	0	0	0	0	0	0	group3_leptomeningeal_metastasis	0	0	0	0	0	0
2574.98	0.386229	-	-0.025	0	0.025	0	32	0	32	group1_control	0	0	0	0	0	0	0	0	0	0	0	0	0	0	0	0	0	0	0	0	0	0	0	0	0	0	0	0	0	0	0	0	group3_leptomeningeal_metastasis	0	0	0	0	0	0
2567.34	0.386229	-	-0.025	0	0.025	0	32	0	32	group1_control	0	0	0	0	0	0	0	0	0	0	0	0	0	0	0	0	0	0	0	0	0	0	0	0	0	0	0	0	0	0	0	0	group3_leptomeningeal_metastasis	0	0	0	0	0	0
2724.07	0.386229	-	-0.025	0	0.025	0	32	0	32	group1_control	0	0	0	0	0	0	0	0	0	0	0	0	0	0	0	0	0	0	0	0	0	0	0	0	0	0	0	0	0	0	0	0	group3_leptomeningeal_metastasis	0	0	0	0	0	1
2722.03	0.386229	-	-0.025	0	0.025	0	32	0	32	group1_control	0	0	0	0	0	0	0	0	0	0	0	0	0	0	0	0	0	0	0	0	0	0	0	0	0	0	0	0	0	0	0	0	group3_leptomeningeal_metastasis	0	0	0	0	0	0
2580.04	0.386229	-	-0.025	0	0.025	0	32	0	32	group1_control	0	0	0	0	0	0	0	0	0	0	0	0	0	0	0	0	0	0	0	0	0	0	0	0	0	0	0	0	0	0	0	0	group3_leptomeningeal_metastasis	0	0	0	0	0	0
2579.27	0.386229	-	-0.025	0	0.025	0	32	0	32	group1_control	0	0	0	0	0	0	0	0	0	0	0	0	0	0	0	0	0	0	0	0	0	0	0	0	0	0	0	0	0	0	0	0	group3_leptomeningeal_metastasis	0	0	0	0	0	0
2720.36	0.386229	-	-0.025	0	0.025	0	32	0	32	group1_control	0	0	0	0	0	0	0	0	0	0	0	0	0	0	0	0	0	0	0	0	0	0	0	0	0	0	0	0	0	0	0	0	group3_leptomeningeal_metastasis	0	0	0	0	0	0
1174.18	0.386229	-	-0.025	0	0.025	0	32	0	32	group1_control	0	0	0	0	0	0	0	0	0	0	0	0	0	0	0	0	0	0	0	0	0	0	0	0	0	0	0	0	0	0	0	0	group3_leptomeningeal_metastasis	0	0	0	0	0	0
2100.98	0.386229	-	-0.025	0	0.025	0	32	0	32	group1_control	0	0	0	0	0	0	0	0	0	0	0	0	0	0	0	0	0	0	0	0	0	0	0	0	0	0	0	0	0	0	0	0	group3_leptomeningeal_metastasis	0	0	0	0	0	0
2092.92	0.386229	-	-0.025	0	0.025	0	32	0	32	group1_control	0	0	0	0	0	0	0	0	0	0	0	0	0	0	0	0	0	0	0	0	0	0	0	0	0	0	0	0	0	0	0	0	group3_leptomeningeal_metastasis	0	0	0	0	0	0
2094.05	0.386229	-	-0.025	0	0.025	0	32	0	32	group1_control	0	0	0	0	0	0	0	0	0	0	0	0	0	0	0	0	0	0	0	0	0	0	0	0	0	0	0	0	0	0	0	0	group3_leptomeningeal_metastasis	0	0	0	0	0	0
2100.35	0.386229	-	-0.025	0	0.025	0	32	0	32	group1_control	0	0	0	0	0	0	0	0	0	0	0	0	0	0	0	0	0	0	0	0	0	0	0	0	0	0	0	0	0	0	0	0	group3_leptomeningeal_metastasis	0	0	0	0	0	0
2917.14	0.386229	-	-0.025	0	0.025	0	32	0	32	group1_control	0	0	0	0	0	0	0	0	0	0	0	0	0	0	0	0	0	0	0	0	0	0	0	0	0	0	0	0	0	0	0	0	group3_leptomeningeal_metastasis	0	0	0	0	0	0
1977.92	0.386229	-	-0.025	0	0.025	0	32	0	32	group1_control	0	0	0	0	0	0	0	0	0	0	0	0	0	0	0	0	0	0	0	0	0	0	0	0	0	0	0	0	0	0	0	0	group3_leptomeningeal_metastasis	0	0	0	0	0	0
2233.17	0.386229	-	-0.025	0	0.025	0	32	0	32	group1_control	0	0	0	0	0	0	0	0	0	0	0	0	0	0	0	0	0	0	0	0	0	0	0	0	0	0	0	0	0	0	0	0	group3_leptomeningeal_metastasis	0	0	0	0	0	0
807.919	0.386229	-	-0.025	0	0.025	0	32	0	32	group1_control	0	0	0	0	0	0	0	0	0	0	0	0	0	0	0	0	0	0	0	0	0	0	0	0	0	0	0	0	0	0	0	0	group3_leptomeningeal_metastasis	0	1	0	0	0	0
2230.56	0.386229	-	-0.025	0	0.025	0	32	0	32	group1_control	0	0	0	0	0	0	0	0	0	0	0	0	0	0	0	0	0	0	0	0	0	0	0	0	0	0	0	0	0	0	0	0	group3_leptomeningeal_metastasis	0	0	0	0	0	0
2227.8	0.386229	-	-0.025	0	0.025	0	32	0	32	group1_control	0	0	0	0	0	0	0	0	0	0	0	0	0	0	0	0	0	0	0	0	0	0	0	0	0	0	0	0	0	0	0	0	group3_leptomeningeal_metastasis	0	0	0	0	0	0
2232.01	0.386229	-	-0.025	0	0.025	0	32	0	32	group1_control	0	0	0	0	0	0	0	0	0	0	0	0	0	0	0	0	0	0	0	0	0	0	0	0	0	0	0	0	0	0	0	0	group3_leptomeningeal_metastasis	0	0	0	0	0	0
2396.71	0.386229	-	-0.025	0	0.025	0	32	0	32	group1_control	0	0	0	0	0	0	0	0	0	0	0	0	0	0	0	0	0	0	0	0	0	0	0	0	0	0	0	0	0	0	0	0	group3_leptomeningeal_metastasis	0	0	0	0	0	0
2258.56	0.386229	-	-0.025	0	0.025	0	32	0	32	group1_control	0	0	0	0	0	0	0	0	0	0	0	0	0	0	0	0	0	0	0	0	0	0	0	0	0	0	0	0	0	0	0	0	group3_leptomeningeal_metastasis	0	0	0	0	0	0
2257.99	0.386229	-	-0.025	0	0.025	0	32	0	32	group1_control	0	0	0	0	0	0	0	0	0	0	0	0	0	0	0	0	0	0	0	0	0	0	0	0	0	0	0	0	0	0	0	0	group3_leptomeningeal_metastasis	0	0	0	0	0	0
2378.27	0.386229	-	-0.025	0	0.025	0	32	0	32	group1_control	0	0	0	0	0	0	0	0	0	0	0	0	0	0	0	0	0	0	0	0	0	0	0	0	0	0	0	0	0	0	0	0	group3_leptomeningeal_metastasis	0	0	0	0	0	0
2380.75	0.386229	-	-0.025	0	0.025	0	32	0	32	group1_control	0	0	0	0	0	0	0	0	0	0	0	0	0	0	0	0	0	0	0	0	0	0	0	0	0	0	0	0	0	0	0	0	group3_leptomeningeal_metastasis	0	1	0	0	0	0
2237.89	0.386229	-	-0.025	0	0.025	0	32	0	32	group1_control	0	0	0	0	0	0	0	0	0	0	0	0	0	0	0	0	0	0	0	0	0	0	0	0	0	0	0	0	0	0	0	0	group3_leptomeningeal_metastasis	0	0	0	0	0	0
1502.65	0.386229	-	-0.05	0	0.05	0	32	0	32	group1_control	0	0	0	0	0	0	0	0	0	0	0	0	0	0	0	0	0	0	0	0	0	0	0	0	0	0	0	0	0	0	0	0	group3_leptomeningeal_metastasis	0	0	0	0	0	0
2387.84	0.386229	-	-0.025	0	0.025	0	32	0	32	group1_control	0	0	0	0	0	0	0	0	0	0	0	0	0	0	0	0	0	0	0	0	0	0	0	0	0	0	0	0	0	0	0	0	group3_leptomeningeal_metastasis	0	0	0	0	0	0
1981.89	0.386229	-	-0.025	0	0.025	0	32	0	32	group1_control	0	0	0	0	0	0	0	0	0	0	0	0	0	0	0	0	0	0	0	0	0	0	0	0	0	0	0	0	0	0	0	0	group3_leptomeningeal_metastasis	0	0	0	0	0	0
2430.08	0.386229	-	-0.075	0	0.075	0	32	0	32	group1_control	0	0	0	0	0	0	0	0	0	0	0	0	0	0	0	0	0	0	0	0	0	0	0	0	0	0	0	0	0	0	0	0	group3_leptomeningeal_metastasis	0	0	0	0	0	0
2431.08	0.386229	-	-0.1	0	0.1	0	32	0	32	group1_control	0	0	0	0	0	0	0	0	0	0	0	0	0	0	0	0	0	0	0	0	0	0	0	0	0	0	0	0	0	0	0	0	group3_leptomeningeal_metastasis	0	0	0	0	0	0
2426.16	0.386229	-	-0.025	0	0.025	0	32	0	32	group1_control	0	0	0	0	0	0	0	0	0	0	0	0	0	0	0	0	0	0	0	0	0	0	0	0	0	0	0	0	0	0	0	0	group3_leptomeningeal_metastasis	0	0	0	0	0	0
2191.27	0.386229	-	-0.025	0	0.025	0	32	0	32	group1_control	0	0	0	0	0	0	0	0	0	0	0	0	0	0	0	0	0	0	0	0	0	0	0	0	0	0	0	0	0	0	0	0	group3_leptomeningeal_metastasis	0	0	0	0	0	0
2009.15	0.386229	-	-0.025	0	0.025	0	32	0	32	group1_control	0	0	0	0	0	0	0	0	0	0	0	0	0	0	0	0	0	0	0	0	0	0	0	0	0	0	0	0	0	0	0	0	group3_leptomeningeal_metastasis	0	0	0	0	0	0
2900.47	0.386229	-	-0.025	0	0.025	0	32	0	32	group1_control	0	0	0	0	0	0	0	0	0	0	0	0	0	0	0	0	0	0	0	0	0	0	0	0	0	0	0	0	0	0	0	0	group3_leptomeningeal_metastasis	0	0	0	0	0	0
2816.28	0.386229	-	-0.025	0	0.025	0	32	0	32	group1_control	0	0	0	0	0	0	0	0	0	0	0	0	0	0	0	0	0	0	0	0	0	0	0	0	0	0	0	0	0	0	0	0	group3_leptomeningeal_metastasis	0	0	0	0	0	0
2408.13	0.386229	-	-0.025	0	0.025	0	32	0	32	group1_control	0	0	0	0	0	0	0	0	0	0	0	0	0	0	0	0	0	0	0	0	0	0	0	0	0	0	0	0	0	0	0	0	group3_leptomeningeal_metastasis	0	0	0	0	0	0
2210.32	0.386229	-	-0.025	0	0.025	0	32	0	32	group1_control	0	0	0	0	0	0	0	0	0	0	0	0	0	0	0	0	0	0	0	0	0	0	0	0	0	0	0	0	0	0	0	0	group3_leptomeningeal_metastasis	0	0	0	0	0	0
2407.6	0.386229	-	-0.025	0	0.025	0	32	0	32	group1_control	0	0	0	0	0	0	0	0	0	0	0	0	0	0	0	0	0	0	0	0	0	0	0	0	0	0	0	0	0	0	0	0	group3_leptomeningeal_metastasis	0	0	0	0	0	0
2219.29	0.386229	-	-0.025	0	0.025	0	32	0	32	group1_control	0	0	0	0	0	0	0	0	0	0	0	0	0	0	0	0	0	0	0	0	0	0	0	0	0	0	0	0	0	0	0	0	group3_leptomeningeal_metastasis	0	0	0	0	0	0
1976.42	0.386229	-	-0.025	0	0.025	0	32	0	32	group1_control	0	0	0	0	0	0	0	0	0	0	0	0	0	0	0	0	0	0	0	0	0	0	0	0	0	0	0	0	0	0	0	0	group3_leptomeningeal_metastasis	0	0	0	0	0	0
2421.97	0.386229	-	-0.025	0	0.025	0	32	0	32	group1_control	0	0	0	0	0	0	0	0	0	0	0	0	0	0	0	0	0	0	0	0	0	0	0	0	0	0	0	0	0	0	0	0	group3_leptomeningeal_metastasis	0	0	0	0	0	0
2418.39	0.386229	-	-0.025	0	0.025	0	32	0	32	group1_control	0	0	0	0	0	0	0	0	0	0	0	0	0	0	0	0	0	0	0	0	0	0	0	0	0	0	0	0	0	0	0	0	group3_leptomeningeal_metastasis	0	0	0	0	0	0
1977.34	0.386229	-	-0.025	0	0.025	0	32	0	32	group1_control	0	0	0	0	0	0	0	0	0	0	0	0	0	0	0	0	0	0	0	0	0	0	0	0	0	0	0	0	0	0	0	0	group3_leptomeningeal_metastasis	0	0	0	0	0	0
2260.11	0.386229	-	-0.05	0	0.05	0	32	0	32	group1_control	0	0	0	0	0	0	0	0	0	0	0	0	0	0	0	0	0	0	0	0	0	0	0	0	0	0	0	0	0	0	0	0	group3_leptomeningeal_metastasis	0	0	0	0	0	0
2296.07	0.386229	-	-0.025	0	0.025	0	32	0	32	group1_control	0	0	0	0	0	0	0	0	0	0	0	0	0	0	0	0	0	0	0	0	0	0	0	0	0	0	0	0	0	0	0	0	group3_leptomeningeal_metastasis	0	0	0	0	0	0
1999.04	0.386229	-	-0.025	0	0.025	0	32	0	32	group1_control	0	0	0	0	0	0	0	0	0	0	0	0	0	0	0	0	0	0	0	0	0	0	0	0	0	0	0	0	0	0	0	0	group3_leptomeningeal_metastasis	0	0	0	0	0	0
2298.06	0.386229	-	-0.025	0	0.025	0	32	0	32	group1_control	0	0	0	0	0	0	0	0	0	0	0	0	0	0	0	0	0	0	0	0	0	0	0	0	0	0	0	0	0	0	0	0	group3_leptomeningeal_metastasis	0	1	0	0	0	0
2322.1	0.386229	-	-0.025	0	0.025	0	32	0	32	group1_control	0	0	0	0	0	0	0	0	0	0	0	0	0	0	0	0	0	0	0	0	0	0	0	0	0	0	0	0	0	0	0	0	group3_leptomeningeal_metastasis	0	0	0	0	0	0
2347.11	0.386229	-	-0.025	0	0.025	0	32	0	32	group1_control	0	0	0	0	0	0	0	0	0	0	0	0	0	0	0	0	0	0	0	0	0	0	0	0	0	0	0	0	0	0	0	0	group3_leptomeningeal_metastasis	0	0	0	0	0	0
2293.13	0.386229	-	-0.025	0	0.025	0	32	0	32	group1_control	0	0	0	0	0	0	0	0	0	0	0	0	0	0	0	0	0	0	0	0	0	0	0	0	0	0	0	0	0	0	0	0	group3_leptomeningeal_metastasis	0	0	0	0	0	0
2333.21	0.386229	-	-0.025	0	0.025	0	32	0	32	group1_control	0	0	0	0	0	0	0	0	0	0	0	0	0	0	0	0	0	0	0	0	0	0	0	0	0	0	0	0	0	0	0	0	group3_leptomeningeal_metastasis	0	0	0	0	0	0
2346.23	0.386229	-	-0.025	0	0.025	0	32	0	32	group1_control	0	0	0	0	0	0	0	0	0	0	0	0	0	0	0	0	0	0	0	0	0	0	0	0	0	0	0	0	0	0	0	0	group3_leptomeningeal_metastasis	0	0	0	0	0	0
2314.1	0.386229	-	-0.05	0	0.05	0	32	0	32	group1_control	0	0	0	0	0	0	0	0	0	0	0	0	0	0	0	0	0	0	0	0	0	0	0	0	0	0	0	0	0	0	0	0	group3_leptomeningeal_metastasis	0	0	0	0	0	0
2307.13	0.386229	-	-0.025	0	0.025	0	32	0	32	group1_control	0	0	0	0	0	0	0	0	0	0	0	0	0	0	0	0	0	0	0	0	0	0	0	0	0	0	0	0	0	0	0	0	group3_leptomeningeal_metastasis	0	1	0	0	0	0
1998.01	0.386229	-	-0.025	0	0.025	0	32	0	32	group1_control	0	0	0	0	0	0	0	0	0	0	0	0	0	0	0	0	0	0	0	0	0	0	0	0	0	0	0	0	0	0	0	0	group3_leptomeningeal_metastasis	0	0	0	0	0	0
3066.93	0.386229	-	-0.025	0	0.025	0	32	0	32	group1_control	0	0	0	0	0	0	0	0	0	0	0	0	0	0	0	0	0	0	0	0	0	0	0	0	0	0	0	0	0	0	0	0	group3_leptomeningeal_metastasis	0	0	0	0	0	0
2301.35	0.386229	-	-0.025	0	0.025	0	32	0	32	group1_control	0	0	0	0	0	0	0	0	0	0	0	0	0	0	0	0	0	0	0	0	0	0	0	0	0	0	0	0	0	0	0	0	group3_leptomeningeal_metastasis	0	0	0	0	0	0
2321.33	0.386229	-	-0.025	0	0.025	0	32	0	32	group1_control	0	0	0	0	0	0	0	0	0	0	0	0	0	0	0	0	0	0	0	0	0	0	0	0	0	0	0	0	0	0	0	0	group3_leptomeningeal_metastasis	0	0	0	0	0	0
812.867	0.386229	-	-0.025	0	0.025	0	32	0	32	group1_control	0	0	0	0	0	0	0	0	0	0	0	0	0	0	0	0	0	0	0	0	0	0	0	0	0	0	0	0	0	0	0	0	group3_leptomeningeal_metastasis	0	0	0	0	0	0
2303.01	0.386229	-	-0.025	0	0.025	0	32	0	32	group1_control	0	0	0	0	0	0	0	0	0	0	0	0	0	0	0	0	0	0	0	0	0	0	0	0	0	0	0	0	0	0	0	0	group3_leptomeningeal_metastasis	0	0	0	0	0	0
1987.91	0.386229	-	-0.025	0	0.025	0	32	0	32	group1_control	0	0	0	0	0	0	0	0	0	0	0	0	0	0	0	0	0	0	0	0	0	0	0	0	0	0	0	0	0	0	0	0	group3_leptomeningeal_metastasis	0	0	0	0	0	0
2369.97	0.386229	-	-0.025	0	0.025	0	32	0	32	group1_control	0	0	0	0	0	0	0	0	0	0	0	0	0	0	0	0	0	0	0	0	0	0	0	0	0	0	0	0	0	0	0	0	group3_leptomeningeal_metastasis	0	0	0	0	0	0
2366.26	0.386229	-	-0.025	0	0.025	0	32	0	32	group1_control	0	0	0	0	0	0	0	0	0	0	0	0	0	0	0	0	0	0	0	0	0	0	0	0	0	0	0	0	0	0	0	0	group3_leptomeningeal_metastasis	0	0	0	0	0	0
2277.49	0.386229	-	-0.025	0	0.025	0	32	0	32	group1_control	0	0	0	0	0	0	0	0	0	0	0	0	0	0	0	0	0	0	0	0	0	0	0	0	0	0	0	0	0	0	0	0	group3_leptomeningeal_metastasis	0	0	0	0	0	0
2274.04	0.386229	-	-0.05	0	0.05	0	32	0	32	group1_control	0	0	0	0	0	0	0	0	0	0	0	0	0	0	0	0	0	0	0	0	0	0	0	0	0	0	0	0	0	0	0	0	group3_leptomeningeal_metastasis	0	0	0	0	0	0
2272.99	0.386229	-	-0.025	0	0.025	0	32	0	32	group1_control	0	0	0	0	0	0	0	0	0	0	0	0	0	0	0	0	0	0	0	0	0	0	0	0	0	0	0	0	0	0	0	0	group3_leptomeningeal_metastasis	0	0	0	0	0	0
2275.02	0.386229	-	-0.025	0	0.025	0	32	0	32	group1_control	0	0	0	0	0	0	0	0	0	0	0	0	0	0	0	0	0	0	0	0	0	0	0	0	0	0	0	0	0	0	0	0	group3_leptomeningeal_metastasis	0	0	0	0	0	0
2932.36	0.386229	-	-0.025	0	0.025	0	32	0	32	group1_control	0	0	0	0	0	0	0	0	0	0	0	0	0	0	0	0	0	0	0	0	0	0	0	0	0	0	0	0	0	0	0	0	group3_leptomeningeal_metastasis	0	0	0	0	0	0
2356.84	0.386229	-	-0.025	0	0.025	0	32	0	32	group1_control	0	0	0	0	0	0	0	0	0	0	0	0	0	0	0	0	0	0	0	0	0	0	0	0	0	0	0	0	0	0	0	0	group3_leptomeningeal_metastasis	0	0	0	0	0	0
3030.92	0.386229	-	-0.025	0	0.025	0	32	0	32	group1_control	0	0	0	0	0	0	0	0	0	0	0	0	0	0	0	0	0	0	0	0	0	0	0	0	0	0	0	0	0	0	0	0	group3_leptomeningeal_metastasis	0	0	0	0	0	0
2279.46	0.386229	-	-0.025	0	0.025	0	32	0	32	group1_control	0	0	0	0	0	0	0	0	0	0	0	0	0	0	0	0	0	0	0	0	0	0	0	0	0	0	0	0	0	0	0	0	group3_leptomeningeal_metastasis	0	0	0	0	0	0
2352.08	0.386229	-	-0.025	0	0.025	0	32	0	32	group1_control	0	0	0	0	0	0	0	0	0	0	0	0	0	0	0	0	0	0	0	0	0	0	0	0	0	0	0	0	0	0	0	0	group3_leptomeningeal_metastasis	0	0	0	0	0	0
2365.09	0.386229	-	-0.025	0	0.025	0	32	0	32	group1_control	0	0	0	0	0	0	0	0	0	0	0	0	0	0	0	0	0	0	0	0	0	0	0	0	0	0	0	0	0	0	0	0	group3_leptomeningeal_metastasis	0	0	0	0	0	0
2278.47	0.386229	-	-0.025	0	0.025	0	32	0	32	group1_control	0	0	0	0	0	0	0	0	0	0	0	0	0	0	0	0	0	0	0	0	0	0	0	0	0	0	0	0	0	0	0	0	group3_leptomeningeal_metastasis	0	0	0	0	0	0
2933.33	0.386229	-	-0.025	0	0.025	0	32	0	32	group1_control	0	0	0	0	0	0	0	0	0	0	0	0	0	0	0	0	0	0	0	0	0	0	0	0	0	0	0	0	0	0	0	0	group3_leptomeningeal_metastasis	0	0	0	0	0	0
2361.03	0.386229	-	-0.025	0	0.025	0	32	0	32	group1_control	0	0	0	0	0	0	0	0	0	0	0	0	0	0	0	0	0	0	0	0	0	0	0	0	0	0	0	0	0	0	0	0	group3_leptomeningeal_metastasis	0	0	0	0	0	0
2453.97	0.386229	-	-0.025	0	0.025	0	32	0	32	group1_control	0	0	0	0	0	0	0	0	0	0	0	0	0	0	0	0	0	0	0	0	0	0	0	0	0	0	0	0	0	0	0	0	group3_leptomeningeal_metastasis	0	0	0	0	0	0
2175.99	0.386229	-	-0.025	0	0.025	0	32	0	32	group1_control	0	0	0	0	0	0	0	0	0	0	0	0	0	0	0	0	0	0	0	0	0	0	0	0	0	0	0	0	0	0	0	0	group3_leptomeningeal_metastasis	0	0	0	0	0	0
1686.73	0.386229	-	-0.025	0	0.025	0	32	0	32	group1_control	0	0	0	0	0	0	0	0	0	0	0	0	0	0	0	0	0	0	0	0	0	0	0	0	0	0	0	0	0	0	0	0	group3_leptomeningeal_metastasis	0	0	0	0	0	0
2784.46	0.386229	-	-0.025	0	0.025	0	32	0	32	group1_control	0	0	0	0	0	0	0	0	0	0	0	0	0	0	0	0	0	0	0	0	0	0	0	0	0	0	0	0	0	0	0	0	group3_leptomeningeal_metastasis	0	0	0	0	0	0
2182.26	0.386229	-	-0.025	0	0.025	0	32	0	32	group1_control	0	0	0	0	0	0	0	0	0	0	0	0	0	0	0	0	0	0	0	0	0	0	0	0	0	0	0	0	0	0	0	0	group3_leptomeningeal_metastasis	0	0	0	0	0	0
2809.43	0.386229	-	-0.025	0	0.025	0	32	0	32	group1_control	0	0	0	0	0	0	0	0	0	0	0	0	0	0	0	0	0	0	0	0	0	0	0	0	0	0	0	0	0	0	0	0	group3_leptomeningeal_metastasis	0	0	0	0	0	0
2012.03	0.386229	-	-0.025	0	0.025	0	32	0	32	group1_control	0	0	0	0	0	0	0	0	0	0	0	0	0	0	0	0	0	0	0	0	0	0	0	0	0	0	0	0	0	0	0	0	group3_leptomeningeal_metastasis	0	0	0	0	0	0
2441.15	0.386229	-	-0.025	0	0.025	0	32	0	32	group1_control	0	0	0	0	0	0	0	0	0	0	0	0	0	0	0	0	0	0	0	0	0	0	0	0	0	0	0	0	0	0	0	0	group3_leptomeningeal_metastasis	0	0	0	0	0	0
2438.06	0.386229	-	-0.025	0	0.025	0	32	0	32	group1_control	0	0	0	0	0	0	0	0	0	0	0	0	0	0	0	0	0	0	0	0	0	0	0	0	0	0	0	0	0	0	0	0	group3_leptomeningeal_metastasis	0	0	0	0	0	0
1685.26	0.386229	-	-0.025	0	0.025	0	32	0	32	group1_control	0	0	0	0	0	0	0	0	0	0	0	0	0	0	0	0	0	0	0	0	0	0	0	0	0	0	0	0	0	0	0	0	group3_leptomeningeal_metastasis	0	0	0	0	0	0
2183.25	0.386229	-	-0.025	0	0.025	0	32	0	32	group1_control	0	0	0	0	0	0	0	0	0	0	0	0	0	0	0	0	0	0	0	0	0	0	0	0	0	0	0	0	0	0	0	0	group3_leptomeningeal_metastasis	0	0	0	0	0	0
1708.66	0.386229	-	-0.025	0	0.025	0	32	0	32	group1_control	0	0	0	0	0	0	0	0	0	0	0	0	0	0	0	0	0	0	0	0	0	0	0	0	0	0	0	0	0	0	0	0	group3_leptomeningeal_metastasis	0	0	0	0	0	0
1685.7	0.386229	-	-0.025	0	0.025	0	32	0	32	group1_control	0	0	0	0	0	0	0	0	0	0	0	0	0	0	0	0	0	0	0	0	0	0	0	0	0	0	0	0	0	0	0	0	group3_leptomeningeal_metastasis	0	0	0	0	0	1
2183.95	0.386229	-	-0.025	0	0.025	0	32	0	32	group1_control	0	0	0	0	0	0	0	0	0	0	0	0	0	0	0	0	0	0	0	0	0	0	0	0	0	0	0	0	0	0	0	0	group3_leptomeningeal_metastasis	0	0	0	0	0	0
2439.19	0.386229	-	-0.025	0	0.025	0	32	0	32	group1_control	0	0	0	0	0	0	0	0	0	0	0	0	0	0	0	0	0	0	0	0	0	0	0	0	0	0	0	0	0	0	0	0	group3_leptomeningeal_metastasis	0	0	0	0	0	0
2440.05	0.386229	-	-0.025	0	0.025	0	32	0	32	group1_control	0	0	0	0	0	0	0	0	0	0	0	0	0	0	0	0	0	0	0	0	0	0	0	0	0	0	0	0	0	0	0	0	group3_leptomeningeal_metastasis	0	0	0	0	0	0
2804.31	0.386229	-	-0.025	0	0.025	0	32	0	32	group1_control	0	0	0	0	0	0	0	0	0	0	0	0	0	0	0	0	0	0	0	0	0	0	0	0	0	0	0	0	0	0	0	0	group3_leptomeningeal_metastasis	0	0	0	0	0	0
2168.13	0.386229	-	-0.025	0	0.025	0	32	0	32	group1_control	0	0	0	0	0	0	0	0	0	0	0	0	0	0	0	0	0	0	0	0	0	0	0	0	0	0	0	0	0	0	0	0	group3_leptomeningeal_metastasis	0	0	0	0	0	0
1688.47	0.386229	-	-0.025	0	0.025	0	32	0	32	group1_control	0	0	0	0	0	0	0	0	0	0	0	0	0	0	0	0	0	0	0	0	0	0	0	0	0	0	0	0	0	0	0	0	group3_leptomeningeal_metastasis	0	0	0	0	0	0
2805.4	0.386229	-	-0.025	0	0.025	0	32	0	32	group1_control	0	0	0	0	0	0	0	0	0	0	0	0	0	0	0	0	0	0	0	0	0	0	0	0	0	0	0	0	0	0	0	0	group3_leptomeningeal_metastasis	0	0	0	0	0	0
2168.87	0.386229	-	-0.025	0	0.025	0	32	0	32	group1_control	0	0	0	0	0	0	0	0	0	0	0	0	0	0	0	0	0	0	0	0	0	0	0	0	0	0	0	0	0	0	0	0	group3_leptomeningeal_metastasis	0	0	0	0	0	0
2808.85	0.386229	-	-0.025	0	0.025	0	32	0	32	group1_control	0	0	0	0	0	0	0	0	0	0	0	0	0	0	0	0	0	0	0	0	0	0	0	0	0	0	0	0	0	0	0	0	group3_leptomeningeal_metastasis	0	0	0	1	0	0
2448.04	0.386229	-	-0.025	0	0.025	0	32	0	32	group1_control	0	0	0	0	0	0	0	0	0	0	0	0	0	0	0	0	0	0	0	0	0	0	0	0	0	0	0	0	0	0	0	0	group3_leptomeningeal_metastasis	0	0	0	0	0	0
2779.29	0.386229	-	-0.025	0	0.025	0	32	0	32	group1_control	0	0	0	0	0	0	0	0	0	0	0	0	0	0	0	0	0	0	0	0	0	0	0	0	0	0	0	0	0	0	0	0	group3_leptomeningeal_metastasis	0	0	0	0	0	0
2173.12	0.386229	-	-0.025	0	0.025	0	32	0	32	group1_control	0	0	0	0	0	0	0	0	0	0	0	0	0	0	0	0	0	0	0	0	0	0	0	0	0	0	0	0	0	0	0	0	group3_leptomeningeal_metastasis	0	0	0	0	0	0
1238.63	0.387162	-	-0.2125	0.8125	1.025	26	32	26	32	group1_control	1	0	0	0	0	0	0	0	1	0	0	2	3	0	0	2	1	1	2	1	1	2	0	0	1	0	1	1	0	1	1	4	group3_leptomeningeal_metastasis	1	3	1	0	0	2
1278.73	0.387552	-	-0.2625	0.6875	0.95	22	32	22	32	group1_control	0	2	1	1	1	0	0	0	1	1	0	1	0	0	0	0	3	1	0	0	0	3	1	0	0	1	0	1	0	0	3	1	group3_leptomeningeal_metastasis	4	1	2	1	1	0
1088.55	0.39047	-	-0.175	0.375	0.55	12	32	12	32	group1_control	0	1	0	0	1	0	0	0	0	0	0	2	0	0	0	0	0	2	0	0	0	1	0	0	0	0	0	1	0	0	2	2	group3_leptomeningeal_metastasis	0	0	0	0	0	0
858.373	0.392826	-	-0.09375	0.28125	0.375	9	32	9	32	group1_control	1	0	0	0	0	0	0	0	0	0	0	1	0	0	0	0	0	1	2	1	0	0	0	1	1	0	0	0	0	1	0	0	group3_leptomeningeal_metastasis	0	0	0	0	2	1
1601.73	0.393379	-	-0.2875	1.8125	2.1	58	32	58	32	group1_control	2	1	2	2	0	2	4	4	1	1	2	0	2	2	2	0	3	2	0	0	4	3	0	0	3	3	2	2	3	4	1	1	group3_leptomeningeal_metastasis	1	3	4	2	2	4
1275.66	0.398474	-	-0.275	2	2.275	64	32	64	32	group1_control	2	3	1	1	3	3	3	2	3	0	2	2	4	1	3	4	4	0	0	1	2	0	1	0	1	2	3	2	3	3	2	3	group3_leptomeningeal_metastasis	2	0	2	3	3	0
1317.78	0.399373	-	-0.06875	0.28125	0.35	9	32	9	32	group1_control	1	0	0	0	0	1	0	0	1	0	0	0	0	0	0	0	1	4	0	0	0	0	0	0	0	0	0	0	0	0	1	0	group3_leptomeningeal_metastasis	1	1	0	0	0	0
2482.35	0.401729	-	-0.125	0.375	0.5	12	32	12	32	group1_control	1	0	0	0	0	0	0	0	0	0	0	0	0	0	0	0	2	0	4	0	0	3	0	0	0	0	0	1	1	0	0	0	group3_leptomeningeal_metastasis	0	2	1	1	2	4
1086.58	0.402205	-	-0.48125	2.71875	3.2	87	32	87	32	group1_control	4	0	0	1	4	4	2	2	1	4	4	4	4	0	4	3	4	4	4	4	1	3	4	4	4	0	4	2	0	0	4	4	group3_leptomeningeal_metastasis	2	3	1	0	2	3
1459.72	0.405255	-	-0.1125	0.3125	0.425	10	32	10	32	group1_control	1	0	0	0	0	0	0	0	3	0	0	0	0	0	0	0	0	0	0	0	0	3	0	0	0	1	0	1	0	0	1	0	group3_leptomeningeal_metastasis	0	2	0	0	0	4
1344.68	0.406423	-	-0.3	2.75	3.05	88	32	88	32	group1_control	4	3	2	3	3	2	3	3	1	0	0	4	3	3	4	2	4	0	4	2	4	4	3	4	4	2	0	4	2	3	4	4	group3_leptomeningeal_metastasis	1	4	2	4	3	4
1025.48	0.408575	-	-0.09375	0.53125	0.625	17	32	17	32	group1_control	0	0	0	2	0	0	0	0	0	0	1	2	0	1	0	2	3	1	0	2	0	0	1	0	0	0	0	0	0	0	0	2	group3_leptomeningeal_metastasis	0	0	0	0	0	1
1415.9	0.408825	-	-0.025	0.25	0.275	8	32	8	32	group1_control	0	0	0	0	0	0	1	0	2	0	3	0	0	0	0	0	0	1	0	0	0	0	0	0	0	0	0	0	0	0	0	1	group3_leptomeningeal_metastasis	1	0	1	0	0	0
1341.84	0.409208	-	-0.14375	1.15625	1.3	37	32	37	32	group1_control	2	4	3	1	1	2	2	1	3	4	4	2	0	0	0	1	0	4	0	0	0	1	0	0	0	0	0	0	0	1	0	1	group3_leptomeningeal_metastasis	2	1	0	0	1	0
1252.16	0.413907	-	-0.05	0.375	0.425	12	32	12	32	group1_control	0	1	0	0	0	1	0	1	1	0	4	0	0	0	0	0	0	4	0	0	0	0	0	0	0	0	0	0	0	0	0	0	group3_leptomeningeal_metastasis	0	0	0	0	0	0
1457.2	0.415846	-	-0.09375	0.03125	0.125	1	32	1	32	group1_control	0	0	0	0	0	0	0	0	1	0	0	0	0	0	0	0	0	0	0	0	0	0	0	0	0	0	0	0	0	0	0	0	group3_leptomeningeal_metastasis	0	0	0	0	0	0
1493.81	0.419853	-	-0.1375	0.5625	0.7	18	32	18	32	group1_control	1	2	2	1	0	0	0	0	0	0	0	1	0	0	0	0	1	0	1	1	1	2	0	0	0	0	0	2	1	0	1	1	group3_leptomeningeal_metastasis	0	2	1	1	3	1
919.379	0.420454	-	-0.1625	0.1875	0.35	6	32	6	32	group1_control	0	0	0	0	1	0	0	0	0	0	0	0	0	0	0	0	0	0	0	0	0	0	0	1	1	0	0	1	1	0	0	1	group3_leptomeningeal_metastasis	0	1	1	0	0	0
1379.91	0.422863	-	-0.05	0.375	0.425	12	32	12	32	group1_control	0	0	2	0	0	1	1	0	1	1	1	0	0	0	0	0	0	4	0	0	0	1	0	0	0	0	0	0	0	0	0	0	group3_leptomeningeal_metastasis	0	0	0	0	0	0
2206.31	0.424026	-	-0.06875	0.03125	0.1	1	32	1	32	group1_control	1	0	0	0	0	0	0	0	0	0	0	0	0	0	0	0	0	0	0	0	0	0	0	0	0	0	0	0	0	0	0	0	group3_leptomeningeal_metastasis	0	0	0	0	0	0
2024.04	0.424026	-	-0.06875	0.03125	0.1	1	32	1	32	group1_control	0	1	0	0	0	0	0	0	0	0	0	0	0	0	0	0	0	0	0	0	0	0	0	0	0	0	0	0	0	0	0	0	group3_leptomeningeal_metastasis	0	0	0	0	0	0
1082.73	0.425517	-	-0.06875	0.15625	0.225	5	32	5	32	group1_control	0	0	0	0	0	0	1	0	0	0	0	0	0	0	0	0	0	0	0	2	0	0	0	0	0	0	1	0	0	0	0	1	group3_leptomeningeal_metastasis	1	0	0	0	0	0
1466.88	0.428888	-	-0.325	1.875	2.2	60	32	60	32	group1_control	4	4	3	1	0	2	1	1	3	4	4	2	0	0	0	0	2	4	2	2	4	4	1	2	0	0	0	4	1	0	4	1	group3_leptomeningeal_metastasis	2	4	4	1	3	4
1129.7	0.430163	-	-0.2625	3.0625	3.325	98	32	98	32	group1_control	4	3	2	3	4	2	3	3	1	0	0	4	4	2	4	3	4	0	3	4	4	4	4	4	4	3	4	4	3	4	3	4	group3_leptomeningeal_metastasis	3	4	4	3	4	4
1871.11	0.432207	-	-0.04375	0.03125	0.075	1	32	1	32	group1_control	0	0	0	0	0	0	0	1	0	0	0	0	0	0	0	0	0	0	0	0	0	0	0	0	0	0	0	0	0	0	0	0	group3_leptomeningeal_metastasis	0	0	0	0	0	0
1611.31	0.432207	-	-0.04375	0.03125	0.075	1	32	1	32	group1_control	0	1	0	0	0	0	0	0	0	0	0	0	0	0	0	0	0	0	0	0	0	0	0	0	0	0	0	0	0	0	0	0	group3_leptomeningeal_metastasis	0	0	0	0	0	0
1975.77	0.432207	-	-0.04375	0.03125	0.075	1	32	1	32	group1_control	0	0	1	0	0	0	0	0	0	0	0	0	0	0	0	0	0	0	0	0	0	0	0	0	0	0	0	0	0	0	0	0	group3_leptomeningeal_metastasis	0	1	0	0	0	0
2594.71	0.432207	-	-0.04375	0.03125	0.075	1	32	1	32	group1_control	0	0	0	0	0	0	0	0	0	0	0	0	0	0	0	0	0	1	0	0	0	0	0	0	0	0	0	0	0	0	0	0	group3_leptomeningeal_metastasis	0	0	0	0	0	1
1952.92	0.432207	-	-0.04375	0.03125	0.075	1	32	1	32	group1_control	0	0	0	0	0	0	0	0	0	0	0	0	1	0	0	0	0	0	0	0	0	0	0	0	0	0	0	0	0	0	0	0	group3_leptomeningeal_metastasis	0	0	0	0	0	0
2185.2	0.432207	-	-0.04375	0.03125	0.075	1	32	1	32	group1_control	0	0	0	0	0	0	0	0	0	0	0	0	0	0	0	0	0	1	0	0	0	0	0	0	0	0	0	0	0	0	0	0	group3_leptomeningeal_metastasis	0	0	0	0	0	0
1057.15	0.432207	-	-0.04375	0.03125	0.075	1	32	1	32	group1_control	0	1	0	0	0	0	0	0	0	0	0	0	0	0	0	0	0	0	0	0	0	0	0	0	0	0	0	0	0	0	0	0	group3_leptomeningeal_metastasis	1	0	0	0	0	0
1748.85	0.432207	-	-0.04375	0.03125	0.075	1	32	1	32	group1_control	0	0	0	0	0	0	0	0	0	0	0	0	0	0	0	0	0	0	0	0	0	0	0	0	0	0	0	0	1	0	0	0	group3_leptomeningeal_metastasis	0	0	0	0	0	0
1781.41	0.432207	-	-0.04375	0.03125	0.075	1	32	1	32	group1_control	0	0	0	0	0	0	0	0	0	0	0	0	0	0	0	0	0	0	0	0	0	0	0	0	0	0	1	0	0	0	0	0	group3_leptomeningeal_metastasis	0	0	0	0	0	0
1616.43	0.432207	-	-0.04375	0.03125	0.075	1	32	1	32	group1_control	0	0	0	0	0	0	1	0	0	0	0	0	0	0	0	0	0	0	0	0	0	0	0	0	0	0	0	0	0	0	0	0	group3_leptomeningeal_metastasis	0	0	0	0	0	0
1039.21	0.432207	-	-0.04375	0.03125	0.075	1	32	1	32	group1_control	0	0	0	1	0	0	0	0	0	0	0	0	0	0	0	0	0	0	0	0	0	0	0	0	0	0	0	0	0	0	0	0	group3_leptomeningeal_metastasis	1	0	0	0	0	0
1073.08	0.432207	-	-0.04375	0.03125	0.075	1	32	1	32	group1_control	0	1	0	0	0	0	0	0	0	0	0	0	0	0	0	0	0	0	0	0	0	0	0	0	0	0	0	0	0	0	0	0	group3_leptomeningeal_metastasis	1	0	0	0	0	0
1725.84	0.432207	-	-0.04375	0.03125	0.075	1	32	1	32	group1_control	0	0	0	0	0	0	0	0	0	0	0	0	0	0	0	0	0	0	0	0	1	0	0	0	0	0	0	0	0	0	0	0	group3_leptomeningeal_metastasis	0	1	0	0	0	0
1336.7	0.432208	-	-0.2625	2.4375	2.7	78	32	78	32	group1_control	4	3	2	2	1	1	3	2	1	0	0	4	0	2	0	3	4	0	4	3	4	4	4	4	0	2	4	4	3	3	4	3	group3_leptomeningeal_metastasis	1	4	4	3	4	4
1432.78	0.433379	-	-0.1125	3.3125	3.425	106	32	106	32	group1_control	4	3	3	2	4	3	4	3	2	2	0	4	3	2	2	3	4	4	4	4	4	4	4	4	4	4	4	4	2	4	4	4	group3_leptomeningeal_metastasis	1	4	4	4	4	4
1207.64	0.445673	-	-0.04375	0.15625	0.2	5	32	5	32	group1_control	2	0	0	0	0	0	0	0	0	0	0	0	0	0	0	0	0	0	0	1	1	0	0	0	0	0	0	0	0	0	1	0	group3_leptomeningeal_metastasis	0	1	0	0	0	0
1816.78	0.445673	-	-0.04375	0.15625	0.2	5	32	5	32	group1_control	0	0	0	2	0	0	0	1	0	0	0	0	0	1	0	0	0	0	0	0	0	0	0	0	0	1	0	0	0	0	0	0	group3_leptomeningeal_metastasis	1	0	0	0	0	0
1093.6	0.446083	-	-0.1875	0.3125	0.5	10	32	10	32	group1_control	1	1	0	0	0	0	0	0	0	0	0	1	0	0	0	1	0	0	0	0	0	1	0	1	0	0	0	1	0	0	2	1	group3_leptomeningeal_metastasis	0	0	1	0	0	0
1446.79	0.44773	-	-0.09375	0.15625	0.25	5	32	5	32	group1_control	1	0	1	0	0	0	0	0	0	0	0	0	0	0	0	0	0	1	0	0	1	0	0	0	0	0	0	0	0	1	0	0	group3_leptomeningeal_metastasis	0	2	0	0	0	0
1345.77	0.44915	-	-0.1	3.125	3.225	100	32	100	32	group1_control	3	4	4	4	0	4	4	4	4	3	3	4	4	4	4	3	4	4	3	2	4	4	2	3	4	3	0	3	3	1	3	1	group3_leptomeningeal_metastasis	2	4	1	2	1	4
1332.73	0.449257	-	-0.13125	0.21875	0.35	7	32	7	32	group1_control	0	3	1	1	0	0	0	0	0	0	0	0	0	0	0	0	0	0	1	0	0	0	0	0	0	0	0	0	0	0	1	0	group3_leptomeningeal_metastasis	1	0	0	0	0	0
1826.92	0.450923	-	-0.0625	0.3125	0.375	10	32	10	32	group1_control	0	0	2	0	0	0	2	1	1	1	0	0	0	1	0	1	0	0	0	0	0	0	0	0	0	1	0	0	0	0	0	0	group3_leptomeningeal_metastasis	0	0	0	1	1	0
1657.74	0.452591	-	-0.26875	2.65625	2.925	85	32	85	32	group1_control	2	4	4	4	2	4	4	4	2	4	4	2	4	3	4	1	3	3	1	0	3	0	0	2	3	3	3	2	2	4	1	3	group3_leptomeningeal_metastasis	2	4	2	3	0	4
1221.6	0.456126	-	-0.19375	3.03125	3.225	97	32	97	32	group1_control	1	4	3	3	3	4	3	4	4	4	4	3	4	4	4	4	4	4	3	1	1	2	2	2	3	3	3	2	2	4	3	2	group3_leptomeningeal_metastasis	2	3	4	2	3	2
2563.94	0.457703	-	-0.04375	0.40625	0.45	13	32	13	32	group1_control	0	1	0	1	0	0	0	0	0	0	0	0	0	0	1	0	0	0	0	0	0	0	0	0	1	3	1	2	0	3	0	0	group3_leptomeningeal_metastasis	1	0	1	2	1	0
1209.23	0.457874	-	-0.0125	0.0625	0.075	2	32	2	32	group1_control	0	0	0	0	0	0	0	0	2	0	0	0	0	0	0	0	0	0	0	0	0	0	0	0	0	0	0	0	0	0	0	0	group3_leptomeningeal_metastasis	0	0	0	0	0	0
1452.32	0.458746	-	-0.25	2.125	2.375	68	32	68	32	group1_control	4	4	3	1	0	2	2	1	4	4	3	1	1	0	0	1	0	4	3	3	4	4	1	3	0	1	3	4	1	2	3	1	group3_leptomeningeal_metastasis	2	4	3	2	4	4
1296.66	0.459334	-	-0.20625	1.21875	1.425	39	32	39	32	group1_control	2	2	0	0	1	1	0	0	1	2	0	3	0	0	1	0	1	0	3	2	4	2	2	1	1	0	0	1	1	3	3	2	group3_leptomeningeal_metastasis	2	3	2	1	1	3
1411.73	0.464476	-	-0.1	0.25	0.35	8	32	8	32	group1_control	0	0	1	1	0	0	0	0	0	0	0	1	0	0	0	0	0	0	0	0	0	0	0	0	0	0	1	0	2	1	1	0	group3_leptomeningeal_metastasis	0	0	1	0	1	1
949.979	0.46461	-	-0.08125	0.09375	0.175	3	32	3	32	group1_control	1	0	0	0	0	0	0	0	0	0	0	0	0	0	0	0	0	1	0	0	0	0	0	0	0	0	0	0	1	0	0	0	group3_leptomeningeal_metastasis	0	2	0	0	0	0
1870.72	0.46461	-	-0.08125	0.09375	0.175	3	32	3	32	group1_control	0	1	1	0	0	0	1	0	0	0	0	0	0	0	0	0	0	0	0	0	0	0	0	0	0	0	0	0	0	0	0	0	group3_leptomeningeal_metastasis	0	0	1	0	0	0
1101.58	0.466636	-	-0.0875	0.3125	0.4	10	32	10	32	group1_control	1	0	0	0	1	0	0	0	0	0	0	3	0	0	0	0	1	2	0	0	0	0	1	1	0	0	0	0	0	0	0	0	group3_leptomeningeal_metastasis	0	0	1	0	0	0
1267.73	0.470126	-	-0.1875	1.6875	1.875	54	32	54	32	group1_control	4	1	1	1	0	1	3	2	2	1	0	2	4	0	1	0	3	0	4	1	3	4	3	1	0	1	2	1	1	1	4	2	group3_leptomeningeal_metastasis	1	4	2	1	3	4
1143.59	0.472104	-	-0.06875	0.15625	0.225	5	32	5	32	group1_control	0	0	0	0	0	0	0	0	0	0	0	1	0	0	1	0	1	0	0	0	1	0	0	0	0	0	1	0	0	0	0	0	group3_leptomeningeal_metastasis	0	0	0	0	0	1
1037.57	0.476366	-	-0.15625	0.71875	0.875	23	32	23	32	group1_control	0	0	0	2	0	1	3	0	0	0	1	1	0	2	2	2	1	0	0	0	0	0	0	0	0	0	1	2	0	1	2	2	group3_leptomeningeal_metastasis	1	1	0	0	0	0
1328.73	0.476643	-	-0.1875	0.4375	0.625	14	32	14	32	group1_control	3	0	0	0	1	0	0	0	0	0	0	0	0	0	0	0	1	0	1	0	1	1	2	1	0	0	0	0	0	0	2	1	group3_leptomeningeal_metastasis	0	3	2	0	0	1
2555.18	0.477434	-	-0.0875	0.1875	0.275	6	32	6	32	group1_control	0	0	0	0	0	0	0	0	0	0	0	0	0	0	0	0	0	0	0	0	4	0	0	0	0	0	0	1	0	1	0	0	group3_leptomeningeal_metastasis	0	0	0	0	1	0
1803.9	0.479109	-	-0.375	1	1.375	32	32	32	32	group1_control	0	3	4	1	1	1	1	1	4	1	0	0	0	0	1	3	1	2	0	0	1	0	0	0	1	2	1	1	1	1	0	0	group3_leptomeningeal_metastasis	2	0	0	0	0	0
1804.86	0.480959	-	-0.31875	0.78125	1.1	25	32	25	32	group1_control	0	2	1	2	1	0	0	1	1	0	0	1	0	1	1	2	2	0	0	0	1	0	0	1	1	2	1	1	1	0	1	1	group3_leptomeningeal_metastasis	0	0	1	1	1	0
802.313	0.482524	-	-0.05625	0.09375	0.15	3	32	3	32	group1_control	1	0	0	0	0	0	0	0	0	0	0	1	0	0	0	0	0	0	0	0	0	0	0	0	0	0	0	0	1	0	0	0	group3_leptomeningeal_metastasis	0	1	0	1	1	0
1060.84	0.482524	-	-0.05625	0.09375	0.15	3	32	3	32	group1_control	0	1	0	0	0	0	1	0	0	0	0	0	0	0	0	0	0	0	0	0	0	0	0	0	0	0	0	0	1	0	0	0	group3_leptomeningeal_metastasis	1	0	0	0	0	0
2086.03	0.482524	-	-0.05625	0.09375	0.15	3	32	3	32	group1_control	0	0	1	0	0	0	0	0	0	0	0	0	0	0	0	0	0	0	0	0	0	0	0	0	0	0	0	1	0	1	0	0	group3_leptomeningeal_metastasis	0	0	0	0	0	0
1269.7	0.482715	-	-0.10625	0.59375	0.7	19	32	19	32	group1_control	2	0	0	0	0	0	0	0	1	0	1	0	4	0	0	0	3	0	0	0	3	1	0	1	0	1	0	0	0	0	1	1	group3_leptomeningeal_metastasis	0	1	0	0	0	1
1392.89	0.484367	-	-0.05625	0.84375	0.9	27	32	27	32	group1_control	1	3	2	2	0	2	1	1	3	4	4	0	0	0	0	0	0	4	0	0	0	0	0	0	0	0	0	0	0	0	0	0	group3_leptomeningeal_metastasis	2	0	0	0	0	0
1316.73	0.484797	-	-0.1625	0.4375	0.6	14	32	14	32	group1_control	2	0	0	0	0	0	1	0	0	1	0	1	0	0	0	0	2	0	0	0	2	2	0	0	0	0	1	0	1	0	1	0	group3_leptomeningeal_metastasis	0	1	0	0	0	2
1902.03	0.485398	-	-0.1125	3.4375	3.55	110	32	110	32	group1_control	4	3	4	4	2	4	4	4	4	4	4	1	4	4	4	4	4	2	4	2	4	4	4	2	3	3	3	3	4	4	4	2	group3_leptomeningeal_metastasis	2	3	4	4	4	4
1184.61	0.491525	-	-0.175	0.25	0.425	8	32	8	32	group1_control	0	0	0	1	1	0	0	0	0	0	0	0	0	0	0	0	0	1	0	1	0	1	0	0	0	0	1	1	0	0	1	0	group3_leptomeningeal_metastasis	0	0	0	0	0	0
1309.71	0.493557	-	-0.025	0.75	0.775	24	32	24	32	group1_control	4	0	0	0	2	0	0	0	0	0	0	2	0	0	0	0	2	0	2	1	3	2	2	0	0	1	0	1	1	0	1	0	group3_leptomeningeal_metastasis	0	2	0	0	1	1
1927.99	0.495619	-	-0.075	0.125	0.2	4	32	4	32	group1_control	2	0	0	0	0	0	1	0	0	0	0	0	0	0	0	0	0	0	0	0	0	0	0	0	0	0	0	1	0	0	0	0	group3_leptomeningeal_metastasis	0	0	0	0	0	0
1239.87	0.508527	-	-0.09375	0.15625	0.25	5	32	5	32	group1_control	0	0	0	0	0	0	0	0	0	0	0	0	0	0	0	0	1	2	0	0	0	0	0	2	0	0	0	0	0	0	0	0	group3_leptomeningeal_metastasis	2	1	0	0	0	0
1780.78	0.509713	-	-0.125	0.25	0.375	8	32	8	32	group1_control	0	1	1	0	2	0	0	0	0	0	0	0	0	0	0	0	1	0	0	0	0	0	0	0	1	0	0	1	0	0	1	0	group3_leptomeningeal_metastasis	0	0	0	0	0	0
1871.99	0.512335	-	-0.2375	0.3125	0.55	10	32	10	32	group1_control	1	1	1	0	0	0	1	0	1	0	0	0	0	0	0	0	0	0	1	0	1	0	1	1	0	0	1	0	0	0	0	0	group3_leptomeningeal_metastasis	2	0	0	0	0	0
1220.65	0.516335	-	-0.075	3	3.075	96	32	96	32	group1_control	3	3	3	4	2	3	4	3	1	1	3	4	4	4	4	4	3	2	4	2	2	2	3	1	3	3	3	3	3	4	4	4	group3_leptomeningeal_metastasis	1	4	4	3	3	2
1453.2	0.516956	-	-0.175	3	3.175	96	32	96	32	group1_control	4	4	4	2	1	3	3	3	2	2	0	4	0	2	0	4	4	2	4	4	4	4	4	4	2	3	3	4	4	4	4	4	group3_leptomeningeal_metastasis	4	4	4	4	4	4
1705.83	0.519442	-	-0.125	0.125	0.25	4	32	4	32	group1_control	0	0	0	1	0	0	0	1	0	0	0	0	0	1	0	1	0	0	0	0	0	0	0	0	0	0	0	0	0	0	0	0	group3_leptomeningeal_metastasis	0	0	0	0	0	0
1068.58	0.519787	-	-0.0375	0.1875	0.225	6	32	6	32	group1_control	0	0	0	0	2	0	0	0	0	0	0	0	0	0	0	0	0	1	0	0	0	0	0	1	0	0	1	0	0	1	0	0	group3_leptomeningeal_metastasis	0	0	0	0	0	0
1946	0.520654	-	-0.025	0.125	0.15	4	32	4	32	group1_control	0	0	0	0	0	0	1	0	1	0	0	0	0	0	0	0	0	0	0	0	0	0	0	0	0	2	0	0	0	0	0	0	group3_leptomeningeal_metastasis	0	0	0	0	0	0
1594.82	0.525376	-	-0.15625	0.59375	0.75	19	32	19	32	group1_control	0	3	3	1	0	0	1	0	1	0	0	0	0	0	0	1	0	3	0	0	1	1	0	0	0	0	1	1	1	1	0	0	group3_leptomeningeal_metastasis	1	2	1	0	2	1
1181.66	0.532447	-	-0.025	0.375	0.4	12	32	12	32	group1_control	0	0	0	0	0	0	1	0	0	0	0	1	0	1	0	0	3	0	0	0	1	0	0	0	2	0	0	0	0	0	3	0	group3_leptomeningeal_metastasis	0	0	1	0	0	1
1319.56	0.533826	-	-0.06875	0.40625	0.475	13	32	13	32	group1_control	0	0	0	1	0	0	0	0	0	0	1	1	0	0	0	1	2	0	0	1	0	0	0	0	1	0	0	0	0	1	2	2	group3_leptomeningeal_metastasis	0	1	0	0	0	0
1298.75	0.538497	-	-0.21875	1.65625	1.875	53	32	53	32	group1_control	3	4	2	0	1	1	2	0	1	0	3	3	2	0	1	0	3	3	2	0	1	3	1	2	2	3	2	1	1	2	3	1	group3_leptomeningeal_metastasis	1	4	1	2	2	4
1095.53	0.53896	-	-0.00625	0.34375	0.35	11	32	11	32	group1_control	1	1	0	0	0	0	1	0	1	0	1	1	1	0	0	0	1	1	0	0	0	0	0	1	0	0	0	0	0	0	1	0	group3_leptomeningeal_metastasis	0	0	1	0	0	0
964.513	0.540219	-	-0.2	0.625	0.825	20	32	20	32	group1_control	0	3	1	2	0	0	1	0	1	0	1	0	0	0	2	0	1	0	0	1	0	0	1	0	2	0	0	1	1	0	2	0	group3_leptomeningeal_metastasis	0	0	0	1	2	0
2071.04	0.542871	-	-0.075	0.125	0.2	4	32	4	32	group1_control	0	0	1	0	0	0	0	0	0	0	1	0	0	0	0	0	0	0	0	0	0	0	0	0	0	0	0	1	1	0	0	0	group3_leptomeningeal_metastasis	0	0	0	0	0	0
1839.39	0.542871	-	-0.075	0.125	0.2	4	32	4	32	group1_control	0	0	0	1	0	0	0	0	0	1	0	0	0	0	0	0	0	0	0	0	1	0	0	0	0	0	1	0	0	0	0	0	group3_leptomeningeal_metastasis	1	0	0	0	0	0
1405.06	0.542871	-	-0.1	0.125	0.225	4	32	4	32	group1_control	0	0	0	0	0	0	0	1	0	1	1	0	0	0	0	0	0	1	0	0	0	0	0	0	0	0	0	0	0	0	0	0	group3_leptomeningeal_metastasis	1	0	0	0	0	0
2553.07	0.542871	-	-0.125	0.125	0.25	4	32	4	32	group1_control	0	0	0	0	0	0	0	0	0	0	0	0	0	0	0	0	0	0	0	0	1	0	1	0	0	0	0	1	0	1	0	0	group3_leptomeningeal_metastasis	0	0	0	0	1	1
1141.21	0.546463	-	-0.1375	0.0625	0.2	2	32	2	32	group1_control	0	0	0	0	0	0	0	0	0	0	1	0	0	0	0	0	0	1	0	0	0	0	0	0	0	0	0	0	0	0	0	0	group3_leptomeningeal_metastasis	0	0	0	0	0	0
1611.87	0.549407	-	-0.1625	0.3125	0.475	10	32	10	32	group1_control	1	1	1	0	0	0	0	0	2	1	1	0	0	0	0	0	0	1	0	0	0	2	0	0	0	0	0	0	0	0	0	0	group3_leptomeningeal_metastasis	1	0	0	0	0	3
872.457	0.549646	-	-0.14375	1.28125	1.425	41	32	41	32	group1_control	3	1	0	2	1	3	1	1	0	1	0	1	0	0	1	0	3	1	4	3	0	4	4	1	0	0	0	2	2	0	2	0	group3_leptomeningeal_metastasis	1	3	0	2	3	4
1429.7	0.555633	-	-0.09375	0.15625	0.25	5	32	5	32	group1_control	0	2	0	1	0	0	0	0	0	0	0	0	0	0	0	0	0	0	0	0	1	0	0	1	0	0	0	0	0	0	0	0	group3_leptomeningeal_metastasis	1	0	0	0	0	0
1364.69	0.561438	-	-0.18125	0.96875	1.15	31	32	31	32	group1_control	1	2	0	1	0	3	0	0	0	0	2	2	1	4	1	0	1	2	2	1	0	0	0	0	0	0	2	0	0	2	2	2	group3_leptomeningeal_metastasis	2	4	0	1	0	3
2027.11	0.56217	-	-0.0625	0.0625	0.125	2	32	2	32	group1_control	1	1	0	0	0	0	0	0	0	0	0	0	0	0	0	0	0	0	0	0	0	0	0	0	0	0	0	0	0	0	0	0	group3_leptomeningeal_metastasis	0	0	0	0	0	0
1863.28	0.56217	-	-0.0625	0.0625	0.125	2	32	2	32	group1_control	0	0	0	0	0	0	0	1	0	0	0	0	0	0	0	0	0	0	0	0	0	0	0	0	0	0	1	0	0	0	0	0	group3_leptomeningeal_metastasis	0	0	0	0	0	0
2042.03	0.56217	-	-0.0625	0.0625	0.125	2	32	2	32	group1_control	0	0	0	0	0	0	1	0	1	0	0	0	0	0	0	0	0	0	0	0	0	0	0	0	0	0	0	0	0	0	0	0	group3_leptomeningeal_metastasis	0	0	0	0	0	0
1717.93	0.56217	-	-0.0625	0.0625	0.125	2	32	2	32	group1_control	0	0	1	0	0	0	1	0	0	0	0	0	0	0	0	0	0	0	0	0	0	0	0	0	0	0	0	0	0	0	0	0	group3_leptomeningeal_metastasis	0	0	0	0	0	0
1290.18	0.56217	-	-0.0625	0.0625	0.125	2	32	2	32	group1_control	0	0	0	0	0	0	0	0	0	0	1	0	0	0	0	0	0	1	0	0	0	0	0	0	0	0	0	0	0	0	0	0	group3_leptomeningeal_metastasis	0	0	0	0	0	0
1831.92	0.56217	-	-0.0625	0.0625	0.125	2	32	2	32	group1_control	0	0	1	0	0	1	0	0	0	0	0	0	0	0	0	0	0	0	0	0	0	0	0	0	0	0	0	0	0	0	0	0	group3_leptomeningeal_metastasis	0	0	0	0	0	0
1322.91	0.566661	-	-0.09375	0.40625	0.5	13	32	13	32	group1_control	0	3	1	1	0	1	0	0	2	0	1	1	0	0	0	0	0	2	0	0	0	1	0	0	0	0	0	0	0	0	0	0	group3_leptomeningeal_metastasis	1	1	0	0	0	0
1419.71	0.56678	-	-0.05	0.125	0.175	4	32	4	32	group1_control	1	0	0	0	0	0	0	0	0	0	0	0	0	0	0	1	0	1	0	0	0	0	0	0	0	0	0	0	0	0	1	0	group3_leptomeningeal_metastasis	0	1	0	0	0	1
1141.62	0.56949	-	-0.05625	0.34375	0.4	11	32	11	32	group1_control	0	0	0	0	1	0	2	0	0	0	0	1	0	0	1	0	2	0	0	0	0	0	0	0	0	0	1	0	0	0	2	1	group3_leptomeningeal_metastasis	0	1	0	0	0	1
903.465	0.569647	-	-0.0375	0.4375	0.475	14	32	14	32	group1_control	0	0	0	3	0	0	0	0	0	0	2	0	0	4	1	0	1	0	1	0	0	1	0	0	0	0	1	0	0	0	0	0	group3_leptomeningeal_metastasis	0	0	0	0	1	0
1792.53	0.570071	-	-0.01875	0.40625	0.425	13	32	13	32	group1_control	0	1	1	1	0	1	1	3	0	0	0	0	0	0	0	0	0	0	0	0	0	0	0	2	0	0	3	0	0	0	0	0	group3_leptomeningeal_metastasis	0	1	0	0	0	0
1914.83	0.570845	-	-0.15625	3.21875	3.375	103	32	103	32	group1_control	3	4	4	4	3	4	4	4	4	4	4	3	4	3	4	4	2	3	1	0	3	1	3	4	4	3	3	2	3	4	4	3	group3_leptomeningeal_metastasis	2	4	2	3	2	4
1158.6	0.576897	-	-0.0625	0.3125	0.375	10	32	10	32	group1_control	0	0	0	0	0	0	1	0	0	1	0	1	0	0	0	0	0	1	0	0	2	0	0	0	0	1	1	0	0	0	1	1	group3_leptomeningeal_metastasis	0	2	1	0	0	0
2034.85	0.578036	-	-0.0375	0.0625	0.1	2	32	2	32	group1_control	0	1	0	0	0	0	0	0	0	0	0	0	0	0	0	0	0	0	0	0	0	0	0	0	1	0	0	0	0	0	0	0	group3_leptomeningeal_metastasis	0	0	0	0	0	0
2087.1	0.578036	-	-0.0375	0.0625	0.1	2	32	2	32	group1_control	0	0	1	0	0	0	0	0	0	0	0	0	0	1	0	0	0	0	0	0	0	0	0	0	0	0	0	0	0	0	0	0	group3_leptomeningeal_metastasis	0	0	1	0	0	0
2483.26	0.578709	-	-0.03125	0.34375	0.375	11	32	11	32	group1_control	1	0	0	0	0	1	0	0	0	0	0	0	0	0	0	0	1	0	4	0	0	3	0	0	0	0	0	0	1	0	0	0	group3_leptomeningeal_metastasis	0	1	0	1	1	4
1208.61	0.57994	-	-0.06875	0.15625	0.225	5	32	5	32	group1_control	0	0	0	0	0	0	0	0	0	0	0	0	0	0	0	0	2	1	0	0	0	0	0	0	0	0	0	0	0	0	1	1	group3_leptomeningeal_metastasis	0	1	0	0	0	0
1412.74	0.581402	-	-0.09375	0.15625	0.25	5	32	5	32	group1_control	0	0	0	0	0	1	0	0	1	0	0	0	0	0	0	1	0	0	0	0	0	0	0	0	0	0	1	1	0	0	0	0	group3_leptomeningeal_metastasis	1	2	0	0	1	0
1892.82	0.582174	-	-0.09375	0.40625	0.5	13	32	13	32	group1_control	0	1	0	0	0	0	1	0	1	0	0	0	0	0	1	0	0	1	0	0	1	0	0	0	0	2	0	1	1	2	0	1	group3_leptomeningeal_metastasis	1	0	0	0	2	0
1225.2	0.586159	-	-0.04375	0.15625	0.2	5	32	5	32	group1_control	0	0	0	0	0	0	0	0	0	0	0	0	0	0	0	0	0	1	0	0	2	1	0	0	1	0	0	0	0	0	0	0	group3_leptomeningeal_metastasis	0	0	0	0	0	0
1175.68	0.586159	-	-0.04375	0.15625	0.2	5	32	5	32	group1_control	0	0	0	1	0	0	0	0	0	0	0	1	0	0	0	0	0	0	0	0	0	0	0	2	1	0	0	0	0	0	0	0	group3_leptomeningeal_metastasis	0	0	0	0	0	0
1819.39	0.586159	-	-0.04375	0.15625	0.2	5	32	5	32	group1_control	0	0	0	1	0	1	2	0	1	0	0	0	0	0	0	0	0	0	0	0	0	0	0	0	0	0	0	0	0	0	0	0	group3_leptomeningeal_metastasis	0	0	0	0	0	0
1600.73	0.587128	-	-0.15	2.375	2.525	76	32	76	32	group1_control	2	3	3	4	1	4	4	4	1	4	2	2	2	2	3	2	2	3	1	0	4	2	0	1	3	3	3	2	2	4	1	2	group3_leptomeningeal_metastasis	2	3	2	3	4	4
1224.61	0.587167	-	-0.00625	0.34375	0.35	11	32	11	32	group1_control	1	0	0	0	0	0	0	0	0	0	0	1	0	0	0	0	0	1	0	0	2	0	0	1	0	0	0	0	1	0	1	3	group3_leptomeningeal_metastasis	2	1	1	0	0	1
1454.19	0.588032	-	-0.1375	2.5625	2.7	82	32	82	32	group1_control	4	3	4	1	0	1	3	2	3	1	0	3	1	1	0	2	4	0	4	4	4	4	3	4	1	3	4	4	3	4	4	3	group3_leptomeningeal_metastasis	2	4	4	2	4	4
1182.57	0.592044	-	-0.15625	0.96875	1.125	31	32	31	32	group1_control	1	0	0	0	2	1	1	2	2	1	1	2	0	0	1	1	1	3	0	0	0	1	1	1	2	0	1	1	0	1	1	3	group3_leptomeningeal_metastasis	1	0	1	1	1	0
869.438	0.593601	-	-0.0875	1.5625	1.65	50	32	50	32	group1_control	4	0	0	1	0	4	0	0	0	0	1	2	0	0	0	0	3	3	4	4	0	4	4	4	0	1	0	2	4	1	4	0	group3_leptomeningeal_metastasis	0	4	4	1	3	4
1125.57	0.593727	-	-0.1125	0.1875	0.3	6	32	6	32	group1_control	0	0	0	0	0	0	0	0	0	0	0	0	0	0	0	1	0	2	0	0	0	1	0	0	0	0	0	0	0	0	1	1	group3_leptomeningeal_metastasis	0	0	0	0	0	0
1895.3	0.594631	-	-0.03125	0.09375	0.125	3	32	3	32	group1_control	2	0	0	0	0	0	1	0	0	0	0	0	0	0	0	0	0	0	0	0	0	0	0	0	0	0	0	0	0	0	0	0	group3_leptomeningeal_metastasis	0	0	0	0	0	0
1968.98	0.594631	-	-0.03125	0.09375	0.125	3	32	3	32	group1_control	2	0	0	0	0	0	0	0	0	0	0	0	0	1	0	0	0	0	0	0	0	0	0	0	0	0	0	0	0	0	0	0	group3_leptomeningeal_metastasis	0	0	0	0	0	0
2049.13	0.595043	-	-0.1875	1.4375	1.625	46	32	46	32	group1_control	0	4	3	2	0	1	3	1	1	2	2	0	4	2	4	3	0	0	0	0	0	0	0	0	0	3	2	2	3	4	0	0	group3_leptomeningeal_metastasis	0	0	2	3	2	0
1162.64	0.602679	-	-0.025	0.375	0.4	12	32	12	32	group1_control	0	0	0	0	1	0	1	0	0	0	0	0	1	0	0	0	2	0	0	0	3	1	0	0	0	1	0	1	0	0	0	1	group3_leptomeningeal_metastasis	0	0	1	0	0	1
1884.91	0.606664	-	-0.0375	0.5625	0.6	18	32	18	32	group1_control	0	2	2	1	0	0	2	1	0	2	0	0	0	0	0	1	1	2	0	0	1	0	0	0	0	1	0	0	0	2	0	0	group3_leptomeningeal_metastasis	0	1	0	0	0	0
2054.07	0.606899	-	-0.1	0.75	0.85	24	32	24	32	group1_control	0	4	4	1	0	1	3	2	4	4	0	0	0	0	0	0	0	0	0	0	0	0	0	0	0	0	1	0	0	0	0	0	group3_leptomeningeal_metastasis	2	0	0	0	0	0
1279.75	0.609775	-	-0.05625	0.96875	1.025	31	32	31	32	group1_control	0	2	1	0	1	1	0	0	1	0	3	1	1	0	1	1	3	4	0	1	1	4	0	1	1	0	0	2	0	0	1	0	group3_leptomeningeal_metastasis	2	1	0	2	0	0
1669.82	0.610384	-	-0.06875	0.15625	0.225	5	32	5	32	group1_control	0	0	0	0	0	0	0	0	0	0	0	0	0	1	0	1	0	0	0	0	1	1	0	0	0	0	0	0	1	0	0	0	group3_leptomeningeal_metastasis	0	0	0	0	0	2
1765.87	0.610923	-	-0.1625	0.6875	0.85	22	32	22	32	group1_control	2	2	2	0	1	1	0	0	0	1	1	0	0	2	1	1	2	0	0	0	1	0	0	0	0	1	1	1	0	2	0	0	group3_leptomeningeal_metastasis	0	0	0	2	0	0
1862.69	0.611	-	-0.00625	0.09375	0.1	3	32	3	32	group1_control	0	2	0	0	0	0	0	0	0	0	0	0	0	0	0	0	0	1	0	0	0	0	0	0	0	0	0	0	0	0	0	0	group3_leptomeningeal_metastasis	0	0	0	0	0	0
1543.61	0.611	-	-0.00625	0.09375	0.1	3	32	3	32	group1_control	0	0	0	0	0	0	1	0	0	0	0	0	0	0	0	0	0	0	0	0	0	0	0	0	0	0	2	0	0	0	0	0	group3_leptomeningeal_metastasis	0	0	0	1	0	0
805.309	0.617682	-	-0.0875	0.6875	0.775	22	32	22	32	group1_control	1	0	0	1	0	1	1	1	2	0	1	2	0	0	2	3	2	0	0	0	0	1	2	0	0	0	1	0	1	0	0	0	group3_leptomeningeal_metastasis	1	0	0	1	1	0
1236.7	0.61839	-	-0.1	1	1.1	32	32	32	32	group1_control	2	0	0	1	2	0	0	0	1	0	0	4	1	0	2	2	2	0	1	1	1	0	0	1	0	0	2	0	0	1	4	4	group3_leptomeningeal_metastasis	1	2	0	1	0	3
1832.9	0.629075	-	-0.0625	0.1875	0.25	6	32	6	32	group1_control	0	1	1	0	0	1	0	0	2	0	0	0	0	0	0	0	0	0	0	0	1	0	0	0	0	0	0	0	0	0	0	0	group3_leptomeningeal_metastasis	1	1	0	0	0	0
1763.88	0.629921	-	-0.0375	0.4375	0.475	14	32	14	32	group1_control	0	2	2	0	0	2	0	1	2	0	3	0	0	1	0	0	0	0	0	0	0	1	0	0	0	0	0	0	0	0	0	0	group3_leptomeningeal_metastasis	1	0	0	0	0	0
1407.1	0.635123	-	-0.05625	0.21875	0.275	7	32	7	32	group1_control	1	0	0	0	0	1	1	1	0	3	0	0	0	0	0	0	0	0	0	0	0	0	0	0	0	0	0	0	0	0	0	0	group3_leptomeningeal_metastasis	1	0	0	0	0	0
1775.78	0.637864	-	-0.08125	0.84375	0.925	27	32	27	32	group1_control	2	0	1	2	0	1	2	3	2	0	0	0	0	1	0	1	1	0	1	0	3	0	0	1	0	1	2	1	1	1	0	0	group3_leptomeningeal_metastasis	0	0	0	0	0	1
962.527	0.638256	-	-0.01875	3.53125	3.55	113	32	113	32	group1_control	3	4	4	4	3	4	3	4	4	4	4	4	4	4	4	4	4	4	0	2	4	4	4	1	4	3	3	4	3	4	4	4	group3_leptomeningeal_metastasis	3	4	3	3	3	2
1107.71	0.639945	-	-0.08125	0.09375	0.175	3	32	3	32	group1_control	0	0	0	0	0	1	0	1	0	0	0	0	0	0	0	0	0	0	0	0	0	0	1	0	0	0	0	0	0	0	0	0	group3_leptomeningeal_metastasis	1	0	0	0	0	0
1447.88	0.639982	-	-0.04375	0.15625	0.2	5	32	5	32	group1_control	0	0	0	1	0	0	0	1	1	1	0	0	0	0	0	0	0	0	0	0	0	1	0	0	0	0	0	0	0	0	0	0	group3_leptomeningeal_metastasis	0	0	1	0	0	1
1280.72	0.64396	-	-0.0875	0.9375	1.025	30	32	30	32	group1_control	0	1	0	0	2	0	1	1	2	1	0	3	0	0	1	1	1	4	0	1	0	1	0	1	1	0	2	0	0	0	3	3	group3_leptomeningeal_metastasis	1	1	1	1	0	1
1140.51	0.645743	-	-0.13125	0.21875	0.35	7	32	7	32	group1_control	1	0	0	0	0	0	0	0	0	0	0	0	0	0	0	0	1	0	0	1	0	1	0	1	1	0	0	0	0	0	1	0	group3_leptomeningeal_metastasis	0	0	0	0	0	0
1424.84	0.646345	-	-0.15	1.375	1.525	44	32	44	32	group1_control	4	1	1	0	0	0	2	0	4	0	0	0	0	1	0	2	0	0	3	2	4	4	1	2	0	1	0	3	2	2	4	1	group3_leptomeningeal_metastasis	0	4	4	1	4	4
2069.06	0.646688	-	-0.08125	1.21875	1.3	39	32	39	32	group1_control	0	1	2	2	0	2	2	0	0	0	3	0	2	4	4	2	0	0	0	0	0	0	0	0	0	3	3	2	3	4	0	0	group3_leptomeningeal_metastasis	1	0	2	3	1	0
986.508	0.657828	-	-0.05	0.375	0.425	12	32	12	32	group1_control	1	1	0	0	1	0	0	0	0	0	1	1	0	0	0	0	1	1	0	1	0	0	1	1	0	0	0	0	0	0	2	0	group3_leptomeningeal_metastasis	0	1	0	0	1	0
935.481	0.662237	-	-0.05625	0.09375	0.15	3	32	3	32	group1_control	1	0	0	1	0	0	0	0	0	0	0	0	0	0	1	0	0	0	0	0	0	0	0	0	0	0	0	0	0	0	0	0	group3_leptomeningeal_metastasis	0	0	0	0	0	0
1305.68	0.662237	-	-0.08125	0.09375	0.175	3	32	3	32	group1_control	0	1	0	0	0	0	0	0	0	0	0	0	0	0	0	0	0	0	0	0	1	0	0	0	0	0	0	0	0	0	1	0	group3_leptomeningeal_metastasis	0	0	1	0	0	1
830.77	0.662237	-	-0.05625	0.09375	0.15	3	32	3	32	group1_control	0	0	1	0	0	0	0	1	0	0	0	0	0	0	0	0	0	0	0	0	0	1	0	0	0	0	0	0	0	0	0	0	group3_leptomeningeal_metastasis	1	0	0	0	0	0
1109.57	0.662237	-	-0.05625	0.09375	0.15	3	32	3	32	group1_control	0	0	0	0	1	0	0	0	0	0	0	0	0	0	0	0	1	0	0	0	0	0	0	0	0	0	0	0	0	0	1	0	group3_leptomeningeal_metastasis	0	0	0	0	0	0
1941.93	0.662237	-	-0.05625	0.09375	0.15	3	32	3	32	group1_control	0	0	1	0	0	1	0	0	0	0	1	0	0	0	0	0	0	0	0	0	0	0	0	0	0	0	0	0	0	0	0	0	group3_leptomeningeal_metastasis	0	0	0	0	0	0
1303.68	0.667029	-	-0.15625	0.59375	0.75	19	32	19	32	group1_control	1	0	0	1	1	1	0	1	1	0	0	1	1	0	1	0	3	1	1	0	1	1	0	0	1	1	0	0	0	0	1	0	group3_leptomeningeal_metastasis	0	2	0	1	1	1
1768.05	0.670092	-	-0.075	0.125	0.2	4	32	4	32	group1_control	2	0	0	0	0	0	1	0	0	0	0	0	0	0	0	0	0	0	0	0	0	1	0	0	0	0	0	0	0	0	0	0	group3_leptomeningeal_metastasis	0	0	0	0	0	0
1536.78	0.670697	-	-0.14375	0.65625	0.8	21	32	21	32	group1_control	0	1	1	0	0	2	2	1	0	2	1	0	2	1	1	2	0	1	0	0	0	0	0	0	1	1	0	1	1	0	0	0	group3_leptomeningeal_metastasis	0	0	0	1	1	0
1518.77	0.671143	-	-0.05	0.25	0.3	8	32	8	32	group1_control	1	3	1	0	0	1	0	0	0	0	0	0	0	0	0	0	0	1	0	0	0	0	0	0	0	0	0	1	0	0	0	0	group3_leptomeningeal_metastasis	0	0	0	0	0	0
813.349	0.677655	-	-0.05	0.125	0.175	4	32	4	32	group1_control	0	2	1	0	0	0	0	0	0	0	0	0	0	0	0	0	0	0	0	1	0	0	0	0	0	0	0	0	0	0	0	0	group3_leptomeningeal_metastasis	0	0	0	0	0	0
1899.98	0.677895	-	-0.14375	3.28125	3.425	105	32	105	32	group1_control	3	4	3	3	3	2	2	1	3	4	4	4	4	4	4	4	4	4	3	4	4	2	4	2	4	4	1	3	4	4	3	3	group3_leptomeningeal_metastasis	3	4	4	4	4	3
1617.79	0.680079	-	-0.06875	0.40625	0.475	13	32	13	32	group1_control	2	0	0	1	0	1	0	2	1	0	0	0	0	0	0	3	0	0	0	0	0	0	0	0	1	0	1	0	0	1	0	0	group3_leptomeningeal_metastasis	0	0	1	1	0	0
1194.63	0.684388	-	-0.03125	0.84375	0.875	27	32	27	32	group1_control	2	3	0	1	0	2	1	0	0	0	2	1	0	0	1	0	3	0	0	0	2	0	0	1	1	0	1	1	0	0	3	2	group3_leptomeningeal_metastasis	2	0	0	0	0	1
1516.66	0.684792	-	-0.03125	0.09375	0.125	3	32	3	32	group1_control	0	0	0	1	0	0	1	0	0	0	0	0	0	0	0	1	0	0	0	0	0	0	0	0	0	0	0	0	0	0	0	0	group3_leptomeningeal_metastasis	0	0	1	0	1	0
1338.14	0.684792	-	-0.03125	0.09375	0.125	3	32	3	32	group1_control	0	0	0	0	0	0	0	0	1	0	1	0	0	0	0	0	0	1	0	0	0	0	0	0	0	0	0	0	0	0	0	0	group3_leptomeningeal_metastasis	0	0	0	0	0	0
1123.88	0.684792	-	-0.03125	0.09375	0.125	3	32	3	32	group1_control	0	0	0	0	0	0	0	0	0	0	0	0	0	0	0	0	0	1	1	0	0	0	0	1	0	0	0	0	0	0	0	0	group3_leptomeningeal_metastasis	1	0	0	0	0	0
1369.72	0.684792	-	-0.03125	0.09375	0.125	3	32	3	32	group1_control	0	0	0	1	0	0	0	0	0	0	0	0	0	1	0	0	1	0	0	0	0	0	0	0	0	0	0	0	0	0	0	0	group3_leptomeningeal_metastasis	0	0	0	0	0	0
997.492	0.684792	-	-0.03125	0.09375	0.125	3	32	3	32	group1_control	0	0	0	0	0	0	0	0	0	0	0	0	0	0	0	0	1	0	0	0	0	0	0	1	0	0	0	0	1	0	0	0	group3_leptomeningeal_metastasis	0	0	0	0	0	0
1085.58	0.686231	-	-0.24375	3.28125	3.525	105	32	105	32	group1_control	3	0	0	2	4	4	3	4	4	4	4	4	4	2	4	4	4	4	4	4	4	4	4	4	4	1	4	2	1	3	4	4	group3_leptomeningeal_metastasis	4	4	2	2	3	3
1825.92	0.68844	-	-0.05625	0.21875	0.275	7	32	7	32	group1_control	0	1	1	0	0	1	0	0	2	0	0	0	0	0	0	0	0	0	0	0	0	0	0	0	0	0	0	1	0	1	0	0	group3_leptomeningeal_metastasis	0	0	0	1	0	1
987.508	0.688529	-	-0.075	0.5	0.575	16	32	16	32	group1_control	0	0	0	2	0	0	0	0	0	0	2	0	0	1	1	1	1	1	0	1	0	0	1	1	0	0	0	0	0	0	2	2	group3_leptomeningeal_metastasis	0	2	0	2	0	0
2562.97	0.689748	-	-0.08125	1.34375	1.425	43	32	43	32	group1_control	0	3	3	2	1	0	1	1	1	2	0	1	2	2	3	3	0	1	0	0	0	0	0	0	2	3	1	2	3	4	1	1	group3_leptomeningeal_metastasis	1	1	2	3	2	0
801.307	0.689799	-	-0.0125	0.1875	0.2	6	32	6	32	group1_control	0	0	0	0	0	0	0	0	0	0	0	0	0	0	0	0	0	0	0	0	0	0	1	1	2	1	0	1	0	0	0	0	group3_leptomeningeal_metastasis	0	0	1	0	1	0
2516.3	0.694473	-	-0.04375	0.03125	0.075	1	32	1	32	group1_control	0	0	0	0	0	0	0	1	0	0	0	0	0	0	0	0	0	0	0	0	0	0	0	0	0	0	0	0	0	0	0	0	group3_leptomeningeal_metastasis	0	0	0	0	0	0
1721.07	0.694473	-	-0.04375	0.03125	0.075	1	32	1	32	group1_control	0	0	0	0	0	0	0	0	0	0	0	0	0	0	0	0	0	0	1	0	0	0	0	0	0	0	0	0	0	0	0	0	group3_leptomeningeal_metastasis	0	0	0	0	0	0
1331.75	0.694473	-	-0.04375	0.03125	0.075	1	32	1	32	group1_control	0	0	0	0	0	0	0	0	0	0	0	0	0	0	0	0	0	0	0	0	0	0	0	0	0	0	0	1	0	0	0	0	group3_leptomeningeal_metastasis	0	0	0	0	0	0
895.956	0.694473	-	-0.04375	0.03125	0.075	1	32	1	32	group1_control	0	0	0	0	0	0	0	0	0	0	0	0	0	0	0	0	0	0	0	0	0	0	0	0	0	0	0	0	0	0	0	1	group3_leptomeningeal_metastasis	0	0	0	0	0	0
1915.84	0.695985	-	-0.15625	2.34375	2.5	75	32	75	32	group1_control	2	4	3	3	2	2	3	1	3	4	4	1	4	2	4	4	3	3	0	0	1	0	0	1	2	3	2	2	3	4	2	3	group3_leptomeningeal_metastasis	2	1	2	3	1	3
2481.21	0.696369	-	-0.1	0.25	0.35	8	32	8	32	group1_control	1	0	0	0	0	0	0	0	0	0	0	0	0	0	0	0	1	0	1	0	0	2	1	0	0	1	0	0	1	0	0	0	group3_leptomeningeal_metastasis	0	1	0	1	1	2
1167.62	0.696369	-	-0.125	0.25	0.375	8	32	8	32	group1_control	0	0	0	1	0	0	0	0	0	0	0	0	0	0	0	0	1	1	1	1	0	1	0	0	0	0	0	0	0	0	2	0	group3_leptomeningeal_metastasis	0	0	0	0	0	0
980.487	0.697631	-	-0.275	0.5	0.775	16	32	16	32	group1_control	0	0	1	2	1	0	3	0	0	0	0	1	0	0	1	0	2	0	0	0	0	0	0	1	1	1	0	0	0	0	0	2	group3_leptomeningeal_metastasis	0	0	1	0	3	0
1798.74	0.700523	-	-0.025	0.125	0.15	4	32	4	32	group1_control	0	0	0	0	0	0	0	1	0	0	0	0	0	0	0	0	0	0	0	0	2	0	0	0	0	0	1	0	0	0	0	0	group3_leptomeningeal_metastasis	0	0	0	0	0	0
1596.88	0.701216	-	-0.1125	0.6875	0.8	22	32	22	32	group1_control	1	1	4	1	0	0	1	1	0	0	1	1	0	0	0	0	1	0	0	1	1	0	0	0	2	2	0	1	1	2	0	0	group3_leptomeningeal_metastasis	0	2	0	2	2	1
1268.76	0.701568	-	-0.10625	1.71875	1.825	55	32	55	32	group1_control	4	0	0	1	2	0	3	2	1	0	0	3	4	0	3	2	4	0	2	0	4	3	4	1	0	1	3	1	1	1	4	1	group3_leptomeningeal_metastasis	2	4	2	1	1	3
2022.01	0.706544	-	-0.01875	0.03125	0.05	1	32	1	32	group1_control	0	0	1	0	0	0	0	0	0	0	0	0	0	0	0	0	0	0	0	0	0	0	0	0	0	0	0	0	0	0	0	0	group3_leptomeningeal_metastasis	0	0	0	0	0	0
1751.86	0.706544	-	-0.01875	0.03125	0.05	1	32	1	32	group1_control	1	0	0	0	0	0	0	0	0	0	0	0	0	0	0	0	0	0	0	0	0	0	0	0	0	0	0	0	0	0	0	0	group3_leptomeningeal_metastasis	0	0	0	0	0	0
1096.26	0.706544	-	-0.01875	0.03125	0.05	1	32	1	32	group1_control	0	0	0	0	0	0	0	0	0	0	1	0	0	0	0	0	0	0	0	0	0	0	0	0	0	0	0	0	0	0	0	0	group3_leptomeningeal_metastasis	0	0	0	0	0	0
1985	0.706544	-	-0.01875	0.03125	0.05	1	32	1	32	group1_control	0	0	1	0	0	0	0	0	0	0	0	0	0	0	0	0	0	0	0	0	0	0	0	0	0	0	0	0	0	0	0	0	group3_leptomeningeal_metastasis	0	0	0	0	0	0
2456.1	0.706544	-	-0.01875	0.03125	0.05	1	32	1	32	group1_control	0	0	0	0	0	0	0	0	0	0	0	0	0	0	0	0	0	0	0	0	0	0	0	0	0	1	0	0	0	0	0	0	group3_leptomeningeal_metastasis	0	0	0	0	0	0
1955.84	0.706544	-	-0.01875	0.03125	0.05	1	32	1	32	group1_control	0	0	0	0	0	0	0	0	0	0	0	0	0	0	0	0	0	0	0	0	0	0	0	0	0	1	0	0	0	0	0	0	group3_leptomeningeal_metastasis	0	0	0	0	0	0
1650.48	0.706544	-	-0.01875	0.03125	0.05	1	32	1	32	group1_control	1	0	0	0	0	0	0	0	0	0	0	0	0	0	0	0	0	0	0	0	0	0	0	0	0	0	0	0	0	0	0	0	group3_leptomeningeal_metastasis	0	0	0	0	0	0
1812.18	0.706544	-	-0.01875	0.03125	0.05	1	32	1	32	group1_control	0	0	0	0	0	0	1	0	0	0	0	0	0	0	0	0	0	0	0	0	0	0	0	0	0	0	0	0	0	0	0	0	group3_leptomeningeal_metastasis	0	0	0	0	0	0
1805.35	0.706544	-	-0.01875	0.03125	0.05	1	32	1	32	group1_control	0	0	0	1	0	0	0	0	0	0	0	0	0	0	0	0	0	0	0	0	0	0	0	0	0	0	0	0	0	0	0	0	group3_leptomeningeal_metastasis	0	0	0	0	0	0
2240.01	0.706544	-	-0.01875	0.03125	0.05	1	32	1	32	group1_control	0	0	0	0	0	0	0	0	0	0	0	0	0	0	0	0	0	0	0	0	0	0	0	0	0	0	0	1	0	0	0	0	group3_leptomeningeal_metastasis	0	0	0	0	0	0
1934.39	0.706544	-	-0.01875	0.03125	0.05	1	32	1	32	group1_control	0	0	1	0	0	0	0	0	0	0	0	0	0	0	0	0	0	0	0	0	0	0	0	0	0	0	0	0	0	0	0	0	group3_leptomeningeal_metastasis	0	0	0	0	0	0
1050.14	0.706544	-	-0.01875	0.03125	0.05	1	32	1	32	group1_control	0	0	0	0	0	0	0	0	0	0	0	0	0	0	0	0	0	0	0	0	0	0	0	1	0	0	0	0	0	0	0	0	group3_leptomeningeal_metastasis	1	0	1	0	0	0
2211.08	0.706544	-	-0.01875	0.03125	0.05	1	32	1	32	group1_control	0	0	0	1	0	0	0	0	0	0	0	0	0	0	0	0	0	0	0	0	0	0	0	0	0	0	0	0	0	0	0	0	group3_leptomeningeal_metastasis	0	0	0	0	0	0
2806.24	0.706544	-	-0.01875	0.03125	0.05	1	32	1	32	group1_control	0	0	0	0	0	0	0	0	0	0	0	0	0	0	0	0	0	0	0	0	0	0	0	0	0	0	0	1	0	0	0	0	group3_leptomeningeal_metastasis	0	0	0	0	0	0
2517.12	0.706544	-	-0.01875	0.03125	0.05	1	32	1	32	group1_control	0	1	0	0	0	0	0	0	0	0	0	0	0	0	0	0	0	0	0	0	0	0	0	0	0	0	0	0	0	0	0	0	group3_leptomeningeal_metastasis	0	0	0	0	1	0
1830.35	0.706544	-	-0.01875	0.03125	0.05	1	32	1	32	group1_control	0	0	0	0	0	0	1	0	0	0	0	0	0	0	0	0	0	0	0	0	0	0	0	0	0	0	0	0	0	0	0	0	group3_leptomeningeal_metastasis	0	0	0	0	0	0
1712.86	0.706544	-	-0.01875	0.03125	0.05	1	32	1	32	group1_control	0	0	0	0	0	0	1	0	0	0	0	0	0	0	0	0	0	0	0	0	0	0	0	0	0	0	0	0	0	0	0	0	group3_leptomeningeal_metastasis	0	0	0	0	0	0
1160.49	0.706544	-	-0.01875	0.03125	0.05	1	32	1	32	group1_control	0	0	0	0	0	0	0	0	0	0	0	0	0	0	0	0	0	1	0	0	0	0	0	0	0	0	0	0	0	0	0	0	group3_leptomeningeal_metastasis	0	0	0	0	0	0
864.375	0.712468	-	-0.05	1.5	1.55	48	32	48	32	group1_control	0	0	0	3	0	1	2	1	0	0	0	4	4	4	3	3	3	0	3	3	1	4	4	1	0	0	1	0	0	1	0	2	group3_leptomeningeal_metastasis	2	0	1	1	1	1
1817.83	0.712704	-	-0.075	0.125	0.2	4	32	4	32	group1_control	0	1	0	1	0	1	1	0	0	0	0	0	0	0	0	0	0	0	0	0	0	0	0	0	0	0	0	0	0	0	0	0	group3_leptomeningeal_metastasis	0	0	2	0	0	0
2000.07	0.713101	-	-0.1375	0.1875	0.325	6	32	6	32	group1_control	0	2	2	0	0	1	1	0	0	0	0	0	0	0	0	0	0	0	0	0	0	0	0	0	0	0	0	0	0	0	0	0	group3_leptomeningeal_metastasis	0	0	0	0	0	0
2560.32	0.713561	-	-0.03125	0.71875	0.75	23	32	23	32	group1_control	0	2	2	3	0	1	3	1	1	1	3	0	0	1	1	0	0	1	0	0	0	0	0	0	0	0	2	0	0	1	0	0	group3_leptomeningeal_metastasis	0	1	0	1	0	1
1042.55	0.714353	-	-0.11875	0.90625	1.025	29	32	29	32	group1_control	1	0	0	1	1	0	0	0	0	1	4	2	1	1	1	0	2	3	0	1	1	2	1	0	1	0	0	1	0	0	2	2	group3_leptomeningeal_metastasis	2	0	0	0	0	1
1265.15	0.716106	-	-0.01875	0.15625	0.175	5	32	5	32	group1_control	0	0	0	0	0	0	0	0	0	1	2	0	0	0	0	0	0	2	0	0	0	0	0	0	0	0	0	0	0	0	0	0	group3_leptomeningeal_metastasis	1	0	0	0	0	0
1185.62	0.717871	-	-0.05625	0.21875	0.275	7	32	7	32	group1_control	0	0	0	1	1	0	0	0	0	0	0	1	0	0	0	0	2	0	0	0	0	0	0	0	0	0	0	0	0	0	1	1	group3_leptomeningeal_metastasis	0	0	0	0	0	0
1010.51	0.719289	-	-0.0125	0.1875	0.2	6	32	6	32	group1_control	0	0	0	0	0	0	0	0	0	0	0	1	0	0	0	0	0	1	0	1	1	0	1	0	1	0	0	0	0	0	0	0	group3_leptomeningeal_metastasis	0	0	0	0	0	0
862.366	0.719289	-	-0.0125	0.1875	0.2	6	32	6	32	group1_control	1	0	0	0	1	0	0	0	0	0	1	0	0	0	0	0	0	1	1	1	0	0	0	0	0	0	0	0	0	0	0	0	group3_leptomeningeal_metastasis	0	0	0	0	0	0
1352.72	0.723566	-	-0.00625	0.59375	0.6	19	32	19	32	group1_control	3	1	2	0	0	0	1	0	0	0	0	0	0	0	0	0	3	1	2	0	1	0	0	1	0	0	0	0	0	2	1	1	group3_leptomeningeal_metastasis	0	3	0	1	0	2
1339.77	0.726937	-	-0.025	0.625	0.65	20	32	20	32	group1_control	2	0	0	1	2	0	0	0	0	0	0	2	0	0	0	0	2	2	0	0	1	0	2	2	0	0	1	0	0	0	2	1	group3_leptomeningeal_metastasis	0	2	0	0	1	1
1485.81	0.727866	-	-0.1125	1.8125	1.925	58	32	58	32	group1_control	4	0	0	0	2	2	2	0	1	0	0	3	2	0	4	1	3	2	3	3	4	4	0	1	0	2	4	2	0	3	4	2	group3_leptomeningeal_metastasis	0	4	2	1	3	4
999.539	0.729225	-	-0.14375	0.53125	0.675	17	32	17	32	group1_control	0	2	0	1	2	0	0	0	1	0	0	2	0	1	0	1	0	1	1	0	0	0	1	1	0	0	0	2	0	0	1	0	group3_leptomeningeal_metastasis	0	0	3	1	0	0
1465.83	0.736812	-	-0.21875	1.15625	1.375	37	32	37	32	group1_control	3	2	0	0	0	1	1	1	1	0	1	2	0	0	0	0	0	4	1	2	4	4	2	2	0	0	1	2	0	0	3	0	group3_leptomeningeal_metastasis	0	4	4	1	4	4
1226.58	0.748006	-	-0.00625	3.84375	3.85	123	32	123	32	group1_control	4	4	3	3	4	4	3	4	3	3	4	4	4	4	4	4	4	4	4	4	4	4	4	4	4	4	4	4	4	4	4	4	group3_leptomeningeal_metastasis	4	4	4	4	4	4
2029.05	0.748348	-	-0.06875	0.15625	0.225	5	32	5	32	group1_control	0	2	1	1	0	0	0	1	0	0	0	0	0	0	0	0	0	0	0	0	0	0	0	0	0	0	0	0	0	0	0	0	group3_leptomeningeal_metastasis	0	0	0	0	0	0
1112.59	0.748587	-	-0.0625	0.4375	0.5	14	32	14	32	group1_control	2	0	0	0	0	1	0	0	0	0	0	3	2	1	0	1	0	1	0	0	0	0	0	0	0	0	1	0	0	0	1	1	group3_leptomeningeal_metastasis	0	0	1	0	1	0
1793.86	0.751444	-	-0.09375	1.53125	1.625	49	32	49	32	group1_control	1	2	2	2	0	0	0	2	1	3	1	1	1	3	1	3	3	1	1	1	3	1	0	0	0	3	3	2	2	4	1	1	group3_leptomeningeal_metastasis	2	4	3	3	2	1
1893.02	0.753123	-	-0.05	0.625	0.675	20	32	20	32	group1_control	0	1	1	0	0	2	3	1	0	0	0	0	1	1	0	1	3	1	0	0	0	0	0	0	1	0	0	1	1	1	1	0	group3_leptomeningeal_metastasis	0	0	1	1	0	1
1362.77	0.75551	-	-0.0375	0.1875	0.225	6	32	6	32	group1_control	1	0	0	0	0	0	0	0	0	0	1	2	0	0	0	0	1	0	0	0	0	0	0	0	0	0	0	0	0	0	1	0	group3_leptomeningeal_metastasis	0	0	0	0	0	0
1079.59	0.756254	-	-0.0875	0.5625	0.65	18	32	18	32	group1_control	1	1	0	2	1	0	0	0	1	0	0	1	1	0	0	2	2	0	0	0	0	0	0	1	0	1	1	1	0	0	2	0	group3_leptomeningeal_metastasis	0	0	0	0	1	0
1521.79	0.758015	-	-0.11875	1.15625	1.275	37	32	37	32	group1_control	3	0	0	0	0	0	1	0	1	0	1	2	0	0	0	1	1	2	3	2	4	3	3	2	0	0	1	3	1	0	2	1	group3_leptomeningeal_metastasis	2	2	1	2	3	2
847.149	0.761119	-	-0.0125	0.5625	0.575	18	32	18	32	group1_control	0	0	0	1	1	0	0	0	0	0	1	0	0	0	1	0	1	1	2	2	0	0	2	2	1	1	0	1	0	0	1	0	group3_leptomeningeal_metastasis	1	0	2	0	1	0
1213.68	0.764542	-	-0.14375	1.40625	1.55	45	32	45	32	group1_control	0	2	1	0	2	3	3	2	1	0	0	4	2	0	4	4	1	0	0	3	0	0	1	2	2	0	0	2	0	1	2	3	group3_leptomeningeal_metastasis	2	1	1	0	1	0
1840.77	0.764976	-	-0.0125	0.5625	0.575	18	32	18	32	group1_control	2	1	2	1	1	0	0	0	0	1	1	0	0	0	1	0	1	1	0	0	1	0	0	0	0	1	0	1	0	1	1	1	group3_leptomeningeal_metastasis	0	0	0	2	0	0
1636.64	0.769356	-	-0.025	0.125	0.15	4	32	4	32	group1_control	0	0	0	0	0	0	0	1	0	0	0	0	0	0	0	0	0	0	0	0	0	0	0	1	0	0	1	0	0	1	0	0	group3_leptomeningeal_metastasis	1	0	0	0	0	0
1026.52	0.769356	-	-0.025	0.125	0.15	4	32	4	32	group1_control	0	0	0	0	1	0	0	0	0	0	0	0	0	0	0	0	0	1	0	1	0	0	0	0	0	0	0	0	0	0	0	1	group3_leptomeningeal_metastasis	0	0	0	0	0	0
891.449	0.769356	-	-0.025	0.125	0.15	4	32	4	32	group1_control	0	0	0	0	1	0	0	0	0	0	0	0	0	0	0	0	0	1	0	1	0	0	0	0	0	0	0	0	0	0	1	0	group3_leptomeningeal_metastasis	0	0	0	0	1	0
1391.74	0.772596	-	-0.06875	0.15625	0.225	5	32	5	32	group1_control	1	0	0	0	0	0	1	0	0	1	0	0	0	0	0	0	0	0	1	0	1	0	0	0	0	0	0	0	0	0	0	0	group3_leptomeningeal_metastasis	0	0	1	0	0	0
1302.7	0.774356	-	-0.09375	1.53125	1.625	49	32	49	32	group1_control	2	1	1	2	2	1	3	1	1	0	1	2	1	0	2	1	4	1	0	0	4	1	2	2	2	3	1	1	1	1	2	3	group3_leptomeningeal_metastasis	0	1	0	0	2	0
1922.08	0.775885	-	-0.1125	2.0625	2.175	66	32	66	32	group1_control	4	4	3	3	0	3	3	1	2	4	4	0	4	4	4	4	1	0	2	0	4	0	0	0	0	1	3	2	3	3	0	0	group3_leptomeningeal_metastasis	1	3	3	3	1	4
828.415	0.779502	-	-0.0125	1.0625	1.075	34	32	34	32	group1_control	2	0	0	2	3	2	1	0	1	0	2	1	1	3	1	2	2	0	1	0	0	3	2	0	1	0	0	0	1	1	1	1	group3_leptomeningeal_metastasis	2	0	1	0	0	0
947.596	0.779627	-	-0.1125	0.1875	0.3	6	32	6	32	group1_control	1	0	0	0	0	0	0	0	0	0	0	2	0	0	0	0	0	1	0	0	0	0	0	1	0	0	0	0	0	0	1	0	group3_leptomeningeal_metastasis	0	0	1	0	0	0
1310.17	0.787144	-	-0.1125	0.0625	0.175	2	32	2	32	group1_control	0	0	0	0	0	1	0	0	0	0	0	0	0	0	0	0	0	0	0	0	0	0	0	0	0	0	0	0	0	1	0	0	group3_leptomeningeal_metastasis	0	0	0	0	0	0
1510.92	0.795848	-	-0.0125	0.9375	0.95	30	32	30	32	group1_control	1	4	3	1	0	2	1	1	3	4	4	0	0	1	0	0	0	4	0	0	1	0	0	0	0	0	0	0	0	0	0	0	group3_leptomeningeal_metastasis	2	0	0	0	0	0
1148.61	0.796269	-	-0.05	1	1.05	32	32	32	32	group1_control	1	3	1	1	2	1	0	0	1	1	0	4	0	0	0	0	1	1	0	1	1	3	1	1	2	1	0	1	0	0	2	2	group3_leptomeningeal_metastasis	1	1	0	0	0	1
1497.8	0.796522	-	-0.05	2.5	2.55	80	32	80	32	group1_control	3	4	3	4	1	4	4	4	0	4	4	2	4	4	3	4	4	1	0	1	4	1	0	0	2	3	3	2	3	4	0	0	group3_leptomeningeal_metastasis	2	3	2	3	2	3
1325.76	0.802681	-	-0.025	0.875	0.9	28	32	28	32	group1_control	4	1	1	0	0	0	1	0	1	1	0	1	0	1	0	1	0	1	1	1	0	3	1	3	0	0	0	2	0	0	4	0	group3_leptomeningeal_metastasis	0	2	2	1	1	3
1477.86	0.804369	-	-0.06875	0.65625	0.725	21	32	21	32	group1_control	0	3	1	1	0	0	1	1	3	0	4	0	0	0	0	0	1	3	0	0	0	0	0	0	1	0	1	0	0	1	0	0	group3_leptomeningeal_metastasis	1	0	0	0	0	1
1089.42	0.806108	-	-0.04375	0.15625	0.2	5	32	5	32	group1_control	0	0	0	0	0	0	0	0	0	0	0	0	0	0	0	0	1	1	0	0	0	0	0	1	1	0	0	0	0	0	0	1	group3_leptomeningeal_metastasis	2	0	0	0	0	1
2081.06	0.806971	-	-0.0625	0.0625	0.125	2	32	2	32	group1_control	0	0	0	0	0	0	0	0	0	0	0	0	0	0	0	0	0	0	0	0	1	0	0	0	0	0	0	1	0	0	0	0	group3_leptomeningeal_metastasis	0	0	0	0	0	0
1078.57	0.819987	-	-0.05	2	2.05	64	32	64	32	group1_control	3	1	1	3	2	3	3	3	3	2	3	3	4	2	2	4	1	1	0	1	0	1	2	0	1	2	2	2	0	3	4	2	group3_leptomeningeal_metastasis	2	0	3	1	3	2
1087.58	0.82226	-	-0.1	1.375	1.475	44	32	44	32	group1_control	1	0	0	0	3	0	1	3	0	1	0	4	0	0	1	3	4	4	0	2	0	1	2	3	1	0	0	2	1	0	3	4	group3_leptomeningeal_metastasis	1	0	0	0	0	0
1121.57	0.82236	-	-0.14375	0.28125	0.425	9	32	9	32	group1_control	0	0	0	0	0	0	0	0	0	0	0	2	0	0	0	0	1	1	0	0	1	1	1	0	1	0	0	0	0	0	1	0	group3_leptomeningeal_metastasis	1	0	0	0	0	0
1475.75	0.82391	-	-0.0625	0.1875	0.25	6	32	6	32	group1_control	0	0	0	0	0	0	0	0	0	0	1	0	0	0	0	0	1	0	0	0	1	0	0	0	0	1	1	0	0	0	1	0	group3_leptomeningeal_metastasis	0	1	0	0	1	2
1209.67	0.82391	-	-0.0625	0.1875	0.25	6	32	6	32	group1_control	1	0	0	1	1	0	0	0	1	0	0	0	0	0	1	0	0	0	0	0	0	0	0	0	0	0	0	1	0	0	0	0	group3_leptomeningeal_metastasis	1	1	0	1	0	0
1244.68	0.82391	-	-0.0625	0.1875	0.25	6	32	6	32	group1_control	0	0	0	0	0	1	0	0	0	0	0	1	0	0	0	0	0	1	0	0	1	0	0	1	0	0	0	0	0	0	1	0	group3_leptomeningeal_metastasis	0	1	0	0	0	0
996.159	0.826914	-	-0.0375	0.0625	0.1	2	32	2	32	group1_control	0	0	0	0	0	0	0	0	0	0	0	0	0	0	0	0	0	0	0	1	0	1	0	0	0	0	0	0	0	0	0	0	group3_leptomeningeal_metastasis	1	0	0	0	0	0
1761.44	0.826914	-	-0.0375	0.0625	0.1	2	32	2	32	group1_control	0	0	0	1	0	0	0	1	0	0	0	0	0	0	0	0	0	0	0	0	0	0	0	0	0	0	0	0	0	0	0	0	group3_leptomeningeal_metastasis	0	0	0	0	0	0
1553.54	0.826914	-	-0.0375	0.0625	0.1	2	32	2	32	group1_control	0	0	0	0	0	0	0	1	0	0	0	0	0	0	0	0	0	0	0	0	0	0	0	0	0	0	1	0	0	0	0	0	group3_leptomeningeal_metastasis	0	0	0	0	0	0
2039.21	0.826914	-	-0.0375	0.0625	0.1	2	32	2	32	group1_control	0	0	0	0	0	0	1	0	1	0	0	0	0	0	0	0	0	0	0	0	0	0	0	0	0	0	0	0	0	0	0	0	group3_leptomeningeal_metastasis	0	0	0	0	0	0
2091.96	0.826914	-	-0.0375	0.0625	0.1	2	32	2	32	group1_control	0	0	0	0	0	0	0	0	0	0	0	0	0	0	0	1	0	0	0	0	0	0	0	0	1	0	0	0	0	0	0	0	group3_leptomeningeal_metastasis	0	0	0	0	0	0
1084.58	0.827979	-	-0.00625	0.59375	0.6	19	32	19	32	group1_control	2	1	0	0	1	0	0	0	2	1	0	2	0	0	0	0	1	1	0	2	0	1	0	0	2	0	1	1	0	0	0	1	group3_leptomeningeal_metastasis	0	0	0	0	0	1
1222.66	0.833364	-	-0.075	1.625	1.7	52	32	52	32	group1_control	2	0	0	1	2	2	2	1	1	0	0	2	3	2	2	4	2	1	0	2	3	1	2	0	3	1	3	1	2	3	2	2	group3_leptomeningeal_metastasis	1	3	3	1	2	0
822.371	0.840013	-	-0.01875	0.15625	0.175	5	32	5	32	group1_control	0	0	0	0	0	0	0	0	1	0	0	0	0	0	1	0	0	0	0	0	0	1	0	0	0	0	0	0	0	0	1	1	group3_leptomeningeal_metastasis	1	0	0	0	0	0
1020.52	0.840531	-	-0.03125	0.59375	0.625	19	32	19	32	group1_control	1	1	0	0	2	0	0	0	2	1	1	1	0	1	1	0	1	1	0	1	0	1	0	1	0	0	0	0	0	0	2	1	group3_leptomeningeal_metastasis	0	1	1	0	0	1
1743.79	0.843556	-	-0.1	2.125	2.225	68	32	68	32	group1_control	1	4	4	4	0	3	4	4	2	3	2	0	3	3	2	3	2	0	0	0	3	1	1	1	2	3	3	2	3	4	1	0	group3_leptomeningeal_metastasis	1	3	2	3	2	1
1388.69	0.845824	-	-0.10625	0.84375	0.95	27	32	27	32	group1_control	1	0	1	1	0	0	2	0	1	0	0	2	0	3	0	0	1	0	0	0	2	0	0	1	1	1	3	0	1	3	2	1	group3_leptomeningeal_metastasis	0	0	3	2	0	0
1968.02	0.846947	-	-0.0125	0.0625	0.075	2	32	2	32	group1_control	1	0	0	0	1	0	0	0	0	0	0	0	0	0	0	0	0	0	0	0	0	0	0	0	0	0	0	0	0	0	0	0	group3_leptomeningeal_metastasis	0	0	0	1	0	0
1844.39	0.846947	-	-0.0125	0.0625	0.075	2	32	2	32	group1_control	1	0	0	0	0	0	0	0	0	0	0	0	0	0	0	0	0	0	0	0	0	0	0	0	0	0	0	0	0	0	1	0	group3_leptomeningeal_metastasis	0	0	0	0	1	0
1740.19	0.846947	-	-0.0125	0.0625	0.075	2	32	2	32	group1_control	0	0	0	0	0	0	1	0	0	1	0	0	0	0	0	0	0	0	0	0	0	0	0	0	0	0	0	0	0	0	0	0	group3_leptomeningeal_metastasis	1	0	0	0	0	0
1411	0.846947	-	-0.0125	0.0625	0.075	2	32	2	32	group1_control	0	0	0	0	0	0	1	0	0	0	0	0	0	0	0	0	0	1	0	0	0	0	0	0	0	0	0	0	0	0	0	0	group3_leptomeningeal_metastasis	0	0	0	0	0	0
1290.73	0.848465	-	-0.075	0.75	0.825	24	32	24	32	group1_control	0	0	0	0	1	0	2	1	0	1	0	2	2	0	1	1	1	1	0	1	2	0	0	0	1	1	1	1	0	0	2	2	group3_leptomeningeal_metastasis	1	2	0	0	1	0
890.797	0.852768	-	-0.0375	0.0625	0.1	2	32	2	32	group1_control	0	0	0	0	0	0	0	0	0	0	0	0	0	0	0	0	0	0	1	0	0	1	0	0	0	0	0	0	0	0	0	0	group3_leptomeningeal_metastasis	0	0	1	0	0	0
1157.62	0.858378	-	-0.1	0.875	0.975	28	32	28	32	group1_control	3	0	0	0	1	0	1	0	0	1	0	4	1	0	0	0	3	1	0	0	2	1	1	0	1	0	2	0	1	0	4	1	group3_leptomeningeal_metastasis	0	1	1	0	0	0
1289.67	0.859079	-	-0.00625	1.21875	1.225	39	32	39	32	group1_control	3	0	1	1	2	2	2	2	0	0	0	3	2	0	2	0	1	0	0	2	2	3	0	0	2	0	2	0	1	1	3	2	group3_leptomeningeal_metastasis	1	1	0	2	2	4
835.249	0.85993	-	-0.05	0.375	0.425	12	32	12	32	group1_control	0	0	0	0	0	0	0	0	0	0	0	1	0	0	0	1	1	0	0	1	0	2	1	0	1	1	0	1	1	0	0	1	group3_leptomeningeal_metastasis	2	0	0	0	0	0
2560.98	0.860823	-	-0.08125	1.96875	2.05	63	32	63	32	group1_control	1	3	2	2	2	2	1	3	3	3	1	1	4	3	4	3	2	1	0	0	1	0	0	1	2	3	1	2	3	3	3	3	group3_leptomeningeal_metastasis	2	1	1	3	2	0
1288.67	0.861581	-	-0.0125	2.0625	2.075	66	32	66	32	group1_control	3	0	0	1	3	1	3	3	0	0	0	4	3	2	3	3	4	0	0	2	4	2	1	4	3	2	2	2	3	2	3	3	group3_leptomeningeal_metastasis	1	4	2	0	4	2
1312.76	0.865097	-	-0.2625	3.3125	3.575	106	32	106	32	group1_control	4	3	2	4	4	2	3	3	1	0	0	4	4	4	4	4	4	0	4	4	4	4	4	4	4	4	4	4	4	4	4	4	group3_leptomeningeal_metastasis	3	4	4	4	4	4
1200.7	0.867179	-	-0.13125	3.21875	3.35	103	32	103	32	group1_control	4	2	1	4	4	2	3	3	1	0	0	4	4	4	4	4	4	0	4	4	4	4	4	4	4	3	4	4	4	4	4	4	group3_leptomeningeal_metastasis	1	4	4	3	4	4
1880.87	0.86783	-	-0.18125	0.71875	0.9	23	32	23	32	group1_control	1	3	3	1	0	1	1	2	1	1	0	1	0	0	0	1	1	1	0	0	2	0	0	0	1	0	1	0	0	0	1	0	group3_leptomeningeal_metastasis	0	0	0	0	0	0
1061.57	0.875286	-	-0.0875	0.9375	1.025	30	32	30	32	group1_control	0	0	0	3	2	3	2	0	1	0	1	3	0	1	0	1	2	1	0	1	0	0	2	0	1	0	2	2	0	1	0	1	group3_leptomeningeal_metastasis	0	0	1	0	0	0
1626.77	0.876245	-	-0.01875	3.28125	3.3	105	32	105	32	group1_control	4	1	4	2	0	4	3	4	4	2	3	4	1	3	1	4	2	4	4	4	4	4	4	4	4	4	4	4	4	4	4	3	group3_leptomeningeal_metastasis	4	4	4	4	4	4
1853.98	0.879246	-	-0.03125	3.09375	3.125	99	32	99	32	group1_control	4	3	4	2	3	4	4	4	4	2	4	1	4	2	3	2	4	4	4	1	4	4	2	4	2	3	3	3	1	4	3	3	group3_leptomeningeal_metastasis	1	3	4	4	4	4
1132.62	0.889886	-	-0.05	0.875	0.925	28	32	28	32	group1_control	1	2	0	1	1	1	1	2	0	0	2	0	0	0	1	3	0	1	0	1	0	0	0	0	1	1	2	2	2	1	2	0	group3_leptomeningeal_metastasis	0	1	1	0	2	0
811.37	0.891735	-	-0.025	0.5	0.525	16	32	16	32	group1_control	1	0	0	2	0	0	1	0	1	0	0	1	2	0	1	0	0	0	0	1	0	0	1	0	1	1	0	0	1	1	1	0	group3_leptomeningeal_metastasis	2	0	0	0	0	0
1091.55	0.893129	-	-0.025	2.375	2.4	76	32	76	32	group1_control	2	2	3	3	2	4	4	4	4	2	3	3	4	1	4	4	4	3	0	0	0	0	1	1	2	1	2	2	2	2	4	3	group3_leptomeningeal_metastasis	1	0	2	3	2	0
1030.55	0.894639	-	-0.025	0.625	0.65	20	32	20	32	group1_control	1	2	1	1	1	0	1	1	1	0	0	1	0	0	1	0	4	0	0	0	1	0	0	0	1	0	1	0	0	0	2	0	group3_leptomeningeal_metastasis	0	1	0	0	1	0
1374.75	0.897632	-	-0.00625	0.21875	0.225	7	32	7	32	group1_control	0	1	0	0	0	0	0	1	1	0	0	0	0	0	0	0	0	0	0	0	0	0	0	0	1	0	1	1	0	0	1	0	group3_leptomeningeal_metastasis	0	0	0	0	2	1
990.474	0.898181	-	-0.0375	0.3125	0.35	10	32	10	32	group1_control	1	0	0	0	1	0	0	0	0	0	0	0	0	0	2	0	2	0	0	1	0	0	0	0	0	0	0	0	0	0	1	2	group3_leptomeningeal_metastasis	0	1	0	0	0	0
1163.54	0.901334	-	-0.0125	0.1875	0.2	6	32	6	32	group1_control	0	0	0	0	1	0	1	0	0	0	0	0	0	0	0	0	0	1	0	0	0	1	1	0	0	0	0	0	0	0	0	1	group3_leptomeningeal_metastasis	1	1	0	0	0	0
1382.63	0.901556	-	-0.08125	1.21875	1.3	39	32	39	32	group1_control	2	0	1	0	1	0	2	2	0	1	0	3	0	0	3	0	2	1	1	2	3	3	0	2	1	0	1	1	1	2	2	2	group3_leptomeningeal_metastasis	0	3	0	2	1	2
1881.95	0.903288	-	-0.2125	0.5625	0.775	18	32	18	32	group1_control	1	2	0	0	0	1	2	1	1	1	0	0	0	1	0	2	0	2	0	0	1	0	0	0	0	1	0	1	0	1	0	0	group3_leptomeningeal_metastasis	0	0	0	0	0	0
2001.1	0.908795	-	-0.0375	0.3125	0.35	10	32	10	32	group1_control	0	2	2	0	0	1	1	1	0	0	0	0	0	1	0	0	0	0	0	0	0	0	0	0	0	0	1	0	0	1	0	0	group3_leptomeningeal_metastasis	0	0	0	0	1	0
2041.09	0.912138	-	-0.05625	0.09375	0.15	3	32	3	32	group1_control	0	1	0	0	0	0	0	1	0	0	0	0	0	0	0	0	0	0	0	0	0	0	0	0	0	0	0	1	0	0	0	0	group3_leptomeningeal_metastasis	0	0	0	0	0	0
851.712	0.912138	-	-0.03125	0.09375	0.125	3	32	3	32	group1_control	0	0	1	0	0	0	0	0	0	0	1	0	0	0	0	0	0	0	0	0	0	1	0	0	0	0	0	0	0	0	0	0	group3_leptomeningeal_metastasis	0	0	0	0	0	0
1314.76	0.912572	-	-0.15	3.25	3.4	104	32	104	32	group1_control	4	2	1	3	4	2	3	3	2	0	0	4	4	4	4	4	4	0	4	4	4	4	4	4	4	4	4	4	4	4	4	4	group3_leptomeningeal_metastasis	3	4	4	4	4	4
1044.53	0.914959	-	-0.08125	0.46875	0.55	15	32	15	32	group1_control	1	0	0	2	0	0	0	0	0	0	2	0	1	1	1	1	1	1	0	1	0	0	0	0	0	0	1	0	0	0	0	2	group3_leptomeningeal_metastasis	0	1	0	0	0	0
1898.98	0.917194	-	-0.00625	3.21875	3.225	103	32	103	32	group1_control	3	4	3	3	3	2	2	1	3	4	4	4	4	3	4	4	4	4	3	4	4	2	4	2	4	4	1	3	3	4	3	3	group3_leptomeningeal_metastasis	3	4	3	4	3	2
831.458	0.925138	-	-0.025	0.25	0.275	8	32	8	32	group1_control	1	0	0	1	1	0	0	0	0	1	1	0	0	1	0	0	0	0	0	0	0	0	0	0	2	0	0	0	0	0	0	0	group3_leptomeningeal_metastasis	1	0	0	0	0	0
2033.78	0.925296	-	-0.04375	0.28125	0.325	9	32	9	32	group1_control	0	1	0	0	0	0	1	0	0	0	0	0	0	0	0	2	1	1	0	0	0	0	0	0	1	0	0	0	0	0	0	2	group3_leptomeningeal_metastasis	1	0	0	0	0	0
2031.77	0.925296	-	-0.04375	0.28125	0.325	9	32	9	32	group1_control	0	1	0	0	0	0	1	2	1	0	0	0	0	0	0	1	0	2	0	0	0	0	0	0	0	0	1	0	0	0	0	0	group3_leptomeningeal_metastasis	1	0	0	0	0	0
1795.92	0.925571	-	-0.05	0.75	0.8	24	32	24	32	group1_control	4	0	1	1	0	0	1	0	0	3	1	0	1	1	0	1	1	0	0	0	3	0	0	0	0	1	1	1	0	2	1	0	group3_leptomeningeal_metastasis	0	1	1	1	3	0
894.438	0.9277	-	-0.025	0.5	0.525	16	32	16	32	group1_control	1	0	0	1	1	0	0	1	0	0	0	0	2	0	2	0	0	1	0	1	1	1	1	1	0	0	0	0	0	0	2	0	group3_leptomeningeal_metastasis	1	0	0	0	1	0
1361.74	0.934465	-	-0.125	0.375	0.5	12	32	12	32	group1_control	1	0	0	0	0	0	0	0	0	0	0	3	0	0	0	0	1	1	1	0	0	1	0	0	0	0	0	0	0	0	2	2	group3_leptomeningeal_metastasis	0	1	0	0	0	3
1729.82	0.9362	-	-0.15625	0.21875	0.375	7	32	7	32	group1_control	0	1	1	1	0	1	1	1	0	0	0	0	0	0	0	0	0	0	0	0	1	0	0	0	0	0	0	0	0	0	0	0	group3_leptomeningeal_metastasis	0	0	0	0	0	0
1137.62	0.937709	-	-0.01875	0.28125	0.3	9	32	9	32	group1_control	1	0	0	0	0	0	0	0	0	0	0	2	0	0	1	0	1	1	0	0	0	0	0	0	0	0	0	0	0	0	2	1	group3_leptomeningeal_metastasis	0	0	1	0	0	0
937.503	0.938394	-	-0.00625	0.09375	0.1	3	32	3	32	group1_control	0	0	0	0	0	0	0	1	0	0	0	0	0	0	0	0	0	0	0	0	1	0	0	0	0	0	0	0	0	0	0	1	group3_leptomeningeal_metastasis	0	0	0	0	0	0
1869.76	0.938394	-	-0.00625	0.09375	0.1	3	32	3	32	group1_control	0	0	0	0	0	0	1	0	0	0	0	0	0	0	0	0	0	0	0	0	0	1	0	0	0	0	0	1	0	0	0	0	group3_leptomeningeal_metastasis	0	0	0	0	0	0
1722.93	0.938394	-	-0.00625	0.09375	0.1	3	32	3	32	group1_control	0	0	1	0	0	0	0	0	0	0	0	0	1	0	0	0	0	0	0	0	0	0	0	0	0	0	0	0	1	0	0	0	group3_leptomeningeal_metastasis	0	0	0	0	0	0
1225.72	0.939272	-	-0.2	0.625	0.825	20	32	20	32	group1_control	2	3	2	1	1	0	1	0	1	1	0	2	0	0	0	1	1	0	0	1	0	0	0	1	1	0	0	0	0	0	0	1	group3_leptomeningeal_metastasis	1	3	0	0	0	0
1491.79	0.939855	-	-0.01875	1.78125	1.8	57	32	57	32	group1_control	4	2	1	2	1	2	1	0	2	1	0	1	0	3	0	2	3	1	4	1	4	4	3	2	0	2	2	3	0	2	3	1	group3_leptomeningeal_metastasis	2	4	3	4	4	4
1582.9	0.942627	-	-0.0375	0.3125	0.35	10	32	10	32	group1_control	0	1	2	0	0	0	1	0	1	2	0	0	0	0	0	0	0	2	0	0	0	1	0	0	0	0	0	0	0	0	0	0	group3_leptomeningeal_metastasis	0	0	0	0	1	0
926.483	0.944267	-	-0.00625	1.84375	1.85	59	32	59	32	group1_control	2	3	1	2	3	2	2	3	3	0	0	4	1	3	3	0	3	3	0	1	2	1	2	3	1	1	2	1	0	0	3	4	group3_leptomeningeal_metastasis	2	3	1	0	2	2
1693.88	0.944887	-	-0.1	0.125	0.225	4	32	4	32	group1_control	0	0	0	0	1	0	1	1	0	0	0	0	0	0	0	0	0	1	0	0	0	0	0	0	0	0	0	0	0	0	0	0	group3_leptomeningeal_metastasis	0	0	0	0	0	0
1383.68	0.946072	-	-0.025	0.75	0.775	24	32	24	32	group1_control	1	1	1	0	0	0	1	0	0	0	0	1	4	0	1	0	1	1	0	1	2	1	0	0	1	1	0	2	0	1	2	1	group3_leptomeningeal_metastasis	0	1	0	2	0	0
1368.82	0.94722	-	-0.18125	0.59375	0.775	19	32	19	32	group1_control	1	0	0	1	0	1	0	2	0	0	0	0	0	3	2	1	0	3	0	0	0	0	0	0	0	1	1	2	0	0	1	0	group3_leptomeningeal_metastasis	0	2	0	1	0	0
875.495	0.954839	-	-0.09375	0.65625	0.75	21	32	21	32	group1_control	0	2	2	1	3	1	1	0	0	0	0	0	0	1	0	1	1	0	0	2	0	2	1	0	1	0	0	0	0	1	1	0	group3_leptomeningeal_metastasis	0	0	0	1	0	0
1227.64	0.955543	-	-0.1875	3.3125	3.5	106	32	106	32	group1_control	4	3	2	4	4	2	3	3	1	0	0	4	4	4	4	4	4	0	4	4	4	4	4	4	4	4	4	4	4	4	4	4	group3_leptomeningeal_metastasis	3	4	4	4	4	4
1788.91	0.956265	-	-0.0125	0.9375	0.95	30	32	30	32	group1_control	0	3	4	0	0	2	2	2	2	4	2	0	1	1	2	1	0	0	0	0	0	0	0	0	1	1	1	0	0	1	0	0	group3_leptomeningeal_metastasis	2	0	0	1	0	0
2562.01	0.962874	-	-0.01875	2.03125	2.05	65	32	65	32	group1_control	1	4	3	2	2	1	3	1	3	4	3	1	4	3	4	3	2	1	0	0	0	0	0	1	2	3	1	2	3	4	2	2	group3_leptomeningeal_metastasis	2	2	2	3	2	0
1483.85	0.968839	-	-0.05	3.625	3.675	116	32	116	32	group1_control	4	4	1	3	4	4	3	3	4	4	3	4	4	0	4	4	4	4	4	4	4	4	4	4	4	4	4	4	3	4	4	4	group3_leptomeningeal_metastasis	4	4	4	4	4	4
1243.6	0.969853	-	-0.03125	0.59375	0.625	19	32	19	32	group1_control	0	0	0	1	1	1	1	0	0	0	1	2	1	1	0	1	1	0	0	1	0	1	1	0	1	0	0	0	0	0	2	2	group3_leptomeningeal_metastasis	0	1	1	1	0	0
959.505	0.970151	-	-0.04375	0.65625	0.7	21	32	21	32	group1_control	0	2	1	0	1	0	0	0	1	0	0	2	0	0	2	2	2	1	0	0	0	1	1	2	1	0	1	0	0	0	0	1	group3_leptomeningeal_metastasis	0	0	0	0	1	0
1292.63	0.976098	-	-0.03125	0.34375	0.375	11	32	11	32	group1_control	2	0	0	0	0	1	3	0	0	0	0	0	0	0	0	0	1	1	0	1	0	0	0	1	0	0	0	0	0	0	1	0	group3_leptomeningeal_metastasis	0	1	0	0	0	0
911.803	0.976349	-	-0.025	0.125	0.15	4	32	4	32	group1_control	0	0	0	0	0	0	1	0	0	1	1	0	0	0	0	0	0	1	0	0	0	0	0	0	0	0	0	0	0	0	0	0	group3_leptomeningeal_metastasis	0	0	0	0	0	0
1703.85	0.976349	-	-0.025	0.125	0.15	4	32	4	32	group1_control	0	1	1	0	0	0	0	1	1	0	0	0	0	0	0	0	0	0	0	0	0	0	0	0	0	0	0	0	0	0	0	0	group3_leptomeningeal_metastasis	0	0	0	0	0	0
1533.78	0.979699	-	-0.0375	0.1875	0.225	6	32	6	32	group1_control	0	1	1	1	0	1	0	0	1	0	0	0	0	1	0	0	0	0	0	0	0	0	0	0	0	0	0	0	0	0	0	0	group3_leptomeningeal_metastasis	0	1	2	0	0	1
1930.89	0.985532	-	-0.0375	0.1875	0.225	6	32	6	32	group1_control	0	1	1	0	0	0	0	1	0	1	2	0	0	0	0	0	0	0	0	0	0	0	0	0	0	0	0	0	0	0	0	0	group3_leptomeningeal_metastasis	0	0	0	0	0	0
810.422	0.988461	-	-0.00625	0.34375	0.35	11	32	11	32	group1_control	1	0	0	1	0	0	0	0	0	1	0	2	0	0	0	1	2	0	0	0	0	1	1	0	0	0	0	0	1	0	0	0	group3_leptomeningeal_metastasis	1	0	0	0	0	0
863.433	0.990139	-	-0.10625	0.84375	0.95	27	32	27	32	group1_control	1	2	1	1	2	1	0	0	0	0	0	3	3	0	0	3	2	2	0	0	0	2	0	0	1	0	0	0	1	0	1	1	group3_leptomeningeal_metastasis	0	0	0	0	0	0
812.279	0.99439	-	-0.03125	0.34375	0.375	11	32	11	32	group1_control	0	0	0	1	0	0	0	0	1	0	2	0	1	1	1	0	0	0	0	1	0	1	0	0	1	0	0	1	0	0	0	0	group3_leptomeningeal_metastasis	2	0	0	1	1	0
1755.92	0.994566	-	-0.0625	0.4375	0.5	14	32	14	32	group1_control	0	0	1	0	0	0	0	2	0	0	0	0	1	2	2	1	0	1	0	0	0	0	0	0	1	1	0	1	1	0	0	0	group3_leptomeningeal_metastasis	0	0	0	0	0	0
1507.78	0.995138	-	-0.075	0.875	0.95	28	32	28	32	group1_control	1	0	0	0	0	1	2	1	0	1	1	0	0	0	1	0	1	0	4	1	1	3	3	0	0	0	1	3	0	1	1	1	group3_leptomeningeal_metastasis	0	1	1	1	1	2
1090.58	0.995163	-	-0.01875	2.90625	2.925	93	32	93	32	group1_control	1	4	4	3	2	4	4	4	4	4	3	4	4	4	4	4	4	4	0	1	2	0	1	1	2	3	3	2	2	4	3	4	group3_leptomeningeal_metastasis	3	3	2	3	2	1
806.033	1	-	-0.01875	0.15625	0.175	5	32	5	32	group1_control	0	0	0	0	0	0	0	1	2	1	0	0	0	0	0	0	0	0	0	0	0	0	0	0	0	0	1	0	0	0	0	0	group3_leptomeningeal_metastasis	1	0	0	0	0	0
2308.03	10	!	0	0	0	0	32	0	32	group1_control	0	0	0	0	0	0	0	0	0	0	0	0	0	0	0	0	0	0	0	0	0	0	0	0	0	0	0	0	0	0	0	0	group3_leptomeningeal_metastasis	0	0	0	0	0	0
2840.22	10	!	0	0	0	0	32	0	32	group1_control	0	0	0	0	0	0	0	0	0	0	0	0	0	0	0	0	0	0	0	0	0	0	0	0	0	0	0	0	0	0	0	0	group3_leptomeningeal_metastasis	0	0	0	0	0	0
2769.29	10	!	0	0	0	0	32	0	32	group1_control	0	0	0	0	0	0	0	0	0	0	0	0	0	0	0	0	0	0	0	0	0	0	0	0	0	0	0	0	0	0	0	0	group3_leptomeningeal_metastasis	0	0	0	0	0	0
2820.04	10	!	0	0	0	0	32	0	32	group1_control	0	0	0	0	0	0	0	0	0	0	0	0	0	0	0	0	0	0	0	0	0	0	0	0	0	0	0	0	0	0	0	0	group3_leptomeningeal_metastasis	0	0	0	0	0	0
2017.21	10	!	0	0	0	0	32	0	32	group1_control	0	0	0	0	0	0	0	0	0	0	0	0	0	0	0	0	0	0	0	0	0	0	0	0	0	0	0	0	0	0	0	0	group3_leptomeningeal_metastasis	0	0	0	0	0	0
2367.86	10	!	0	0	0	0	32	0	32	group1_control	0	0	0	0	0	0	0	0	0	0	0	0	0	0	0	0	0	0	0	0	0	0	0	0	0	0	0	0	0	0	0	0	group3_leptomeningeal_metastasis	0	0	0	0	0	0
2449.03	10	!	0	0	0	0	32	0	32	group1_control	0	0	0	0	0	0	0	0	0	0	0	0	0	0	0	0	0	0	0	0	0	0	0	0	0	0	0	0	0	0	0	0	group3_leptomeningeal_metastasis	0	0	0	0	0	0
2943.49	10	!	0	0	0	0	32	0	32	group1_control	0	0	0	0	0	0	0	0	0	0	0	0	0	0	0	0	0	0	0	0	0	0	0	0	0	0	0	0	0	0	0	0	group3_leptomeningeal_metastasis	0	0	0	0	0	0
2349.23	10	!	0	0	0	0	32	0	32	group1_control	0	0	0	0	0	0	0	0	0	0	0	0	0	0	0	0	0	0	0	0	0	0	0	0	0	0	0	0	0	0	0	0	group3_leptomeningeal_metastasis	0	0	0	0	0	0
2353.36	10	!	0	0	0	0	32	0	32	group1_control	0	0	0	0	0	0	0	0	0	0	0	0	0	0	0	0	0	0	0	0	0	0	0	0	0	0	0	0	0	0	0	0	group3_leptomeningeal_metastasis	0	0	0	0	0	0
1964.87	10	!	0	0	0	0	32	0	32	group1_control	0	0	0	0	0	0	0	0	0	0	0	0	0	0	0	0	0	0	0	0	0	0	0	0	0	0	0	0	0	0	0	0	group3_leptomeningeal_metastasis	0	0	0	0	0	0
2944.52	10	!	0	0	0	0	32	0	32	group1_control	0	0	0	0	0	0	0	0	0	0	0	0	0	0	0	0	0	0	0	0	0	0	0	0	0	0	0	0	0	0	0	0	group3_leptomeningeal_metastasis	0	0	0	0	0	0
2351.27	10	!	0	0	0	0	32	0	32	group1_control	0	0	0	0	0	0	0	0	0	0	0	0	0	0	0	0	0	0	0	0	0	0	0	0	0	0	0	0	0	0	0	0	group3_leptomeningeal_metastasis	0	0	0	0	0	0
2350.17	10	!	0	0	0	0	32	0	32	group1_control	0	0	0	0	0	0	0	0	0	0	0	0	0	0	0	0	0	0	0	0	0	0	0	0	0	0	0	0	0	0	0	0	group3_leptomeningeal_metastasis	0	0	0	0	0	0
1991.96	10	!	0	0	0	0	32	0	32	group1_control	0	0	0	0	0	0	0	0	0	0	0	0	0	0	0	0	0	0	0	0	0	0	0	0	0	0	0	0	0	0	0	0	group3_leptomeningeal_metastasis	0	0	0	0	0	0
2804.81	10	!	0	0	0	0	32	0	32	group1_control	0	0	0	0	0	0	0	0	0	0	0	0	0	0	0	0	0	0	0	0	0	0	0	0	0	0	0	0	0	0	0	0	group3_leptomeningeal_metastasis	0	0	0	0	0	0
2013.17	10	!	0	0	0	0	32	0	32	group1_control	0	0	0	0	0	0	0	0	0	0	0	0	0	0	0	0	0	0	0	0	0	0	0	0	0	0	0	0	0	0	0	0	group3_leptomeningeal_metastasis	0	0	0	0	0	0
2658.43	10	!	0	0	0	0	32	0	32	group1_control	0	0	0	0	0	0	0	0	0	0	0	0	0	0	0	0	0	0	0	0	0	0	0	0	0	0	0	0	0	0	0	0	group3_leptomeningeal_metastasis	0	0	0	0	0	0
2064.15	10	!	0	0	0	0	32	0	32	group1_control	0	0	0	0	0	0	0	0	0	0	0	0	0	0	0	0	0	0	0	0	0	0	0	0	0	0	0	0	0	0	0	0	group3_leptomeningeal_metastasis	0	0	0	0	0	0
2633.32	10	!	0	0	0	0	32	0	32	group1_control	0	0	0	0	0	0	0	0	0	0	0	0	0	0	0	0	0	0	0	0	0	0	0	0	0	0	0	0	0	0	0	0	group3_leptomeningeal_metastasis	0	0	0	0	0	0
2512.02	10	!	0	0	0	0	32	0	32	group1_control	0	0	0	0	0	0	0	0	0	0	0	0	0	0	0	0	0	0	0	0	0	0	0	0	0	0	0	0	0	0	0	0	group3_leptomeningeal_metastasis	0	0	0	0	0	0
1684.71	10	!	0	0	0	0	32	0	32	group1_control	0	0	0	0	0	0	0	0	0	0	0	0	0	0	0	0	0	0	0	0	0	0	0	0	0	0	0	0	0	0	0	0	group3_leptomeningeal_metastasis	0	0	0	0	0	0
1687.79	10	!	0	0	0	0	32	0	32	group1_control	0	0	0	0	0	0	0	0	0	0	0	0	0	0	0	0	0	0	0	0	0	0	0	0	0	0	0	0	0	0	0	0	group3_leptomeningeal_metastasis	0	0	0	0	0	0
2630.42	10	!	0	0	0	0	32	0	32	group1_control	0	0	0	0	0	0	0	0	0	0	0	0	0	0	0	0	0	0	0	0	0	0	0	0	0	0	0	0	0	0	0	0	group3_leptomeningeal_metastasis	0	0	0	0	0	0
2079.13	10	!	0	0	0	0	32	0	32	group1_control	0	0	0	0	0	0	0	0	0	0	0	0	0	0	0	0	0	0	0	0	0	0	0	0	0	0	0	0	0	0	0	0	group3_leptomeningeal_metastasis	0	0	0	0	0	0
2125.12	10	!	0	0	0	0	32	0	32	group1_control	0	0	0	0	0	0	0	0	0	0	0	0	0	0	0	0	0	0	0	0	0	0	0	0	0	0	0	0	0	0	0	0	group3_leptomeningeal_metastasis	0	0	0	0	0	0
2126.05	10	!	0	0	0	0	32	0	32	group1_control	0	0	0	0	0	0	0	0	0	0	0	0	0	0	0	0	0	0	0	0	0	0	0	0	0	0	0	0	0	0	0	0	group3_leptomeningeal_metastasis	0	0	0	0	0	0
2525.15	10	!	0	0	0	0	32	0	32	group1_control	0	0	0	0	0	0	0	0	0	0	0	0	0	0	0	0	0	0	0	0	0	0	0	0	0	0	0	0	0	0	0	0	group3_leptomeningeal_metastasis	0	0	0	0	0	0
2526.57	10	!	0	0	0	0	32	0	32	group1_control	0	0	0	0	0	0	0	0	0	0	0	0	0	0	0	0	0	0	0	0	0	0	0	0	0	0	0	0	0	0	0	0	group3_leptomeningeal_metastasis	0	0	0	0	0	0
2075.13	10	!	0	0	0	0	32	0	32	group1_control	0	0	0	0	0	0	0	0	0	0	0	0	0	0	0	0	0	0	0	0	0	0	0	0	0	0	0	0	0	0	0	0	group3_leptomeningeal_metastasis	0	0	0	0	0	0
2291.05	10	!	0	0	0	0	32	0	32	group1_control	0	0	0	0	0	0	0	0	0	0	0	0	0	0	0	0	0	0	0	0	0	0	0	0	0	0	0	0	0	0	0	0	group3_leptomeningeal_metastasis	0	0	0	0	0	0
2262.02	10	!	0	0	0	0	32	0	32	group1_control	0	0	0	0	0	0	0	0	0	0	0	0	0	0	0	0	0	0	0	0	0	0	0	0	0	0	0	0	0	0	0	0	group3_leptomeningeal_metastasis	0	0	0	0	0	0
2242	10	!	0	0	0	0	32	0	32	group1_control	0	0	0	0	0	0	0	0	0	0	0	0	0	0	0	0	0	0	0	0	0	0	0	0	0	0	0	0	0	0	0	0	group3_leptomeningeal_metastasis	0	0	0	0	0	0
2455.07	10	!	0	0	0	0	32	0	32	group1_control	0	0	0	0	0	0	0	0	0	0	0	0	0	0	0	0	0	0	0	0	0	0	0	0	0	0	0	0	0	0	0	0	group3_leptomeningeal_metastasis	0	0	0	0	0	0
2457.14	10	!	0	0	0	0	32	0	32	group1_control	0	0	0	0	0	0	0	0	0	0	0	0	0	0	0	0	0	0	0	0	0	0	0	0	0	0	0	0	0	0	0	0	group3_leptomeningeal_metastasis	0	0	0	0	0	0
2462.79	10	!	0	0	0	0	32	0	32	group1_control	0	0	0	0	0	0	0	0	0	0	0	0	0	0	0	0	0	0	0	0	0	0	0	0	0	0	0	0	0	0	0	0	group3_leptomeningeal_metastasis	0	0	0	0	0	0
2739.96	10	!	0	0	0	0	32	0	32	group1_control	0	0	0	0	0	0	0	0	0	0	0	0	0	0	0	0	0	0	0	0	0	0	0	0	0	0	0	0	0	0	0	0	group3_leptomeningeal_metastasis	0	0	0	0	0	0
2193.93	10	!	0	0	0	0	32	0	32	group1_control	0	0	0	0	0	0	0	0	0	0	0	0	0	0	0	0	0	0	0	0	0	0	0	0	0	0	0	0	0	0	0	0	group3_leptomeningeal_metastasis	0	0	0	0	0	0
2502.05	10	!	0	0	0	0	32	0	32	group1_control	0	0	0	0	0	0	0	0	0	0	0	0	0	0	0	0	0	0	0	0	0	0	0	0	0	0	0	0	0	0	0	0	group3_leptomeningeal_metastasis	0	0	0	0	0	0
2197.35	10	!	0	0	0	0	32	0	32	group1_control	0	0	0	0	0	0	0	0	0	0	0	0	0	0	0	0	0	0	0	0	0	0	0	0	0	0	0	0	0	0	0	0	group3_leptomeningeal_metastasis	0	0	0	0	0	0
2495.73	10	!	0	0	0	0	32	0	32	group1_control	0	0	0	0	0	0	0	0	0	0	0	0	0	0	0	0	0	0	0	0	0	0	0	0	0	0	0	0	0	0	0	0	group3_leptomeningeal_metastasis	0	0	0	0	0	0
2697.95	10	!	0	0	0	0	32	0	32	group1_control	0	0	0	0	0	0	0	0	0	0	0	0	0	0	0	0	0	0	0	0	0	0	0	0	0	0	0	0	0	0	0	0	group3_leptomeningeal_metastasis	0	0	0	0	0	0
1248.63	0.000136631	+	1.29375	2.84375	1.55	91	32	91	32	group1_control	4	4	0	4	4	2	2	4	1	0	1	4	4	4	4	4	3	2	3	4	3	0	3	2	3	3	4	2	3	4	4	2	group3_leptomeningeal_metastasis	1	4	2	2	0	3
1017.54	0.000224779	+	0.55625	3.90625	3.35	125	32	125	32	group1_control	4	4	4	4	4	4	3	4	4	4	4	4	4	4	4	4	4	4	4	4	4	4	4	4	4	4	4	4	2	4	4	4	group3_leptomeningeal_metastasis	3	4	0	3	4	3
984.537	0.00032773	+	0.91875	3.46875	2.55	111	32	111	32	group1_control	4	2	3	4	4	4	3	4	4	3	4	4	4	4	4	4	4	4	1	3	4	4	4	3	4	1	3	4	1	4	4	4	group3_leptomeningeal_metastasis	2	4	1	2	2	3
951.465	0.000386324	+	0.8125	3.8125	3	122	32	122	32	group1_control	4	2	3	4	4	4	3	4	4	4	4	4	4	4	4	4	4	4	3	4	4	4	4	4	4	4	4	3	4	4	4	4	group3_leptomeningeal_metastasis	3	4	2	3	2	2
983.57	0.000574673	+	0.9	3.5	2.6	112	32	112	32	group1_control	3	4	4	4	4	4	3	4	4	4	4	4	4	4	4	4	4	4	2	3	3	3	2	3	4	3	3	2	3	4	3	4	group3_leptomeningeal_metastasis	2	3	2	3	2	2
950.504	0.00061141	+	0.73125	3.78125	3.05	121	32	121	32	group1_control	4	4	4	4	3	4	3	4	4	4	4	4	4	4	4	4	4	4	3	4	4	4	4	4	4	3	4	2	3	4	4	4	group3_leptomeningeal_metastasis	3	4	2	4	3	4
1031.48	0.000815158	+	0.75625	3.65625	2.9	117	32	117	32	group1_control	2	4	3	4	4	4	3	4	4	4	4	4	4	4	4	4	4	4	2	4	4	3	4	2	4	4	4	4	2	4	4	4	group3_leptomeningeal_metastasis	4	2	3	2	2	2
1074.54	0.000954568	+	0.51875	3.96875	3.45	127	32	127	32	group1_control	4	4	4	4	4	4	4	4	4	4	4	4	4	4	4	4	4	4	4	4	4	4	4	4	4	3	4	4	4	4	4	4	group3_leptomeningeal_metastasis	2	3	2	3	2	4
1033.53	0.00102518	+	1.0625	2.8125	1.75	90	32	90	32	group1_control	3	3	2	4	2	3	3	4	3	4	2	4	4	4	3	4	4	2	0	2	2	1	3	1	4	2	3	2	3	4	2	3	group3_leptomeningeal_metastasis	2	0	0	1	2	0
952.472	0.0012385	+	0.96875	3.34375	2.375	107	32	107	32	group1_control	3	0	2	4	4	3	3	4	3	4	4	4	4	4	4	3	4	4	2	4	4	3	3	4	4	2	3	4	2	3	4	4	group3_leptomeningeal_metastasis	1	4	0	3	1	2
1034.54	0.00129607	+	0.80625	1.90625	1.1	61	32	61	32	group1_control	2	3	1	4	3	1	2	3	1	3	3	2	1	4	2	4	2	0	0	1	1	1	1	2	1	1	2	2	3	2	1	2	group3_leptomeningeal_metastasis	1	0	1	0	0	1
1759.87	0.00133139	+	0.66875	0.96875	0.3	31	32	31	32	group1_control	1	3	2	1	0	0	1	1	3	2	2	0	1	2	1	3	0	0	0	0	0	0	0	0	1	2	1	2	1	1	0	0	group3_leptomeningeal_metastasis	0	0	0	1	0	0
1114.57	0.001362	+	0.9125	3.0625	2.15	98	32	98	32	group1_control	2	3	3	4	2	3	4	4	3	4	4	4	4	4	2	4	4	3	1	2	2	2	2	1	4	2	3	2	4	4	4	4	group3_leptomeningeal_metastasis	1	3	1	3	1	1
878.999	0.00140723	+	0.6375	1.0625	0.425	34	32	34	32	group1_control	1	1	2	1	1	1	1	1	1	2	1	1	0	0	0	0	0	3	3	2	0	0	1	4	1	2	1	1	0	0	1	1	group3_leptomeningeal_metastasis	1	0	2	1	0	0
900.461	0.0014092	+	0.86875	1.59375	0.725	51	32	51	32	group1_control	0	1	1	3	1	2	2	4	4	1	1	3	3	2	3	3	3	0	0	2	1	1	1	1	2	0	1	0	1	0	2	2	group3_leptomeningeal_metastasis	0	0	0	0	0	0
1786.88	0.00163313	+	1.08125	2.40625	1.325	77	32	77	32	group1_control	1	4	3	3	2	2	2	1	1	4	4	4	4	4	4	4	2	0	1	0	3	1	2	0	4	3	1	2	3	4	2	2	group3_leptomeningeal_metastasis	1	0	0	3	0	0
1172.58	0.0019494	+	0.9125	2.9375	2.025	94	32	94	32	group1_control	2	3	3	3	4	4	2	2	3	3	4	4	4	4	4	4	2	4	2	2	3	2	1	0	2	3	3	2	3	4	4	4	group3_leptomeningeal_metastasis	1	2	2	3	1	1
880.423	0.00195151	+	0.99375	3.34375	2.35	107	32	107	32	group1_control	4	3	2	3	4	3	3	3	2	1	1	4	4	4	4	4	4	2	4	4	4	4	4	4	4	3	4	4	2	3	4	4	group3_leptomeningeal_metastasis	1	3	1	2	2	2
1910.96	0.00210232	+	0.95	3	2.05	96	32	96	32	group1_control	3	4	3	3	3	2	2	1	2	4	4	4	4	3	4	4	4	3	2	3	4	2	4	2	4	3	1	3	4	4	3	0	group3_leptomeningeal_metastasis	2	3	2	3	1	3
968.548	0.0022146	+	0.925	2.125	1.2	68	32	68	32	group1_control	1	1	1	4	2	3	3	4	2	4	0	3	3	4	2	4	2	0	0	2	1	0	3	1	3	2	3	2	3	2	1	2	group3_leptomeningeal_metastasis	1	1	1	2	1	0
1128.69	0.00254642	+	0.8375	3.4375	2.6	110	32	110	32	group1_control	3	3	3	3	3	3	3	4	2	3	4	4	4	2	4	3	4	4	3	4	4	4	4	4	4	3	4	3	2	4	4	4	group3_leptomeningeal_metastasis	1	4	4	3	2	2
1210.63	0.00258904	+	0.8125	1.5625	0.75	50	32	50	32	group1_control	1	3	1	2	3	1	1	3	1	4	2	3	2	0	4	1	1	1	0	0	2	1	1	0	0	1	4	1	2	0	2	2	group3_leptomeningeal_metastasis	1	0	0	1	0	0
1249.58	0.0026947	+	0.8875	2.9375	2.05	94	32	94	32	group1_control	3	1	2	3	3	4	3	4	3	3	4	4	4	4	3	3	4	4	2	2	2	1	2	2	4	2	3	2	2	3	4	4	group3_leptomeningeal_metastasis	1	3	2	3	1	2
1377.74	0.00283036	+	0.44375	0.59375	0.15	19	32	19	32	group1_control	0	0	0	0	0	1	1	0	0	0	2	1	0	0	0	3	1	1	2	0	1	1	1	0	1	0	1	0	0	0	2	0	group3_leptomeningeal_metastasis	0	0	2	0	0	0
902.492	0.00284146	+	0.94375	1.59375	0.65	51	32	51	32	group1_control	0	0	1	4	1	0	1	0	0	2	4	2	4	4	2	2	0	1	0	1	0	2	3	3	4	1	1	0	3	1	3	1	group3_leptomeningeal_metastasis	1	0	0	0	0	0
886.488	0.00288288	+	0.49375	0.71875	0.225	23	32	23	32	group1_control	1	0	0	0	2	0	1	0	0	0	0	2	0	1	0	0	1	1	0	3	0	0	1	3	1	0	1	1	1	0	1	2	group3_leptomeningeal_metastasis	1	0	0	0	1	0
985.523	0.00315914	+	0.88125	2.15625	1.275	69	32	69	32	group1_control	3	1	2	3	3	2	1	1	3	1	3	4	3	2	3	2	4	2	0	3	2	3	3	2	2	0	1	1	0	1	4	4	group3_leptomeningeal_metastasis	1	1	0	0	0	0
820.018	0.00365359	+	0.64375	0.96875	0.325	31	32	31	32	group1_control	0	1	1	1	0	4	1	3	3	3	4	0	0	0	0	0	0	2	0	1	0	0	0	1	1	1	2	1	1	0	0	0	group3_leptomeningeal_metastasis	3	0	0	0	0	0
858.029	0.00392111	+	0.79375	1.34375	0.55	43	32	43	32	group1_control	1	0	0	0	4	0	0	0	0	1	0	2	0	0	1	0	1	1	3	3	1	3	4	2	3	3	2	2	1	0	2	3	group3_leptomeningeal_metastasis	2	0	0	1	0	1
944.471	0.00413763	+	0.5125	0.8125	0.3	26	32	26	32	group1_control	1	0	0	0	2	0	0	0	0	0	0	3	0	0	0	0	2	1	1	2	1	1	1	2	1	0	1	1	1	0	3	2	group3_leptomeningeal_metastasis	2	0	0	0	1	0
1000.6	0.00449988	+	0.58125	3.90625	3.325	125	32	125	32	group1_control	4	4	3	4	4	4	3	3	4	4	4	4	4	4	4	4	4	4	4	4	4	4	4	4	4	4	4	4	4	4	4	4	group3_leptomeningeal_metastasis	3	3	4	3	4	4
887.268	0.00463747	+	0.44375	0.59375	0.15	19	32	19	32	group1_control	0	0	0	0	3	0	0	0	0	0	0	2	0	1	0	0	0	0	1	1	0	0	1	1	2	1	1	1	1	0	2	1	group3_leptomeningeal_metastasis	1	0	0	0	0	0
841.13	0.00558131	+	0.79375	2.09375	1.3	67	32	67	32	group1_control	3	2	1	3	3	0	0	0	0	3	1	3	1	1	3	0	2	3	4	2	3	4	3	2	3	2	1	3	2	3	3	3	group3_leptomeningeal_metastasis	2	2	1	3	1	2
1030.13	0.00581772	+	0.63125	1.03125	0.4	33	32	33	32	group1_control	0	1	0	0	2	0	0	0	0	0	0	1	0	0	1	0	0	1	4	4	1	3	4	2	3	1	1	2	1	0	0	1	group3_leptomeningeal_metastasis	2	0	0	1	0	0
1150.61	0.0061264	+	0.34375	3.96875	3.625	127	32	127	32	group1_control	4	3	4	4	4	4	4	4	4	4	4	4	4	4	4	4	4	4	4	4	4	4	4	4	4	4	4	4	4	4	4	4	group3_leptomeningeal_metastasis	3	4	3	3	3	4
1785.85	0.00612992	+	0.99375	2.59375	1.6	83	32	83	32	group1_control	2	4	3	3	2	2	3	2	3	4	4	4	4	4	4	4	2	2	0	0	2	1	2	0	4	3	2	2	3	4	3	1	group3_leptomeningeal_metastasis	0	1	0	3	0	1
1560.77	0.00666931	+	0.35625	0.40625	0.05	13	32	13	32	group1_control	1	0	0	0	0	1	1	0	4	0	0	0	0	0	0	1	0	0	0	0	1	0	0	0	0	1	2	1	0	0	0	0	group3_leptomeningeal_metastasis	0	0	0	0	0	0
827.117	0.00669461	+	0.85	2.25	1.4	72	32	72	32	group1_control	0	1	1	2	3	4	2	3	2	4	4	3	4	1	1	1	3	0	4	4	1	3	3	3	3	1	2	2	1	1	2	3	group3_leptomeningeal_metastasis	4	0	2	1	0	0
839.072	0.00774648	+	0.425	0.75	0.325	24	32	24	32	group1_control	0	0	0	2	1	0	0	1	0	0	0	1	0	2	1	0	0	0	2	4	0	0	2	2	1	1	1	1	1	0	0	1	group3_leptomeningeal_metastasis	1	0	2	2	0	0
949.496	0.00858383	+	0.71875	3.34375	2.625	107	32	107	32	group1_control	1	4	4	4	4	4	3	4	4	4	4	4	3	4	4	4	4	3	2	3	1	3	3	2	4	3	3	2	3	4	4	4	group3_leptomeningeal_metastasis	2	2	3	3	2	2
844.379	0.0086954	+	0.85	2.625	1.775	84	32	84	32	group1_control	1	3	3	4	1	4	4	4	2	2	2	4	4	4	4	4	3	0	2	3	0	3	4	2	4	1	3	3	1	0	3	2	group3_leptomeningeal_metastasis	3	1	1	4	0	1
1055.57	0.00981235	+	0.5375	3.6875	3.15	118	32	118	32	group1_control	3	3	4	4	3	4	4	4	4	4	4	4	4	4	4	4	4	4	3	2	4	3	4	3	4	3	4	4	3	4	4	4	group3_leptomeningeal_metastasis	2	3	2	3	2	3
904.513	0.0104343	+	0.55625	1.15625	0.6	37	32	37	32	group1_control	1	0	0	1	0	1	3	1	3	1	1	3	1	2	1	1	1	2	0	1	0	0	1	2	3	0	0	1	0	1	2	3	group3_leptomeningeal_metastasis	0	0	1	1	1	0
856.027	0.0109445	+	0.38125	0.53125	0.15	17	32	17	32	group1_control	0	0	0	0	0	0	0	0	0	0	0	2	0	0	0	0	0	0	2	3	0	1	1	1	1	1	1	1	1	0	1	1	group3_leptomeningeal_metastasis	1	0	0	0	0	0
1356.73	0.0114601	+	0.40625	0.65625	0.25	21	32	21	32	group1_control	1	0	0	2	1	2	0	1	0	0	1	0	1	0	2	2	0	0	3	0	0	0	0	0	0	2	0	1	0	1	0	1	group3_leptomeningeal_metastasis	0	0	2	0	0	0
969.534	0.0121887	+	0.6375	1.3125	0.675	42	32	42	32	group1_control	1	0	1	4	0	1	3	4	2	2	1	1	2	4	2	3	1	0	1	0	0	0	0	0	2	1	1	0	1	1	2	1	group3_leptomeningeal_metastasis	1	1	0	0	0	0
1098.53	0.0125862	+	0.8625	2.3125	1.45	74	32	74	32	group1_control	3	1	0	3	4	3	1	2	2	0	0	4	3	0	3	0	3	2	2	4	3	4	4	3	4	0	3	3	1	1	4	4	group3_leptomeningeal_metastasis	0	2	0	0	0	1
877.942	0.0130498	+	0.6625	1.6875	1.025	54	32	54	32	group1_control	1	2	2	2	2	2	0	1	3	4	3	2	0	1	0	1	1	4	3	3	0	0	3	2	1	2	1	2	2	1	1	2	group3_leptomeningeal_metastasis	3	0	2	1	0	0
941.472	0.0130555	+	0.3125	3.9375	3.625	126	32	126	32	group1_control	4	4	4	4	4	4	4	4	4	4	4	4	4	4	4	4	4	4	2	4	4	4	4	4	4	4	4	4	4	4	4	4	group3_leptomeningeal_metastasis	3	3	4	3	4	4
1067.49	0.0131109	+	0.3875	0.6875	0.3	22	32	22	32	group1_control	1	0	0	0	0	0	0	2	0	1	0	1	0	1	2	0	2	1	0	1	0	2	0	1	1	0	1	1	0	1	2	1	group3_leptomeningeal_metastasis	1	0	0	1	0	0
1367.07	0.0131212	+	0.41875	0.46875	0.05	15	32	15	32	group1_control	0	1	2	1	0	2	0	1	1	3	4	0	0	0	0	0	0	0	0	0	0	0	0	0	0	0	0	0	0	0	0	0	group3_leptomeningeal_metastasis	0	0	0	0	0	0
825.124	0.0133882	+	0.8125	2.3125	1.5	74	32	74	32	group1_control	4	1	0	2	4	1	0	1	0	3	1	4	1	3	3	1	2	3	4	3	2	3	3	2	4	3	1	4	2	4	4	1	group3_leptomeningeal_metastasis	2	3	2	3	0	2
1909.96	0.0142751	+	0.79375	2.96875	2.175	95	32	95	32	group1_control	3	4	3	3	3	2	2	1	3	4	4	4	4	3	4	4	3	2	2	3	4	2	4	2	4	4	1	3	3	4	2	1	group3_leptomeningeal_metastasis	0	4	2	2	1	4
865.072	0.0154316	+	0.3625	0.8125	0.45	26	32	26	32	group1_control	0	0	1	1	1	1	0	1	1	4	3	0	0	0	0	1	1	1	1	2	0	0	2	2	1	0	0	1	0	0	1	0	group3_leptomeningeal_metastasis	4	0	1	0	0	0
1753.86	0.0160162	+	0.69375	1.71875	1.025	55	32	55	32	group1_control	2	2	2	3	0	2	2	1	0	4	4	1	2	4	3	3	1	2	0	0	1	0	0	0	3	2	2	1	2	4	1	1	group3_leptomeningeal_metastasis	1	1	0	1	0	0
855.148	0.0162136	+	0.73125	1.40625	0.675	45	32	45	32	group1_control	2	0	0	2	4	0	1	1	0	0	0	2	0	2	2	1	0	0	4	3	0	2	4	3	3	3	0	2	1	0	1	2	group3_leptomeningeal_metastasis	2	0	1	1	0	0
861.075	0.0168637	+	0.8	1.875	1.075	60	32	60	32	group1_control	2	0	0	2	4	0	0	0	0	1	3	2	2	4	4	1	2	2	4	4	0	0	4	2	1	3	1	2	3	3	2	2	group3_leptomeningeal_metastasis	2	2	2	3	0	0
1173.58	0.0172688	+	0.49375	1.09375	0.6	35	32	35	32	group1_control	2	0	0	3	1	1	2	1	0	1	3	1	1	4	2	1	0	1	0	1	0	0	1	1	1	1	0	1	1	1	2	1	group3_leptomeningeal_metastasis	0	2	0	1	1	0
942.48	0.0177934	+	0.65	3.125	2.475	100	32	100	32	group1_control	3	4	3	4	4	4	3	3	2	3	4	4	4	4	4	4	4	4	0	4	4	2	3	2	4	1	2	2	0	3	4	4	group3_leptomeningeal_metastasis	2	3	1	3	1	1
893.974	0.0180145	+	0.4625	0.6875	0.225	22	32	22	32	group1_control	1	0	0	0	1	0	0	0	0	0	0	2	0	0	0	0	0	0	1	2	0	0	2	2	1	2	1	1	1	0	1	4	group3_leptomeningeal_metastasis	0	0	0	0	1	0
1111.59	0.0192968	+	0.6875	1.5625	0.875	50	32	50	32	group1_control	3	0	1	2	2	3	0	2	1	1	3	3	2	0	2	4	3	2	0	1	1	1	0	0	1	1	3	0	1	0	4	3	group3_leptomeningeal_metastasis	1	1	0	2	1	0
989.482	0.0198845	+	0.16875	0.34375	0.175	11	32	11	32	group1_control	0	0	0	1	0	0	0	0	0	0	1	1	0	0	1	1	0	0	1	0	0	0	0	0	0	1	1	2	0	1	0	0	group3_leptomeningeal_metastasis	0	0	0	0	0	0
1076.57	0.0200117	+	0.3625	3.6875	3.325	118	32	118	32	group1_control	2	4	4	4	4	4	4	4	4	4	4	4	4	4	4	4	4	4	1	4	4	4	2	4	4	3	4	3	3	4	4	4	group3_leptomeningeal_metastasis	1	3	3	3	3	2
948.533	0.0201448	+	0.5375	1.0625	0.525	34	32	34	32	group1_control	1	2	1	4	0	1	2	1	0	1	1	2	0	3	0	0	1	0	1	0	0	1	0	0	3	0	2	2	2	0	0	3	group3_leptomeningeal_metastasis	0	0	0	0	0	0
982.531	0.0203457	+	0.53125	1.15625	0.625	37	32	37	32	group1_control	0	2	3	4	1	1	0	0	1	0	1	0	0	4	1	1	2	1	0	1	0	0	1	0	0	1	2	2	1	3	1	3	group3_leptomeningeal_metastasis	0	0	0	1	2	0
842.095	0.0214878	+	0.7875	1.6875	0.9	54	32	54	32	group1_control	1	0	1	1	3	2	2	3	0	0	0	2	0	0	0	0	1	0	4	4	3	4	4	4	3	2	3	2	1	0	2	2	group3_leptomeningeal_metastasis	2	1	2	1	0	1
1228.58	0.0220948	+	0.3875	3.8125	3.425	122	32	122	32	group1_control	4	2	3	3	4	4	4	4	4	4	4	4	4	4	4	4	4	4	4	4	4	4	4	4	4	3	4	4	3	4	4	4	group3_leptomeningeal_metastasis	4	4	3	3	3	3
1171.61	0.0235677	+	0.6875	3.1875	2.5	102	32	102	32	group1_control	2	4	1	4	4	4	3	3	4	3	2	4	3	4	4	4	4	3	3	3	1	3	3	2	3	3	4	2	3	4	4	4	group3_leptomeningeal_metastasis	2	3	2	3	2	0
1394.74	0.0245507	+	0.64375	2.96875	2.325	95	32	95	32	group1_control	4	2	2	3	2	4	4	4	3	0	1	4	4	4	4	4	2	3	2	2	4	3	3	2	4	3	3	2	3	4	4	2	group3_leptomeningeal_metastasis	2	3	2	3	2	3
908.466	0.0247275	+	0.28125	0.40625	0.125	13	32	13	32	group1_control	2	0	0	0	0	1	0	1	0	0	0	1	0	0	1	0	1	0	0	2	0	0	0	2	1	0	0	0	0	0	1	0	group3_leptomeningeal_metastasis	1	0	0	0	0	0
1057.57	0.0252575	+	0.63125	2.15625	1.525	69	32	69	32	group1_control	2	1	1	3	2	4	3	3	3	3	4	3	2	4	2	4	1	3	0	0	3	1	1	1	2	1	2	1	1	2	3	3	group3_leptomeningeal_metastasis	1	1	0	1	0	0
826.224	0.0255989	+	0.75	3	2.25	96	32	96	32	group1_control	4	1	0	3	4	2	3	3	1	0	0	4	4	4	4	4	3	1	4	4	3	4	4	4	3	3	4	4	4	4	4	2	group3_leptomeningeal_metastasis	2	3	2	4	1	2
1393.76	0.0273617	+	0.6625	3.4375	2.775	110	32	110	32	group1_control	4	3	4	4	3	4	4	4	4	4	4	4	4	4	4	4	3	3	2	4	4	2	2	2	4	3	3	2	3	4	4	3	group3_leptomeningeal_metastasis	2	1	2	3	1	4
1787.93	0.0276287	+	0.70625	1.53125	0.825	49	32	49	32	group1_control	1	0	1	0	2	1	2	3	0	2	2	2	4	2	4	4	1	0	0	0	0	0	0	0	4	3	2	2	2	4	1	0	group3_leptomeningeal_metastasis	0	0	0	1	0	0
893.03	0.0303146	+	0.7375	1.3125	0.575	42	32	42	32	group1_control	1	0	0	0	4	0	0	0	0	0	0	3	0	0	1	1	1	1	4	3	0	0	4	3	2	3	1	2	3	0	1	4	group3_leptomeningeal_metastasis	1	0	2	1	0	0
862.022	0.0303672	+	0.43125	0.78125	0.35	25	32	25	32	group1_control	1	0	0	0	0	0	0	0	0	0	0	2	0	1	1	1	0	0	2	3	0	0	3	3	2	2	1	1	0	0	1	1	group3_leptomeningeal_metastasis	1	0	2	1	0	0
1018.52	0.0303919	+	0.39375	3.84375	3.45	123	32	123	32	group1_control	4	3	3	4	4	4	3	4	4	4	4	4	4	4	4	4	4	4	4	4	4	4	4	4	4	3	4	4	3	4	4	4	group3_leptomeningeal_metastasis	4	3	1	4	3	4
953.489	0.030779	+	0.5125	1.3125	0.8	42	32	42	32	group1_control	2	0	0	2	2	1	1	2	1	0	2	1	0	2	3	1	3	1	0	1	0	2	3	1	1	1	1	2	0	0	2	4	group3_leptomeningeal_metastasis	1	1	0	0	0	0
898.484	0.0325394	+	0.7	1.625	0.925	52	32	52	32	group1_control	1	3	2	3	3	4	3	3	4	0	1	2	0	2	3	1	2	2	0	0	0	0	3	1	4	0	0	1	0	1	3	0	group3_leptomeningeal_metastasis	0	0	1	0	0	0
859.039	0.0328596	+	0.40625	0.90625	0.5	29	32	29	32	group1_control	0	0	0	0	2	0	0	0	0	0	0	1	0	0	1	0	1	0	2	4	0	2	3	3	2	1	1	2	1	0	1	2	group3_leptomeningeal_metastasis	1	0	2	1	0	0
1792.97	0.0330263	+	0.6375	2.8125	2.175	90	32	90	32	group1_control	4	1	2	2	3	4	3	3	3	4	4	1	3	3	0	4	3	4	3	4	4	2	1	4	1	4	2	4	4	4	1	1	group3_leptomeningeal_metastasis	2	3	4	4	4	4
957.485	0.0336568	+	0.36875	0.46875	0.1	15	32	15	32	group1_control	0	0	0	0	2	0	0	0	0	1	0	2	0	0	0	0	1	1	0	1	0	2	0	0	0	0	0	0	0	0	3	2	group3_leptomeningeal_metastasis	0	0	0	0	0	0
816.97	0.0371874	+	0.20625	0.28125	0.075	9	32	9	32	group1_control	0	0	0	1	0	0	1	3	0	1	0	0	0	0	0	0	0	0	0	0	0	0	0	0	0	1	1	0	1	0	0	0	group3_leptomeningeal_metastasis	0	0	0	0	0	0
895.438	0.0382136	+	0.20625	0.40625	0.2	13	32	13	32	group1_control	1	1	0	0	2	0	0	0	0	0	0	0	0	0	0	0	1	1	0	1	0	1	0	1	1	0	0	0	1	0	2	0	group3_leptomeningeal_metastasis	0	0	0	1	0	0
1386.69	0.0391217	+	0.63125	3.40625	2.775	109	32	109	32	group1_control	3	4	4	4	3	4	4	4	2	4	3	4	4	4	4	3	4	4	1	3	4	1	2	4	4	3	4	2	3	4	4	4	group3_leptomeningeal_metastasis	0	4	4	3	2	3
849.59	0.0398326	+	0.14375	0.21875	0.075	7	32	7	32	group1_control	0	0	0	1	0	0	0	0	0	1	1	1	0	0	1	0	0	0	0	0	0	0	0	0	0	0	0	1	1	0	0	0	group3_leptomeningeal_metastasis	0	0	0	0	0	0
1066.55	0.0400161	+	0.3625	0.6875	0.325	22	32	22	32	group1_control	1	1	0	0	2	0	0	0	0	0	0	1	0	0	2	0	1	1	0	0	2	1	0	2	0	1	1	0	1	0	2	3	group3_leptomeningeal_metastasis	0	0	1	1	0	0
1136.6	0.0403777	+	0.275	0.625	0.35	20	32	20	32	group1_control	2	1	0	0	2	1	0	1	0	0	2	1	0	1	0	0	2	2	1	1	0	0	0	1	0	1	0	0	0	0	0	1	group3_leptomeningeal_metastasis	0	0	0	0	0	0
940.468	0.040843	+	0.15	4	3.85	128	32	128	32	group1_control	4	4	4	4	4	4	4	4	4	4	4	4	4	4	4	4	4	4	4	4	4	4	4	4	4	4	4	4	4	4	4	4	group3_leptomeningeal_metastasis	4	4	3	4	4	4
1776.14	0.0418017	+	0.49375	0.96875	0.475	31	32	31	32	group1_control	2	1	2	2	0	0	2	3	1	3	4	0	0	2	0	1	1	2	0	2	1	0	0	1	0	0	0	0	1	0	0	0	group3_leptomeningeal_metastasis	0	0	1	0	0	0
2452.15	0.043809	+	0.4125	0.6875	0.275	22	32	22	32	group1_control	2	1	1	1	0	0	1	1	0	0	0	0	1	1	0	0	0	0	0	0	4	0	0	0	0	3	1	1	2	2	0	0	group3_leptomeningeal_metastasis	0	0	0	1	0	0
1179.6	0.0441584	+	0.51875	1.59375	1.075	51	32	51	32	group1_control	2	2	1	2	3	0	1	4	0	2	2	2	2	4	2	2	3	0	1	2	1	1	0	1	0	1	3	0	1	0	4	2	group3_leptomeningeal_metastasis	1	1	1	0	0	0
1760.76	0.0445122	+	0.425	0.75	0.325	24	32	24	32	group1_control	0	1	2	1	0	0	2	3	0	0	0	0	1	4	1	2	0	0	0	0	0	0	0	0	1	1	2	2	1	0	0	0	group3_leptomeningeal_metastasis	0	0	0	2	1	0
840.157	0.0450829	+	0.2125	0.3125	0.1	10	32	10	32	group1_control	0	0	0	0	0	0	0	1	0	0	0	0	0	0	1	0	0	0	0	2	0	1	2	1	1	0	0	0	0	0	0	1	group3_leptomeningeal_metastasis	2	0	0	0	0	0
1075.57	0.0456235	+	0.28125	3.90625	3.625	125	32	125	32	group1_control	4	3	4	3	4	4	4	4	4	4	4	4	4	4	4	4	4	4	4	4	4	4	4	4	4	4	4	4	3	4	4	4	group3_leptomeningeal_metastasis	2	4	2	3	3	4
1032.51	0.0456334	+	0.60625	2.65625	2.05	85	32	85	32	group1_control	3	4	2	3	2	4	3	4	3	2	2	4	3	2	3	3	4	3	0	3	3	1	2	2	3	4	2	2	1	4	3	1	group3_leptomeningeal_metastasis	3	0	0	1	2	0
819.327	0.0457484	+	0.65625	2.28125	1.625	73	32	73	32	group1_control	1	1	1	3	2	1	3	3	1	0	0	4	3	2	3	4	4	0	1	3	1	1	4	1	4	4	3	4	2	3	2	4	group3_leptomeningeal_metastasis	2	0	1	2	2	1
1779.02	0.0459733	+	0.2125	0.3125	0.1	10	32	10	32	group1_control	1	0	1	1	0	0	2	0	1	0	0	0	0	0	0	0	0	1	0	0	1	0	0	0	0	1	0	0	0	0	1	0	group3_leptomeningeal_metastasis	0	0	0	0	0	0
857.033	0.0474518	+	0.78125	1.90625	1.125	61	32	61	32	group1_control	1	0	0	1	4	0	0	0	0	0	0	3	0	0	3	0	2	1	4	4	2	4	4	4	3	4	2	3	3	3	2	4	group3_leptomeningeal_metastasis	2	2	2	3	1	2
925.495	0.0476014	+	0.4375	1.8125	1.375	58	32	58	32	group1_control	2	1	1	2	2	2	2	1	2	2	1	3	0	0	3	2	3	3	1	2	1	3	2	2	4	1	1	2	0	1	3	3	group3_leptomeningeal_metastasis	1	1	0	1	2	1
867.015	0.0481903	+	0.2375	0.5625	0.325	18	32	18	32	group1_control	0	1	0	0	0	2	0	1	1	0	1	0	0	2	0	1	0	1	3	1	0	0	1	1	0	0	1	0	0	0	1	0	group3_leptomeningeal_metastasis	1	0	2	0	1	0
1730.83	0.0485767	+	0.55	1	0.45	32	32	32	32	group1_control	1	2	2	3	0	1	1	1	0	1	2	0	1	3	0	3	0	0	0	0	0	0	0	0	3	2	0	1	2	3	0	0	group3_leptomeningeal_metastasis	0	0	0	0	1	0
901.737	0.0506579	+	0.40625	0.78125	0.375	25	32	25	32	group1_control	0	0	0	0	2	0	0	0	0	0	0	2	0	0	1	1	0	1	0	2	0	1	1	4	3	1	1	1	1	0	2	1	group3_leptomeningeal_metastasis	1	0	0	0	0	0
846.167	0.0517838	+	0.39375	0.96875	0.575	31	32	31	32	group1_control	1	0	1	2	0	3	0	1	1	3	1	1	1	0	2	0	1	0	3	3	0	1	1	1	1	1	0	1	0	0	1	0	group3_leptomeningeal_metastasis	1	0	2	0	1	0
915.44	0.0527236	+	0.3375	0.5625	0.225	18	32	18	32	group1_control	1	1	0	2	2	0	0	1	1	0	0	1	0	0	0	0	0	0	0	0	0	0	1	1	1	0	0	0	2	0	2	2	group3_leptomeningeal_metastasis	1	0	0	0	1	0
911.46	0.0533276	+	0.44375	1.34375	0.9	43	32	43	32	group1_control	1	2	1	2	2	3	1	0	2	1	1	4	2	0	1	3	2	1	0	0	0	1	2	1	1	0	2	0	1	1	1	4	group3_leptomeningeal_metastasis	0	1	3	0	0	0
1910.24	0.0535235	+	0.35625	0.65625	0.3	21	32	21	32	group1_control	1	0	1	1	0	2	2	3	1	0	0	0	0	1	0	0	1	0	1	0	0	0	0	2	0	0	3	0	1	0	1	0	group3_leptomeningeal_metastasis	0	0	0	0	0	0
1028.54	0.0573042	+	0.45	1	0.55	32	32	32	32	group1_control	1	1	0	2	2	1	3	0	1	0	2	1	0	0	3	0	1	2	0	0	3	2	0	0	0	0	1	1	0	3	1	1	group3_leptomeningeal_metastasis	1	0	1	0	1	1
860.082	0.0602688	+	0.19375	0.34375	0.15	11	32	11	32	group1_control	0	0	0	0	0	0	0	0	0	0	0	0	0	0	0	0	1	0	0	1	0	1	2	1	1	1	1	1	0	0	0	1	group3_leptomeningeal_metastasis	1	0	0	0	0	0
1512.84	0.0615417	+	0.36875	3.84375	3.475	123	32	123	32	group1_control	4	4	4	4	4	4	4	4	4	4	4	3	4	4	4	4	4	3	4	4	4	4	4	4	4	4	4	3	3	4	4	3	group3_leptomeningeal_metastasis	2	4	4	4	4	4
843.433	0.0624389	+	0.5625	3.0625	2.5	98	32	98	32	group1_control	3	2	2	3	3	4	3	3	4	4	3	4	4	4	4	4	2	1	3	3	0	3	1	3	2	4	4	4	2	4	4	4	group3_leptomeningeal_metastasis	3	3	2	4	2	2
881.457	0.0627422	+	0.54375	2.84375	2.3	91	32	91	32	group1_control	4	1	1	3	4	1	3	2	3	3	0	4	4	4	4	4	4	2	4	3	3	4	3	2	4	2	1	3	1	4	3	3	group3_leptomeningeal_metastasis	3	3	1	2	1	0
1430.78	0.0635111	+	0.35	3.5	3.15	112	32	112	32	group1_control	4	4	4	4	4	4	4	3	4	4	4	4	2	1	3	4	4	4	4	4	4	3	4	4	4	2	4	2	1	3	4	4	group3_leptomeningeal_metastasis	2	3	3	2	2	3
863.067	0.0653808	+	0.4	0.75	0.35	24	32	24	32	group1_control	1	0	0	0	1	0	0	1	0	0	0	0	0	0	2	1	0	0	3	3	0	0	3	2	1	1	1	2	0	0	1	1	group3_leptomeningeal_metastasis	1	0	2	1	0	0
899.615	0.0692277	+	0.3375	0.8125	0.475	26	32	26	32	group1_control	0	2	1	1	0	2	1	1	3	3	2	1	0	1	1	1	0	0	0	0	0	0	1	0	0	0	0	0	2	0	2	1	group3_leptomeningeal_metastasis	2	0	0	0	0	0
1039.54	0.0698583	+	0.49375	1.59375	1.1	51	32	51	32	group1_control	4	0	1	3	1	2	1	0	1	3	3	2	1	4	2	2	2	0	1	1	2	1	3	2	1	0	1	0	1	0	3	3	group3_leptomeningeal_metastasis	0	2	0	1	0	0
1759.45	0.0706071	+	0.20625	0.28125	0.075	9	32	9	32	group1_control	0	1	1	1	0	0	1	3	0	0	0	0	0	0	0	0	0	0	0	0	0	0	0	0	0	0	2	0	0	0	0	0	group3_leptomeningeal_metastasis	0	0	0	0	0	0
804.46	0.0711753	+	0.53125	1.40625	0.875	45	32	45	32	group1_control	2	0	0	2	3	0	1	0	3	3	1	2	3	0	3	4	0	0	0	2	0	1	2	0	2	1	1	1	1	1	3	3	group3_leptomeningeal_metastasis	3	0	0	2	1	0
1308.79	0.0712124	+	0.21875	0.46875	0.25	15	32	15	32	group1_control	2	0	0	1	0	0	0	0	0	1	0	1	0	0	0	0	1	1	0	0	1	1	1	1	0	0	1	0	0	1	2	0	group3_leptomeningeal_metastasis	0	0	0	0	0	0
939.483	0.0735583	+	0.20625	0.53125	0.325	17	32	17	32	group1_control	0	2	1	0	2	0	0	0	0	0	1	2	0	0	0	1	1	1	1	0	1	0	0	1	0	0	1	0	0	0	2	0	group3_leptomeningeal_metastasis	1	0	0	0	0	0
1001.59	0.0751244	+	0.525	3.125	2.6	100	32	100	32	group1_control	2	2	3	3	3	3	3	4	2	3	4	4	4	3	4	4	4	4	2	2	2	2	3	2	4	2	3	3	4	4	4	4	group3_leptomeningeal_metastasis	2	2	2	2	3	0
1660.78	0.0759459	+	0.64375	1.71875	1.075	55	32	55	32	group1_control	1	3	3	4	0	3	2	4	0	3	4	0	4	4	4	2	0	2	0	0	2	0	1	0	1	0	3	0	2	1	1	1	group3_leptomeningeal_metastasis	2	1	0	3	0	1
961.554	0.0780058	+	0.36875	3.84375	3.475	123	32	123	32	group1_control	4	4	4	4	4	4	4	4	4	4	4	4	3	4	4	4	4	3	3	3	4	4	4	4	4	3	4	4	4	4	4	4	group3_leptomeningeal_metastasis	3	3	3	3	4	3
922.447	0.0805949	+	0.56875	2.59375	2.025	83	32	83	32	group1_control	2	0	2	4	4	4	3	2	2	2	2	4	3	2	4	4	4	1	0	4	3	3	4	3	4	0	1	1	2	1	4	4	group3_leptomeningeal_metastasis	2	1	0	2	1	0
1400.72	0.0809729	+	0.50625	1.90625	1.4	61	32	61	32	group1_control	2	4	2	2	0	3	4	4	2	0	1	3	1	0	2	3	3	2	0	0	4	0	0	0	2	2	3	2	2	3	3	2	group3_leptomeningeal_metastasis	0	1	1	0	1	1
917.322	0.0813682	+	0.53125	1.15625	0.625	37	32	37	32	group1_control	1	1	0	1	3	0	0	1	0	0	0	3	0	0	0	0	0	2	0	3	0	0	2	4	4	1	1	3	1	0	2	4	group3_leptomeningeal_metastasis	2	0	0	1	2	0
1229.59	0.0816646	+	0.525	2.375	1.85	76	32	76	32	group1_control	3	2	0	3	2	3	1	4	1	1	4	4	2	0	3	1	4	4	1	2	3	1	1	4	3	2	2	2	3	2	4	4	group3_leptomeningeal_metastasis	1	1	2	3	2	2
821.022	0.0823147	+	0.4375	0.6875	0.25	22	32	22	32	group1_control	0	1	0	2	0	2	1	3	3	3	2	0	0	0	0	0	0	2	0	1	0	0	0	0	1	1	0	0	0	0	0	0	group3_leptomeningeal_metastasis	1	0	0	0	0	1
1048.47	0.0841476	+	0.2625	0.4375	0.175	14	32	14	32	group1_control	0	0	0	0	1	0	0	0	0	0	0	1	0	0	0	0	2	2	0	2	0	1	0	0	1	0	0	1	0	2	0	1	group3_leptomeningeal_metastasis	0	0	0	0	0	0
833.246	0.0873793	+	0.18125	0.28125	0.1	9	32	9	32	group1_control	0	0	0	0	0	0	0	0	0	0	0	0	0	0	0	0	1	0	1	2	0	0	1	1	0	1	0	1	1	0	0	0	group3_leptomeningeal_metastasis	1	0	0	0	0	0
1359.68	0.0896763	+	0.6125	2.4375	1.825	78	32	78	32	group1_control	4	0	1	3	4	2	3	1	0	1	0	4	0	1	3	3	4	4	4	4	3	4	4	4	3	1	2	2	1	0	4	4	group3_leptomeningeal_metastasis	0	4	0	1	1	4
1732.83	0.0899631	+	0.2375	0.4375	0.2	14	32	14	32	group1_control	0	0	1	0	0	0	1	1	0	0	0	0	1	2	2	2	0	0	0	0	0	0	0	0	1	2	0	0	1	0	0	0	group3_leptomeningeal_metastasis	0	0	0	0	0	0
971.488	0.091294	+	0.4625	1.5625	1.1	50	32	50	32	group1_control	3	1	0	4	1	4	1	1	0	2	4	0	2	4	2	3	2	1	1	2	0	0	2	1	2	0	1	1	2	0	2	1	group3_leptomeningeal_metastasis	0	0	1	0	0	0
1022.46	0.0936337	+	0.24375	3.71875	3.475	119	32	119	32	group1_control	4	4	4	4	4	4	4	4	4	4	4	4	4	4	4	4	4	4	4	4	4	4	4	4	4	0	3	4	1	3	4	4	group3_leptomeningeal_metastasis	2	3	0	3	3	4
1024.46	0.0941943	+	0.51875	2.46875	1.95	79	32	79	32	group1_control	2	2	2	4	2	3	3	3	2	4	4	4	3	3	4	4	3	4	1	3	1	4	3	0	3	1	0	0	1	1	2	3	group3_leptomeningeal_metastasis	1	2	0	0	0	2
1056.57	0.0948281	+	0.38125	3.15625	2.775	101	32	101	32	group1_control	1	4	2	4	2	4	3	4	4	4	4	3	2	4	4	4	4	4	0	1	4	2	3	2	4	3	4	3	2	4	4	4	group3_leptomeningeal_metastasis	2	2	0	2	1	3
1913.08	0.0979639	+	0.53125	1.40625	0.875	45	32	45	32	group1_control	3	2	2	1	0	3	3	3	2	1	0	1	2	1	3	1	4	1	0	0	0	0	0	2	2	2	4	0	0	2	0	0	group3_leptomeningeal_metastasis	1	0	2	2	0	1
1251.63	0.098841	+	0.3	0.625	0.325	20	32	20	32	group1_control	2	2	0	1	0	0	0	0	0	0	1	2	1	0	1	0	2	2	0	0	0	0	1	1	1	0	0	0	0	0	1	2	group3_leptomeningeal_metastasis	2	0	0	0	0	0
1602.45	0.102217	+	0.1	0.125	0.025	4	32	4	32	group1_control	0	0	1	0	0	1	1	1	0	0	0	0	0	0	0	0	0	0	0	0	0	0	0	0	0	0	0	0	0	0	0	0	group3_leptomeningeal_metastasis	0	0	0	0	0	0
1119.56	0.102217	+	0.1	0.125	0.025	4	32	4	32	group1_control	0	0	0	1	0	0	0	1	0	0	0	0	0	0	0	0	0	0	0	0	0	0	0	0	1	0	0	1	0	0	0	0	group3_leptomeningeal_metastasis	0	0	0	0	0	0
918.33	0.104195	+	0.40625	0.78125	0.375	25	32	25	32	group1_control	2	0	0	0	1	0	0	0	0	0	0	2	0	0	0	0	0	1	0	3	0	0	2	4	4	0	1	2	1	0	1	1	group3_leptomeningeal_metastasis	1	0	0	1	0	0
2029.96	0.105744	+	0.2	0.375	0.175	12	32	12	32	group1_control	0	1	3	1	0	0	3	1	0	1	1	0	0	0	0	0	0	0	0	0	0	0	0	0	0	0	0	0	0	1	0	0	group3_leptomeningeal_metastasis	0	0	0	0	0	0
845.273	0.107854	+	0.49375	1.96875	1.475	63	32	63	32	group1_control	2	0	0	2	2	1	2	3	1	2	4	3	3	3	4	3	1	0	3	4	0	2	4	2	1	2	2	1	0	1	2	3	group3_leptomeningeal_metastasis	3	0	3	3	2	0
943.492	0.108236	+	0.46875	1.46875	1	47	32	47	32	group1_control	2	0	0	1	3	3	1	2	0	1	2	3	0	1	0	1	3	2	0	1	0	2	3	3	3	0	1	2	0	0	4	3	group3_leptomeningeal_metastasis	1	1	0	0	1	0
817.424	0.109818	+	0.46875	0.84375	0.375	27	32	27	32	group1_control	1	0	0	2	0	0	0	0	0	2	0	3	2	3	3	1	1	0	0	1	0	0	1	0	4	0	1	2	0	0	0	0	group3_leptomeningeal_metastasis	0	0	1	1	1	0
880.941	0.111234	+	0.38125	0.65625	0.275	21	32	21	32	group1_control	0	1	2	2	0	2	0	2	1	2	3	0	0	0	0	0	0	2	0	1	0	0	0	0	0	0	2	0	0	0	0	1	group3_leptomeningeal_metastasis	1	0	0	1	0	0
849.228	0.111409	+	0.275	0.75	0.475	24	32	24	32	group1_control	0	0	0	2	0	1	1	1	0	1	1	0	3	1	1	1	2	0	0	3	0	0	2	1	1	0	1	0	1	0	0	0	group3_leptomeningeal_metastasis	3	0	0	1	0	0
1046.09	0.112657	+	0.175	0.375	0.2	12	32	12	32	group1_control	0	0	0	0	0	0	0	0	0	0	0	1	0	0	0	0	0	0	0	2	0	0	2	0	1	1	1	2	1	0	0	1	group3_leptomeningeal_metastasis	3	0	0	1	0	0
965.481	0.114868	+	0.51875	2.09375	1.575	67	32	67	32	group1_control	1	0	0	3	2	1	1	2	3	2	4	1	0	4	4	4	3	2	2	1	1	1	2	1	3	4	0	2	2	4	3	4	group3_leptomeningeal_metastasis	1	1	2	2	2	0
1376.83	0.115837	+	0.0625	0.0625	0	2	32	2	32	group1_control	0	0	0	0	0	0	0	0	0	0	1	0	0	0	0	0	0	0	0	0	1	0	0	0	0	0	0	0	0	0	0	0	group3_leptomeningeal_metastasis	0	0	0	0	0	0
1825.35	0.115837	+	0.0625	0.0625	0	2	32	2	32	group1_control	0	0	0	0	0	0	1	0	0	0	0	0	0	0	0	0	0	0	0	0	0	0	0	0	0	0	1	0	0	0	0	0	group3_leptomeningeal_metastasis	0	0	0	0	0	0
1966.98	0.115837	+	0.0625	0.0625	0	2	32	2	32	group1_control	0	0	0	0	0	0	1	0	0	0	0	0	0	0	0	0	0	0	0	0	0	0	0	0	0	0	1	0	0	0	0	0	group3_leptomeningeal_metastasis	0	0	0	0	0	0
1341.11	0.115874	+	0.09375	0.09375	0	3	32	3	32	group1_control	0	0	0	0	0	0	0	0	1	0	0	0	0	0	0	0	0	2	0	0	0	0	0	0	0	0	0	0	0	0	0	0	group3_leptomeningeal_metastasis	0	0	0	0	0	0
894.964	0.116203	+	0.21875	0.46875	0.25	15	32	15	32	group1_control	0	0	0	0	1	0	0	0	0	0	1	1	0	0	0	0	0	0	1	2	0	0	2	1	1	2	1	0	0	0	0	2	group3_leptomeningeal_metastasis	1	0	1	0	0	0
992.538	0.119813	+	0.23125	0.53125	0.3	17	32	17	32	group1_control	0	0	0	1	0	0	0	0	0	0	0	2	0	0	0	1	1	1	0	1	1	0	0	0	2	0	1	1	0	1	1	3	group3_leptomeningeal_metastasis	0	0	0	0	0	0
882.009	0.120606	+	0.2625	0.5625	0.3	18	32	18	32	group1_control	0	1	1	1	1	1	1	3	1	1	4	0	0	0	0	0	0	2	0	0	0	0	0	1	0	0	0	0	0	0	0	0	group3_leptomeningeal_metastasis	0	0	0	0	0	0
1294.73	0.122631	+	0.25	0.75	0.5	24	32	24	32	group1_control	3	0	1	0	1	1	1	0	0	0	1	1	0	0	1	1	1	0	2	0	1	0	0	1	0	0	1	1	0	1	3	2	group3_leptomeningeal_metastasis	0	0	1	0	0	2
1211.24	0.126007	+	0.31875	0.46875	0.15	15	32	15	32	group1_control	0	1	1	1	0	1	0	1	2	3	3	0	0	0	0	0	0	2	0	0	0	0	0	0	0	0	0	0	0	0	0	0	group3_leptomeningeal_metastasis	1	0	0	0	0	0
1912.12	0.127596	+	0.51875	2.59375	2.075	83	32	83	32	group1_control	4	4	4	3	2	2	4	4	2	4	4	2	4	2	4	4	4	3	0	0	3	0	2	0	4	3	2	1	3	4	0	1	group3_leptomeningeal_metastasis	2	3	1	3	1	2
818.364	0.12907	+	0.3875	0.8125	0.425	26	32	26	32	group1_control	1	1	0	4	1	0	1	3	0	1	2	2	1	1	3	0	0	0	0	1	0	0	0	0	1	0	2	1	0	0	0	0	group3_leptomeningeal_metastasis	1	0	0	1	0	0
2450.11	0.130614	+	0.16875	0.21875	0.05	7	32	7	32	group1_control	0	0	1	1	0	0	1	1	0	0	0	0	0	0	0	0	0	0	0	0	0	0	0	0	0	0	3	0	0	0	0	0	group3_leptomeningeal_metastasis	0	0	0	0	0	0
1007.53	0.130744	+	0.15625	0.53125	0.375	17	32	17	32	group1_control	2	0	0	0	0	1	1	0	0	1	1	0	0	0	1	1	1	1	1	1	0	1	1	1	0	0	0	0	0	0	0	2	group3_leptomeningeal_metastasis	2	0	0	0	0	0
934.443	0.131683	+	0.275	0.5	0.225	16	32	16	32	group1_control	0	0	0	0	1	0	0	2	0	1	1	3	0	0	2	0	0	0	0	0	1	0	2	1	1	0	1	0	0	0	0	0	group3_leptomeningeal_metastasis	0	1	0	0	0	0
1110.61	0.132496	+	0.325	1.125	0.8	36	32	36	32	group1_control	2	2	0	1	3	1	0	1	3	0	0	3	0	0	1	1	4	1	1	0	0	1	1	1	1	0	2	0	0	1	2	3	group3_leptomeningeal_metastasis	0	0	1	0	0	0
871.037	0.135903	+	0.19375	0.59375	0.4	19	32	19	32	group1_control	0	1	0	1	0	0	0	1	0	2	0	1	0	0	0	0	0	1	0	3	0	0	0	2	1	1	1	2	1	0	0	1	group3_leptomeningeal_metastasis	2	0	0	0	0	0
833.746	0.136074	+	0.10625	0.15625	0.05	5	32	5	32	group1_control	0	0	0	0	0	0	0	0	0	0	0	0	0	0	0	0	0	0	0	1	0	1	0	0	1	0	1	0	0	0	0	1	group3_leptomeningeal_metastasis	0	0	0	0	0	0
867.431	0.139892	+	0.2125	0.5625	0.35	18	32	18	32	group1_control	1	0	0	1	1	2	0	0	1	1	1	3	0	0	3	1	1	0	0	1	0	0	0	0	0	0	0	0	0	0	0	1	group3_leptomeningeal_metastasis	0	0	0	0	1	1
972.491	0.14046	+	0.46875	1.59375	1.125	51	32	51	32	group1_control	0	2	1	3	3	2	1	1	0	0	4	4	1	4	4	2	2	3	2	0	1	1	0	2	1	0	1	0	1	0	3	2	group3_leptomeningeal_metastasis	0	3	0	1	0	2
901.262	0.141122	+	0.15	0.5	0.35	16	32	16	32	group1_control	0	1	1	0	1	0	0	1	0	1	0	0	1	1	0	1	1	0	1	0	0	0	2	1	0	0	0	0	0	0	1	2	group3_leptomeningeal_metastasis	1	0	0	0	0	0
883.517	0.141367	+	0.43125	3.03125	2.6	97	32	97	32	group1_control	2	3	3	4	2	4	2	4	4	2	3	3	3	4	4	4	3	3	2	2	4	2	2	2	3	3	2	2	4	4	4	4	group3_leptomeningeal_metastasis	3	2	3	1	3	1
1448.69	0.142447	+	0.3125	0.5625	0.25	18	32	18	32	group1_control	0	0	0	2	1	0	0	2	0	0	0	1	1	0	0	2	1	0	0	0	0	0	0	0	1	0	3	0	0	2	1	1	group3_leptomeningeal_metastasis	0	1	0	0	0	0
1794.96	0.145352	+	0.5125	2.0625	1.55	66	32	66	32	group1_control	4	0	0	3	1	1	4	2	2	3	1	0	2	3	2	2	3	0	1	4	4	2	1	0	0	4	3	4	4	4	1	1	group3_leptomeningeal_metastasis	0	1	3	3	3	3
1070.51	0.14699	+	0.2	0.375	0.175	12	32	12	32	group1_control	0	0	0	1	0	0	0	2	0	0	0	1	1	0	0	0	0	1	0	0	1	0	0	0	0	0	1	0	0	1	2	1	group3_leptomeningeal_metastasis	0	0	0	0	0	0
1794.15	0.147165	+	0.3875	1.4375	1.05	46	32	46	32	group1_control	3	0	0	1	1	1	2	3	3	1	3	0	1	1	0	1	1	1	1	3	1	3	1	3	1	1	3	2	2	0	1	1	group3_leptomeningeal_metastasis	0	0	1	1	2	3
1180.58	0.148552	+	0.25625	0.90625	0.65	29	32	29	32	group1_control	1	0	0	1	1	1	0	1	1	0	0	2	1	0	0	0	3	2	0	2	0	0	0	1	1	1	1	1	1	1	4	2	group3_leptomeningeal_metastasis	1	0	1	0	0	0
938.457	0.14908	+	0.14375	0.21875	0.075	7	32	7	32	group1_control	0	0	0	0	1	0	0	0	0	0	0	2	0	0	0	0	1	0	0	1	0	0	0	0	1	0	0	0	0	0	0	1	group3_leptomeningeal_metastasis	0	0	1	0	0	0
1645.84	0.150332	+	0.4125	1.9375	1.525	62	32	62	32	group1_control	4	2	2	2	1	1	2	1	2	2	4	2	2	3	3	3	1	2	4	1	3	4	0	1	2	1	0	1	0	3	2	1	group3_leptomeningeal_metastasis	1	2	2	3	1	4
1265.66	0.152494	+	0.34375	1.21875	0.875	39	32	39	32	group1_control	1	3	0	1	1	0	1	1	1	0	0	2	0	3	0	2	3	0	2	1	2	0	1	1	0	1	3	2	0	2	3	2	group3_leptomeningeal_metastasis	1	1	2	1	0	0
1053.53	0.154009	+	0.19375	0.71875	0.525	23	32	23	32	group1_control	0	0	0	1	1	0	1	0	1	0	2	3	0	1	0	1	3	1	0	2	0	1	1	0	0	0	0	1	1	0	2	0	group3_leptomeningeal_metastasis	0	0	0	0	0	0
1014.34	0.156231	+	0.31875	0.96875	0.65	31	32	31	32	group1_control	0	3	0	1	1	0	1	0	1	0	1	2	0	0	2	0	0	0	3	3	0	1	3	1	1	1	2	3	0	0	1	0	group3_leptomeningeal_metastasis	2	0	1	1	0	0
1683.75	0.157248	+	0.1125	0.1875	0.075	6	32	6	32	group1_control	1	1	0	1	0	0	0	0	0	0	0	0	0	0	0	1	0	0	0	0	0	1	0	0	0	0	0	1	0	0	0	0	group3_leptomeningeal_metastasis	0	0	0	0	0	0
1027.58	0.157248	+	0.1125	0.1875	0.075	6	32	6	32	group1_control	0	1	1	0	0	0	0	0	0	0	1	1	0	0	0	1	0	0	0	0	0	0	0	0	0	0	0	1	0	0	0	0	group3_leptomeningeal_metastasis	0	0	0	0	0	0
803.913	0.157402	+	0.1875	0.3125	0.125	10	32	10	32	group1_control	0	0	0	0	0	2	1	2	0	0	0	0	0	0	0	0	0	0	1	0	0	0	0	1	0	0	2	0	1	0	0	0	group3_leptomeningeal_metastasis	0	0	0	0	1	0
878.445	0.160538	+	0.38125	1.65625	1.275	53	32	53	32	group1_control	3	0	1	3	2	2	2	3	0	1	0	2	4	2	4	0	3	1	1	1	2	2	1	2	3	0	1	0	0	2	3	2	group3_leptomeningeal_metastasis	2	2	0	1	0	2
908.958	0.162863	+	0.2	0.375	0.175	12	32	12	32	group1_control	1	0	0	0	0	0	0	0	0	0	0	0	0	0	0	0	0	0	0	2	0	0	1	1	0	2	1	0	0	0	0	4	group3_leptomeningeal_metastasis	0	0	0	0	0	0
874.463	0.163132	+	0.3625	1.4375	1.075	46	32	46	32	group1_control	2	0	1	3	4	1	1	3	0	1	3	4	3	0	2	2	1	1	0	1	1	2	3	0	1	0	1	1	0	1	2	1	group3_leptomeningeal_metastasis	3	0	0	1	1	1
1233.15	0.163794	+	0.15	0.25	0.1	8	32	8	32	group1_control	0	0	1	0	0	0	1	0	1	0	1	0	0	0	0	0	0	3	0	0	0	0	0	0	0	0	1	0	0	0	0	0	group3_leptomeningeal_metastasis	0	0	0	0	0	0
1211.67	0.16418	+	0.45	1.5	1.05	48	32	48	32	group1_control	2	0	0	2	4	1	3	3	1	0	0	4	1	1	4	3	3	1	0	0	0	0	1	1	1	1	1	3	2	0	2	3	group3_leptomeningeal_metastasis	0	1	1	1	1	1
1231.68	0.169162	+	0.24375	0.59375	0.35	19	32	19	32	group1_control	1	2	1	0	1	0	0	1	0	0	0	2	1	0	3	0	1	0	0	1	1	0	0	0	0	0	0	1	1	0	1	1	group3_leptomeningeal_metastasis	0	0	0	0	0	0
1135.64	0.169269	+	0.15	0.375	0.225	12	32	12	32	group1_control	0	1	0	0	1	0	1	1	0	0	0	1	0	1	0	0	1	0	0	1	0	0	0	0	1	0	0	0	1	0	1	1	group3_leptomeningeal_metastasis	1	0	0	0	1	0
994.502	0.170234	+	0.175	0.375	0.2	12	32	12	32	group1_control	1	0	0	1	2	1	0	0	0	0	1	2	0	0	0	1	0	1	0	0	0	0	0	0	0	0	0	0	0	0	1	1	group3_leptomeningeal_metastasis	0	0	0	0	0	0
809.471	0.170346	+	0.10625	0.53125	0.425	17	32	17	32	group1_control	1	0	0	0	1	0	1	0	1	1	1	1	0	0	2	1	0	0	0	1	0	1	1	1	0	1	0	0	0	0	0	2	group3_leptomeningeal_metastasis	1	0	0	0	0	0
931.527	0.171633	+	0.35	1.375	1.025	44	32	44	32	group1_control	1	1	0	4	1	1	1	3	2	0	2	1	1	2	1	3	2	1	1	0	1	1	0	1	1	1	3	0	1	2	2	3	group3_leptomeningeal_metastasis	1	0	1	0	0	0
856.413	0.175347	+	0.175	0.375	0.2	12	32	12	32	group1_control	1	0	0	1	2	0	0	3	0	0	0	1	1	0	1	0	1	0	0	0	0	0	0	1	0	0	0	0	0	0	0	0	group3_leptomeningeal_metastasis	0	0	0	0	1	0
882.532	0.175607	+	0.4	1.5	1.1	48	32	48	32	group1_control	3	2	2	2	3	1	0	0	1	0	1	4	2	3	3	2	2	2	1	2	0	1	3	0	3	0	1	0	0	0	3	1	group3_leptomeningeal_metastasis	1	2	1	0	0	1
1099.53	0.179016	+	0.4875	1.9375	1.45	62	32	62	32	group1_control	4	0	0	3	3	0	2	0	0	1	1	4	1	1	3	1	2	3	1	4	1	3	2	4	4	2	0	4	0	0	4	4	group3_leptomeningeal_metastasis	0	1	1	0	2	2
1559.79	0.179312	+	0.125	0.25	0.125	8	32	8	32	group1_control	0	0	0	0	0	0	0	1	2	0	0	0	1	0	0	1	0	0	0	0	1	0	0	0	1	0	1	0	0	0	0	0	group3_leptomeningeal_metastasis	0	0	0	0	0	0
1367.77	0.179487	+	0.41875	1.84375	1.425	59	32	59	32	group1_control	3	1	2	4	0	2	2	3	0	1	1	0	3	4	3	3	1	3	0	0	1	1	1	1	0	3	4	2	3	4	2	1	group3_leptomeningeal_metastasis	0	3	1	3	2	2
1758.81	0.179885	+	0.2	0.375	0.175	12	32	12	32	group1_control	0	4	3	1	0	0	1	1	0	1	1	0	0	0	0	0	0	0	0	0	0	0	0	0	0	0	0	0	0	0	0	0	group3_leptomeningeal_metastasis	0	0	0	0	0	0
1384.72	0.17998	+	0.28125	0.78125	0.5	25	32	25	32	group1_control	2	1	1	1	0	0	0	2	1	0	0	0	4	0	1	1	0	2	0	0	2	0	0	0	1	1	1	1	0	1	1	1	group3_leptomeningeal_metastasis	0	0	0	1	3	0
1754.8	0.179983	+	0.4875	1.5625	1.075	50	32	50	32	group1_control	0	1	3	4	1	4	4	4	0	0	1	1	1	3	3	2	0	0	0	0	1	0	0	0	3	2	3	1	3	4	0	1	group3_leptomeningeal_metastasis	0	1	0	3	1	0
1072.54	0.181077	+	0.3875	2.4375	2.05	78	32	78	32	group1_control	2	3	4	4	2	2	3	4	4	2	4	4	2	2	3	3	4	3	0	0	2	2	1	1	3	0	2	2	1	2	4	3	group3_leptomeningeal_metastasis	3	2	2	2	2	0
1023.48	0.183881	+	0.30625	3.40625	3.1	109	32	109	32	group1_control	3	4	4	4	4	4	3	4	4	4	4	4	4	4	4	4	4	4	1	4	3	3	2	3	4	2	2	2	1	4	4	4	group3_leptomeningeal_metastasis	2	2	0	3	2	2
1151.65	0.199119	+	0.2	3.25	3.05	104	32	104	32	group1_control	4	3	2	3	4	2	3	3	1	0	0	4	4	4	4	4	4	0	4	4	4	4	3	4	4	4	4	4	4	4	4	4	group3_leptomeningeal_metastasis	2	3	3	3	2	4
1335.75	0.201437	+	0.25	3.625	3.375	116	32	116	32	group1_control	4	3	4	4	2	4	3	4	4	3	4	4	4	3	2	4	4	4	4	4	4	4	4	4	3	2	4	4	3	4	4	4	group3_leptomeningeal_metastasis	2	4	4	3	4	4
1212.63	0.201453	+	0.2375	0.9375	0.7	30	32	30	32	group1_control	1	3	1	0	2	2	2	1	0	0	1	2	1	0	0	0	2	2	0	1	0	0	0	1	2	0	0	2	0	0	1	3	group3_leptomeningeal_metastasis	0	0	0	0	0	0
1662.81	0.2066	+	0.4	1.875	1.475	60	32	60	32	group1_control	1	1	2	4	1	2	1	3	1	2	4	1	2	4	3	4	0	1	4	1	1	1	0	0	0	2	3	2	3	4	1	1	group3_leptomeningeal_metastasis	0	3	1	4	0	3
912.506	0.208218	+	0.3375	1.8125	1.475	58	32	58	32	group1_control	1	2	0	1	4	1	4	3	3	2	3	2	1	2	3	3	3	2	0	0	1	1	0	2	1	2	1	2	1	1	3	3	group3_leptomeningeal_metastasis	1	0	1	2	2	0
892.366	0.209011	+	0.1	0.125	0.025	4	32	4	32	group1_control	1	1	0	0	0	0	0	0	0	0	0	0	0	0	0	0	0	0	0	2	0	0	0	0	0	0	0	0	0	0	0	0	group3_leptomeningeal_metastasis	0	0	0	0	0	0
1467.86	0.209884	+	0.125	4	3.875	128	32	128	32	group1_control	4	4	4	4	4	4	4	4	4	4	4	4	4	4	4	4	4	4	4	4	4	4	4	4	4	4	4	4	4	4	4	4	group3_leptomeningeal_metastasis	4	4	4	4	4	4
1469.86	0.209884	+	0.125	4	3.875	128	32	128	32	group1_control	4	4	4	4	4	4	4	4	4	4	4	4	4	4	4	4	4	4	4	4	4	4	4	4	4	4	4	4	4	4	4	4	group3_leptomeningeal_metastasis	4	4	4	4	4	4
1311.81	0.209884	+	0.1	4	3.9	128	32	128	32	group1_control	4	4	4	4	4	4	4	4	4	4	4	4	4	4	4	4	4	4	4	4	4	4	4	4	4	4	4	4	4	4	4	4	group3_leptomeningeal_metastasis	4	4	4	4	4	4
929.518	0.209884	+	0.125	4	3.875	128	32	128	32	group1_control	4	4	4	4	4	4	4	4	4	4	4	4	4	4	4	4	4	4	4	4	4	4	4	4	4	4	4	4	4	4	4	4	group3_leptomeningeal_metastasis	4	4	4	4	4	4
1641.88	0.209884	+	0.125	4	3.875	128	32	128	32	group1_control	4	4	4	4	4	4	4	4	4	4	4	4	4	4	4	4	4	4	4	4	4	4	4	4	4	4	4	4	4	4	4	4	group3_leptomeningeal_metastasis	4	4	4	4	4	4
815.366	0.211425	+	0.08125	0.53125	0.45	17	32	17	32	group1_control	2	0	0	2	1	0	1	0	0	0	0	0	1	1	1	1	3	0	0	0	0	1	0	0	1	0	0	0	0	0	1	1	group3_leptomeningeal_metastasis	0	0	0	1	0	0
888.505	0.213692	+	0.24375	0.46875	0.225	15	32	15	32	group1_control	0	0	0	1	1	0	1	0	0	0	0	3	0	0	0	0	1	0	0	2	0	0	1	1	2	0	0	0	0	0	2	0	group3_leptomeningeal_metastasis	0	0	0	0	1	0
1947.89	0.214092	+	0.06875	0.09375	0.025	3	32	3	32	group1_control	0	0	1	0	0	0	0	0	0	0	0	0	0	0	0	0	1	0	0	0	0	0	0	0	0	1	0	0	0	0	0	0	group3_leptomeningeal_metastasis	0	0	0	0	0	0
1068.07	0.214092	+	0.06875	0.09375	0.025	3	32	3	32	group1_control	0	1	0	0	0	0	0	0	0	0	0	1	0	0	0	0	0	0	0	1	0	0	0	0	0	0	0	0	0	0	0	0	group3_leptomeningeal_metastasis	1	0	0	0	0	0
1105.22	0.214092	+	0.06875	0.09375	0.025	3	32	3	32	group1_control	0	1	0	0	0	0	0	0	1	0	1	0	0	0	0	0	0	0	0	0	0	0	0	0	0	0	0	0	0	0	0	0	group3_leptomeningeal_metastasis	0	0	0	0	0	0
1273.64	0.214967	+	0.125	0.375	0.25	12	32	12	32	group1_control	1	0	0	0	1	0	2	0	0	0	0	0	0	1	0	0	2	0	0	0	0	0	1	1	0	0	0	0	0	0	1	2	group3_leptomeningeal_metastasis	0	0	0	0	0	1
1636.88	0.220621	+	0.325	0.875	0.55	28	32	28	32	group1_control	4	1	1	0	2	1	1	1	1	1	0	0	1	0	0	0	4	1	1	0	4	0	0	0	0	1	0	1	0	1	0	1	group3_leptomeningeal_metastasis	1	2	1	0	0	1
956.495	0.22175	+	0.3	0.625	0.325	20	32	20	32	group1_control	0	0	0	0	2	0	0	1	0	0	0	3	0	0	1	0	2	0	0	1	0	1	2	0	2	0	0	0	1	0	3	1	group3_leptomeningeal_metastasis	0	0	1	0	0	1
848.36	0.238292	+	0.2625	0.6875	0.425	22	32	22	32	group1_control	0	0	0	3	0	2	0	0	0	0	0	0	2	2	2	1	1	0	1	3	0	0	0	1	1	0	1	0	1	0	0	1	group3_leptomeningeal_metastasis	1	0	1	0	0	1
966.481	0.238631	+	0.3875	1.5625	1.175	50	32	50	32	group1_control	3	1	1	3	2	0	1	0	3	0	2	3	0	3	3	1	3	2	2	0	0	0	3	0	0	3	0	2	0	2	3	4	group3_leptomeningeal_metastasis	1	0	0	1	2	1
1187.58	0.240982	+	0.4	1.75	1.35	56	32	56	32	group1_control	0	1	0	2	3	0	1	0	2	1	4	3	1	3	4	3	4	3	0	1	0	0	2	1	0	3	1	2	2	3	2	4	group3_leptomeningeal_metastasis	1	2	2	2	0	1
2808.09	0.241718	+	0.1375	0.1875	0.05	6	32	6	32	group1_control	0	0	0	0	0	0	0	0	0	0	0	0	0	0	0	0	0	0	0	0	0	0	0	0	0	2	1	1	0	2	0	0	group3_leptomeningeal_metastasis	0	0	0	1	0	0
866.367	0.242534	+	0.3125	1.0625	0.75	34	32	34	32	group1_control	1	0	0	3	2	1	1	2	0	0	0	3	1	3	2	1	2	0	1	3	0	3	1	1	1	0	0	1	1	0	0	0	group3_leptomeningeal_metastasis	0	1	0	0	1	1
910.486	0.243439	+	0.33125	2.15625	1.825	69	32	69	32	group1_control	2	1	0	4	3	3	3	3	4	0	3	4	1	4	2	2	3	3	0	1	2	1	3	2	2	1	2	1	1	2	2	4	group3_leptomeningeal_metastasis	2	0	1	2	1	0
840.959	0.244317	+	0.225	0.75	0.525	24	32	24	32	group1_control	0	0	0	0	1	0	0	0	0	0	0	1	0	3	1	0	1	0	0	2	1	0	1	2	1	2	3	1	1	1	1	1	group3_leptomeningeal_metastasis	0	1	1	1	1	0
1505.79	0.24476	+	0.3375	2.6875	2.35	86	32	86	32	group1_control	4	1	0	3	3	2	2	0	3	2	4	1	2	4	2	2	3	3	4	2	4	4	4	4	0	2	4	4	2	3	4	4	group3_leptomeningeal_metastasis	1	4	3	2	2	4
1787.48	0.245053	+	0.225	0.375	0.15	12	32	12	32	group1_control	0	1	1	1	0	2	2	3	0	0	0	0	0	0	0	0	0	0	0	0	0	0	0	0	0	0	2	0	0	0	0	0	group3_leptomeningeal_metastasis	0	0	0	0	0	0
1753.4	0.245053	+	0.225	0.375	0.15	12	32	12	32	group1_control	0	0	2	1	0	2	1	3	0	0	1	0	0	0	0	0	0	0	0	0	0	0	0	0	0	0	2	0	0	0	0	0	group3_leptomeningeal_metastasis	0	0	0	0	0	0
814.933	0.24577	+	0.18125	0.28125	0.1	9	32	9	32	group1_control	0	1	2	2	0	1	0	0	2	0	1	0	0	0	0	0	0	0	0	0	0	0	0	0	0	0	0	0	0	0	0	0	group3_leptomeningeal_metastasis	1	0	0	0	0	0
1776.9	0.247701	+	0.3375	1.0625	0.725	34	32	34	32	group1_control	4	0	0	1	0	0	2	3	1	0	2	0	1	3	1	2	0	2	0	2	4	0	0	0	1	1	0	1	2	0	0	1	group3_leptomeningeal_metastasis	0	2	0	0	0	0
1073.56	0.249655	+	0.3875	2.5625	2.175	82	32	82	32	group1_control	2	3	4	3	2	4	3	4	4	3	4	4	2	2	3	3	4	4	0	0	1	1	2	2	3	2	2	2	0	2	3	4	group3_leptomeningeal_metastasis	1	0	0	0	2	1
913.467	0.250487	+	0.33125	1.40625	1.075	45	32	45	32	group1_control	2	0	0	4	3	2	3	3	0	2	0	2	2	1	1	2	2	1	0	0	1	2	1	0	3	0	0	0	0	2	3	3	group3_leptomeningeal_metastasis	1	0	1	0	1	0
1266.86	0.252597	+	0.175	1	0.825	32	32	32	32	group1_control	0	2	1	1	1	2	1	1	1	3	1	1	0	0	0	0	2	1	0	0	2	1	1	1	0	0	1	1	1	1	1	4	group3_leptomeningeal_metastasis	1	1	1	0	1	1
824.911	0.257705	+	0.175	0.5	0.325	16	32	16	32	group1_control	0	0	0	1	0	0	0	0	0	0	0	0	1	1	1	0	0	0	0	1	1	1	1	2	0	1	3	0	1	0	0	1	group3_leptomeningeal_metastasis	0	0	0	1	0	0
1004.52	0.259772	+	0.16875	0.34375	0.175	11	32	11	32	group1_control	0	2	1	2	1	0	0	0	0	0	1	0	0	2	0	0	0	0	0	0	0	0	0	0	0	0	1	1	0	0	0	0	group3_leptomeningeal_metastasis	0	0	0	0	0	0
877.247	0.262122	+	0.2875	2.8125	2.525	90	32	90	32	group1_control	3	0	2	3	4	2	3	3	1	0	0	4	4	3	3	3	4	1	4	4	0	3	4	4	4	4	3	4	3	3	3	4	group3_leptomeningeal_metastasis	2	4	2	4	3	4
1105.61	0.263735	+	0.34375	1.34375	1	43	32	43	32	group1_control	1	2	2	1	1	1	3	3	3	0	1	4	0	1	1	0	3	2	0	0	2	0	0	0	1	1	1	1	0	2	3	3	group3_leptomeningeal_metastasis	0	0	1	1	2	0
1732.06	0.266862	+	0.1875	0.5625	0.375	18	32	18	32	group1_control	0	0	0	2	0	0	1	2	0	1	1	0	1	3	0	2	0	0	0	0	1	0	0	0	1	1	1	0	0	1	0	0	group3_leptomeningeal_metastasis	0	0	0	0	0	0
1270.73	0.268383	+	0.19375	0.46875	0.275	15	32	15	32	group1_control	0	0	0	1	2	0	1	0	0	0	2	1	0	1	0	0	0	3	0	0	2	1	0	0	0	0	0	0	0	0	0	1	group3_leptomeningeal_metastasis	0	2	0	0	0	0
1539.73	0.270259	+	0.1125	0.1875	0.075	6	32	6	32	group1_control	0	0	0	0	0	0	0	1	0	0	0	0	0	0	0	0	0	1	0	0	0	0	0	0	0	1	1	0	0	2	0	0	group3_leptomeningeal_metastasis	0	0	0	0	0	0
1116.49	0.272871	+	0.19375	1.09375	0.9	35	32	35	32	group1_control	0	1	1	2	2	1	1	1	1	1	2	1	1	2	1	0	1	2	0	1	0	0	0	0	2	3	1	1	0	1	2	3	group3_leptomeningeal_metastasis	1	0	0	0	1	0
2485.32	0.275676	+	0.03125	0.03125	0	1	32	1	32	group1_control	0	0	0	0	0	0	0	0	0	0	0	0	0	0	0	0	0	0	1	0	0	0	0	0	0	0	0	0	0	0	0	0	group3_leptomeningeal_metastasis	0	0	0	0	0	0
2224.09	0.275676	+	0.03125	0.03125	0	1	32	1	32	group1_control	0	0	0	0	0	0	1	0	0	0	0	0	0	0	0	0	0	0	0	0	0	0	0	0	0	0	0	0	0	0	0	0	group3_leptomeningeal_metastasis	0	0	0	0	0	0
1949.91	0.275676	+	0.03125	0.03125	0	1	32	1	32	group1_control	0	1	0	0	0	0	0	0	0	0	0	0	0	0	0	0	0	0	0	0	0	0	0	0	0	0	0	0	0	0	0	0	group3_leptomeningeal_metastasis	0	0	0	0	0	0
1713.75	0.275676	+	0.03125	0.03125	0	1	32	1	32	group1_control	0	0	0	0	0	0	0	0	0	0	0	0	0	0	0	0	0	0	0	0	1	0	0	0	0	0	0	0	0	0	0	0	group3_leptomeningeal_metastasis	0	0	0	0	0	0
2166.19	0.275676	+	0.03125	0.03125	0	1	32	1	32	group1_control	0	0	0	0	0	0	0	0	0	0	0	0	0	0	0	0	0	0	0	0	0	0	0	0	0	0	0	1	0	0	0	0	group3_leptomeningeal_metastasis	0	0	0	0	0	0
2319.24	0.275676	+	0.03125	0.03125	0	1	32	1	32	group1_control	0	0	1	0	0	0	0	0	0	0	0	0	0	0	0	0	0	0	0	0	0	0	0	0	0	0	0	0	0	0	0	0	group3_leptomeningeal_metastasis	0	0	0	0	0	0
2503.55	0.275676	+	0.03125	0.03125	0	1	32	1	32	group1_control	0	0	0	0	0	0	0	0	0	0	0	0	0	0	0	0	0	0	1	0	0	0	0	0	0	0	0	0	0	0	0	0	group3_leptomeningeal_metastasis	0	0	0	0	0	0
2154.87	0.275676	+	0.03125	0.03125	0	1	32	1	32	group1_control	0	0	0	0	0	0	1	0	0	0	0	0	0	0	0	0	0	0	0	0	0	0	0	0	0	0	0	0	0	0	0	0	group3_leptomeningeal_metastasis	0	0	0	0	0	0
1969.49	0.275676	+	0.03125	0.03125	0	1	32	1	32	group1_control	1	0	0	0	0	0	0	0	0	0	0	0	0	0	0	0	0	0	0	0	0	0	0	0	0	0	0	0	0	0	0	0	group3_leptomeningeal_metastasis	0	0	0	0	0	0
2454.54	0.275676	+	0.03125	0.03125	0	1	32	1	32	group1_control	0	0	0	1	0	0	0	0	0	0	0	0	0	0	0	0	0	0	0	0	0	0	0	0	0	0	0	0	0	0	0	0	group3_leptomeningeal_metastasis	0	0	0	0	0	0
2315.44	0.275676	+	0.03125	0.03125	0	1	32	1	32	group1_control	0	0	0	0	0	0	0	0	0	0	0	0	0	0	0	0	0	1	0	0	0	0	0	0	0	0	0	0	0	0	0	0	group3_leptomeningeal_metastasis	0	0	0	0	0	0
944.995	0.275676	+	0.03125	0.03125	0	1	32	1	32	group1_control	0	0	0	0	0	0	0	0	0	0	0	0	0	0	0	0	0	0	0	0	0	0	0	0	0	0	0	0	0	0	0	1	group3_leptomeningeal_metastasis	0	0	0	0	0	0
2105.01	0.275676	+	0.03125	0.03125	0	1	32	1	32	group1_control	0	0	0	0	0	0	0	0	0	0	0	0	0	0	0	0	0	0	0	0	0	0	0	0	0	0	0	1	0	0	0	0	group3_leptomeningeal_metastasis	0	0	0	0	0	0
2261.12	0.275676	+	0.03125	0.03125	0	1	32	1	32	group1_control	0	0	0	0	0	0	0	0	0	0	0	0	0	0	0	0	0	0	0	0	1	0	0	0	0	0	0	0	0	0	0	0	group3_leptomeningeal_metastasis	0	0	0	0	0	0
2134.74	0.275676	+	0.03125	0.03125	0	1	32	1	32	group1_control	0	0	0	0	0	0	0	0	0	0	0	0	0	0	0	0	0	0	0	0	0	0	0	0	0	0	1	0	0	0	0	0	group3_leptomeningeal_metastasis	0	0	0	0	0	0
2014.9	0.275676	+	0.03125	0.03125	0	1	32	1	32	group1_control	0	0	1	0	0	0	0	0	0	0	0	0	0	0	0	0	0	0	0	0	0	0	0	0	0	0	0	0	0	0	0	0	group3_leptomeningeal_metastasis	0	0	0	0	0	0
2075.95	0.275676	+	0.03125	0.03125	0	1	32	1	32	group1_control	0	0	0	0	0	0	0	0	0	0	0	0	1	0	0	0	0	0	0	0	0	0	0	0	0	0	0	0	0	0	0	0	group3_leptomeningeal_metastasis	0	0	0	0	0	0
854.046	0.277193	+	0.11875	0.21875	0.1	7	32	7	32	group1_control	0	0	0	0	0	0	0	0	0	0	0	1	0	0	0	0	0	0	0	2	0	0	1	1	1	0	0	1	0	0	0	0	group3_leptomeningeal_metastasis	1	0	1	0	0	0
1661.85	0.277366	+	0.28125	2.28125	2	73	32	73	32	group1_control	3	2	3	3	0	0	0	0	2	3	4	3	4	4	4	4	2	2	3	2	1	2	2	1	1	2	2	3	3	4	2	2	group3_leptomeningeal_metastasis	1	4	3	3	1	3
1489.82	0.278652	+	0.35625	2.78125	2.425	89	32	89	32	group1_control	4	2	3	4	2	3	3	0	2	3	4	3	0	4	1	4	3	2	4	4	4	4	4	3	0	2	4	3	2	3	4	1	group3_leptomeningeal_metastasis	3	4	4	4	2	4
1246.89	0.283685	+	0.08125	0.15625	0.075	5	32	5	32	group1_control	0	0	0	1	0	1	0	1	0	1	0	0	0	0	0	0	0	0	0	0	0	0	0	1	0	0	0	0	0	0	0	0	group3_leptomeningeal_metastasis	0	0	0	0	0	0
1409.69	0.283963	+	0.2875	0.9375	0.65	30	32	30	32	group1_control	1	0	0	0	0	0	2	3	2	0	0	1	2	1	2	4	0	0	0	0	1	1	0	0	1	1	3	1	2	1	0	1	group3_leptomeningeal_metastasis	0	1	1	2	0	0
1287.75	0.284481	+	0.28125	2.03125	1.75	65	32	65	32	group1_control	1	2	0	1	3	2	4	4	2	1	4	2	2	0	3	3	3	4	1	1	4	1	1	1	2	2	2	2	0	2	2	3	group3_leptomeningeal_metastasis	2	1	2	0	2	4
923.009	0.289208	+	0.09375	0.21875	0.125	7	32	7	32	group1_control	0	0	0	0	0	0	0	2	1	0	0	0	0	0	0	0	0	0	0	1	0	0	0	2	0	1	0	0	0	0	0	0	group3_leptomeningeal_metastasis	0	0	0	0	0	0
1155.62	0.292203	+	0.2875	3.4375	3.15	110	32	110	32	group1_control	4	1	1	2	4	4	4	3	4	4	4	4	4	1	4	4	4	4	4	4	4	4	4	4	3	3	4	3	2	3	4	4	group3_leptomeningeal_metastasis	2	4	3	2	4	4
1358.69	0.292612	+	0.3375	2.9375	2.6	94	32	94	32	group1_control	4	1	4	3	4	2	2	3	0	1	4	4	2	2	4	2	4	4	4	4	4	4	4	4	4	3	1	2	1	1	4	4	group3_leptomeningeal_metastasis	0	4	2	3	2	4
1081.45	0.29376	+	0.0875	0.1875	0.1	6	32	6	32	group1_control	0	1	0	1	0	0	0	0	0	0	0	0	0	0	0	1	0	0	0	0	0	0	0	0	0	0	0	1	0	1	1	0	group3_leptomeningeal_metastasis	0	0	1	0	0	0
1747.78	0.29376	+	0.0875	0.1875	0.1	6	32	6	32	group1_control	0	0	0	0	0	0	1	1	0	1	0	0	0	0	0	0	0	0	0	0	0	0	0	0	0	1	0	0	1	1	0	0	group3_leptomeningeal_metastasis	0	1	0	0	0	0
1761.88	0.293873	+	0.1	0.25	0.15	8	32	8	32	group1_control	0	0	0	1	0	1	0	1	0	0	0	0	0	1	0	1	0	0	0	0	0	0	0	0	1	0	0	1	0	1	0	0	group3_leptomeningeal_metastasis	0	0	0	0	0	0
924.466	0.29438	+	0.20625	0.78125	0.575	25	32	25	32	group1_control	1	1	0	0	2	1	0	1	0	1	0	1	1	0	1	0	2	1	0	1	0	0	3	1	2	0	0	0	0	0	2	3	group3_leptomeningeal_metastasis	3	1	0	0	0	0
1051.55	0.298868	+	0.23125	0.90625	0.675	29	32	29	32	group1_control	1	0	0	1	1	0	0	2	1	1	4	3	1	0	2	1	0	1	0	2	0	0	2	0	0	0	0	0	0	1	2	3	group3_leptomeningeal_metastasis	1	1	0	1	0	0
1062.56	0.302444	+	0.14375	0.46875	0.325	15	32	15	32	group1_control	1	1	0	2	2	1	1	0	0	0	0	1	0	0	0	0	2	2	0	0	0	0	0	0	0	1	1	0	0	0	0	0	group3_leptomeningeal_metastasis	1	0	0	0	0	0
1002.58	0.303009	+	0.05625	0.78125	0.725	25	32	25	32	group1_control	2	1	2	1	1	0	1	1	1	0	0	1	0	0	1	1	1	0	0	0	0	2	1	0	1	0	0	2	0	3	1	1	group3_leptomeningeal_metastasis	0	1	0	1	0	0
1932.97	0.304814	+	0.275	0.875	0.6	28	32	28	32	group1_control	1	1	2	0	0	0	0	2	1	0	3	0	2	3	2	3	0	1	0	0	0	0	0	0	0	0	3	1	1	2	0	0	group3_leptomeningeal_metastasis	0	0	0	1	0	0
1304.71	0.305567	+	0.1	0.25	0.15	8	32	8	32	group1_control	0	0	0	0	0	0	0	0	0	0	0	0	0	0	1	0	1	1	0	0	1	0	0	1	0	0	1	0	0	0	0	2	group3_leptomeningeal_metastasis	0	1	0	0	0	0
896.466	0.305878	+	0.25	1	0.75	32	32	32	32	group1_control	2	0	0	2	1	0	0	0	1	0	1	4	2	0	1	0	3	0	0	3	1	1	1	3	2	0	0	0	0	0	2	2	group3_leptomeningeal_metastasis	1	0	0	1	0	0
1115.57	0.307195	+	0.325	2	1.675	64	32	64	32	group1_control	2	0	1	4	2	4	1	4	1	1	2	4	2	3	3	4	3	2	0	1	0	1	2	1	2	0	3	1	1	3	3	3	group3_leptomeningeal_metastasis	1	1	1	1	1	0
1704.91	0.308079	+	0.05625	0.15625	0.1	5	32	5	32	group1_control	0	1	1	0	0	1	0	0	0	1	0	0	1	0	0	0	0	0	0	0	0	0	0	0	0	0	0	0	0	0	0	0	group3_leptomeningeal_metastasis	0	0	0	0	0	0
1011.52	0.308079	+	0.05625	0.15625	0.1	5	32	5	32	group1_control	0	0	0	0	1	0	0	0	0	0	0	0	0	0	0	0	0	0	0	0	1	0	0	0	1	0	1	0	0	0	0	1	group3_leptomeningeal_metastasis	0	0	0	0	0	0
1534.79	0.308079	+	0.05625	0.15625	0.1	5	32	5	32	group1_control	1	0	0	1	0	0	0	0	0	0	0	0	0	0	0	1	0	0	1	0	0	0	0	0	0	0	1	0	0	0	0	0	group3_leptomeningeal_metastasis	0	0	2	0	0	0
1009.51	0.30851	+	0.36875	0.71875	0.35	23	32	23	32	group1_control	0	0	0	0	3	0	0	0	0	1	0	3	0	0	0	1	2	2	0	3	0	0	0	0	3	0	0	1	0	0	1	3	group3_leptomeningeal_metastasis	0	0	0	0	0	0
1259.54	0.310165	+	0.1875	1.0625	0.875	34	32	34	32	group1_control	1	1	0	1	1	0	0	2	1	1	1	1	3	0	0	1	3	3	0	1	2	0	1	0	2	1	0	0	1	1	2	3	group3_leptomeningeal_metastasis	0	1	0	2	0	0
1116.65	0.310841	+	0.21875	0.59375	0.375	19	32	19	32	group1_control	0	0	0	2	0	2	1	3	0	0	0	1	1	0	0	3	0	0	0	0	0	0	0	0	0	0	2	1	0	1	1	1	group3_leptomeningeal_metastasis	0	0	2	1	0	0
1019.53	0.312433	+	0.29375	2.46875	2.175	79	32	79	32	group1_control	2	1	2	4	2	4	2	4	1	4	3	4	3	2	4	0	3	4	3	3	2	2	4	3	2	0	1	2	0	0	4	4	group3_leptomeningeal_metastasis	1	2	0	2	2	1
1366.73	0.31833	+	0.33125	2.28125	1.95	73	32	73	32	group1_control	1	3	2	3	2	2	3	3	1	1	1	1	1	4	2	3	4	0	2	2	4	1	1	3	1	3	3	4	3	4	4	1	group3_leptomeningeal_metastasis	1	3	3	3	3	4
1643.82	0.318373	+	0.34375	3.09375	2.75	99	32	99	32	group1_control	3	4	4	3	1	4	4	4	4	4	4	2	1	4	2	3	2	2	2	3	4	4	1	3	2	3	4	3	4	4	4	3	group3_leptomeningeal_metastasis	2	0	2	4	4	4
2030.92	0.325151	+	0.09375	0.34375	0.25	11	32	11	32	group1_control	1	1	0	1	0	0	1	0	0	0	0	0	1	1	2	1	0	0	0	0	0	0	0	0	1	0	0	0	0	1	0	0	group3_leptomeningeal_metastasis	0	0	2	0	0	0
1307.75	0.326198	+	0.06875	0.21875	0.15	7	32	7	32	group1_control	1	0	0	0	0	0	1	0	0	0	1	1	0	0	0	0	1	1	0	0	0	0	0	0	0	0	1	0	0	0	0	0	group3_leptomeningeal_metastasis	0	1	0	0	0	0
1257.59	0.327577	+	0.3375	1.8125	1.475	58	32	58	32	group1_control	2	2	0	3	3	2	2	1	1	0	1	3	0	0	1	1	4	0	1	4	4	4	2	4	3	0	2	2	0	0	3	3	group3_leptomeningeal_metastasis	1	2	0	0	0	4
1274.83	0.329079	+	0.25	0.875	0.625	28	32	28	32	group1_control	1	4	1	1	1	1	2	1	1	2	1	0	0	0	1	0	1	3	0	0	0	0	0	0	0	0	0	2	2	0	2	1	group3_leptomeningeal_metastasis	1	1	0	0	0	0
834.355	0.332096	+	0.15	0.375	0.225	12	32	12	32	group1_control	0	0	0	0	1	0	0	0	0	0	0	1	0	0	0	0	0	0	1	1	0	0	4	0	2	0	0	0	1	0	1	0	group3_leptomeningeal_metastasis	2	0	0	0	0	0
823.123	0.333748	+	0.275	0.75	0.475	24	32	24	32	group1_control	0	0	0	0	1	0	0	1	0	0	0	0	0	0	0	0	0	0	1	4	3	3	4	1	2	1	0	1	1	0	0	1	group3_leptomeningeal_metastasis	2	1	0	1	1	0
1506.78	0.336046	+	0.29375	1.96875	1.675	63	32	63	32	group1_control	3	1	1	1	3	1	1	0	2	0	3	0	2	1	3	1	2	0	4	2	3	4	4	1	0	2	2	3	3	4	3	3	group3_leptomeningeal_metastasis	0	3	3	3	2	4
2045.1	0.338384	+	0.15	3.625	3.475	116	32	116	32	group1_control	3	4	4	4	3	4	4	4	4	4	4	4	4	4	4	4	4	4	1	4	4	1	3	4	4	4	4	3	4	4	3	3	group3_leptomeningeal_metastasis	4	4	2	4	2	2
865.519	0.338861	+	0.10625	0.65625	0.55	21	32	21	32	group1_control	0	1	0	2	1	0	0	0	1	2	1	1	1	3	1	1	0	0	0	1	0	2	0	0	1	0	0	0	1	0	0	1	group3_leptomeningeal_metastasis	0	0	1	1	0	0
988.492	0.339612	+	0.03125	0.28125	0.25	9	32	9	32	group1_control	0	0	0	2	1	0	0	0	0	0	1	1	0	1	0	1	0	0	0	1	0	0	0	0	0	0	1	0	0	0	0	0	group3_leptomeningeal_metastasis	0	0	0	0	0	0
1250.66	0.343213	+	0.25625	1.40625	1.15	45	32	45	32	group1_control	3	1	0	2	2	0	2	1	0	0	0	3	1	3	3	1	3	0	1	0	1	0	3	2	1	1	1	0	1	2	4	3	group3_leptomeningeal_metastasis	0	3	2	1	1	2
930.519	0.344357	+	0.2625	3.5625	3.3	114	32	114	32	group1_control	3	3	3	4	3	4	4	4	4	4	4	4	4	4	4	4	4	4	2	3	4	2	3	3	3	3	4	4	3	4	4	4	group3_leptomeningeal_metastasis	3	4	3	3	3	2
1152.6	0.346461	+	0.28125	2.90625	2.625	93	32	93	32	group1_control	2	1	3	4	4	3	2	4	3	3	4	4	2	4	4	3	4	4	1	1	3	2	2	2	3	3	3	3	2	3	3	4	group3_leptomeningeal_metastasis	2	2	3	2	3	2
1752.8	0.347988	+	0.23125	0.53125	0.3	17	32	17	32	group1_control	0	2	1	1	0	1	2	1	0	4	3	0	0	0	0	0	0	2	0	0	0	0	0	0	0	0	0	0	0	0	0	0	group3_leptomeningeal_metastasis	1	0	0	0	0	0
899.365	0.348233	+	0.30625	1.28125	0.975	41	32	41	32	group1_control	1	2	0	3	1	2	2	3	1	0	0	1	4	3	2	4	2	0	0	1	0	0	1	2	1	1	0	0	1	0	0	3	group3_leptomeningeal_metastasis	0	1	1	2	1	1
879.486	0.348633	+	0.25	0.875	0.625	28	32	28	32	group1_control	3	2	1	0	2	0	0	1	0	0	1	1	1	0	2	0	2	0	0	1	0	2	2	0	2	0	0	0	1	0	1	3	group3_leptomeningeal_metastasis	1	1	0	0	1	0
1349.74	0.35023	+	0.35625	1.65625	1.3	53	32	53	32	group1_control	4	0	0	0	3	0	0	0	0	0	1	2	0	1	1	4	2	2	4	1	3	4	4	0	0	3	4	3	2	2	1	2	group3_leptomeningeal_metastasis	1	2	2	4	0	3
1247.83	0.35245	+	0.29375	0.71875	0.425	23	32	23	32	group1_control	0	2	1	2	0	1	0	3	2	4	3	1	0	1	0	0	0	1	0	0	0	0	0	0	0	0	0	0	0	2	0	0	group3_leptomeningeal_metastasis	1	0	0	0	0	1
909.506	0.356371	+	0.06875	0.46875	0.4	15	32	15	32	group1_control	1	1	0	1	0	0	0	2	0	1	0	1	0	0	1	0	1	1	0	0	0	0	1	2	0	1	1	0	0	0	0	0	group3_leptomeningeal_metastasis	1	0	0	0	0	1
2088.01	0.360474	+	0.00625	0.15625	0.15	5	32	5	32	group1_control	0	1	1	0	0	1	0	0	0	0	1	0	0	0	0	0	0	0	0	0	0	0	0	0	0	0	1	0	0	0	0	0	group3_leptomeningeal_metastasis	0	0	0	0	0	0
2453.08	0.364346	+	0.0125	0.1875	0.175	6	32	6	32	group1_control	1	0	0	0	0	0	0	0	0	0	0	0	0	0	0	0	0	0	0	0	4	0	0	0	0	0	1	0	0	0	0	0	group3_leptomeningeal_metastasis	0	0	0	0	0	0
1069.57	0.367734	+	0.05	0.25	0.2	8	32	8	32	group1_control	2	1	0	0	1	0	0	0	0	0	0	0	1	0	1	0	0	0	0	0	0	0	0	0	0	0	1	0	0	0	1	0	group3_leptomeningeal_metastasis	0	1	0	0	0	0
1120.52	0.368134	+	0.04375	0.34375	0.3	11	32	11	32	group1_control	0	0	0	1	0	0	0	1	0	0	1	1	0	0	2	0	0	1	0	0	0	1	1	0	0	0	0	0	0	0	1	1	group3_leptomeningeal_metastasis	0	0	0	0	0	0
1097.54	0.369231	+	0.15	0.625	0.475	20	32	20	32	group1_control	0	1	0	2	0	0	0	0	0	1	1	0	1	3	1	3	0	1	0	1	0	1	0	1	0	0	0	0	1	1	1	0	group3_leptomeningeal_metastasis	1	0	0	0	0	0
1800.78	0.369732	+	0.23125	0.40625	0.175	13	32	13	32	group1_control	0	0	0	3	0	0	0	2	0	0	1	0	0	1	0	3	0	0	0	0	0	0	0	0	0	0	2	1	0	0	0	0	group3_leptomeningeal_metastasis	0	0	0	0	0	0
995.278	0.374565	+	0.18125	0.65625	0.475	21	32	21	32	group1_control	1	0	0	0	0	1	0	0	0	0	1	0	0	1	0	0	0	0	1	1	2	3	2	0	1	1	1	0	1	0	2	2	group3_leptomeningeal_metastasis	1	1	0	0	0	0
820.407	0.377381	+	0.23125	1.40625	1.175	45	32	45	32	group1_control	1	0	0	2	3	0	2	0	1	0	0	3	2	1	3	2	3	0	0	1	1	1	3	0	3	2	1	2	1	3	1	3	group3_leptomeningeal_metastasis	1	1	0	1	2	0
954.489	0.379829	+	0.15	0.5	0.35	16	32	16	32	group1_control	0	0	0	0	0	0	0	1	0	0	0	2	0	0	1	1	2	0	0	3	1	0	1	1	1	0	1	0	0	0	1	0	group3_leptomeningeal_metastasis	0	0	0	0	0	1
1599.82	0.381776	+	0.375	0.875	0.5	28	32	28	32	group1_control	1	3	3	1	0	2	1	1	2	4	4	0	0	0	0	0	0	4	0	0	0	0	0	0	1	0	0	1	0	0	0	0	group3_leptomeningeal_metastasis	1	0	0	0	0	1
1041.55	0.382558	+	0.175	0.375	0.2	12	32	12	32	group1_control	2	1	0	1	0	0	0	0	0	0	0	1	0	0	0	0	2	0	0	0	0	1	1	0	0	0	0	0	0	0	3	0	group3_leptomeningeal_metastasis	0	1	0	0	0	1
1040.52	0.383269	+	0.29375	0.71875	0.425	23	32	23	32	group1_control	2	0	0	3	0	3	0	0	0	0	3	1	1	3	1	1	0	0	0	0	0	1	1	0	0	0	0	1	0	0	1	1	group3_leptomeningeal_metastasis	1	1	0	0	0	0
1071.57	0.383417	+	0.1	0.5	0.4	16	32	16	32	group1_control	2	2	1	0	1	0	0	0	0	0	1	1	0	0	1	0	1	0	0	0	2	1	0	0	1	0	0	1	0	0	1	0	group3_leptomeningeal_metastasis	1	1	0	0	0	0
1149.61	0.386229	+	0.025	4	3.975	128	32	128	32	group1_control	4	4	4	4	4	4	4	4	4	4	4	4	4	4	4	4	4	4	4	4	4	4	4	4	4	4	4	4	4	4	4	4	group3_leptomeningeal_metastasis	4	4	4	4	4	4
927.514	0.386229	+	0.075	4	3.925	128	32	128	32	group1_control	4	4	4	4	4	4	4	4	4	4	4	4	4	4	4	4	4	4	4	4	4	4	4	4	4	4	4	4	4	4	4	4	group3_leptomeningeal_metastasis	4	4	4	4	4	4
928.514	0.386229	+	0.1	4	3.9	128	32	128	32	group1_control	4	4	4	4	4	4	4	4	4	4	4	4	4	4	4	4	4	4	4	4	4	4	4	4	4	4	4	4	4	4	4	4	group3_leptomeningeal_metastasis	4	4	4	4	4	4
1468.87	0.386229	+	0.1	4	3.9	128	32	128	32	group1_control	4	4	4	4	4	4	4	4	4	4	4	4	4	4	4	4	4	4	4	4	4	4	4	4	4	4	4	4	4	4	4	4	group3_leptomeningeal_metastasis	4	4	4	4	4	4
851.266	0.390613	+	0.28125	0.78125	0.5	25	32	25	32	group1_control	0	0	0	1	0	1	0	1	1	3	3	2	0	0	3	0	2	0	2	1	0	1	2	0	2	0	0	0	0	0	0	0	group3_leptomeningeal_metastasis	0	1	1	0	0	1
923.469	0.391831	+	0.2375	1.6875	1.45	54	32	54	32	group1_control	3	0	0	3	3	2	2	1	0	1	2	4	1	1	2	2	3	1	1	2	0	2	4	1	3	0	0	0	1	1	4	4	group3_leptomeningeal_metastasis	1	0	0	0	0	0
1008.49	0.399345	+	0.11875	0.34375	0.225	11	32	11	32	group1_control	0	0	0	2	1	0	0	0	0	0	1	1	0	0	0	1	2	0	0	1	1	0	0	0	0	0	1	0	0	0	0	0	group3_leptomeningeal_metastasis	0	1	0	0	1	0
1261.73	0.401059	+	0.13125	0.28125	0.15	9	32	9	32	group1_control	1	2	1	0	0	0	0	0	2	0	0	0	0	0	0	0	0	0	0	0	0	0	0	0	0	0	1	0	0	0	1	1	group3_leptomeningeal_metastasis	1	0	0	0	0	0
1911.36	0.403437	+	0.21875	0.71875	0.5	23	32	23	32	group1_control	1	1	1	1	0	2	3	3	1	2	0	0	0	1	0	0	0	1	2	0	0	1	0	1	0	0	2	0	0	0	0	0	group3_leptomeningeal_metastasis	0	1	0	0	0	1
2046.12	0.403758	+	0.2625	3.6875	3.425	118	32	118	32	group1_control	3	4	4	4	3	4	4	4	4	4	4	4	4	4	4	4	4	4	1	3	4	3	4	4	4	3	3	4	4	4	4	3	group3_leptomeningeal_metastasis	4	3	2	3	3	4
1253.68	0.405814	+	0.225	2	1.775	64	32	64	32	group1_control	2	2	0	1	2	1	3	1	1	0	1	3	4	1	3	3	4	3	1	2	3	2	1	3	2	2	0	2	1	4	3	3	group3_leptomeningeal_metastasis	1	2	1	1	2	0
1535.76	0.408143	+	0.11875	0.59375	0.475	19	32	19	32	group1_control	0	4	1	1	0	2	1	1	0	2	3	0	0	0	0	1	0	0	0	0	0	0	0	0	0	0	1	0	1	0	0	1	group3_leptomeningeal_metastasis	1	0	0	0	0	0
1644.76	0.408877	+	0.1375	2.8125	2.675	90	32	90	32	group1_control	3	4	4	4	2	4	4	4	4	4	4	2	4	4	4	4	2	2	0	0	4	0	0	0	4	3	3	3	3	4	2	1	group3_leptomeningeal_metastasis	2	2	2	3	3	1
1102.57	0.409984	+	0.13125	0.53125	0.4	17	32	17	32	group1_control	1	0	0	1	2	0	0	1	0	0	0	1	0	0	0	0	1	1	0	1	1	2	0	1	0	0	0	0	1	0	1	2	group3_leptomeningeal_metastasis	0	1	0	0	0	1
973.52	0.413656	+	0.3375	2.0625	1.725	66	32	66	32	group1_control	3	1	2	4	4	4	1	1	2	1	4	4	1	4	3	2	4	4	2	2	0	1	1	1	1	1	0	0	0	0	4	4	group3_leptomeningeal_metastasis	2	1	0	0	0	0
1202.27	0.414197	+	0.03125	0.15625	0.125	5	32	5	32	group1_control	0	0	0	0	0	0	0	0	1	0	0	0	0	0	0	0	0	4	0	0	0	0	0	0	0	0	0	0	0	0	0	0	group3_leptomeningeal_metastasis	0	0	0	0	0	0
1199.64	0.415846	+	0.09375	3.96875	3.875	127	32	127	32	group1_control	4	4	4	3	4	4	4	4	4	4	4	4	4	4	4	4	4	4	4	4	4	4	4	4	4	4	4	4	4	4	4	4	group3_leptomeningeal_metastasis	4	4	4	4	4	4
981.484	0.418152	+	0.00625	0.65625	0.65	21	32	21	32	group1_control	1	2	1	0	1	0	1	0	0	0	0	1	0	0	0	1	2	1	1	0	1	1	2	0	1	0	0	1	0	0	1	2	group3_leptomeningeal_metastasis	0	0	0	0	2	0
1156.62	0.421268	+	0.225	2.75	2.525	88	32	88	32	group1_control	3	1	0	3	3	3	3	3	4	4	3	4	4	0	3	1	4	4	4	1	4	4	4	4	0	2	4	1	1	3	4	2	group3_leptomeningeal_metastasis	1	4	3	1	2	4
2047.11	0.421713	+	0.25	3.125	2.875	100	32	100	32	group1_control	2	4	4	4	2	4	4	4	4	4	4	3	4	4	4	4	3	3	0	1	4	1	4	0	4	3	3	2	4	4	2	3	group3_leptomeningeal_metastasis	3	3	2	3	2	1
1470.86	0.422127	+	0.30625	3.65625	3.35	117	32	117	32	group1_control	4	3	3	3	4	4	4	4	4	1	0	4	3	4	4	4	4	4	4	4	4	4	4	4	4	4	4	4	4	4	4	4	group3_leptomeningeal_metastasis	3	4	4	4	4	4
1407.83	0.423796	+	0.15625	1.15625	1	37	32	37	32	group1_control	0	1	1	2	0	1	2	3	1	1	1	0	4	1	2	2	0	0	0	0	0	1	1	1	0	2	3	1	1	3	1	1	group3_leptomeningeal_metastasis	0	1	0	1	1	2
1260.64	0.427584	+	0.08125	0.28125	0.2	9	32	9	32	group1_control	0	0	0	0	1	0	1	0	0	0	0	1	0	0	1	1	0	0	1	0	0	0	1	1	0	0	0	1	0	0	0	0	group3_leptomeningeal_metastasis	0	0	0	0	0	1
1029.54	0.427744	+	0.08125	0.40625	0.325	13	32	13	32	group1_control	1	0	1	1	0	0	1	0	0	0	1	0	0	0	1	1	1	0	0	0	0	0	0	0	1	0	1	0	0	0	2	1	group3_leptomeningeal_metastasis	0	0	0	0	0	0
1295.7	0.431825	+	0.05625	0.40625	0.35	13	32	13	32	group1_control	2	1	0	1	1	0	1	0	0	0	0	0	0	0	0	0	1	0	1	0	0	1	0	1	1	1	0	0	0	0	0	1	group3_leptomeningeal_metastasis	1	1	0	0	0	0
1231.22	0.432111	+	0.13125	0.15625	0.025	5	32	5	32	group1_control	0	0	0	0	0	0	0	1	0	0	0	0	0	0	0	0	0	4	0	0	0	0	0	0	0	0	0	0	0	0	0	0	group3_leptomeningeal_metastasis	0	0	0	0	0	0
1082	0.435289	+	0.11875	0.21875	0.1	7	32	7	32	group1_control	0	0	0	0	0	0	0	0	0	0	0	0	0	0	0	0	0	0	0	1	0	0	0	0	1	0	1	2	0	0	0	2	group3_leptomeningeal_metastasis	1	0	1	0	0	0
1343.66	0.437707	+	0.14375	3.21875	3.075	103	32	103	32	group1_control	4	3	2	4	4	2	3	3	1	0	0	4	4	4	4	4	4	0	4	4	4	4	4	4	4	3	3	4	3	4	4	4	group3_leptomeningeal_metastasis	1	4	3	2	4	4
977.51	0.4398	+	0.15625	0.78125	0.625	25	32	25	32	group1_control	1	0	0	0	2	0	0	0	0	1	0	3	0	0	0	1	2	1	0	1	2	2	1	0	4	0	0	0	0	0	1	3	group3_leptomeningeal_metastasis	0	2	1	0	1	1
1133.84	0.440642	+	0.1125	0.3125	0.2	10	32	10	32	group1_control	0	0	0	1	0	0	3	2	1	0	1	0	0	0	0	0	0	0	0	0	0	0	0	1	0	0	1	0	0	0	0	0	group3_leptomeningeal_metastasis	1	0	0	0	0	0
1054.19	0.441672	+	0.0375	0.0625	0.025	2	32	2	32	group1_control	0	0	1	0	0	0	0	0	0	0	0	0	0	0	0	0	0	0	0	1	0	0	0	0	0	0	0	0	0	0	0	0	group3_leptomeningeal_metastasis	0	0	0	0	0	0
1867.95	0.441672	+	0.0375	0.0625	0.025	2	32	2	32	group1_control	0	0	1	0	0	0	1	0	0	0	0	0	0	0	0	0	0	0	0	0	0	0	0	0	0	0	0	0	0	0	0	0	group3_leptomeningeal_metastasis	0	0	0	0	0	0
2451.71	0.441672	+	0.0375	0.0625	0.025	2	32	2	32	group1_control	0	0	0	1	0	0	0	0	0	0	0	0	0	1	0	0	0	0	0	0	0	0	0	0	0	0	0	0	0	0	0	0	group3_leptomeningeal_metastasis	0	0	0	0	0	0
1244.24	0.441672	+	0.0375	0.0625	0.025	2	32	2	32	group1_control	0	0	0	0	0	0	0	0	0	0	1	0	0	0	0	0	0	1	0	0	0	0	0	0	0	0	0	0	0	0	0	0	group3_leptomeningeal_metastasis	0	0	0	0	0	0
830.355	0.44283	+	0.15625	0.78125	0.625	25	32	25	32	group1_control	0	0	0	2	0	0	2	1	0	2	1	1	2	0	2	0	1	0	1	0	0	2	1	2	1	0	0	0	0	1	0	3	group3_leptomeningeal_metastasis	0	0	0	0	2	1
1350.72	0.443826	+	0.23125	1.15625	0.925	37	32	37	32	group1_control	3	0	0	1	1	0	0	0	1	0	0	0	0	0	0	1	2	1	4	0	3	2	4	1	1	0	2	1	1	2	2	4	group3_leptomeningeal_metastasis	1	1	0	1	0	4
1106.57	0.443876	+	0.31875	1.34375	1.025	43	32	43	32	group1_control	1	2	2	0	2	3	0	2	4	0	0	2	0	0	2	0	4	2	0	0	1	3	0	1	2	0	0	2	0	1	3	4	group3_leptomeningeal_metastasis	1	1	1	2	2	3
1054.54	0.443892	+	0.06875	0.84375	0.775	27	32	27	32	group1_control	0	2	1	1	1	1	2	0	2	1	1	1	0	0	1	2	1	2	0	1	0	0	0	1	1	0	0	0	0	0	3	2	group3_leptomeningeal_metastasis	0	0	0	0	0	0
1258.58	0.445255	+	0.225	1.5	1.275	48	32	48	32	group1_control	2	0	0	2	3	0	2	0	2	0	2	3	1	0	2	1	4	4	1	2	1	0	1	3	1	1	1	1	1	0	4	3	group3_leptomeningeal_metastasis	1	1	1	0	0	2
1128.25	0.445543	+	0.09375	0.21875	0.125	7	32	7	32	group1_control	0	1	1	1	0	1	0	0	2	1	0	0	0	0	0	0	0	0	0	0	0	0	0	0	0	0	0	0	0	0	0	0	group3_leptomeningeal_metastasis	0	0	0	0	0	0
1746.41	0.446293	+	0.13125	0.28125	0.15	9	32	9	32	group1_control	0	0	1	1	0	0	1	3	1	0	0	0	0	0	0	0	0	0	0	0	0	0	0	0	0	0	2	0	0	0	0	0	group3_leptomeningeal_metastasis	0	0	0	0	0	0
1127.59	0.447712	+	0.075	0.625	0.55	20	32	20	32	group1_control	1	2	1	0	2	1	2	0	0	1	2	1	0	0	1	0	0	1	0	1	0	0	0	1	0	0	0	0	0	1	1	1	group3_leptomeningeal_metastasis	1	1	0	0	1	0
1449.83	0.452468	+	0.1	1	0.9	32	32	32	32	group1_control	2	1	0	0	0	0	1	1	0	1	0	3	1	1	0	1	2	1	2	0	2	2	0	3	1	1	2	1	0	0	2	1	group3_leptomeningeal_metastasis	0	3	0	0	2	3
1856.38	0.452668	+	0.2375	0.6875	0.45	22	32	22	32	group1_control	1	1	1	2	0	2	2	3	1	0	0	0	0	0	0	0	0	0	1	0	0	2	0	2	0	0	3	0	0	0	1	0	group3_leptomeningeal_metastasis	0	0	0	0	0	0
1252.66	0.453234	+	0.2125	2.3125	2.1	74	32	74	32	group1_control	1	2	2	2	3	2	3	3	1	0	0	4	4	2	4	1	4	0	1	1	4	3	1	3	3	2	3	3	1	4	4	3	group3_leptomeningeal_metastasis	1	3	1	2	2	2
1080.56	0.455203	+	0.0625	0.5625	0.5	18	32	18	32	group1_control	2	2	0	0	1	0	0	1	0	0	0	1	0	1	1	1	1	1	0	0	0	0	0	1	0	1	1	2	0	1	0	0	group3_leptomeningeal_metastasis	0	0	0	2	0	0
803.24	0.455245	+	0.05625	0.28125	0.225	9	32	9	32	group1_control	0	0	0	0	1	0	0	0	0	0	0	0	0	0	0	0	0	0	0	1	0	0	2	0	1	0	1	1	1	0	0	1	group3_leptomeningeal_metastasis	1	0	0	0	0	0
994.143	0.456254	+	0.2375	0.8125	0.575	26	32	26	32	group1_control	0	0	0	0	0	0	0	0	0	0	0	0	0	0	0	0	1	0	2	3	4	4	3	1	3	1	1	2	1	0	0	0	group3_leptomeningeal_metastasis	2	2	0	0	0	1
1913.82	0.457327	+	0.125	3.125	3	100	32	100	32	group1_control	3	2	3	4	2	3	4	4	4	3	4	3	4	3	4	4	4	4	0	1	3	0	2	4	4	3	4	2	4	4	4	3	group3_leptomeningeal_metastasis	1	4	2	3	2	2
2451.13	0.458325	+	0.1875	0.4375	0.25	14	32	14	32	group1_control	0	0	2	0	0	0	2	1	0	2	0	0	0	0	0	0	0	0	0	0	2	0	0	0	0	2	2	1	0	0	0	0	group3_leptomeningeal_metastasis	0	0	0	0	0	0
1799.84	0.458597	+	0.0875	0.1875	0.1	6	32	6	32	group1_control	0	0	0	1	0	0	1	1	1	0	2	0	0	0	0	0	0	0	0	0	0	0	0	0	0	0	0	0	0	0	0	0	group3_leptomeningeal_metastasis	0	0	0	0	0	0
1730.47	0.458597	+	0.11875	0.21875	0.1	7	32	7	32	group1_control	0	1	0	1	0	1	1	3	0	0	0	0	0	0	0	0	0	0	0	0	0	0	0	0	0	0	0	0	0	0	0	0	group3_leptomeningeal_metastasis	0	0	0	0	0	0
809.203	0.458597	+	0.11875	0.21875	0.1	7	32	7	32	group1_control	0	0	0	0	0	0	0	3	0	0	0	0	1	0	0	0	1	0	0	0	0	0	0	0	0	0	0	0	1	0	0	1	group3_leptomeningeal_metastasis	0	0	0	0	0	0
1047.09	0.458597	+	0.0875	0.1875	0.1	6	32	6	32	group1_control	0	0	0	0	0	0	0	0	0	0	0	0	0	0	0	0	0	0	0	1	0	0	0	0	1	0	1	2	1	0	0	0	group3_leptomeningeal_metastasis	1	0	0	0	0	0
854.513	0.463463	+	0.075	0.125	0.05	4	32	4	32	group1_control	0	0	0	0	0	0	0	0	0	0	0	0	0	0	0	0	0	0	0	0	0	0	0	0	0	1	1	0	0	0	2	0	group3_leptomeningeal_metastasis	0	0	0	1	0	0
1098.2	0.463463	+	0.075	0.125	0.05	4	32	4	32	group1_control	0	0	0	0	0	0	0	0	0	1	1	0	0	0	0	0	0	2	0	0	0	0	0	0	0	0	0	0	0	0	0	0	group3_leptomeningeal_metastasis	0	0	0	0	0	0
1126.59	0.463502	+	0.1625	0.4375	0.275	14	32	14	32	group1_control	2	0	0	0	2	0	0	0	0	0	0	0	0	0	1	0	2	0	0	1	0	2	0	0	0	0	0	0	0	1	1	2	group3_leptomeningeal_metastasis	0	1	0	1	0	0
853.393	0.465718	+	0.075	0.25	0.175	8	32	8	32	group1_control	1	0	0	0	1	1	0	0	0	0	0	0	0	0	0	0	1	0	0	1	0	0	1	2	0	0	0	0	0	0	0	0	group3_leptomeningeal_metastasis	0	0	0	0	0	0
1815.88	0.466457	+	0.08125	0.15625	0.075	5	32	5	32	group1_control	0	0	1	1	0	0	0	1	0	0	2	0	0	0	0	0	0	0	0	0	0	0	0	0	0	0	0	0	0	0	0	0	group3_leptomeningeal_metastasis	0	0	0	0	0	0
1112.33	0.466457	+	0.08125	0.15625	0.075	5	32	5	32	group1_control	0	0	0	1	0	1	0	0	0	0	2	0	0	0	0	0	0	1	0	0	0	0	0	0	0	0	0	0	0	0	0	0	group3_leptomeningeal_metastasis	0	0	0	0	0	1
1378.85	0.468976	+	0.03125	0.53125	0.5	17	32	17	32	group1_control	0	1	1	1	0	1	0	0	1	2	4	0	0	0	0	0	0	4	0	0	1	0	0	0	0	0	1	0	0	0	0	0	group3_leptomeningeal_metastasis	1	1	1	0	0	0
1035.56	0.474236	+	0.2375	2.5625	2.325	82	32	82	32	group1_control	1	2	3	4	2	4	3	3	4	3	4	4	3	4	4	4	2	2	0	2	1	0	2	0	2	3	3	2	2	3	3	3	group3_leptomeningeal_metastasis	2	1	0	1	1	1
1353.73	0.476129	+	0.0625	0.3125	0.25	10	32	10	32	group1_control	1	0	0	0	1	0	0	1	0	0	0	0	0	0	0	0	1	0	0	0	0	1	0	1	0	0	0	0	0	1	2	1	group3_leptomeningeal_metastasis	0	0	0	0	0	0
1274.15	0.479116	+	0.04375	0.09375	0.05	3	32	3	32	group1_control	0	0	0	0	0	0	0	0	1	0	1	0	0	0	0	0	0	1	0	0	0	0	0	0	0	0	0	0	0	0	0	0	group3_leptomeningeal_metastasis	0	0	0	0	0	0
1558.74	0.479116	+	0.04375	0.09375	0.05	3	32	3	32	group1_control	0	1	0	0	0	0	0	1	0	0	0	0	0	0	0	0	0	1	0	0	0	0	0	0	0	0	0	0	0	0	0	0	group3_leptomeningeal_metastasis	0	0	0	0	0	0
1403.75	0.479116	+	0.04375	0.09375	0.05	3	32	3	32	group1_control	1	0	0	0	0	0	0	0	0	0	0	0	0	0	0	1	0	0	0	0	0	0	0	0	0	0	1	0	0	0	0	0	group3_leptomeningeal_metastasis	0	0	0	0	0	1
885.96	0.479116	+	0.04375	0.09375	0.05	3	32	3	32	group1_control	0	0	0	0	0	0	0	0	0	0	1	0	0	0	0	0	0	0	1	0	0	0	0	1	0	0	0	0	0	0	0	0	group3_leptomeningeal_metastasis	0	0	0	0	0	0
1755.44	0.479444	+	0.0875	0.1875	0.1	6	32	6	32	group1_control	0	0	0	1	0	0	0	3	0	0	0	0	0	0	0	0	0	0	0	0	0	0	0	0	0	0	2	0	0	0	0	0	group3_leptomeningeal_metastasis	0	0	0	0	0	0
1511.84	0.482524	+	0.05625	3.90625	3.85	125	32	125	32	group1_control	4	4	4	4	4	4	4	4	4	4	4	3	4	4	4	4	4	4	4	3	4	4	3	4	4	4	4	4	4	4	4	4	group3_leptomeningeal_metastasis	3	4	4	4	4	4
1113.63	0.48281	+	0.14375	0.46875	0.325	15	32	15	32	group1_control	1	3	1	0	1	0	0	0	0	0	2	2	0	0	1	0	0	0	1	0	0	0	0	1	0	0	0	0	0	1	1	0	group3_leptomeningeal_metastasis	1	0	0	0	0	0
1449.04	0.48668	+	0.05	0.125	0.075	4	32	4	32	group1_control	0	0	0	0	0	0	0	1	1	1	0	0	0	0	0	1	0	0	0	0	0	0	0	0	0	0	0	0	0	0	0	0	group3_leptomeningeal_metastasis	0	0	0	0	0	0
1950.82	0.48668	+	0.05	0.125	0.075	4	32	4	32	group1_control	0	0	1	0	0	1	1	0	0	0	0	0	0	0	0	0	0	0	0	0	0	0	0	0	0	0	0	1	0	0	0	0	group3_leptomeningeal_metastasis	0	0	0	0	0	0
1327.77	0.488133	+	0.23125	1.03125	0.8	33	32	33	32	group1_control	3	0	0	0	2	0	0	0	0	0	0	2	1	0	0	0	4	0	3	1	4	2	3	2	1	0	1	0	0	0	3	1	group3_leptomeningeal_metastasis	0	2	0	0	2	1
1342.66	0.491854	+	0.03125	3.28125	3.25	105	32	105	32	group1_control	4	3	2	4	4	2	3	3	1	0	0	4	4	4	4	4	4	0	4	4	4	4	4	4	4	3	4	4	4	4	4	4	group3_leptomeningeal_metastasis	2	4	4	4	4	4
1015.12	0.495479	+	0.03125	0.28125	0.25	9	32	9	32	group1_control	0	0	0	0	1	0	0	0	0	0	0	0	0	0	0	0	0	0	0	2	0	1	1	0	1	1	1	1	0	0	0	0	group3_leptomeningeal_metastasis	3	0	1	1	0	0
1045.54	0.496906	+	0.04375	0.21875	0.175	7	32	7	32	group1_control	0	0	0	1	0	0	1	0	0	0	0	1	0	0	0	0	1	1	0	0	1	0	0	0	0	0	1	0	0	0	0	0	group3_leptomeningeal_metastasis	0	0	0	0	0	0
975.512	0.506235	+	0.20625	0.65625	0.45	21	32	21	32	group1_control	1	0	0	1	3	0	0	1	0	0	0	3	0	0	0	1	2	3	0	2	0	1	1	0	2	0	0	0	0	0	0	0	group3_leptomeningeal_metastasis	0	0	0	0	0	0
807.357	0.507352	+	0.0375	0.1875	0.15	6	32	6	32	group1_control	0	0	0	0	0	0	0	0	0	0	0	1	0	0	0	0	0	0	0	1	0	1	0	0	1	0	0	0	1	0	1	0	group3_leptomeningeal_metastasis	0	0	0	1	0	0
905.388	0.509115	+	0.05625	0.28125	0.225	9	32	9	32	group1_control	0	0	0	0	0	1	2	0	0	0	0	0	0	0	0	1	0	0	1	0	0	0	0	1	0	0	0	1	0	2	0	0	group3_leptomeningeal_metastasis	0	0	0	0	0	0
2239.08	0.511923	+	0.025	0.125	0.1	4	32	4	32	group1_control	0	1	2	0	0	0	0	0	0	1	0	0	0	0	0	0	0	0	0	0	0	0	0	0	0	0	0	0	0	0	0	0	group3_leptomeningeal_metastasis	0	0	0	0	0	0
870.411	0.5139	+	0.24375	1.21875	0.975	39	32	39	32	group1_control	1	0	0	3	0	0	0	0	0	0	0	1	0	1	3	0	4	0	4	2	0	3	4	4	1	1	0	2	1	1	2	1	group3_leptomeningeal_metastasis	1	3	0	0	2	4
1183.3	0.520654	+	0.0375	0.1875	0.15	6	32	6	32	group1_control	0	0	0	0	0	1	0	0	0	0	1	0	0	0	0	0	0	4	0	0	0	0	0	0	0	0	0	0	0	0	0	0	group3_leptomeningeal_metastasis	0	0	0	0	0	0
1855.26	0.526207	+	0.19375	0.71875	0.525	23	32	23	32	group1_control	1	0	1	1	0	2	2	3	1	0	0	0	0	1	0	0	0	1	2	0	0	2	0	2	0	0	3	0	0	0	1	0	group3_leptomeningeal_metastasis	0	0	0	0	1	1
1522.77	0.526753	+	0.15	1	0.85	32	32	32	32	group1_control	0	0	0	0	1	0	0	1	0	0	0	0	0	0	1	0	1	0	3	1	3	3	2	0	1	2	2	4	1	1	3	2	group3_leptomeningeal_metastasis	1	2	1	2	3	2
1333.74	0.526848	+	0.2625	2.6875	2.425	86	32	86	32	group1_control	4	1	1	3	4	2	2	2	1	0	0	3	2	3	4	4	4	2	4	3	3	4	4	4	0	3	4	2	3	4	4	2	group3_leptomeningeal_metastasis	1	4	4	3	1	4
1613.01	0.535788	+	0.01875	0.21875	0.2	7	32	7	32	group1_control	0	1	1	0	0	1	0	0	1	0	0	0	0	0	0	0	0	0	0	0	1	0	0	0	0	1	0	1	0	0	0	0	group3_leptomeningeal_metastasis	0	0	0	0	0	2
1661.59	0.539052	+	0.13125	0.40625	0.275	13	32	13	32	group1_control	0	1	1	1	0	2	2	3	0	0	0	0	0	0	0	0	0	0	0	1	0	0	0	0	0	0	1	0	0	0	1	0	group3_leptomeningeal_metastasis	1	0	0	0	0	0
1096.55	0.54295	+	0.125	0.375	0.25	12	32	12	32	group1_control	1	0	0	3	0	0	0	0	0	0	1	0	0	2	1	0	0	0	0	0	1	0	1	0	0	0	1	0	0	0	0	1	group3_leptomeningeal_metastasis	0	0	0	0	0	0
1845.02	0.547106	+	0.04375	0.21875	0.175	7	32	7	32	group1_control	2	0	0	0	0	1	0	0	0	0	0	0	0	0	0	0	0	0	0	0	4	0	0	0	0	0	0	0	0	0	0	0	group3_leptomeningeal_metastasis	0	1	0	0	2	0
979.494	0.547925	+	0.09375	0.34375	0.25	11	32	11	32	group1_control	1	0	0	0	1	0	0	0	0	0	0	2	0	0	0	0	2	0	0	1	1	0	1	0	0	0	0	0	0	0	1	1	group3_leptomeningeal_metastasis	0	0	0	0	0	1
1786.43	0.548524	+	0.15	0.375	0.225	12	32	12	32	group1_control	0	0	1	1	0	2	2	3	1	0	0	0	0	0	0	0	0	0	0	0	0	0	0	0	0	0	2	0	0	0	0	0	group3_leptomeningeal_metastasis	0	0	0	0	0	0
1538.7	0.54861	+	0.03125	0.53125	0.5	17	32	17	32	group1_control	0	0	0	0	0	0	0	4	0	0	0	0	2	0	0	1	0	0	1	0	0	0	0	0	0	0	3	0	2	3	1	0	group3_leptomeningeal_metastasis	0	1	1	0	0	0
1281.65	0.549226	+	0.00625	0.65625	0.65	21	32	21	32	group1_control	1	0	0	0	3	0	0	0	0	0	0	2	0	0	0	0	1	0	1	2	0	1	1	1	1	0	1	0	1	1	2	2	group3_leptomeningeal_metastasis	0	1	0	0	2	1
1624.81	0.550668	+	0.125	3.375	3.25	108	32	108	32	group1_control	4	3	3	3	3	2	2	1	4	3	4	4	4	4	1	4	4	4	4	4	4	4	4	2	4	4	1	4	4	4	4	4	group3_leptomeningeal_metastasis	3	4	4	4	4	4
1483.02	0.557359	+	0.08125	0.78125	0.7	25	32	25	32	group1_control	0	1	1	1	0	2	1	1	3	4	4	0	0	0	0	0	0	4	0	0	2	0	1	0	0	0	0	0	0	0	0	0	group3_leptomeningeal_metastasis	1	0	0	0	0	0
860.581	0.558123	+	0.1	0.375	0.275	12	32	12	32	group1_control	0	0	0	1	0	0	0	0	0	0	0	0	0	0	1	0	1	0	0	0	0	0	0	2	2	0	2	1	0	0	0	2	group3_leptomeningeal_metastasis	0	0	0	0	0	0
1833.84	0.559161	+	0.0625	0.6875	0.625	22	32	22	32	group1_control	0	2	2	0	1	2	1	0	3	0	2	0	0	0	0	0	0	1	0	0	0	0	0	0	1	1	2	2	1	1	0	0	group3_leptomeningeal_metastasis	1	0	0	2	3	1
1012.52	0.561932	+	0.025	0.375	0.35	12	32	12	32	group1_control	1	0	0	1	0	0	0	1	0	0	1	2	0	0	0	0	2	1	0	0	0	1	0	0	0	0	0	0	0	0	1	1	group3_leptomeningeal_metastasis	1	0	0	0	0	0
1901.04	0.56217	+	0.0625	3.9375	3.875	126	32	126	32	group1_control	4	4	4	3	3	4	4	4	4	4	4	4	4	4	4	4	4	4	4	4	4	4	4	4	4	4	4	4	4	4	4	4	group3_leptomeningeal_metastasis	3	4	4	4	4	4
993.496	0.562964	+	0.1	0.625	0.525	20	32	20	32	group1_control	1	0	0	2	1	2	0	1	0	0	2	1	0	3	0	1	2	2	1	0	0	0	0	0	0	0	0	0	0	0	1	0	group3_leptomeningeal_metastasis	0	0	0	0	0	0
1134.61	0.563847	+	0.05	0.625	0.575	20	32	20	32	group1_control	0	0	1	1	1	1	1	0	0	2	0	0	1	0	1	0	0	2	0	0	0	1	0	0	1	1	0	2	0	1	1	2	group3_leptomeningeal_metastasis	0	0	0	1	0	0
1372.73	0.563952	+	0.13125	0.90625	0.775	29	32	29	32	group1_control	1	0	0	0	1	0	1	1	1	0	0	1	0	1	2	2	2	1	2	0	2	0	1	0	1	2	3	0	1	1	1	1	group3_leptomeningeal_metastasis	1	1	2	1	1	0
1400	0.564788	+	0.14375	0.34375	0.2	11	32	11	32	group1_control	0	1	0	0	0	1	0	1	2	1	3	0	0	0	0	0	0	2	0	0	0	0	0	0	0	0	0	0	0	0	0	0	group3_leptomeningeal_metastasis	0	0	0	0	0	0
960.569	0.566473	+	0.06875	3.84375	3.775	123	32	123	32	group1_control	4	4	4	4	4	4	4	4	4	4	4	4	4	4	4	4	4	3	3	2	4	4	4	4	4	3	4	4	4	4	4	4	group3_leptomeningeal_metastasis	4	4	4	4	4	4
885.282	0.569589	+	0.10625	0.28125	0.175	9	32	9	32	group1_control	1	0	0	0	0	0	0	0	0	0	0	1	0	0	0	0	0	0	2	1	0	0	2	1	0	0	0	0	0	0	1	0	group3_leptomeningeal_metastasis	1	0	0	0	0	0
1255.56	0.573875	+	0.2	2.875	2.675	92	32	92	32	group1_control	4	1	2	4	4	3	3	2	2	1	1	4	4	2	4	4	4	2	4	4	4	4	4	4	4	0	2	2	1	0	4	4	group3_leptomeningeal_metastasis	1	4	0	0	1	4
1408.81	0.579637	+	0.1125	0.6875	0.575	22	32	22	32	group1_control	1	2	2	0	1	0	1	1	0	0	1	0	3	1	0	1	0	1	0	0	0	0	1	0	0	2	2	0	1	1	0	0	group3_leptomeningeal_metastasis	1	1	1	0	1	0
1334.18	0.582307	+	0.2	0.5	0.3	16	32	16	32	group1_control	0	0	2	0	0	2	0	0	2	4	4	0	0	0	0	0	0	1	0	1	0	0	0	0	0	0	0	0	0	0	0	0	group3_leptomeningeal_metastasis	1	0	0	0	0	0
1784.96	0.58731	+	0.4125	1.0625	0.65	34	32	34	32	group1_control	0	4	4	2	0	4	2	3	4	4	4	0	0	0	0	0	0	1	0	0	0	0	0	0	0	0	1	1	0	0	0	0	group3_leptomeningeal_metastasis	2	1	0	0	1	1
1277.14	0.587515	+	0.1	0.375	0.275	12	32	12	32	group1_control	0	1	0	0	0	1	0	0	2	0	4	0	0	0	0	0	0	4	0	0	0	0	0	0	0	0	0	0	0	0	0	0	group3_leptomeningeal_metastasis	1	0	0	0	0	0
1513.81	0.594314	+	0.18125	2.65625	2.475	85	32	85	32	group1_control	4	3	3	4	3	3	4	4	2	2	0	2	2	4	4	4	4	1	1	0	3	2	2	1	2	3	4	2	3	4	2	3	group3_leptomeningeal_metastasis	2	2	4	4	4	2
1065.7	0.599939	+	0.08125	0.90625	0.825	29	32	29	32	group1_control	1	0	0	0	2	0	0	1	0	0	1	3	1	0	2	2	2	1	0	2	0	1	0	1	2	0	1	1	0	0	3	2	group3_leptomeningeal_metastasis	2	0	0	0	0	0
850.357	0.601338	+	0.2125	1.0625	0.85	34	32	34	32	group1_control	1	0	0	3	0	2	1	0	0	0	1	1	2	4	3	1	2	0	1	4	0	0	4	0	1	0	0	1	1	1	0	0	group3_leptomeningeal_metastasis	1	1	0	1	0	0
1049.53	0.604817	+	0.01875	0.34375	0.325	11	32	11	32	group1_control	0	1	0	1	1	0	0	0	0	0	0	2	0	1	0	1	0	0	0	1	0	0	0	0	0	0	0	0	0	2	0	1	group3_leptomeningeal_metastasis	0	0	0	0	0	0
1355.1	0.605399	+	0.13125	0.28125	0.15	9	32	9	32	group1_control	0	0	0	0	0	1	0	1	1	2	3	0	0	0	0	0	0	1	0	0	0	0	0	0	0	0	0	0	0	0	0	0	group3_leptomeningeal_metastasis	1	0	0	0	0	0
852.443	0.606026	+	0.025	0.625	0.6	20	32	20	32	group1_control	1	0	0	0	2	0	1	0	0	0	0	3	0	0	1	0	1	0	0	1	0	0	4	0	0	0	0	1	0	0	4	1	group3_leptomeningeal_metastasis	0	0	0	0	0	0
884.499	0.609071	+	0.05625	1.53125	1.475	49	32	49	32	group1_control	2	1	1	2	1	3	2	2	3	0	1	3	0	3	2	2	3	2	2	1	1	1	2	1	1	1	0	0	0	2	2	2	group3_leptomeningeal_metastasis	2	0	2	1	1	0
1038.55	0.614379	+	0.00625	0.53125	0.525	17	32	17	32	group1_control	1	1	1	0	1	0	0	0	0	0	1	2	0	0	0	2	1	0	0	0	0	0	0	0	1	1	0	1	0	1	1	2	group3_leptomeningeal_metastasis	1	1	0	0	1	0
1268.23	0.616505	+	0.05625	0.40625	0.35	13	32	13	32	group1_control	0	0	1	1	0	1	1	1	2	2	2	0	0	0	0	0	0	2	0	0	0	0	0	0	0	0	0	0	0	0	0	0	group3_leptomeningeal_metastasis	0	0	0	0	0	0
1059.54	0.616711	+	0.04375	0.34375	0.3	11	32	11	32	group1_control	0	0	0	1	0	0	0	0	0	1	1	0	1	0	0	1	0	1	0	0	0	2	0	0	1	0	0	0	0	0	1	1	group3_leptomeningeal_metastasis	0	0	0	1	0	0
1302.12	0.618147	+	0.24375	0.59375	0.35	19	32	19	32	group1_control	0	1	2	1	0	2	0	1	3	1	4	0	0	0	0	0	0	4	0	0	0	0	0	0	0	0	0	0	0	0	0	0	group3_leptomeningeal_metastasis	0	0	0	0	0	0
1107.53	0.61974	+	0.24375	0.59375	0.35	19	32	19	32	group1_control	0	0	0	1	2	0	0	0	4	0	0	1	0	0	0	0	3	2	1	0	0	0	0	0	1	0	0	0	0	0	2	2	group3_leptomeningeal_metastasis	0	0	1	0	1	0
2561.35	0.620593	+	0.0875	0.5625	0.475	18	32	18	32	group1_control	1	1	2	1	0	0	2	1	1	1	3	0	0	1	0	0	0	1	0	0	0	0	0	0	0	0	2	0	0	1	0	0	group3_leptomeningeal_metastasis	0	0	1	0	0	0
1063.6	0.623745	+	0.075	0.5	0.425	16	32	16	32	group1_control	2	1	0	0	0	1	0	0	0	0	0	2	1	0	1	2	1	1	0	1	0	0	0	1	0	0	0	1	0	0	0	1	group3_leptomeningeal_metastasis	0	0	0	0	0	0
2032.8	0.62382	+	0.11875	0.46875	0.35	15	32	15	32	group1_control	0	2	0	1	0	0	0	0	0	1	0	0	0	0	0	3	1	2	0	0	0	0	0	0	1	1	0	0	0	0	1	2	group3_leptomeningeal_metastasis	1	0	0	0	0	0
1177.67	0.629591	+	0.025	0.75	0.725	24	32	24	32	group1_control	0	1	0	3	1	1	1	0	0	0	1	1	0	0	2	0	1	0	2	0	0	2	3	0	1	0	1	0	0	0	1	2	group3_leptomeningeal_metastasis	1	1	0	0	0	1
1625.78	0.630621	+	0.3	3.875	3.575	124	32	124	32	group1_control	4	4	4	4	3	4	4	4	4	3	4	4	4	4	3	4	3	4	4	4	4	4	4	4	4	4	4	4	4	4	4	4	group3_leptomeningeal_metastasis	4	4	4	4	4	4
1122.61	0.633011	+	0.1375	0.6875	0.55	22	32	22	32	group1_control	2	0	0	1	2	0	0	1	0	1	0	2	0	0	0	0	2	0	1	0	1	1	0	0	1	2	0	0	0	0	2	3	group3_leptomeningeal_metastasis	0	1	0	0	0	0
1282.97	0.636038	+	0.0125	0.6875	0.675	22	32	22	32	group1_control	0	1	2	1	0	2	1	1	3	1	4	0	0	0	0	0	0	4	0	1	0	0	0	1	0	0	0	0	0	0	0	0	group3_leptomeningeal_metastasis	1	1	0	0	1	0
1170.92	0.639485	+	0.05	0.375	0.325	12	32	12	32	group1_control	0	1	3	2	0	0	0	1	0	1	2	0	0	0	1	0	0	1	0	0	0	0	0	0	0	0	0	0	0	0	0	0	group3_leptomeningeal_metastasis	1	0	0	0	0	0
1731.71	0.640098	+	0.175	0.75	0.575	24	32	24	32	group1_control	0	2	2	2	0	1	4	3	0	0	0	0	2	0	3	1	0	0	0	0	0	0	0	0	0	1	1	1	1	0	0	0	group3_leptomeningeal_metastasis	0	0	0	1	0	0
991.498	0.643221	+	0.01875	0.46875	0.45	15	32	15	32	group1_control	1	0	0	1	2	0	0	0	0	1	0	1	0	0	0	1	1	0	0	2	1	0	0	1	0	0	0	0	0	0	2	1	group3_leptomeningeal_metastasis	1	0	0	0	1	0
1834.31	0.643619	+	0.09375	0.21875	0.125	7	32	7	32	group1_control	0	0	0	0	0	2	1	1	1	0	0	0	0	0	0	0	0	0	0	0	0	0	0	0	0	0	2	0	0	0	0	0	group3_leptomeningeal_metastasis	0	0	0	0	0	0
1166.6	0.643915	+	0.1	0.25	0.15	8	32	8	32	group1_control	0	0	0	0	0	0	0	0	0	0	1	0	0	0	0	0	2	0	0	0	0	2	0	0	0	0	1	0	0	0	2	0	group3_leptomeningeal_metastasis	0	0	0	0	0	0
1899.24	0.647279	+	0.10625	0.78125	0.675	25	32	25	32	group1_control	1	0	1	1	1	2	2	3	1	0	0	0	0	1	0	0	0	0	1	0	0	2	0	2	0	0	3	1	1	0	1	1	group3_leptomeningeal_metastasis	0	0	1	0	1	2
955.503	0.647544	+	0.0375	0.4375	0.4	14	32	14	32	group1_control	1	0	0	1	0	0	0	0	0	0	1	2	0	0	0	1	1	1	0	1	0	1	2	0	0	0	0	0	0	0	0	2	group3_leptomeningeal_metastasis	0	0	0	0	0	0
806.452	0.649412	+	0.04375	0.21875	0.175	7	32	7	32	group1_control	1	0	0	0	0	0	0	0	1	0	0	1	0	0	1	1	0	0	0	0	0	0	0	0	0	0	0	0	1	0	0	1	group3_leptomeningeal_metastasis	0	0	0	0	0	0
1931.96	0.650338	+	0.14375	0.84375	0.7	27	32	27	32	group1_control	1	2	3	2	0	1	3	1	0	0	3	0	0	3	2	3	0	0	0	0	0	0	0	0	0	0	2	0	0	1	0	0	group3_leptomeningeal_metastasis	1	0	0	0	0	0
1195.21	0.650704	+	0.1125	0.4375	0.325	14	32	14	32	group1_control	0	1	0	0	0	0	1	1	3	0	4	0	0	0	0	0	0	4	0	0	0	0	0	0	0	0	0	0	0	0	0	0	group3_leptomeningeal_metastasis	1	0	0	0	0	0
1900.33	0.652048	+	0.175	0.75	0.575	24	32	24	32	group1_control	1	0	1	2	1	2	2	3	1	0	0	0	0	0	0	0	0	0	1	0	0	2	0	2	0	0	3	1	0	0	1	1	group3_leptomeningeal_metastasis	0	1	0	0	0	1
1639.93	0.655361	+	0.01875	3.46875	3.45	111	32	111	32	group1_control	4	3	3	3	4	2	2	1	4	4	4	4	4	4	4	4	4	4	3	3	4	4	4	2	4	4	1	4	4	4	4	4	group3_leptomeningeal_metastasis	3	4	4	3	4	3
998.532	0.661069	+	0.05	0.5	0.45	16	32	16	32	group1_control	1	0	0	0	1	0	0	0	1	0	0	1	0	0	0	1	1	1	0	1	1	0	0	1	0	2	0	2	1	1	0	0	group3_leptomeningeal_metastasis	1	0	1	1	1	0
1623.79	0.667532	+	0.05625	3.40625	3.35	109	32	109	32	group1_control	4	3	3	3	3	2	2	1	3	4	4	4	4	4	2	4	4	4	4	4	4	4	4	2	4	4	1	4	4	4	4	4	group3_leptomeningeal_metastasis	3	4	4	4	4	4
1323.77	0.668001	+	0.14375	1.96875	1.825	63	32	63	32	group1_control	4	2	2	1	1	1	3	0	2	0	1	4	0	0	0	1	3	3	4	4	3	4	3	4	1	1	2	2	1	0	4	2	group3_leptomeningeal_metastasis	3	3	2	2	3	4
1103.63	0.668323	+	0.08125	0.28125	0.2	9	32	9	32	group1_control	1	0	0	0	0	0	0	0	0	0	0	1	0	0	0	0	1	0	0	0	0	0	0	0	1	0	2	0	0	0	0	3	group3_leptomeningeal_metastasis	1	0	0	0	0	0
1036.56	0.669679	+	0.075	1.5	1.425	48	32	48	32	group1_control	2	1	1	4	2	2	1	0	2	0	3	1	2	4	2	4	1	2	1	2	0	0	2	0	1	0	3	0	0	1	1	3	group3_leptomeningeal_metastasis	3	1	0	0	0	0
1151.26	0.671542	+	0.175	0.75	0.575	24	32	24	32	group1_control	0	2	2	1	0	2	1	1	3	4	4	0	0	0	0	0	0	4	0	0	0	0	0	0	0	0	0	0	0	0	0	0	group3_leptomeningeal_metastasis	2	0	0	0	0	0
914.461	0.67587	+	0.10625	0.53125	0.425	17	32	17	32	group1_control	0	0	1	3	0	1	0	1	0	0	0	1	0	0	0	1	1	0	0	3	0	0	1	1	2	0	0	0	0	0	1	0	group3_leptomeningeal_metastasis	1	0	0	1	0	1
1300.85	0.676358	+	0.01875	0.96875	0.95	31	32	31	32	group1_control	3	4	2	1	1	1	1	1	3	3	4	0	0	0	0	0	1	4	0	0	0	0	0	0	0	0	0	0	0	0	0	2	group3_leptomeningeal_metastasis	2	2	1	0	1	0
1431.78	0.677655	+	0.05	3.875	3.825	124	32	124	32	group1_control	4	4	4	4	4	4	4	4	4	4	2	4	4	4	4	4	4	4	4	4	4	4	4	4	4	3	4	4	3	4	4	4	group3_leptomeningeal_metastasis	2	4	4	3	4	4
1236.2	0.677737	+	0.15625	0.28125	0.125	9	32	9	32	group1_control	0	0	1	0	0	0	0	0	2	0	2	0	0	0	0	0	0	4	0	0	0	0	0	0	0	0	0	0	0	0	0	0	group3_leptomeningeal_metastasis	0	0	0	0	0	0
859.466	0.680648	+	0.04375	0.21875	0.175	7	32	7	32	group1_control	1	0	0	0	1	0	0	0	0	0	0	0	1	0	0	0	0	1	1	0	0	0	0	0	0	0	0	0	0	0	0	2	group3_leptomeningeal_metastasis	1	0	0	0	0	0
2066.04	0.681226	+	0.25	1	0.75	32	32	32	32	group1_control	0	4	4	2	0	4	3	2	3	4	4	0	0	0	0	0	0	0	0	0	0	0	0	0	0	0	2	0	0	0	0	0	group3_leptomeningeal_metastasis	2	0	0	0	0	0
2559.93	0.686814	+	0.09375	2.09375	2	67	32	67	32	group1_control	1	2	3	3	2	4	3	4	3	3	1	1	4	2	3	3	2	1	0	0	1	0	0	1	2	3	3	2	3	3	2	2	group3_leptomeningeal_metastasis	2	1	2	2	2	0
1499.78	0.68736	+	0.1375	1.4375	1.3	46	32	46	32	group1_control	4	0	0	2	0	2	3	4	0	1	0	2	1	2	0	3	2	1	2	0	3	1	0	1	1	2	2	2	2	2	1	0	group3_leptomeningeal_metastasis	0	2	1	2	2	2
1271.58	0.691283	+	0.2	0.5	0.3	16	32	16	32	group1_control	0	0	0	0	3	0	0	0	0	0	0	1	0	1	0	0	2	1	0	0	0	0	3	0	1	0	0	0	0	0	2	2	group3_leptomeningeal_metastasis	0	1	0	0	0	0
1646.77	0.691529	+	0.0625	2.5625	2.5	82	32	82	32	group1_control	3	4	3	4	1	3	4	4	0	3	4	2	4	4	4	4	0	2	4	1	3	2	0	1	2	3	3	2	3	4	1	0	group3_leptomeningeal_metastasis	2	3	4	3	2	4
946.492	0.693968	+	0.025	0.25	0.225	8	32	8	32	group1_control	0	0	0	0	0	0	0	0	0	0	0	2	0	0	0	0	2	0	0	1	0	0	0	0	0	0	1	0	0	0	1	1	group3_leptomeningeal_metastasis	0	0	0	0	1	0
1640.89	0.694473	+	0.09375	3.96875	3.875	127	32	127	32	group1_control	4	4	4	4	4	4	4	4	3	4	4	4	4	4	4	4	4	4	4	4	4	4	4	4	4	4	4	4	4	4	4	4	group3_leptomeningeal_metastasis	4	4	4	4	4	4
1490.81	0.69869	+	0.1875	2.5625	2.375	82	32	82	32	group1_control	4	2	2	3	1	4	1	0	3	0	3	2	0	4	1	4	1	2	4	4	4	4	3	3	1	3	3	4	3	4	4	1	group3_leptomeningeal_metastasis	1	4	4	3	3	4
1334.79	0.699266	+	0.175	3	2.825	96	32	96	32	group1_control	4	4	3	4	3	4	3	2	4	3	4	1	2	3	4	4	4	4	4	1	4	4	4	3	0	2	4	1	1	3	3	2	group3_leptomeningeal_metastasis	2	3	4	3	1	4
1385.94	0.703611	+	0.29375	0.84375	0.55	27	32	27	32	group1_control	0	1	2	1	0	2	1	1	2	4	4	0	4	0	0	0	0	4	0	0	0	0	0	1	0	0	0	0	0	0	0	0	group3_leptomeningeal_metastasis	1	1	0	0	0	0
963.509	0.705487	+	0.11875	2.46875	2.35	79	32	79	32	group1_control	1	2	3	4	1	4	3	1	4	3	4	3	4	4	4	4	4	0	2	2	1	1	4	1	2	2	2	2	1	3	3	0	group3_leptomeningeal_metastasis	2	2	0	3	2	0
1104.54	0.706925	+	0.0875	0.3125	0.225	10	32	10	32	group1_control	1	1	1	1	0	0	0	1	0	0	2	0	0	0	0	0	2	0	1	0	0	0	0	0	0	0	0	0	0	0	0	0	group3_leptomeningeal_metastasis	0	1	0	0	0	0
1203.24	0.708248	+	0.0375	0.1875	0.15	6	32	6	32	group1_control	0	0	0	1	0	0	0	0	0	1	0	0	0	0	0	0	0	4	0	0	0	0	0	0	0	0	0	0	0	0	0	0	group3_leptomeningeal_metastasis	0	0	0	0	0	0
1177.36	0.708248	+	0.00625	0.15625	0.15	5	32	5	32	group1_control	0	0	0	0	0	0	0	0	0	0	3	1	0	0	0	0	0	1	0	0	0	0	0	0	0	0	0	0	0	0	0	0	group3_leptomeningeal_metastasis	0	1	0	0	0	0
1451.63	0.708582	+	0.14375	0.59375	0.45	19	32	19	32	group1_control	0	3	3	1	0	1	1	1	2	0	0	0	0	0	0	0	1	3	1	0	0	1	0	0	0	0	0	0	0	0	0	1	group3_leptomeningeal_metastasis	0	0	1	0	0	0
1315.17	0.708715	+	0.1625	0.5625	0.4	18	32	18	32	group1_control	0	1	0	1	0	2	1	1	2	4	2	0	0	0	0	0	0	4	0	0	0	0	0	0	0	0	0	0	0	0	0	0	group3_leptomeningeal_metastasis	0	0	0	0	0	0
945.53	0.709785	+	0.0375	0.5625	0.525	18	32	18	32	group1_control	1	0	0	2	0	0	0	0	0	0	0	4	0	1	0	0	0	2	0	0	0	1	2	2	0	0	0	2	0	0	1	0	group3_leptomeningeal_metastasis	1	0	0	0	0	0
1139.57	0.712212	+	0.03125	0.15625	0.125	5	32	5	32	group1_control	1	0	0	0	0	0	1	0	0	1	0	1	0	0	0	0	0	1	0	0	0	0	0	0	0	0	0	0	0	0	0	0	group3_leptomeningeal_metastasis	0	0	0	0	0	0
1778.14	0.715842	+	0.0875	0.1875	0.1	6	32	6	32	group1_control	3	0	0	0	0	0	0	0	0	0	0	0	0	1	0	1	0	0	0	0	0	0	0	0	0	0	0	0	0	0	1	0	group3_leptomeningeal_metastasis	1	0	0	0	1	0
996.528	0.715842	+	0.05625	0.15625	0.1	5	32	5	32	group1_control	0	0	0	0	0	0	1	0	0	0	0	1	0	0	0	0	0	0	0	0	0	0	0	0	0	0	0	0	0	0	1	2	group3_leptomeningeal_metastasis	0	0	0	0	0	0
897.46	0.718145	+	0.10625	0.53125	0.425	17	32	17	32	group1_control	0	2	1	0	0	1	0	0	0	0	0	0	0	0	2	0	0	0	0	1	0	1	1	2	0	0	0	1	0	0	3	2	group3_leptomeningeal_metastasis	0	1	0	0	0	0
1642.9	0.722608	+	0.08125	3.40625	3.325	109	32	109	32	group1_control	4	3	3	3	4	2	2	1	3	3	4	4	4	4	4	4	4	4	3	3	4	4	4	2	4	4	1	4	4	4	4	4	group3_leptomeningeal_metastasis	3	4	4	4	3	4
1909.05	0.724914	+	0.4125	1.3125	0.9	42	32	42	32	group1_control	1	4	4	2	0	4	3	4	4	4	4	0	0	0	0	0	1	3	0	0	0	0	0	1	0	0	3	0	0	0	0	0	group3_leptomeningeal_metastasis	0	0	0	0	1	0
1015.6	0.727376	+	0.08125	1.65625	1.575	53	32	53	32	group1_control	3	1	0	2	4	2	1	2	4	0	1	3	1	0	3	3	4	3	0	2	1	1	1	0	1	0	3	0	1	1	3	2	group3_leptomeningeal_metastasis	0	1	0	0	1	0
1808.46	0.730841	+	0.125	0.375	0.25	12	32	12	32	group1_control	0	0	0	1	0	2	2	3	1	0	0	0	0	1	0	0	0	0	0	0	0	0	0	0	0	0	2	0	0	0	0	0	group3_leptomeningeal_metastasis	0	0	0	0	0	0
2484.53	0.731077	+	0.0125	0.0625	0.05	2	32	2	32	group1_control	0	0	0	0	0	0	0	0	0	0	0	0	0	0	0	0	0	0	2	0	0	0	0	0	0	0	0	0	0	0	0	0	group3_leptomeningeal_metastasis	0	0	0	0	0	1
2659.28	0.731094	+	0.01875	0.09375	0.075	3	32	3	32	group1_control	0	0	0	0	0	0	0	0	0	0	0	0	0	0	0	0	0	0	0	0	3	0	0	0	0	0	0	0	0	0	0	0	group3_leptomeningeal_metastasis	0	0	0	0	0	0
1230.58	0.731508	+	0.0625	0.9375	0.875	30	32	30	32	group1_control	1	1	0	1	2	1	1	3	1	0	1	3	0	0	2	1	2	2	0	0	1	1	0	0	1	0	0	1	0	0	2	2	group3_leptomeningeal_metastasis	1	0	0	2	0	0
1395.73	0.733698	+	0.075	1.375	1.3	44	32	44	32	group1_control	1	1	0	2	0	1	3	3	0	0	1	3	3	2	3	3	0	1	0	0	1	1	0	0	2	2	2	2	2	4	0	1	group3_leptomeningeal_metastasis	1	0	2	2	2	0
1188.21	0.739413	+	0.0625	0.1875	0.125	6	32	6	32	group1_control	0	0	1	0	0	0	0	0	0	0	1	0	0	0	0	0	0	3	0	0	0	0	1	0	0	0	0	0	0	0	0	0	group3_leptomeningeal_metastasis	2	0	0	0	0	0
1595.88	0.741361	+	0.0625	1.3125	1.25	42	32	42	32	group1_control	1	3	4	2	1	2	2	1	1	1	0	1	1	1	1	2	2	1	0	0	1	1	0	0	1	3	0	2	2	3	2	0	group3_leptomeningeal_metastasis	1	3	2	3	3	2
1060.51	0.74251	+	0.06875	0.46875	0.4	15	32	15	32	group1_control	0	0	0	1	0	0	0	1	0	0	0	0	0	1	1	0	0	0	0	1	0	0	0	1	2	0	2	1	1	2	1	0	group3_leptomeningeal_metastasis	1	0	0	1	0	0
1358.04	0.743105	+	0.2	0.5	0.3	16	32	16	32	group1_control	0	1	1	0	0	1	0	0	2	3	4	0	0	0	0	0	0	4	0	0	0	0	0	0	0	0	0	0	0	0	0	0	group3_leptomeningeal_metastasis	0	0	0	0	0	0
839.534	0.74695	+	0.025	0.125	0.1	4	32	4	32	group1_control	1	0	0	0	0	0	0	0	0	0	0	1	0	0	0	0	0	0	1	0	0	1	0	0	0	0	0	0	0	0	0	0	group3_leptomeningeal_metastasis	0	0	0	0	0	0
1160.84	0.74695	+	0.025	0.125	0.1	4	32	4	32	group1_control	0	1	0	1	0	0	1	0	0	0	0	0	0	0	0	0	0	0	1	0	0	0	0	0	0	0	0	0	0	0	0	0	group3_leptomeningeal_metastasis	0	0	0	0	0	0
1016.57	0.747257	+	0.05	1.125	1.075	36	32	36	32	group1_control	1	2	1	1	1	1	0	0	2	0	0	3	0	0	1	1	4	1	0	3	1	2	1	0	1	1	1	2	0	0	3	2	group3_leptomeningeal_metastasis	3	1	1	0	0	0
2067.06	0.751426	+	0.15	2	1.85	64	32	64	32	group1_control	0	4	4	4	0	4	4	2	4	4	4	0	3	4	4	4	0	0	0	0	0	0	0	0	0	3	3	2	3	4	0	0	group3_leptomeningeal_metastasis	2	0	2	3	2	0
1806.99	0.756095	+	0.03125	0.78125	0.75	25	32	25	32	group1_control	0	3	3	2	0	3	3	2	0	3	3	0	0	0	0	0	0	0	0	0	0	0	0	0	0	0	2	1	0	0	0	0	group3_leptomeningeal_metastasis	2	0	0	0	1	0
936.499	0.758422	+	0.05	0.125	0.075	4	32	4	32	group1_control	0	0	0	0	1	0	1	0	0	0	0	0	0	0	0	0	0	0	0	0	0	0	0	0	0	0	0	0	0	0	0	2	group3_leptomeningeal_metastasis	0	0	0	0	0	0
1635.58	0.759946	+	0.025	0.25	0.225	8	32	8	32	group1_control	1	0	0	1	0	0	0	3	1	0	0	0	0	0	0	0	0	0	0	0	0	0	0	1	0	0	1	0	0	0	0	0	group3_leptomeningeal_metastasis	1	0	0	0	0	0
1401.7	0.761043	+	0.0625	1.0625	1	34	32	34	32	group1_control	1	0	0	0	1	1	2	3	0	0	0	2	0	1	3	2	1	1	0	0	2	1	0	2	1	2	1	2	1	2	0	2	group3_leptomeningeal_metastasis	0	0	1	0	2	0
1193.26	0.763068	+	0.03125	0.15625	0.125	5	32	5	32	group1_control	0	0	0	0	0	0	0	0	0	0	2	0	0	0	0	0	0	2	1	0	0	0	0	0	0	0	0	0	0	0	0	0	group3_leptomeningeal_metastasis	1	0	0	0	0	0
1161.63	0.763308	+	0.0625	0.5625	0.5	18	32	18	32	group1_control	1	1	0	1	0	0	2	0	1	1	0	2	1	0	1	0	0	1	0	0	1	0	1	0	0	0	2	0	1	0	0	1	group3_leptomeningeal_metastasis	0	0	1	0	0	1
1606.98	0.766056	+	0.05625	0.40625	0.35	13	32	13	32	group1_control	1	0	0	0	0	0	0	0	0	0	0	2	0	1	0	0	0	0	0	0	2	2	0	1	0	0	0	0	2	0	2	0	group3_leptomeningeal_metastasis	0	2	0	0	1	3
1286.13	0.767701	+	0.21875	0.59375	0.375	19	32	19	32	group1_control	0	1	1	0	0	2	1	1	3	4	2	0	0	0	0	0	0	4	0	0	0	0	0	0	0	0	0	0	0	0	0	0	group3_leptomeningeal_metastasis	1	0	0	0	0	0
1488.98	0.769563	+	0.03125	0.53125	0.5	17	32	17	32	group1_control	0	1	3	1	0	1	0	1	1	2	4	0	0	0	0	0	0	3	0	0	0	0	0	0	0	0	0	0	0	0	0	0	group3_leptomeningeal_metastasis	1	0	0	0	0	1
1430.02	0.77339	+	0.25625	0.65625	0.4	21	32	21	32	group1_control	0	1	2	0	0	1	1	1	3	4	4	0	0	0	0	0	0	4	0	0	0	0	0	0	0	0	0	0	0	0	0	0	group3_leptomeningeal_metastasis	1	0	0	0	0	0
1213.25	0.773396	+	0.025	0.375	0.35	12	32	12	32	group1_control	0	1	1	0	0	2	0	0	3	1	0	0	0	0	0	0	0	4	0	0	0	0	0	0	0	0	0	0	0	0	0	0	group3_leptomeningeal_metastasis	0	0	0	0	0	0
1264.62	0.776498	+	0.0625	1.1875	1.125	38	32	38	32	group1_control	0	0	0	1	3	1	1	2	1	0	0	3	0	2	0	2	2	1	0	1	1	1	1	0	1	2	2	2	1	0	3	4	group3_leptomeningeal_metastasis	1	2	2	2	3	3
1398.7	0.78546	+	0.01875	0.09375	0.075	3	32	3	32	group1_control	0	0	0	1	0	0	0	0	0	0	0	0	0	0	0	1	0	0	0	0	0	0	0	0	0	1	0	0	0	0	0	0	group3_leptomeningeal_metastasis	0	0	0	0	0	1
888.114	0.78546	+	0.01875	0.09375	0.075	3	32	3	32	group1_control	0	0	0	1	0	0	0	0	0	0	0	0	0	0	0	0	0	0	0	0	0	0	0	1	0	0	1	0	0	0	0	0	group3_leptomeningeal_metastasis	1	0	0	0	0	0
2564.97	0.78546	+	0.01875	0.09375	0.075	3	32	3	32	group1_control	0	0	1	0	0	0	0	0	0	0	0	0	0	0	0	0	0	0	0	0	0	0	0	0	0	1	0	1	0	0	0	0	group3_leptomeningeal_metastasis	0	0	0	0	1	0
1357.69	0.788268	+	0.00625	0.28125	0.275	9	32	9	32	group1_control	0	3	1	1	0	0	1	0	0	0	0	0	0	0	0	0	0	0	0	0	0	0	0	0	0	0	1	0	0	1	1	0	group3_leptomeningeal_metastasis	1	0	0	0	0	0
1873.96	0.7961	+	0.01875	1.34375	1.325	43	32	43	32	group1_control	0	4	3	1	0	2	2	1	3	3	3	0	1	2	1	2	1	2	0	0	2	0	0	0	1	2	1	2	2	2	0	0	group3_leptomeningeal_metastasis	2	0	2	1	1	0
1663.81	0.801254	+	0.06875	1.09375	1.025	35	32	35	32	group1_control	0	0	1	4	0	1	1	2	0	0	1	0	1	4	2	3	0	1	2	1	0	0	0	0	0	2	1	1	3	3	1	0	group3_leptomeningeal_metastasis	1	2	1	4	0	3
1387.69	0.805763	+	0.21875	2.71875	2.5	87	32	87	32	group1_control	4	3	3	4	3	2	3	3	1	1	2	4	3	3	2	1	4	3	1	2	4	3	1	4	3	3	3	2	2	4	2	4	group3_leptomeningeal_metastasis	0	3	4	4	1	4
1222.21	0.810573	+	0.1375	0.4375	0.3	14	32	14	32	group1_control	0	1	1	0	0	2	0	0	2	1	4	0	0	0	0	0	0	3	0	0	0	0	0	0	0	0	0	0	0	0	0	0	group3_leptomeningeal_metastasis	1	0	0	0	0	0
1142.59	0.811152	+	0.16875	0.46875	0.3	15	32	15	32	group1_control	1	0	0	0	1	0	1	0	0	0	0	4	0	0	0	1	3	1	0	0	0	0	0	0	1	0	0	0	0	0	2	0	group3_leptomeningeal_metastasis	0	0	0	0	0	0
871.528	0.811726	+	0.10625	2.03125	1.925	65	32	65	32	group1_control	4	0	0	3	2	2	0	0	2	2	1	3	0	2	2	2	4	2	4	2	2	4	4	2	2	2	1	1	3	2	2	3	group3_leptomeningeal_metastasis	1	4	3	1	3	4
1174.61	0.813256	+	0.00625	0.15625	0.15	5	32	5	32	group1_control	1	0	0	0	1	0	0	0	0	0	0	0	0	0	0	0	1	0	0	0	0	0	0	0	0	0	0	0	0	0	2	0	group3_leptomeningeal_metastasis	0	1	0	0	0	0
1733.79	0.813256	+	0.00625	0.15625	0.15	5	32	5	32	group1_control	1	0	0	0	0	0	2	0	0	0	0	0	0	0	1	0	0	0	0	0	0	0	0	0	1	0	0	0	0	0	0	0	group3_leptomeningeal_metastasis	0	0	0	0	0	0
1333.14	0.816716	+	0.0875	0.4375	0.35	14	32	14	32	group1_control	0	0	0	0	0	2	0	0	2	4	4	0	0	0	0	0	0	1	0	0	0	0	0	0	0	0	0	0	0	0	0	1	group3_leptomeningeal_metastasis	1	0	0	0	0	0
1834.96	0.817476	+	0.0375	1.1875	1.15	38	32	38	32	group1_control	1	4	2	0	2	2	2	1	4	0	0	1	0	1	1	2	2	2	0	0	0	0	0	0	2	1	0	2	1	3	1	1	group3_leptomeningeal_metastasis	1	0	1	1	2	0
1005.54	0.818359	+	0.03125	0.65625	0.625	21	32	21	32	group1_control	0	0	0	3	0	1	0	0	0	0	2	3	0	3	3	2	0	0	0	0	0	0	1	0	0	0	0	1	0	0	1	1	group3_leptomeningeal_metastasis	0	0	0	0	0	0
1165.6	0.824404	+	0.075	0.375	0.3	12	32	12	32	group1_control	0	0	0	0	1	0	0	1	0	0	1	0	0	0	0	0	4	0	0	0	0	0	0	0	0	0	1	0	0	0	3	1	group3_leptomeningeal_metastasis	0	0	0	1	0	0
1129.33	0.829209	+	0.125	0.75	0.625	24	32	24	32	group1_control	0	2	2	1	0	2	1	1	3	4	4	0	0	0	0	0	0	4	0	0	0	0	0	0	0	0	0	0	0	0	0	0	group3_leptomeningeal_metastasis	2	0	0	0	0	0
1164.57	0.830387	+	0.0125	0.0625	0.05	2	32	2	32	group1_control	0	0	0	0	0	0	0	0	0	1	0	0	0	0	1	0	0	0	0	0	0	0	0	0	0	0	0	0	0	0	0	0	group3_leptomeningeal_metastasis	0	0	0	0	0	0
1680.8	0.830387	+	0.0125	0.0625	0.05	2	32	2	32	group1_control	0	0	1	0	0	0	0	0	0	0	0	0	0	0	0	0	1	0	0	0	0	0	0	0	0	0	0	0	0	0	0	0	group3_leptomeningeal_metastasis	0	0	0	0	0	0
1434.3	0.830387	+	0.0125	0.0625	0.05	2	32	2	32	group1_control	0	0	0	0	0	0	0	0	1	0	0	0	0	0	0	0	0	1	0	0	0	0	0	0	0	0	0	0	0	0	0	0	group3_leptomeningeal_metastasis	0	0	0	0	0	0
1802.53	0.830387	+	0.0125	0.0625	0.05	2	32	2	32	group1_control	0	1	0	0	0	0	0	1	0	0	0	0	0	0	0	0	0	0	0	0	0	0	0	0	0	0	0	0	0	0	0	0	group3_leptomeningeal_metastasis	0	0	0	0	0	0
1170.53	0.830387	+	0.0125	0.0625	0.05	2	32	2	32	group1_control	0	1	0	0	0	0	0	0	0	1	0	0	0	0	0	0	0	0	0	0	0	0	0	0	0	0	0	0	0	0	0	0	group3_leptomeningeal_metastasis	0	0	0	0	0	0
1980.73	0.830387	+	0.0125	0.0625	0.05	2	32	2	32	group1_control	0	0	1	0	0	0	0	0	0	0	0	0	0	0	0	0	0	0	0	0	0	0	0	0	0	0	0	1	0	0	0	0	group3_leptomeningeal_metastasis	0	0	0	0	0	0
1648.77	0.831226	+	0.0125	1.1875	1.175	38	32	38	32	group1_control	0	1	1	4	0	1	1	4	1	2	1	0	1	1	2	2	1	1	0	0	0	0	0	0	1	3	3	2	2	3	0	0	group3_leptomeningeal_metastasis	1	1	2	0	2	1
1365.74	0.837075	+	0.1625	1.5625	1.4	50	32	50	32	group1_control	1	4	3	2	1	4	2	1	0	3	3	0	0	1	3	2	4	0	1	0	3	1	0	3	0	0	1	1	0	2	4	0	group3_leptomeningeal_metastasis	1	4	0	0	0	4
978.486	0.840702	+	0.11875	0.84375	0.725	27	32	27	32	group1_control	1	0	0	0	3	0	0	0	0	0	2	4	0	1	2	1	3	1	0	1	1	0	0	0	3	0	0	0	0	0	2	2	group3_leptomeningeal_metastasis	0	0	0	0	0	0
1183.65	0.842298	+	0.025	0.625	0.6	20	32	20	32	group1_control	1	0	0	0	1	0	0	0	0	0	0	2	0	1	1	1	3	0	0	1	1	1	0	0	1	0	0	1	0	0	3	2	group3_leptomeningeal_metastasis	0	0	0	0	0	0
1355.76	0.842403	+	0.0375	0.9375	0.9	30	32	30	32	group1_control	2	0	0	2	0	3	2	0	0	1	2	0	3	0	1	2	0	0	4	0	0	0	2	0	0	1	1	1	1	1	0	1	group3_leptomeningeal_metastasis	0	0	3	2	2	1
1250.16	0.842926	+	0.1375	0.3125	0.175	10	32	10	32	group1_control	0	1	0	1	0	0	0	0	0	0	4	0	0	0	0	0	0	4	0	0	0	0	0	0	0	0	0	0	0	0	0	0	group3_leptomeningeal_metastasis	0	0	0	0	0	0
1504.93	0.842929	+	0.04375	0.46875	0.425	15	32	15	32	group1_control	0	2	1	0	0	1	0	0	1	3	4	0	0	0	0	0	0	3	0	0	0	0	0	0	0	0	0	0	0	0	0	0	group3_leptomeningeal_metastasis	2	0	0	0	0	0
1189.57	0.843878	+	0.10625	1.90625	1.8	61	32	61	32	group1_control	1	0	0	3	4	0	1	0	2	0	2	4	0	0	4	3	4	4	0	3	3	1	2	2	4	1	1	2	0	2	4	4	group3_leptomeningeal_metastasis	1	2	0	0	0	1
1242.65	0.844188	+	0.06875	1.09375	1.025	35	32	35	32	group1_control	0	1	0	1	0	1	2	1	0	0	2	3	0	1	2	2	2	4	1	1	1	1	1	1	1	0	2	1	0	0	0	3	group3_leptomeningeal_metastasis	1	0	0	0	0	1
1410.65	0.844218	+	0.03125	0.40625	0.375	13	32	13	32	group1_control	0	1	0	1	0	0	2	0	0	0	0	1	2	0	1	0	0	0	0	0	1	0	0	0	0	1	0	0	2	1	0	0	group3_leptomeningeal_metastasis	0	0	0	1	0	0
1413.75	0.845466	+	0.05	0.25	0.2	8	32	8	32	group1_control	2	0	0	0	1	0	0	0	0	0	0	0	0	0	0	1	0	1	0	0	2	0	0	1	0	0	0	0	0	0	0	0	group3_leptomeningeal_metastasis	0	0	0	0	0	1
1371.79	0.845523	+	0.0125	0.6875	0.675	22	32	22	32	group1_control	1	1	1	1	1	3	2	1	1	1	0	0	0	0	1	3	1	1	1	0	1	0	1	0	0	0	0	0	0	0	0	0	group3_leptomeningeal_metastasis	1	0	1	0	1	0
1064.56	0.847194	+	0.025	0.25	0.225	8	32	8	32	group1_control	0	0	0	0	0	0	0	0	0	0	1	0	0	0	0	2	0	1	0	1	0	0	0	1	1	0	0	0	0	0	1	0	group3_leptomeningeal_metastasis	0	0	0	0	0	0
1498.78	0.84731	+	0.0125	2.4375	2.425	78	32	78	32	group1_control	3	3	1	4	1	3	4	4	0	2	2	2	4	4	3	4	4	0	2	0	4	3	1	1	3	3	3	2	3	4	1	0	group3_leptomeningeal_metastasis	1	2	3	3	1	3
1253.16	0.848106	+	0.06875	0.34375	0.275	11	32	11	32	group1_control	0	1	0	0	0	1	0	1	2	1	1	0	0	0	0	0	0	4	0	0	0	0	0	0	0	0	0	0	0	0	0	0	group3_leptomeningeal_metastasis	1	0	0	0	0	0
1916.25	0.848106	+	0.0375	0.3125	0.275	10	32	10	32	group1_control	0	0	1	0	0	2	1	3	1	0	0	0	0	0	0	0	0	0	0	0	0	0	0	1	0	0	1	0	0	0	0	0	group3_leptomeningeal_metastasis	0	0	0	0	0	0
1297.06	0.856321	+	0.0625	0.8125	0.75	26	32	26	32	group1_control	2	0	1	1	0	2	1	1	1	0	2	0	0	0	0	0	3	4	0	0	0	2	1	1	0	0	3	0	0	0	1	0	group3_leptomeningeal_metastasis	0	2	0	0	0	1
1047.54	0.857251	+	0.175	0.625	0.45	20	32	20	32	group1_control	0	0	0	1	1	0	1	1	0	0	0	3	0	0	1	0	2	0	0	0	0	0	0	0	0	0	2	0	0	2	3	3	group3_leptomeningeal_metastasis	0	0	0	0	0	0
1006.52	0.857987	+	0.0875	0.5625	0.475	18	32	18	32	group1_control	0	0	0	3	0	1	1	0	1	1	3	0	2	3	1	1	0	0	0	0	0	0	0	0	0	0	0	0	0	0	0	1	group3_leptomeningeal_metastasis	1	0	0	0	1	0
1665.79	0.863126	+	0.06875	0.21875	0.15	7	32	7	32	group1_control	0	0	0	0	0	0	0	0	0	0	2	0	0	1	0	0	0	0	2	0	0	0	0	0	0	0	1	1	0	0	0	0	group3_leptomeningeal_metastasis	0	1	0	0	0	0
1123.58	0.866451	+	0.0625	0.4375	0.375	14	32	14	32	group1_control	0	0	0	0	2	0	0	0	0	0	0	0	0	0	0	0	1	1	0	2	1	1	1	0	0	0	0	0	1	0	3	1	group3_leptomeningeal_metastasis	0	0	0	0	0	0
1287.15	0.868948	+	0.13125	0.40625	0.275	13	32	13	32	group1_control	0	1	1	0	0	2	1	0	2	1	1	0	0	0	0	0	0	4	0	0	0	0	0	0	0	0	0	0	0	0	0	0	group3_leptomeningeal_metastasis	1	0	0	0	0	0
1647.85	0.869163	+	0.13125	1.40625	1.275	45	32	45	32	group1_control	2	1	1	1	0	1	2	1	3	2	4	0	3	3	1	4	0	0	1	0	1	1	0	0	1	2	1	2	2	4	1	0	group3_leptomeningeal_metastasis	0	1	2	2	2	1
816.392	0.869946	+	0.03125	0.40625	0.375	13	32	13	32	group1_control	1	0	0	0	1	0	0	0	0	0	0	0	0	0	0	0	0	0	1	0	0	1	0	1	4	1	0	0	1	0	0	2	group3_leptomeningeal_metastasis	1	0	2	0	2	0
1175.25	0.873493	+	0.0375	0.0625	0.025	2	32	2	32	group1_control	0	0	0	0	0	0	0	0	0	0	0	0	0	0	0	0	0	2	0	0	0	0	0	0	0	0	0	0	0	0	0	0	group3_leptomeningeal_metastasis	0	0	0	0	0	0
2803.65	0.873493	+	0.0375	0.0625	0.025	2	32	2	32	group1_control	0	0	0	0	0	0	0	0	0	0	0	0	0	0	0	0	0	0	0	0	0	0	0	0	0	0	2	0	0	0	0	0	group3_leptomeningeal_metastasis	0	0	0	0	0	0
1219.22	0.873493	+	0.0375	0.0625	0.025	2	32	2	32	group1_control	0	0	0	0	0	0	0	0	0	0	0	0	0	0	0	0	0	2	0	0	0	0	0	0	0	0	0	0	0	0	0	0	group3_leptomeningeal_metastasis	0	0	0	0	0	0
814.348	0.874245	+	0.09375	0.96875	0.875	31	32	31	32	group1_control	1	1	1	3	2	0	0	1	1	0	0	1	0	4	0	1	4	0	0	0	0	0	1	0	4	0	0	2	0	1	1	2	group3_leptomeningeal_metastasis	1	1	0	1	1	0
1797.14	0.877335	+	0.01875	0.09375	0.075	3	32	3	32	group1_control	2	0	0	0	0	0	0	0	0	0	0	0	1	0	0	0	0	0	0	0	0	0	0	0	0	0	0	0	0	0	0	0	group3_leptomeningeal_metastasis	0	0	0	0	1	0
1868.95	0.877335	+	0.01875	0.09375	0.075	3	32	3	32	group1_control	0	0	1	0	0	0	2	0	0	0	0	0	0	0	0	0	0	0	0	0	0	0	0	0	0	0	0	0	0	0	0	0	group3_leptomeningeal_metastasis	0	0	0	0	0	0
1801.39	0.877335	+	0.01875	0.09375	0.075	3	32	3	32	group1_control	0	0	0	0	0	0	1	2	0	0	0	0	0	0	0	0	0	0	0	0	0	0	0	0	0	0	0	0	0	0	0	0	group3_leptomeningeal_metastasis	0	0	0	0	0	0
1181.26	0.877335	+	0.05	0.125	0.075	4	32	4	32	group1_control	0	0	0	0	0	0	0	0	0	1	0	0	0	0	0	0	0	3	0	0	0	0	0	0	0	0	0	0	0	0	0	0	group3_leptomeningeal_metastasis	0	0	0	0	0	0
1319.98	0.877335	+	0.05	0.125	0.075	4	32	4	32	group1_control	0	0	0	0	0	0	0	0	0	0	1	0	0	0	0	0	0	3	0	0	0	0	0	0	0	0	0	0	0	0	0	0	group3_leptomeningeal_metastasis	0	0	0	0	0	0
1135.47	0.877335	+	0.05	0.125	0.075	4	32	4	32	group1_control	0	0	0	0	0	0	0	0	0	0	0	1	0	0	0	0	0	3	0	0	0	0	0	0	0	0	0	0	0	0	0	0	group3_leptomeningeal_metastasis	0	0	1	0	0	0
1931.34	0.877335	+	0.01875	0.09375	0.075	3	32	3	32	group1_control	0	0	0	1	0	0	0	0	0	0	0	0	0	0	0	0	0	0	0	0	0	0	0	0	0	0	2	0	0	0	0	0	group3_leptomeningeal_metastasis	0	0	0	0	0	0
974.52	0.879771	+	0.04375	0.71875	0.675	23	32	23	32	group1_control	2	0	0	0	2	0	0	0	0	0	3	2	1	1	1	0	3	1	0	0	0	0	1	1	0	0	0	0	0	0	3	2	group3_leptomeningeal_metastasis	1	0	0	0	0	0
842.621	0.883102	+	0.1	2.75	2.65	88	32	88	32	group1_control	3	4	3	3	2	2	2	1	4	4	4	2	4	4	4	4	4	2	1	2	3	1	3	1	3	3	2	2	3	4	2	2	group3_leptomeningeal_metastasis	3	3	3	3	4	1
1360.68	0.883261	+	0.03125	1.03125	1	33	32	33	32	group1_control	1	0	0	1	1	0	3	0	0	0	0	4	0	0	2	0	3	2	3	0	1	4	0	0	1	0	0	1	0	0	3	3	group3_leptomeningeal_metastasis	0	4	0	0	1	4
1624.55	0.883336	+	0.05	0.5	0.45	16	32	16	32	group1_control	0	1	1	1	0	2	2	3	1	0	0	0	0	0	0	0	0	0	0	0	0	0	0	2	0	0	3	0	0	0	0	0	group3_leptomeningeal_metastasis	1	0	0	0	0	0
1058.55	0.884412	+	0.0125	0.3125	0.3	10	32	10	32	group1_control	0	0	0	3	0	0	1	0	0	0	0	1	0	1	1	1	1	0	0	0	0	0	0	0	1	0	0	0	0	0	0	0	group3_leptomeningeal_metastasis	0	0	0	1	1	0
1276.13	0.889032	+	0.14375	0.59375	0.45	19	32	19	32	group1_control	0	1	1	1	0	2	0	1	3	2	4	0	0	0	0	0	0	4	0	0	0	0	0	0	0	0	0	0	0	0	0	0	group3_leptomeningeal_metastasis	1	0	0	0	0	0
2519.13	0.889186	+	0.00625	0.03125	0.025	1	32	1	32	group1_control	0	0	0	0	0	0	1	0	0	0	0	0	0	0	0	0	0	0	0	0	0	0	0	0	0	0	0	0	0	0	0	0	group3_leptomeningeal_metastasis	0	0	0	0	0	0
1993.09	0.889186	+	0.00625	0.03125	0.025	1	32	1	32	group1_control	0	0	0	0	0	0	0	0	0	0	0	0	0	0	0	0	0	0	0	0	0	1	0	0	0	0	0	0	0	0	0	0	group3_leptomeningeal_metastasis	0	0	0	0	0	0
2450.76	0.889186	+	0.00625	0.03125	0.025	1	32	1	32	group1_control	0	0	0	1	0	0	0	0	0	0	0	0	0	0	0	0	0	0	0	0	0	0	0	0	0	0	0	0	0	0	0	0	group3_leptomeningeal_metastasis	0	0	0	0	0	0
1861.97	0.889186	+	0.00625	0.03125	0.025	1	32	1	32	group1_control	0	0	0	0	0	0	0	0	0	0	0	0	0	0	0	0	0	0	0	0	0	0	0	0	0	0	1	0	0	0	0	0	group3_leptomeningeal_metastasis	0	0	0	0	0	0
1962.93	0.889186	+	0.00625	0.03125	0.025	1	32	1	32	group1_control	0	0	0	0	0	0	0	1	0	0	0	0	0	0	0	0	0	0	0	0	0	0	0	0	0	0	0	0	0	0	0	0	group3_leptomeningeal_metastasis	0	0	0	0	0	0
1985.99	0.889186	+	0.00625	0.03125	0.025	1	32	1	32	group1_control	0	1	0	0	0	0	0	0	0	0	0	0	0	0	0	0	0	0	0	0	0	0	0	0	0	0	0	0	0	0	0	0	group3_leptomeningeal_metastasis	0	0	0	0	0	0
1503.83	0.889186	+	0.00625	0.03125	0.025	1	32	1	32	group1_control	0	0	0	0	0	0	0	0	0	0	0	0	0	0	0	0	0	0	0	0	0	0	0	0	0	0	0	1	0	0	0	0	group3_leptomeningeal_metastasis	0	0	0	0	0	0
970.324	0.889186	+	0.00625	0.03125	0.025	1	32	1	32	group1_control	0	0	0	0	0	0	0	0	0	0	0	0	0	0	0	0	0	0	0	0	0	0	0	0	0	0	0	0	0	1	0	0	group3_leptomeningeal_metastasis	1	0	0	0	0	0
2110.09	0.889186	+	0.00625	0.03125	0.025	1	32	1	32	group1_control	0	0	0	0	0	0	0	0	0	0	0	0	0	0	0	0	0	0	0	0	0	0	0	0	0	0	0	0	0	1	0	0	group3_leptomeningeal_metastasis	0	0	0	0	0	0
2028.43	0.889186	+	0.00625	0.03125	0.025	1	32	1	32	group1_control	0	1	0	0	0	0	0	0	0	0	0	0	0	0	0	0	0	0	0	0	0	0	0	0	0	0	0	0	0	0	0	0	group3_leptomeningeal_metastasis	0	0	0	0	0	0
1272.14	0.889186	+	0.00625	0.03125	0.025	1	32	1	32	group1_control	0	0	0	0	0	0	0	0	0	0	0	0	0	0	0	0	0	1	0	0	0	0	0	0	0	0	0	0	0	0	0	0	group3_leptomeningeal_metastasis	0	0	0	0	0	0
2072.32	0.889186	+	0.00625	0.03125	0.025	1	32	1	32	group1_control	0	0	1	0	0	0	0	0	0	0	0	0	0	0	0	0	0	0	0	0	0	0	0	0	0	0	0	0	0	0	0	0	group3_leptomeningeal_metastasis	0	0	0	0	0	0
1993.87	0.889186	+	0.00625	0.03125	0.025	1	32	1	32	group1_control	0	0	0	0	0	0	1	0	0	0	0	0	0	0	0	0	0	0	0	0	0	0	0	0	0	0	0	0	0	0	0	0	group3_leptomeningeal_metastasis	0	0	0	0	0	0
2802.52	0.889186	+	0.00625	0.03125	0.025	1	32	1	32	group1_control	0	0	0	0	0	0	0	0	0	0	0	0	0	0	0	0	0	0	0	0	0	0	0	0	0	0	1	0	0	0	0	0	group3_leptomeningeal_metastasis	0	0	0	0	0	0
1845.9	0.889186	+	0.00625	0.03125	0.025	1	32	1	32	group1_control	0	1	0	0	0	0	0	0	0	0	0	0	0	0	0	0	0	0	0	0	0	0	0	0	0	0	0	0	0	0	0	0	group3_leptomeningeal_metastasis	0	0	0	0	0	0
1584.05	0.891273	+	0.14375	0.59375	0.45	19	32	19	32	group1_control	0	3	2	0	0	2	0	1	1	2	4	0	0	0	0	0	0	4	0	0	0	0	0	0	0	0	0	0	0	0	0	0	group3_leptomeningeal_metastasis	1	0	0	0	0	0
1453.67	0.89182	+	0.075	0.25	0.175	8	32	8	32	group1_control	0	0	0	0	1	0	0	0	3	1	1	0	0	0	0	0	0	2	0	0	0	0	0	0	0	0	0	0	0	0	0	0	group3_leptomeningeal_metastasis	0	0	0	0	0	0
1289.14	0.89182	+	0.075	0.25	0.175	8	32	8	32	group1_control	0	0	0	1	0	1	0	1	0	0	2	0	0	0	0	0	0	3	0	0	0	0	0	0	0	0	0	0	0	0	0	0	group3_leptomeningeal_metastasis	1	0	0	0	0	0
932.53	0.892047	+	0.01875	0.21875	0.2	7	32	7	32	group1_control	0	0	0	0	0	1	0	0	0	0	0	1	0	1	0	0	0	0	0	0	0	0	0	0	2	0	1	0	0	0	0	1	group3_leptomeningeal_metastasis	0	0	0	0	0	0
1013.56	0.894811	+	0.025	0.625	0.6	20	32	20	32	group1_control	0	1	0	1	2	1	2	0	1	0	2	0	0	0	0	2	1	0	1	1	0	0	1	0	0	0	1	0	0	0	1	2	group3_leptomeningeal_metastasis	1	1	0	0	0	0
1227.17	0.896176	+	0.19375	0.71875	0.525	23	32	23	32	group1_control	0	1	2	1	0	2	1	1	3	4	4	0	0	0	0	0	0	4	0	0	0	0	0	0	0	0	0	0	0	0	0	0	group3_leptomeningeal_metastasis	1	0	0	0	0	0
1077.6	0.896663	+	0.025	3.25	3.225	104	32	104	32	group1_control	3	3	3	3	2	4	4	4	4	4	4	4	4	4	3	4	4	3	0	3	4	4	3	2	3	3	3	3	2	4	4	2	group3_leptomeningeal_metastasis	2	3	4	4	4	4
1605.89	0.901778	+	0.03125	0.53125	0.5	17	32	17	32	group1_control	0	0	1	0	0	1	0	2	0	0	0	1	0	0	0	0	0	0	0	1	1	2	0	2	1	1	0	0	1	0	2	1	group3_leptomeningeal_metastasis	0	2	0	0	1	1
1658.54	0.902548	+	0.025	0.5	0.475	16	32	16	32	group1_control	0	1	1	2	0	2	2	3	1	0	0	1	0	0	0	0	0	0	0	0	0	0	0	0	0	0	2	1	0	0	0	0	group3_leptomeningeal_metastasis	1	0	0	0	0	0
1313.81	0.904945	+	0.04375	3.96875	3.925	127	32	127	32	group1_control	4	4	4	4	4	4	4	4	3	4	4	4	4	4	4	4	4	4	4	4	4	4	4	4	4	4	4	4	4	4	4	4	group3_leptomeningeal_metastasis	4	4	4	4	4	4
889.429	0.906018	+	0.0375	0.1875	0.15	6	32	6	32	group1_control	0	0	0	0	1	0	0	0	0	0	0	1	0	0	0	0	1	0	0	1	0	0	0	0	2	0	0	0	0	0	0	0	group3_leptomeningeal_metastasis	0	1	0	0	0	0
832.396	0.906018	+	0.0375	0.1875	0.15	6	32	6	32	group1_control	0	0	0	0	1	0	1	0	0	0	0	0	0	0	1	0	0	0	0	0	0	2	0	0	0	0	0	0	0	0	0	1	group3_leptomeningeal_metastasis	1	0	0	0	0	0
1585.02	0.912223	+	0.01875	2.09375	2.075	67	32	67	32	group1_control	4	2	2	0	0	2	1	0	4	2	3	2	1	3	0	0	0	4	4	3	3	4	4	2	0	4	0	3	2	3	4	1	group3_leptomeningeal_metastasis	1	2	3	4	3	3
1635.85	0.913565	+	0.13125	1.03125	0.9	33	32	33	32	group1_control	4	1	1	0	1	0	1	1	0	0	1	0	2	1	1	0	4	1	0	0	4	0	0	0	1	0	1	1	2	3	1	1	group3_leptomeningeal_metastasis	0	0	0	2	0	2
1363.84	0.913862	+	0.03125	0.40625	0.375	13	32	13	32	group1_control	0	1	1	0	0	1	0	0	0	1	2	0	0	0	0	0	0	2	0	0	0	0	0	0	0	0	2	0	0	2	1	0	group3_leptomeningeal_metastasis	2	0	0	0	0	1
1257.07	0.91706	+	0.0125	0.3125	0.3	10	32	10	32	group1_control	0	1	0	1	0	1	0	1	1	0	1	0	0	0	0	0	0	4	0	0	0	0	0	0	0	0	0	0	0	0	0	0	group3_leptomeningeal_metastasis	0	0	0	0	0	0
1340.72	0.917829	+	0.0125	0.5625	0.55	18	32	18	32	group1_control	2	0	0	1	1	0	1	1	0	0	0	2	1	1	0	0	2	0	0	1	0	0	0	2	0	1	0	0	0	0	2	0	group3_leptomeningeal_metastasis	0	4	0	0	1	1
2048.1	0.919417	+	0.04375	2.46875	2.425	79	32	79	32	group1_control	0	4	4	4	1	4	4	4	4	4	4	1	4	4	4	4	0	1	1	0	2	0	0	0	3	3	3	2	3	4	1	2	group3_leptomeningeal_metastasis	2	0	2	3	2	0
876.507	0.921023	+	0.00625	3.28125	3.275	105	32	105	32	group1_control	3	4	4	4	2	4	3	4	4	4	4	4	4	4	4	4	4	3	1	2	2	3	3	3	4	3	3	2	2	4	3	3	group3_leptomeningeal_metastasis	2	4	2	4	3	4
1094.57	0.923628	+	0.05	0.625	0.575	20	32	20	32	group1_control	1	0	0	2	1	0	1	1	0	1	1	2	4	0	1	0	2	0	0	1	0	1	0	0	0	0	0	0	0	0	1	0	group3_leptomeningeal_metastasis	1	0	0	0	0	0
1642.66	0.92652	+	0.06875	0.59375	0.525	19	32	19	32	group1_control	0	1	2	1	0	2	2	3	1	0	0	0	0	0	0	0	0	0	1	1	0	0	0	2	0	0	3	0	0	0	0	0	group3_leptomeningeal_metastasis	1	0	0	0	1	0
1344.07	0.926738	+	0.18125	0.65625	0.475	21	32	21	32	group1_control	0	1	2	0	0	2	1	1	3	3	4	0	0	0	0	0	0	4	0	0	0	0	0	0	0	0	0	0	0	0	0	0	group3_leptomeningeal_metastasis	1	0	0	0	0	0
1746.86	0.9341	+	0.10625	0.53125	0.425	17	32	17	32	group1_control	0	0	0	1	0	0	0	1	0	0	0	0	1	2	0	2	0	0	0	0	0	0	0	0	1	2	1	0	2	4	0	0	group3_leptomeningeal_metastasis	0	0	1	2	1	0
1890.85	0.939073	+	0.04375	0.34375	0.3	11	32	11	32	group1_control	0	2	2	0	0	1	1	1	2	0	0	0	0	0	0	0	0	2	0	0	0	0	0	0	0	0	0	0	0	0	0	0	group3_leptomeningeal_metastasis	0	0	0	0	0	0
1298.12	0.94214	+	0.05	0.625	0.575	20	32	20	32	group1_control	0	0	1	1	0	1	1	1	2	1	3	0	0	0	0	0	3	4	0	0	1	0	1	0	0	0	0	0	0	0	0	0	group3_leptomeningeal_metastasis	1	0	0	0	1	0
1345.1	0.944443	+	0.15625	0.65625	0.5	21	32	21	32	group1_control	0	1	2	0	0	2	1	1	3	3	4	0	0	0	0	0	0	4	0	0	0	0	0	0	0	0	0	0	0	0	0	0	group3_leptomeningeal_metastasis	1	0	0	0	0	0
2044.09	0.945875	+	0.175	1.375	1.2	44	32	44	32	group1_control	0	4	4	2	0	4	3	4	4	4	4	0	1	0	0	0	0	4	0	0	0	0	0	2	0	0	3	0	0	1	0	0	group3_leptomeningeal_metastasis	2	0	1	0	0	0
1176.65	0.949253	+	0.00625	0.15625	0.15	5	32	5	32	group1_control	0	1	0	0	0	0	1	0	0	0	0	0	0	0	0	0	0	0	0	0	1	0	0	1	0	0	1	0	0	0	0	0	group3_leptomeningeal_metastasis	0	1	0	0	0	1
1046.54	0.954047	+	0.14375	0.34375	0.2	11	32	11	32	group1_control	1	0	0	0	0	0	0	0	0	0	1	0	0	1	0	0	3	0	0	0	0	0	0	0	0	0	2	0	0	3	0	0	group3_leptomeningeal_metastasis	0	0	0	0	0	0
1313.19	0.955543	+	0.1875	0.6875	0.5	22	32	22	32	group1_control	0	1	2	0	0	2	1	1	3	4	4	0	0	0	0	0	0	4	0	0	0	0	0	0	0	0	0	0	0	0	0	0	group3_leptomeningeal_metastasis	1	0	0	0	0	0
1343.05	0.955543	+	0.1875	0.6875	0.5	22	32	22	32	group1_control	0	1	2	0	0	2	1	1	3	4	4	0	0	0	0	0	0	4	0	0	0	0	0	0	0	0	0	0	0	0	0	0	group3_leptomeningeal_metastasis	1	0	0	0	0	0
1802.96	0.956136	+	0.00625	0.53125	0.525	17	32	17	32	group1_control	0	3	3	1	0	1	1	2	2	0	0	0	0	0	0	0	0	2	0	0	0	0	0	0	1	0	0	1	0	0	0	0	group3_leptomeningeal_metastasis	1	0	0	0	0	0
1254.74	0.9576	+	0.075	1.25	1.175	40	32	40	32	group1_control	1	4	1	1	2	1	1	0	4	2	2	2	2	0	0	0	3	4	0	0	2	0	0	1	0	0	1	0	0	3	1	2	group3_leptomeningeal_metastasis	2	3	0	0	1	2
824.127	0.958292	+	0.0375	0.4375	0.4	14	32	14	32	group1_control	0	0	0	0	0	0	0	2	1	0	0	1	0	0	0	0	0	0	0	2	0	3	3	0	1	0	0	0	1	0	0	0	group3_leptomeningeal_metastasis	1	0	0	0	0	1
1256.53	0.958299	+	0.0625	2.1875	2.125	70	32	70	32	group1_control	4	1	1	2	4	3	2	2	3	0	0	4	0	0	3	3	4	2	3	3	4	2	4	4	3	0	1	1	0	0	3	4	group3_leptomeningeal_metastasis	0	4	0	0	0	3
1200.26	0.96168	+	0.11875	0.71875	0.6	23	32	23	32	group1_control	0	1	2	1	0	2	1	1	3	4	4	0	0	0	0	0	0	4	0	0	0	0	0	0	0	0	0	0	0	0	0	0	group3_leptomeningeal_metastasis	1	0	0	0	0	0
827.621	0.962434	+	0.04375	1.34375	1.3	43	32	43	32	group1_control	2	1	0	3	0	2	1	1	2	4	4	0	0	3	3	3	1	0	1	1	0	1	2	0	1	2	1	1	1	1	1	0	group3_leptomeningeal_metastasis	2	0	1	2	1	1
1777.81	0.964757	+	0.04375	0.34375	0.3	11	32	11	32	group1_control	0	0	0	0	0	0	0	1	0	1	0	0	0	0	2	2	0	0	0	0	2	0	0	0	1	1	0	0	1	0	0	0	group3_leptomeningeal_metastasis	0	0	0	0	0	1
1294.13	0.964827	+	0.04375	0.21875	0.175	7	32	7	32	group1_control	0	0	0	0	0	0	0	0	2	0	0	0	0	0	0	0	0	4	0	0	1	0	0	0	0	0	0	0	0	0	0	0	group3_leptomeningeal_metastasis	0	1	0	0	0	0
1385.64	0.966029	+	0.01875	0.46875	0.45	15	32	15	32	group1_control	0	3	1	0	0	0	0	0	0	0	0	0	0	0	0	0	2	0	0	1	3	1	0	0	1	0	0	0	0	2	1	0	group3_leptomeningeal_metastasis	1	1	0	0	0	1
1215.27	0.967263	+	0.05625	0.40625	0.35	13	32	13	32	group1_control	0	0	0	0	0	2	1	0	3	1	2	0	0	0	0	0	0	4	0	0	0	0	0	0	0	0	0	0	0	0	0	0	group3_leptomeningeal_metastasis	0	0	0	0	0	0
1853.53	0.969593	+	0.08125	0.65625	0.575	21	32	21	32	group1_control	0	1	1	2	0	2	2	3	1	2	0	1	0	0	0	0	0	0	0	0	0	0	1	2	0	0	2	0	1	0	0	0	group3_leptomeningeal_metastasis	1	1	0	0	0	0
970.515	0.971641	+	0.05625	0.40625	0.35	13	32	13	32	group1_control	0	2	0	2	0	0	0	2	0	0	0	2	0	0	0	0	1	0	1	1	0	0	0	0	0	0	0	0	1	0	0	1	group3_leptomeningeal_metastasis	0	0	0	0	1	0
1310.86	0.976872	+	0.01875	1.96875	1.95	63	32	63	32	group1_control	4	4	3	1	2	3	1	1	3	4	4	2	0	0	0	0	4	4	3	1	4	3	4	3	1	0	0	0	0	0	3	1	group3_leptomeningeal_metastasis	2	3	2	0	2	4
1623.55	0.977371	+	0.075	0.5	0.425	16	32	16	32	group1_control	0	1	1	1	0	2	2	3	1	0	0	0	0	0	0	0	0	0	0	0	0	0	0	2	0	0	3	0	0	0	0	0	group3_leptomeningeal_metastasis	1	0	0	0	0	0
829.362	0.978732	+	0.08125	0.53125	0.45	17	32	17	32	group1_control	1	0	0	3	0	0	0	1	0	0	0	0	0	2	2	0	1	0	1	0	0	2	2	0	1	0	0	0	0	0	0	1	group3_leptomeningeal_metastasis	1	0	0	0	0	0
1484.84	0.979136	+	0.01875	3.21875	3.2	103	32	103	32	group1_control	4	2	1	2	4	3	4	3	1	2	0	4	4	0	4	3	4	4	4	4	4	4	4	4	4	3	4	3	4	4	4	4	group3_leptomeningeal_metastasis	2	4	3	4	4	4
1315.76	0.986017	+	0.075	2.5	2.425	80	32	80	32	group1_control	4	0	0	1	3	2	3	3	1	0	0	4	3	1	4	3	4	1	4	2	4	4	3	3	1	3	3	4	3	3	4	2	group3_leptomeningeal_metastasis	0	4	3	1	4	4
1874.34	0.986876	+	0.0875	0.3125	0.225	10	32	10	32	group1_control	0	0	1	0	0	0	2	3	1	0	0	0	0	0	0	0	0	0	0	0	0	0	0	1	0	0	2	0	0	0	0	0	group3_leptomeningeal_metastasis	0	0	0	0	0	0
836.4	0.988621	+	0.05	0.375	0.325	12	32	12	32	group1_control	1	0	0	2	0	0	0	1	0	0	0	2	0	2	0	0	0	0	0	0	0	0	1	0	1	0	0	0	1	0	0	1	group3_leptomeningeal_metastasis	1	0	0	0	0	0
1639.67	0.989369	+	0.0875	0.5625	0.475	18	32	18	32	group1_control	0	1	1	1	0	2	2	3	1	0	0	0	0	0	0	0	0	0	1	1	0	0	0	2	0	0	3	0	0	0	0	0	group3_leptomeningeal_metastasis	1	0	0	1	0	1
1337.15	0.99376	+	0.04375	0.34375	0.3	11	32	11	32	group1_control	0	1	1	0	0	0	0	0	3	1	1	0	0	0	0	0	0	3	0	0	0	0	0	0	0	0	0	0	0	1	0	0	group3_leptomeningeal_metastasis	1	0	0	0	0	0
1779.86	0.994662	+	0.04375	0.46875	0.425	15	32	15	32	group1_control	1	2	2	2	1	0	0	1	0	0	0	0	0	0	0	0	2	1	0	0	0	0	0	0	1	1	0	0	0	0	1	0	group3_leptomeningeal_metastasis	1	0	0	0	1	0
1536.64	0.995021	+	0.0875	0.8125	0.725	26	32	26	32	group1_control	0	1	1	2	0	1	2	3	0	0	0	0	0	1	0	2	1	0	0	0	0	0	0	0	0	2	3	1	2	4	0	0	group3_leptomeningeal_metastasis	0	0	2	1	1	0
1745.79	1	+	0.08125	1.65625	1.575	53	32	53	32	group1_control	0	4	3	3	0	3	4	4	1	0	0	0	4	3	3	4	1	0	0	0	0	0	0	0	1	3	3	2	3	4	0	0	group3_leptomeningeal_metastasis	0	2	2	3	1	1
1897.35	1	+	0.1125	0.3125	0.2	10	32	10	32	group1_control	0	0	1	0	0	2	2	3	0	0	0	0	0	0	0	0	0	0	0	0	0	0	0	0	0	0	2	0	0	0	0	0	group3_leptomeningeal_metastasis	0	0	0	0	0	0
821.407	1	+	0.0375	0.4375	0.4	14	32	14	32	group1_control	0	0	0	2	1	0	1	0	0	0	0	1	0	1	1	0	3	0	0	0	1	0	1	1	1	0	0	0	0	0	0	0	group3_leptomeningeal_metastasis	0	1	0	1	1	1
967.504	1	+	0.01875	0.59375	0.575	19	32	19	32	group1_control	0	2	0	0	0	0	0	0	1	0	1	0	0	1	0	2	1	2	1	1	0	0	4	0	1	0	0	0	0	0	0	2	group3_leptomeningeal_metastasis	0	0	0	1	0	0
2068.06	1	+	0.075	1.875	1.8	60	32	60	32	group1_control	0	4	3	3	0	3	3	3	3	3	4	0	4	4	4	4	0	0	0	0	0	0	0	0	0	3	3	2	3	4	0	0	group3_leptomeningeal_metastasis	2	0	2	3	1	0
1801.89	1	+	0.05	0.25	0.2	8	32	8	32	group1_control	0	0	0	0	0	0	0	1	0	0	0	0	0	2	0	2	0	0	0	0	0	0	0	0	0	1	0	1	1	0	0	0	group3_leptomeningeal_metastasis	0	0	0	1	1	0
905.746	0.281731	=	0	0.125	0.125	4	32	4	32	group1_control	0	0	0	0	0	0	0	0	1	0	0	0	0	0	0	0	0	1	0	0	0	0	0	0	1	0	0	0	0	0	0	1	group3_leptomeningeal_metastasis	0	0	0	0	0	0
2226.07	0.414197	=	0	0.125	0.125	4	32	4	32	group1_control	1	0	0	0	0	0	0	0	0	0	0	0	0	0	0	0	0	0	0	0	3	0	0	0	0	0	0	0	0	0	0	0	group3_leptomeningeal_metastasis	0	0	0	0	0	0
1427.79	0.414197	=	0	0.125	0.125	4	32	4	32	group1_control	0	0	0	0	0	0	0	0	3	0	0	0	0	0	0	0	0	0	0	0	0	0	0	0	0	0	1	0	0	0	0	0	group3_leptomeningeal_metastasis	0	1	0	1	0	0
921.471	0.68063	=	0	0.375	0.375	12	32	12	32	group1_control	0	2	1	0	0	1	2	1	0	1	0	0	0	0	1	0	1	0	0	0	0	0	1	0	0	0	0	0	0	0	0	1	group3_leptomeningeal_metastasis	0	0	0	0	2	0
800.475	0.723623	=	0	0.125	0.125	4	32	4	32	group1_control	0	0	0	1	0	0	0	0	0	0	0	0	0	0	0	0	0	0	0	1	0	0	0	0	2	0	0	0	0	0	0	0	group3_leptomeningeal_metastasis	1	0	1	0	0	0
1573.79	0.723623	=	0	0.125	0.125	4	32	4	32	group1_control	2	0	0	0	0	0	0	0	0	0	0	1	0	0	0	0	0	0	0	0	0	1	0	0	0	0	0	0	0	0	0	0	group3_leptomeningeal_metastasis	0	1	0	0	0	0
808.404	0.778851	=	0	0.125	0.125	4	32	4	32	group1_control	0	0	0	1	0	0	0	1	0	0	0	0	0	0	0	0	0	0	0	0	0	0	0	0	0	0	0	1	1	0	0	0	group3_leptomeningeal_metastasis	0	0	0	0	0	0
1351.77	0.794299	=	0	0.625	0.625	20	32	20	32	group1_control	2	0	1	0	0	1	0	0	1	2	0	0	0	1	0	0	1	0	4	0	0	1	2	1	0	0	2	0	0	0	0	1	group3_leptomeningeal_metastasis	0	1	0	0	0	4
1637.83	0.837918	=	0	1	1	32	32	32	32	group1_control	4	0	2	1	0	3	1	2	0	0	1	1	1	1	0	1	3	2	0	0	2	1	0	0	1	0	1	0	1	2	1	0	group3_leptomeningeal_metastasis	0	1	1	2	2	2
1450.85	0.91919	=	0	1.125	1.125	36	32	36	32	group1_control	1	1	0	0	1	1	0	0	1	0	0	2	0	1	1	0	1	1	4	1	3	4	1	3	0	2	0	1	0	1	4	1	group3_leptomeningeal_metastasis	0	4	2	1	2	4
2481.77	0.947237	=	0	0.125	0.125	4	32	4	32	group1_control	0	0	0	0	0	0	0	0	0	0	0	0	0	0	0	0	0	0	2	0	0	0	1	0	0	1	0	0	0	0	0	0	group3_leptomeningeal_metastasis	0	1	0	0	1	2
2807.02	0.947237	=	0	0.125	0.125	4	32	4	32	group1_control	0	0	0	0	0	0	0	0	0	0	0	0	0	0	0	0	0	0	0	0	0	0	0	0	0	2	0	1	0	1	0	0	group3_leptomeningeal_metastasis	0	0	0	2	1	0
906.491	1	=	0	0.125	0.125	4	32	4	32	group1_control	1	0	0	0	0	0	0	0	0	0	0	0	0	0	0	0	0	0	0	0	0	0	1	0	0	0	0	0	0	1	1	0	group3_leptomeningeal_metastasis	0	0	0	0	0	0
1198.65	10	=	0	4	4	128	32	128	32	group1_control	4	4	4	4	4	4	4	4	4	4	4	4	4	4	4	4	4	4	4	4	4	4	4	4	4	4	4	4	4	4	4	4	group3_leptomeningeal_metastasis	4	4	4	4	4	4
[truncated: 34 more columns]
