# Supplementary material for: A database application for pre-processing, storage and comparison of mass spectra derived from patients and controls
Source: BMC Bioinformatics. 2006 Sep 5;7:403. doi: 10.1186/1471-2105-7-403 (PMC1594579; doi:10.1186/1471-2105-7-403)
Supplement: Additional file 6 — Detailed Wilcoxon-Mann-Whitney p-values listing of the end stage prostate cancer patients against a control group [file 1471-2105-7-403-S6.xls]

## Sheet: p_details_control_metas_0.98_8_
Mass	Wilcoxon P_value	+/-	difference mean (control - metas)	mean control	mean metas	cummulative control	No samples control	cummulative metas	No samples metas	group1	6	7	9	10	12	20	22	27	29	33	34	38	40	43	45	47	50	52	54	57	group2	3	5	8	test11	18	25	26	32	35	39	46	48	53	55	58
2055.95	2.68312e-05	-	-2.26667	0	2.26667	0	20	0	20	control	0	0	0	0	0	0	0	0	0	0	0	0	0	0	0	0	0	0	0	0	metas	4	0	1	0	4	4	0	4	0	4	0	1	4	4	4
1743.81	2.6887e-05	-	-2.4	0	2.4	0	20	0	20	control	0	0	0	0	0	0	0	0	0	0	0	0	0	0	0	0	0	0	0	0	metas	4	0	4	0	0	4	0	4	1	4	0	3	4	4	4
1772.81	3.5198e-05	-	-2.81667	0.65	3.46667	13	20	13	20	control	0	0	0	1	0	0	3	0	0	0	1	4	0	0	0	0	4	0	0	0	metas	4	0	4	4	4	4	0	4	4	4	4	4	4	4	4
1900.88	6.17663e-05	-	-2.55	1.05	3.6	21	20	21	20	control	0	0	0	0	4	2	3	2	0	0	1	1	0	4	0	0	4	0	0	0	metas	4	2	4	0	4	4	4	4	4	4	4	4	4	4	4
1742.8	8.76417e-05	-	-2.3	0.1	2.4	2	20	2	20	control	0	0	0	0	0	0	0	0	0	0	2	0	0	0	0	0	0	0	0	0	metas	4	0	4	0	2	4	0	4	0	4	0	2	4	4	4
3596.51	0.000100906	-	-1.26667	0	1.26667	0	20	0	20	control	0	0	0	0	0	0	0	0	0	0	0	0	0	0	0	0	0	0	0	0	metas	4	1	4	0	1	0	2	3	1	2	0	0	0	1	0
1899.88	0.00010497	-	-2.16667	1.7	3.86667	34	20	34	20	control	0	0	1	0	4	3	4	3	0	0	3	4	0	4	0	1	4	0	3	0	metas	4	4	4	2	4	4	4	4	4	4	4	4	4	4	4
1898.87	0.000185953	-	-1.75	2.25	4	45	20	45	20	control	0	2	1	1	4	3	4	4	0	1	4	4	2	4	0	2	4	2	3	0	metas	4	4	4	4	4	4	4	4	4	4	4	4	4	4	4
2054.97	0.000270448	-	-2.13333	0	2.13333	0	20	0	20	control	0	0	0	0	0	0	0	0	0	0	0	0	0	0	0	0	0	0	0	0	metas	4	0	0	0	4	4	0	4	0	4	0	0	4	4	4
2056.99	0.000306984	-	-1.95	0.05	2	1	20	1	20	control	0	0	0	0	0	0	0	0	0	0	0	1	0	0	0	0	0	0	0	0	metas	4	0	0	1	4	4	0	3	0	4	0	0	4	4	2
2723.09	0.000312067	-	-1.46667	0	1.46667	0	20	0	20	control	0	0	0	0	0	0	0	0	0	0	0	0	0	0	0	0	0	0	0	0	metas	3	0	0	0	4	4	0	2	0	1	0	0	4	3	1
1901.88	0.000430551	-	-2.2	1.2	3.4	24	20	24	20	control	0	0	0	0	3	4	2	1	0	0	3	2	0	4	0	0	4	1	0	0	metas	4	0	4	0	4	4	4	4	4	4	3	4	4	4	4
1773.81	0.000437393	-	-1.63333	0.1	1.73333	2	20	2	20	control	0	0	0	0	0	0	0	0	0	0	0	0	0	0	0	0	2	0	0	0	metas	4	0	0	0	0	4	0	0	2	3	3	1	1	4	4
1771.8	0.000486997	-	-1.93333	2	3.93333	40	20	40	20	control	0	0	0	3	0	0	4	0	3	4	3	4	0	4	0	4	4	0	3	4	metas	4	4	4	4	4	4	3	4	4	4	4	4	4	4	4
1902.87	0.000746394	-	-2.15	0.65	2.8	13	20	13	20	control	0	0	0	0	3	2	0	0	0	0	3	1	0	0	0	0	4	0	0	0	metas	4	0	4	0	4	4	0	4	2	4	0	4	4	4	4
3720.55	0.00120914	-	-1.21667	0.05	1.26667	1	20	1	20	control	0	0	0	0	0	0	0	0	0	0	0	0	0	1	0	0	0	0	0	0	metas	3	1	4	0	0	0	0	3	1	4	0	2	0	1	0
2722.18	0.00248918	-	-1.2	0	1.2	0	20	0	20	control	0	0	0	0	0	0	0	0	0	0	0	0	0	0	0	0	0	0	0	0	metas	3	0	0	0	3	3	0	4	0	0	0	0	3	2	0
1744.8	0.00248918	-	-1.33333	0	1.33333	0	20	0	20	control	0	0	0	0	0	0	0	0	0	0	0	0	0	0	0	0	0	0	0	0	metas	4	0	4	0	0	4	0	1	0	0	0	0	0	3	4
2724.11	0.0025095	-	-0.866667	0	0.866667	0	20	0	20	control	0	0	0	0	0	0	0	0	0	0	0	0	0	0	0	0	0	0	0	0	metas	2	0	0	0	4	4	0	1	0	0	0	0	1	1	0
3220.61	0.0025095	-	-0.666667	0	0.666667	0	20	0	20	control	0	0	0	0	0	0	0	0	0	0	0	0	0	0	0	0	0	0	0	0	metas	1	0	0	0	2	2	1	0	0	0	0	0	0	1	3
1508.69	0.00251358	-	-1.06667	0	1.06667	0	20	0	20	control	0	0	0	0	0	0	0	0	0	0	0	0	0	0	0	0	0	0	0	0	metas	3	0	4	0	0	2	0	1	0	0	0	0	0	3	3
2721.12	0.00251766	-	-0.933333	0	0.933333	0	20	0	20	control	0	0	0	0	0	0	0	0	0	0	0	0	0	0	0	0	0	0	0	0	metas	2	0	0	0	4	4	0	1	0	0	0	0	2	1	0
1509.69	0.00252174	-	-1	0	1	0	20	0	20	control	0	0	0	0	0	0	0	0	0	0	0	0	0	0	0	0	0	0	0	0	metas	3	0	4	0	0	2	0	1	0	0	0	0	0	3	2
3722.54	0.00344601	-	-1.01667	0.05	1.06667	1	20	1	20	control	0	0	0	0	0	0	0	0	0	0	0	0	0	1	0	0	0	0	0	0	metas	2	0	4	0	1	0	0	3	2	3	0	0	0	1	0
3221.53	0.00367007	-	-1.08333	0.05	1.13333	1	20	1	20	control	0	0	0	1	0	0	0	0	0	0	0	0	0	0	0	0	0	0	0	0	metas	1	0	0	0	4	4	1	0	0	0	0	0	2	1	4
3590.93	0.00433466	-	-0.483333	0.05	0.533333	1	20	1	20	control	0	0	0	0	0	0	0	0	0	0	0	0	0	1	0	0	0	0	0	0	metas	2	0	1	0	1	1	1	0	0	0	0	0	0	1	1
2579.12	0.00450449	-	-1.03333	0.1	1.13333	2	20	2	20	control	0	0	0	1	0	0	0	0	0	0	0	0	0	0	0	0	1	0	0	0	metas	1	0	0	0	4	4	0	0	4	0	1	1	0	1	1
1770.79	0.00482646	-	-1.68333	2.25	3.93333	45	20	45	20	control	0	0	0	4	0	0	4	0	4	4	3	4	2	4	0	4	4	0	4	4	metas	4	4	4	4	4	4	3	4	4	4	4	4	4	4	4
2578.11	0.00507985	-	-1.15	0.25	1.4	5	20	5	20	control	0	0	0	0	0	0	2	0	0	0	0	1	0	0	0	0	0	0	2	0	metas	1	0	0	2	4	4	0	0	3	0	0	3	1	1	2
1643.81	0.0053772	-	-1.7	2.1	3.8	42	20	42	20	control	0	0	0	2	4	0	4	0	4	4	0	1	2	4	1	4	4	0	4	4	metas	4	2	4	4	4	4	4	3	4	4	4	4	4	4	4
3595.58	0.00601614	-	-1.6	1	2.6	20	20	20	20	control	0	0	0	3	1	0	4	0	0	0	0	0	0	3	0	0	3	2	4	0	metas	4	4	4	0	2	1	3	4	4	4	2	4	0	3	0
2721.86	0.00650356	-	-0.333333	0	0.333333	0	20	0	20	control	0	0	0	0	0	0	0	0	0	0	0	0	0	0	0	0	0	0	0	0	metas	1	0	0	0	1	1	0	0	0	0	0	0	1	0	1
3455.72	0.00660597	-	-0.466667	0	0.466667	0	20	0	20	control	0	0	0	0	0	0	0	0	0	0	0	0	0	0	0	0	0	0	0	0	metas	1	0	0	0	3	1	0	0	0	0	0	0	1	0	1
3591.62	0.00669386	-	-1.38333	0.95	2.33333	19	20	19	20	control	0	0	0	2	2	0	4	0	0	0	0	0	0	3	0	0	3	1	4	0	metas	3	4	4	1	3	1	1	3	2	4	0	4	0	4	1
3435.56	0.00669887	-	-0.933333	0	0.933333	0	20	0	20	control	0	0	0	0	0	0	0	0	0	0	0	0	0	0	0	0	0	0	0	0	metas	1	0	0	0	3	4	0	0	0	0	0	0	2	0	4
3456.48	0.00669887	-	-0.733333	0	0.733333	0	20	0	20	control	0	0	0	0	0	0	0	0	0	0	0	0	0	0	0	0	0	0	0	0	metas	1	0	0	0	4	3	0	0	0	0	0	0	2	0	1
2549.07	0.00713164	-	-1.45	0.55	2	11	20	11	20	control	0	0	0	3	0	1	2	0	0	0	3	0	0	0	0	0	2	0	0	0	metas	1	0	0	0	4	4	0	0	3	4	1	4	4	1	4
2576.14	0.00731164	-	-1.6	1.4	3	28	20	28	20	control	0	0	0	4	0	0	4	0	0	4	0	4	0	4	0	3	2	0	3	0	metas	4	1	0	4	4	4	3	4	4	1	4	4	0	4	4
1872.89	0.00801852	-	-1.45	0.75	2.2	15	20	15	20	control	0	0	0	2	3	2	0	0	0	0	2	2	0	0	0	0	4	0	0	0	metas	1	0	0	0	4	4	0	1	3	1	4	4	3	4	4
2760.08	0.0100493	-	-1.56667	0.9	2.46667	18	20	18	20	control	0	0	0	2	0	0	1	1	0	3	0	0	0	4	3	1	1	0	2	0	metas	4	4	4	3	0	0	4	3	3	1	4	3	0	4	0
3222.47	0.0105805	-	-0.883333	0.05	0.933333	1	20	1	20	control	0	0	0	1	0	0	0	0	0	0	0	0	0	0	0	0	0	0	0	0	metas	1	0	0	0	4	4	0	0	1	0	0	0	0	1	3
1332.6	0.0107611	-	-1.31667	0.35	1.66667	7	20	7	20	control	0	0	0	0	0	0	1	0	0	0	0	1	0	0	0	0	4	0	0	1	metas	4	0	0	0	0	0	1	3	3	1	1	4	4	4	0
2057.88	0.0116513	-	-1.33333	0.6	1.93333	12	20	12	20	control	0	0	0	0	0	0	1	0	0	4	0	3	0	0	0	3	1	0	0	0	metas	2	0	0	4	0	4	0	2	2	3	2	4	4	2	0
2669.85	0.0123903	-	-0.35	0.05	0.4	1	20	1	20	control	0	0	0	0	0	0	1	0	0	0	0	0	0	0	0	0	0	0	0	0	metas	1	1	0	1	1	1	1	0	0	0	0	0	0	0	0
1859.86	0.0132997	-	-0.833333	0.3	1.13333	6	20	6	20	control	0	0	0	0	0	0	1	0	0	0	1	3	0	0	0	0	1	0	0	0	metas	1	0	0	0	3	0	0	1	1	3	2	2	1	3	0
2243.13	0.0136007	-	-0.633333	0.1	0.733333	2	20	2	20	control	0	0	0	0	0	1	1	0	0	0	0	0	0	0	0	0	0	0	0	0	metas	0	0	0	4	1	0	1	0	1	0	2	1	0	1	0
1885.86	0.0137716	-	-1.45	1.75	3.2	35	20	35	20	control	0	0	0	1	4	4	1	3	0	3	4	4	0	3	0	3	4	1	0	0	metas	3	0	4	2	3	4	1	4	3	4	4	4	4	4	4
2367.14	0.0146743	-	-1.13333	0.2	1.33333	4	20	4	20	control	0	0	0	0	0	0	0	0	0	0	0	0	0	4	0	0	0	0	0	0	metas	4	0	0	0	0	0	0	4	2	0	0	4	2	4	0
2533.1	0.0165048	-	-1.23333	0.5	1.73333	10	20	10	20	control	0	0	0	2	0	3	2	0	0	0	0	0	0	0	0	1	0	0	2	0	metas	4	3	0	0	4	2	2	1	4	0	0	3	0	3	0
2205.81	0.016925	-	-0.266667	0	0.266667	0	20	0	20	control	0	0	0	0	0	0	0	0	0	0	0	0	0	0	0	0	0	0	0	0	metas	1	0	0	1	0	1	0	0	0	0	0	0	0	0	1
3219.75	0.016925	-	-0.266667	0	0.266667	0	20	0	20	control	0	0	0	0	0	0	0	0	0	0	0	0	0	0	0	0	0	0	0	0	metas	1	0	0	0	1	1	0	0	0	0	0	0	0	0	1
2446.07	0.016925	-	-0.266667	0	0.266667	0	20	0	20	control	0	0	0	0	0	0	0	0	0	0	0	0	0	0	0	0	0	0	0	0	metas	1	0	0	0	1	0	0	0	1	0	0	0	0	1	0
3436.51	0.0170773	-	-1	0	1	0	20	0	20	control	0	0	0	0	0	0	0	0	0	0	0	0	0	0	0	0	0	0	0	0	metas	0	0	0	0	4	4	0	0	0	0	0	0	3	0	4
1787.72	0.0170773	-	-0.866667	0	0.866667	0	20	0	20	control	0	0	0	0	0	0	0	0	0	0	0	0	0	0	0	0	0	0	0	0	metas	1	0	0	0	0	4	0	0	0	0	0	0	4	0	4
1774.83	0.0170773	-	-0.333333	0	0.333333	0	20	0	20	control	0	0	0	0	0	0	0	0	0	0	0	0	0	0	0	0	0	0	0	0	metas	1	0	0	0	0	0	0	0	1	0	0	2	0	0	1
3227.18	0.0171537	-	-0.6	0	0.6	0	20	0	20	control	0	0	0	0	0	0	0	0	0	0	0	0	0	0	0	0	0	0	0	0	metas	0	0	0	0	3	2	0	0	0	0	0	0	3	0	1
3227.66	0.0171537	-	-0.466667	0	0.466667	0	20	0	20	control	0	0	0	0	0	0	0	0	0	0	0	0	0	0	0	0	0	0	0	0	metas	1	0	0	0	1	3	0	0	0	0	0	0	2	0	0
3437.49	0.0171537	-	-0.733333	0	0.733333	0	20	0	20	control	0	0	0	0	0	0	0	0	0	0	0	0	0	0	0	0	0	0	0	0	metas	0	0	0	0	4	3	0	0	0	0	0	0	1	0	3
3228.34	0.0171792	-	-0.666667	0	0.666667	0	20	0	20	control	0	0	0	0	0	0	0	0	0	0	0	0	0	0	0	0	0	0	0	0	metas	0	0	0	0	4	3	0	0	0	0	0	0	2	1	0
1903.86	0.0190371	-	-1.18333	0.15	1.33333	3	20	3	20	control	0	0	0	0	0	1	0	0	0	0	1	1	0	0	0	0	0	0	0	0	metas	2	0	0	0	0	4	0	1	0	2	0	0	4	3	4
2532.09	0.0199844	-	-1.38333	0.75	2.13333	15	20	15	20	control	0	0	0	3	0	0	4	0	0	0	1	1	0	0	0	2	0	0	3	1	metas	4	4	0	0	4	3	2	2	4	0	0	4	1	4	0
2366.12	0.0218515	-	-1.2	0.4	1.6	8	20	8	20	control	0	0	0	0	0	0	0	0	0	0	0	0	0	4	0	0	4	0	0	0	metas	4	0	0	0	0	0	0	4	3	1	0	4	4	4	0
2575.15	0.0242074	-	-1.35	1.45	2.8	29	20	29	20	control	0	0	0	4	0	0	4	0	0	4	0	4	0	4	0	2	3	0	3	1	metas	3	1	0	4	4	4	4	4	4	1	3	4	0	4	2
2259.01	0.0242328	-	-0.95	0.25	1.2	5	20	5	20	control	0	0	0	1	0	0	1	0	0	0	0	1	0	0	0	0	2	0	0	0	metas	1	0	0	2	1	0	2	0	4	0	4	3	0	1	0
2595.99	0.0252809	-	-1.08333	0.05	1.13333	1	20	1	20	control	0	0	0	0	0	0	0	0	0	0	1	0	0	0	0	0	0	0	0	0	metas	1	0	0	0	4	4	0	0	0	0	0	0	4	0	4
2534.09	0.025424	-	-0.616667	0.05	0.666667	1	20	1	20	control	0	0	0	1	0	0	0	0	0	0	0	0	0	0	0	0	0	0	0	0	metas	2	0	0	0	3	0	0	0	1	0	0	2	0	2	0
3721.71	0.0276933	-	-0.9	0.1	1	2	20	2	20	control	0	0	0	0	0	0	0	0	0	0	0	0	0	1	0	0	0	0	1	0	metas	3	1	0	0	0	0	0	3	0	4	0	3	0	1	0
3592.27	0.0298888	-	-0.75	0.65	1.4	13	20	13	20	control	0	0	0	1	1	1	3	0	1	0	2	0	0	1	0	0	0	2	1	0	metas	1	2	4	1	1	2	3	1	2	1	0	1	2	0	0
1726.87	0.0304648	-	-0.35	0.05	0.4	1	20	1	20	control	0	0	0	0	0	0	0	0	0	0	0	1	0	0	0	0	0	0	0	0	metas	1	0	0	0	0	1	0	1	0	0	0	1	0	2	0
3198.97	0.0308727	-	-0.633333	0.1	0.733333	2	20	2	20	control	0	0	0	0	0	0	0	0	0	0	0	2	0	0	0	0	0	0	0	0	metas	1	0	0	0	0	0	3	0	3	0	2	2	0	0	0
3197.82	0.0309144	-	-0.633333	0.1	0.733333	2	20	2	20	control	0	0	0	0	0	0	0	0	0	0	0	1	0	0	0	0	1	0	0	0	metas	1	0	0	0	0	0	1	0	3	0	3	2	0	1	0
2548.08	0.03199	-	-1.31667	1.35	2.66667	27	20	27	20	control	0	0	0	4	0	3	4	0	0	0	4	0	0	3	4	1	4	0	0	0	metas	2	1	0	0	4	4	0	3	4	4	2	4	4	4	4
961.514	0.03199	-	-1.25	1.55	2.8	31	20	31	20	control	0	0	0	2	0	0	4	0	0	4	0	4	0	3	0	4	4	0	2	4	metas	4	4	1	4	0	1	1	4	4	4	4	4	3	4	0
3199.81	0.0320492	-	-0.283333	0.05	0.333333	1	20	1	20	control	0	0	0	1	0	0	0	0	0	0	0	0	0	0	0	0	0	0	0	0	metas	1	0	0	0	0	0	1	0	1	0	0	1	0	1	0
1452.73	0.0336479	-	-1.11667	1.95	3.06667	39	20	39	20	control	3	2	3	0	3	0	2	0	0	0	0	0	3	4	3	0	4	4	4	4	metas	4	0	4	0	3	3	3	4	4	4	1	4	4	4	4
3593.69	0.0340904	-	-1.35	2.05	3.4	41	20	41	20	control	0	0	0	4	4	2	4	0	3	2	3	0	0	3	0	0	4	4	4	4	metas	4	4	4	3	4	3	3	4	4	4	3	4	3	4	0
3721.25	0.0342941	-	-0.566667	0.1	0.666667	2	20	2	20	control	0	0	0	1	0	0	0	0	0	0	0	0	0	1	0	0	0	0	0	0	metas	2	1	4	0	0	1	0	1	1	0	0	0	0	0	0
1858.88	0.0350341	-	-1.15	0.85	2	17	20	17	20	control	0	0	0	0	1	2	3	0	0	2	2	4	0	0	0	0	3	0	0	0	metas	1	0	0	0	3	4	0	0	3	3	4	4	2	4	2
3592.8	0.0373861	-	-1.18333	1.75	2.93333	35	20	35	20	control	0	0	0	4	3	2	1	0	3	1	3	0	0	4	0	1	4	2	3	4	metas	3	2	0	3	3	4	3	4	3	3	4	3	4	4	1
3594.62	0.03819	-	-1.3	1.9	3.2	38	20	38	20	control	0	0	0	4	4	2	4	0	1	2	3	0	0	4	0	0	4	2	4	4	metas	4	4	4	1	3	4	4	4	4	4	3	4	2	3	0
2244.14	0.0382418	-	-0.8	0.4	1.2	8	20	8	20	control	0	0	0	1	0	2	4	0	0	0	0	1	0	0	0	0	0	0	0	0	metas	1	0	0	3	1	0	3	0	2	0	3	2	0	3	0
2089.95	0.0385557	-	-1.18333	2.35	3.53333	47	20	47	20	control	0	0	0	4	0	4	4	0	4	4	4	1	0	4	0	3	4	3	4	4	metas	4	4	4	4	3	4	1	4	4	4	4	4	4	4	1
3455.1	0.0426426	-	-0.2	0	0.2	0	20	0	20	control	0	0	0	0	0	0	0	0	0	0	0	0	0	0	0	0	0	0	0	0	metas	0	0	0	0	1	1	0	0	0	0	0	0	0	0	1
1011.3	0.0426426	-	-0.2	0	0.2	0	20	0	20	control	0	0	0	0	0	0	0	0	0	0	0	0	0	0	0	0	0	0	0	0	metas	1	0	0	0	0	0	0	1	0	0	0	0	0	1	0
2444.06	0.0426426	-	-0.2	0	0.2	0	20	0	20	control	0	0	0	0	0	0	0	0	0	0	0	0	0	0	0	0	0	0	0	0	metas	1	0	0	0	1	0	0	0	1	0	0	0	0	0	0
2918.2	0.0428277	-	-0.466667	0	0.466667	0	20	0	20	control	0	0	0	0	0	0	0	0	0	0	0	0	0	0	0	0	0	0	0	0	metas	0	0	0	0	3	3	0	0	0	0	0	0	0	0	1
2917.25	0.0428277	-	-0.4	0	0.4	0	20	0	20	control	0	0	0	0	0	0	0	0	0	0	0	0	0	0	0	0	0	0	0	0	metas	0	0	0	0	4	1	0	0	0	0	0	0	0	0	1
2588.09	0.0428277	-	-0.4	0	0.4	0	20	0	20	control	0	0	0	0	0	0	0	0	0	0	0	0	0	0	0	0	0	0	0	0	metas	0	0	0	0	0	1	0	0	0	0	0	0	1	0	4
2580.09	0.0428277	-	-0.333333	0	0.333333	0	20	0	20	control	0	0	0	0	0	0	0	0	0	0	0	0	0	0	0	0	0	0	0	0	metas	0	0	0	0	3	1	0	0	1	0	0	0	0	0	0
2919.04	0.0428277	-	-0.4	0	0.4	0	20	0	20	control	0	0	0	0	0	0	0	0	0	0	0	0	0	0	0	0	0	0	0	0	metas	1	0	0	0	4	1	0	0	0	0	0	0	0	0	0
2919.88	0.0428277	-	-0.266667	0	0.266667	0	20	0	20	control	0	0	0	0	0	0	0	0	0	0	0	0	0	0	0	0	0	0	0	0	metas	1	0	0	0	2	1	0	0	0	0	0	0	0	0	0
3977.24	0.0428277	-	-0.266667	0	0.266667	0	20	0	20	control	0	0	0	0	0	0	0	0	0	0	0	0	0	0	0	0	0	0	0	0	metas	1	0	0	0	1	0	0	0	0	0	0	0	0	0	2
3226.28	0.0428277	-	-0.666667	0	0.666667	0	20	0	20	control	0	0	0	0	0	0	0	0	0	0	0	0	0	0	0	0	0	0	0	0	metas	0	0	0	0	4	4	0	0	0	0	0	0	0	0	2
3457.09	0.0428277	-	-0.266667	0	0.266667	0	20	0	20	control	0	0	0	0	0	0	0	0	0	0	0	0	0	0	0	0	0	0	0	0	metas	0	0	0	0	1	1	0	0	0	0	0	0	2	0	0
3307.48	0.0428277	-	-0.733333	0	0.733333	0	20	0	20	control	0	0	0	0	0	0	0	0	0	0	0	0	0	0	0	0	0	0	0	0	metas	0	0	0	0	4	3	0	0	0	0	0	0	0	0	4
3457.67	0.0428277	-	-0.666667	0	0.666667	0	20	0	20	control	0	0	0	0	0	0	0	0	0	0	0	0	0	0	0	0	0	0	0	0	metas	0	0	0	0	3	4	0	0	0	0	0	0	3	0	0
3223.37	0.0428277	-	-0.733333	0	0.733333	0	20	0	20	control	0	0	0	0	0	0	0	0	0	0	0	0	0	0	0	0	0	0	0	0	metas	0	0	0	0	4	3	0	0	0	0	0	0	0	0	4
3225.22	0.0428277	-	-0.466667	0	0.466667	0	20	0	20	control	0	0	0	0	0	0	0	0	0	0	0	0	0	0	0	0	0	0	0	0	metas	0	0	0	0	2	3	0	0	0	0	0	0	0	0	2
3434.38	0.0428277	-	-0.333333	0	0.333333	0	20	0	20	control	0	0	0	0	0	0	0	0	0	0	0	0	0	0	0	0	0	0	0	0	metas	0	0	0	0	3	1	0	0	0	0	0	0	0	0	1
3977.81	0.0428277	-	-0.266667	0	0.266667	0	20	0	20	control	0	0	0	0	0	0	0	0	0	0	0	0	0	0	0	0	0	0	0	0	metas	0	0	0	0	2	1	0	0	0	0	0	0	0	0	1
1786.69	0.0428277	-	-0.666667	0	0.666667	0	20	0	20	control	0	0	0	0	0	0	0	0	0	0	0	0	0	0	0	0	0	0	0	0	metas	0	0	0	0	0	4	0	0	0	0	0	0	2	0	4
3238.36	0.0428277	-	-0.333333	0	0.333333	0	20	0	20	control	0	0	0	0	0	0	0	0	0	0	0	0	0	0	0	0	0	0	0	0	metas	0	0	0	0	1	1	0	0	0	0	0	0	0	0	3
3241.53	0.0428277	-	-0.466667	0	0.466667	0	20	0	20	control	0	0	0	0	0	0	0	0	0	0	0	0	0	0	0	0	0	0	0	0	metas	0	0	0	0	0	3	0	0	0	0	0	0	1	0	3
3434.97	0.0428277	-	-0.266667	0	0.266667	0	20	0	20	control	0	0	0	0	0	0	0	0	0	0	0	0	0	0	0	0	0	0	0	0	metas	0	0	0	0	1	1	0	0	0	0	0	0	0	0	2
2368.12	0.0428895	-	-0.6	0	0.6	0	20	0	20	control	0	0	0	0	0	0	0	0	0	0	0	0	0	0	0	0	0	0	0	0	metas	2	0	0	0	0	0	0	4	0	0	0	0	0	3	0
2565.97	0.0428895	-	-0.466667	0	0.466667	0	20	0	20	control	0	0	0	0	0	0	0	0	0	0	0	0	0	0	0	0	0	0	0	0	metas	0	0	0	0	1	2	0	0	0	0	0	0	0	0	4
3224.29	0.0428895	-	-0.6	0	0.6	0	20	0	20	control	0	0	0	0	0	0	0	0	0	0	0	0	0	0	0	0	0	0	0	0	metas	0	0	0	0	2	4	0	0	0	0	0	0	0	0	3
3306.48	0.0428895	-	-0.6	0	0.6	0	20	0	20	control	0	0	0	0	0	0	0	0	0	0	0	0	0	0	0	0	0	0	0	0	metas	0	0	0	0	2	3	0	0	0	0	0	0	0	0	4
3458.51	0.0428895	-	-0.466667	0	0.466667	0	20	0	20	control	0	0	0	0	0	0	0	0	0	0	0	0	0	0	0	0	0	0	0	0	metas	0	0	0	0	4	2	0	0	0	0	0	0	1	0	0
2594.79	0.0432172	-	-0.583333	0.15	0.733333	3	20	3	20	control	0	0	0	0	0	0	0	0	0	0	1	0	0	0	2	0	0	0	0	0	metas	3	0	0	0	1	1	0	0	0	1	0	0	0	1	4
1469.76	0.0434342	-	-0.633333	3.1	3.73333	62	20	62	20	control	4	4	4	3	4	1	4	2	3	0	2	0	4	4	4	3	4	4	4	4	metas	4	4	4	0	4	4	4	4	4	4	4	4	4	4	4
2547.07	0.0454797	-	-1.08333	0.85	1.93333	17	20	17	20	control	0	0	0	3	0	3	2	0	0	0	4	0	0	0	2	1	2	0	0	0	metas	2	0	0	0	4	4	0	1	4	2	0	3	4	1	4
1430.76	0.0489918	-	-1.05	0.35	1.4	7	20	7	20	control	0	0	1	0	0	0	0	0	0	0	0	1	0	2	0	0	3	0	0	0	metas	3	0	3	0	0	0	0	3	0	3	0	1	4	4	0
2090.94	0.051371	-	-0.966667	2.7	3.66667	54	20	54	20	control	0	1	1	4	0	4	4	0	4	4	4	3	2	4	0	4	4	3	4	4	metas	4	4	4	4	4	4	3	4	4	4	4	4	4	4	0
1821.82	0.0546617	-	-0.983333	2.35	3.33333	47	20	47	20	control	0	3	0	0	4	4	4	3	2	3	4	4	0	4	0	0	4	4	1	3	metas	1	4	0	4	3	2	4	4	4	4	4	4	4	4	4
1331.59	0.061115	-	-1.33333	1.4	2.73333	28	20	28	20	control	0	0	0	2	0	0	4	0	0	4	0	2	0	4	0	0	4	0	4	4	metas	4	3	3	0	0	0	3	4	4	4	4	4	4	4	0
1451.84	0.0625449	-	-0.816667	0.05	0.866667	1	20	1	20	control	0	0	0	0	0	0	0	0	0	0	0	0	0	0	0	0	1	0	0	0	metas	3	0	0	0	0	0	0	2	0	0	0	0	4	4	0
1860.91	0.0694629	-	-0.716667	0.15	0.866667	3	20	3	20	control	0	0	0	0	0	0	0	0	0	0	0	2	0	0	0	1	0	0	0	0	metas	2	0	0	0	0	0	0	3	2	0	0	0	2	4	0
2205.95	0.0699499	-	-0.65	0.75	1.4	15	20	15	20	control	0	0	0	2	0	2	2	0	2	4	1	0	0	0	0	1	0	0	1	0	metas	1	0	0	2	4	3	0	2	2	1	0	2	1	1	2
2550.12	0.0705034	-	-0.55	0.05	0.6	1	20	1	20	control	0	0	0	1	0	0	0	0	0	0	0	0	0	0	0	0	0	0	0	0	metas	0	0	0	0	3	4	0	0	0	0	0	1	0	1	0
1585.58	0.0716887	-	-1.05	0.95	2	19	20	19	20	control	0	0	3	0	0	1	1	0	0	0	1	0	1	4	3	0	3	0	0	2	metas	4	0	4	0	2	2	0	4	1	4	0	1	4	4	0
2201.98	0.0732614	-	-0.633333	3.1	3.73333	62	20	62	20	control	2	3	1	4	3	1	4	0	4	4	0	4	4	4	4	4	4	4	4	4	metas	4	4	0	4	4	4	4	4	4	4	4	4	4	4	4
1470.75	0.0734525	-	-0.966667	1.5	2.46667	30	20	30	20	control	3	0	3	0	4	0	0	0	0	0	0	2	0	4	0	0	4	3	3	4	metas	4	1	4	0	0	2	1	4	3	4	0	4	4	4	2
1818.81	0.0748746	-	-0.75	3.25	4	65	20	65	20	control	0	4	1	4	4	4	4	4	4	4	4	4	0	4	0	4	4	4	4	4	metas	4	4	4	4	4	4	4	4	4	4	4	4	4	4	4
1819.81	0.0750751	-	-0.55	3.45	4	69	20	69	20	control	0	4	2	4	4	4	4	4	4	4	4	4	1	4	2	4	4	4	4	4	metas	4	4	4	4	4	4	4	4	4	4	4	4	4	4	4
1642.82	0.0750751	-	-0.4	3.6	4	72	20	72	20	control	3	4	3	4	4	2	4	0	4	4	4	4	4	4	4	4	4	4	4	4	metas	4	4	4	4	4	4	4	4	4	4	4	4	4	4	4
1857.87	0.0762477	-	-1.1	1.3	2.4	26	20	26	20	control	0	0	0	0	2	3	3	0	0	1	4	4	0	2	0	1	4	1	1	0	metas	3	0	0	0	4	4	0	1	3	1	4	4	4	4	4
1386.65	0.0777566	-	-0.8	0.8	1.6	16	20	16	20	control	0	0	0	0	3	0	2	0	1	1	0	1	0	4	0	2	0	0	2	0	metas	1	2	0	3	1	2	0	3	3	2	0	4	0	3	0
2669.07	0.078545	-	-0.216667	0.05	0.266667	1	20	1	20	control	0	0	0	1	0	0	0	0	0	0	0	0	0	0	0	0	0	0	0	0	metas	1	0	0	0	0	0	1	0	1	0	0	0	0	1	0
2531.07	0.0836998	-	-1.06667	0.8	1.86667	16	20	16	20	control	0	0	0	4	0	1	3	0	0	0	0	1	1	0	0	2	0	0	3	1	metas	4	4	0	0	4	3	2	0	4	0	0	3	1	3	0
2365.13	0.0839138	-	-0.8	0.2	1	4	20	4	20	control	0	0	0	0	0	0	0	0	0	0	0	0	0	4	0	0	0	0	0	0	metas	4	0	0	0	0	0	0	4	0	0	0	3	0	4	0
960.538	0.0840778	-	-1.05	1.95	3	39	20	39	20	control	0	0	0	4	1	0	4	0	2	4	0	4	1	3	0	4	4	0	4	4	metas	4	4	1	4	0	2	2	4	4	4	4	4	4	4	0
1886.84	0.0852176	-	-0.7	0.5	1.2	10	20	10	20	control	0	0	0	0	4	3	0	0	0	0	1	1	0	0	0	0	1	0	0	0	metas	0	0	0	0	0	4	0	2	1	1	0	1	4	1	4
3197.39	0.0892498	-	-0.3	0.1	0.4	2	20	2	20	control	0	0	0	0	0	0	0	0	0	0	0	0	0	0	0	0	2	0	0	0	metas	0	0	0	0	0	0	2	0	1	0	0	2	0	1	0
2300.97	0.0908735	-	-0.95	0.85	1.8	17	20	17	20	control	1	0	4	1	0	0	0	0	0	0	0	0	3	4	4	0	0	0	0	0	metas	4	0	2	0	3	3	0	4	0	2	0	1	4	4	0
2488.08	0.0932033	-	-0.75	1.25	2	25	20	25	20	control	2	1	1	3	0	0	1	0	0	3	0	3	2	3	2	1	1	0	0	2	metas	1	2	1	0	2	3	3	4	3	1	4	2	2	2	0
3198.51	0.0994111	-	-0.466667	0.2	0.666667	4	20	4	20	control	0	0	0	0	0	0	1	0	0	0	0	0	0	0	0	0	3	0	0	0	metas	0	1	0	0	0	0	3	0	1	0	0	3	0	2	0
3196.76	0.10607	-	-0.133333	0	0.133333	0	20	0	20	control	0	0	0	0	0	0	0	0	0	0	0	0	0	0	0	0	0	0	0	0	metas	1	0	0	0	0	0	0	0	0	0	0	0	0	1	0
3975.32	0.10607	-	-0.133333	0	0.133333	0	20	0	20	control	0	0	0	0	0	0	0	0	0	0	0	0	0	0	0	0	0	0	0	0	metas	0	0	0	0	1	0	0	0	0	0	0	0	0	0	1
2916.56	0.10607	-	-0.133333	0	0.133333	0	20	0	20	control	0	0	0	0	0	0	0	0	0	0	0	0	0	0	0	0	0	0	0	0	metas	0	0	0	0	1	0	0	0	0	0	0	0	0	0	1
2901.7	0.10607	-	-0.133333	0	0.133333	0	20	0	20	control	0	0	0	0	0	0	0	0	0	0	0	0	0	0	0	0	0	0	0	0	metas	1	0	0	1	0	0	0	0	0	0	0	0	0	0	0
3588.3	0.10607	-	-0.133333	0	0.133333	0	20	0	20	control	0	0	0	0	0	0	0	0	0	0	0	0	0	0	0	0	0	0	0	0	metas	0	0	0	1	1	0	0	0	0	0	0	0	0	0	0
875.752	0.10607	-	-0.133333	0	0.133333	0	20	0	20	control	0	0	0	0	0	0	0	0	0	0	0	0	0	0	0	0	0	0	0	0	metas	0	0	0	0	1	0	0	0	0	0	0	0	0	0	1
3239.18	0.10607	-	-0.4	0	0.4	0	20	0	20	control	0	0	0	0	0	0	0	0	0	0	0	0	0	0	0	0	0	0	0	0	metas	0	0	0	0	0	3	0	0	0	0	0	0	0	0	3
1745.76	0.10607	-	-0.133333	0	0.133333	0	20	0	20	control	0	0	0	0	0	0	0	0	0	0	0	0	0	0	0	0	0	0	0	0	metas	0	0	0	0	0	1	0	0	1	0	0	0	0	0	0
2772.24	0.10607	-	-0.133333	0	0.133333	0	20	0	20	control	0	0	0	0	0	0	0	0	0	0	0	0	0	0	0	0	0	0	0	0	metas	1	0	0	0	0	0	0	0	0	0	0	0	0	1	0
2225.99	0.10607	-	-0.133333	0	0.133333	0	20	0	20	control	0	0	0	0	0	0	0	0	0	0	0	0	0	0	0	0	0	0	0	0	metas	0	0	0	0	0	0	0	0	0	0	0	1	0	1	0
3433.95	0.10607	-	-0.133333	0	0.133333	0	20	0	20	control	0	0	0	0	0	0	0	0	0	0	0	0	0	0	0	0	0	0	0	0	metas	0	0	0	0	0	1	0	0	0	0	0	0	0	0	1
2770.84	0.10607	-	-0.133333	0	0.133333	0	20	0	20	control	0	0	0	0	0	0	0	0	0	0	0	0	0	0	0	0	0	0	0	0	metas	1	0	0	0	0	0	0	0	1	0	0	0	0	0	0
3590.14	0.10607	-	-0.133333	0	0.133333	0	20	0	20	control	0	0	0	0	0	0	0	0	0	0	0	0	0	0	0	0	0	0	0	0	metas	0	0	0	1	1	0	0	0	0	0	0	0	0	0	0
2435.05	0.10607	-	-0.133333	0	0.133333	0	20	0	20	control	0	0	0	0	0	0	0	0	0	0	0	0	0	0	0	0	0	0	0	0	metas	1	0	0	0	1	0	0	0	0	0	0	0	0	0	0
2660.03	0.10607	-	-0.133333	0	0.133333	0	20	0	20	control	0	0	0	0	0	0	0	0	0	0	0	0	0	0	0	0	0	0	0	0	metas	1	0	0	0	0	0	0	0	0	0	0	0	0	1	0
2434	0.10607	-	-0.133333	0	0.133333	0	20	0	20	control	0	0	0	0	0	0	0	0	0	0	0	0	0	0	0	0	0	0	0	0	metas	1	0	0	0	0	1	0	0	0	0	0	0	0	0	0
2086.94	0.10607	-	-0.266667	0	0.266667	0	20	0	20	control	0	0	0	0	0	0	0	0	0	0	0	0	0	0	0	0	0	0	0	0	metas	0	0	0	0	0	2	0	0	0	0	0	0	0	0	2
3229.29	0.10607	-	-0.533333	0	0.533333	0	20	0	20	control	0	0	0	0	0	0	0	0	0	0	0	0	0	0	0	0	0	0	0	0	metas	0	0	0	0	4	4	0	0	0	0	0	0	0	0	0
2432.96	0.10607	-	-0.133333	0	0.133333	0	20	0	20	control	0	0	0	0	0	0	0	0	0	0	0	0	0	0	0	0	0	0	0	0	metas	1	0	0	0	0	1	0	0	0	0	0	0	0	0	0
2551.99	0.10607	-	-0.133333	0	0.133333	0	20	0	20	control	0	0	0	0	0	0	0	0	0	0	0	0	0	0	0	0	0	0	0	0	metas	1	0	0	0	1	0	0	0	0	0	0	0	0	0	0
3497.19	0.10607	-	-0.133333	0	0.133333	0	20	0	20	control	0	0	0	0	0	0	0	0	0	0	0	0	0	0	0	0	0	0	0	0	metas	0	0	0	0	1	0	0	0	0	0	0	0	0	0	1
2545.93	0.10607	-	-0.133333	0	0.133333	0	20	0	20	control	0	0	0	0	0	0	0	0	0	0	0	0	0	0	0	0	0	0	0	0	metas	0	0	0	0	1	1	0	0	0	0	0	0	0	0	0
2564.96	0.106221	-	-0.266667	0	0.266667	0	20	0	20	control	0	0	0	0	0	0	0	0	0	0	0	0	0	0	0	0	0	0	0	0	metas	0	0	0	0	3	1	0	0	0	0	0	0	0	0	0
3167.22	0.106221	-	-0.333333	0	0.333333	0	20	0	20	control	0	0	0	0	0	0	0	0	0	0	0	0	0	0	0	0	0	0	0	0	metas	0	0	0	0	4	1	0	0	0	0	0	0	0	0	0
3438.38	0.106221	-	-0.466667	0	0.466667	0	20	0	20	control	0	0	0	0	0	0	0	0	0	0	0	0	0	0	0	0	0	0	0	0	metas	0	0	0	0	4	3	0	0	0	0	0	0	0	0	0
3231.16	0.106221	-	-0.2	0	0.2	0	20	0	20	control	0	0	0	0	0	0	0	0	0	0	0	0	0	0	0	0	0	0	0	0	metas	0	0	0	0	2	1	0	0	0	0	0	0	0	0	0
2245.09	0.106221	-	-0.266667	0	0.266667	0	20	0	20	control	0	0	0	0	0	0	0	0	0	0	0	0	0	0	0	0	0	0	0	0	metas	0	0	0	3	0	0	0	0	0	0	0	0	0	1	0
3242.28	0.106221	-	-0.2	0	0.2	0	20	0	20	control	0	0	0	0	0	0	0	0	0	0	0	0	0	0	0	0	0	0	0	0	metas	0	0	0	0	0	1	0	0	0	0	0	0	0	0	2
3230.28	0.106221	-	-0.4	0	0.4	0	20	0	20	control	0	0	0	0	0	0	0	0	0	0	0	0	0	0	0	0	0	0	0	0	metas	0	0	0	0	4	2	0	0	0	0	0	0	0	0	0
3978.56	0.106221	-	-0.2	0	0.2	0	20	0	20	control	0	0	0	0	0	0	0	0	0	0	0	0	0	0	0	0	0	0	0	0	metas	0	0	0	0	2	0	0	0	0	0	0	0	0	0	1
1788.75	0.106221	-	-0.4	0	0.4	0	20	0	20	control	0	0	0	0	0	0	0	0	0	0	0	0	0	0	0	0	0	0	0	0	metas	0	0	0	0	0	2	0	0	0	0	0	0	0	0	4
2031.92	0.106221	-	-0.333333	0	0.333333	0	20	0	20	control	0	0	0	0	0	0	0	0	0	0	0	0	0	0	0	0	0	0	0	0	metas	0	0	0	0	1	4	0	0	0	0	0	0	0	0	0
1764.84	0.106221	-	-0.266667	0	0.266667	0	20	0	20	control	0	0	0	0	0	0	0	0	0	0	0	0	0	0	0	0	0	0	0	0	metas	0	0	0	0	0	0	0	0	1	0	0	0	0	3	0
1586.69	0.106221	-	-0.2	0	0.2	0	20	0	20	control	0	0	0	0	0	0	0	0	0	0	0	0	0	0	0	0	0	0	0	0	metas	0	0	0	0	0	0	0	0	2	1	0	0	0	0	0
3168.23	0.106221	-	-0.333333	0	0.333333	0	20	0	20	control	0	0	0	0	0	0	0	0	0	0	0	0	0	0	0	0	0	0	0	0	metas	0	0	0	0	4	1	0	0	0	0	0	0	0	0	0
1727.87	0.106221	-	-0.2	0	0.2	0	20	0	20	control	0	0	0	0	0	0	0	0	0	0	0	0	0	0	0	0	0	0	0	0	metas	0	0	0	0	0	2	0	0	0	0	0	0	0	1	0
3719.4	0.106221	-	-0.333333	0	0.333333	0	20	0	20	control	0	0	0	0	0	0	0	0	0	0	0	0	0	0	0	0	0	0	0	0	metas	1	0	4	0	0	0	0	0	0	0	0	0	0	0	0
2206.94	0.106221	-	-0.333333	0	0.333333	0	20	0	20	control	0	0	0	0	0	0	0	0	0	0	0	0	0	0	0	0	0	0	0	0	metas	0	0	0	0	3	2	0	0	0	0	0	0	0	0	0
1387.6	0.106221	-	-0.2	0	0.2	0	20	0	20	control	0	0	0	0	0	0	0	0	0	0	0	0	0	0	0	0	0	0	0	0	metas	0	0	0	2	1	0	0	0	0	0	0	0	0	0	0
3305.57	0.106221	-	-0.333333	0	0.333333	0	20	0	20	control	0	0	0	0	0	0	0	0	0	0	0	0	0	0	0	0	0	0	0	0	metas	0	0	0	0	2	0	0	0	0	0	0	0	0	0	3
2725.06	0.106221	-	-0.2	0	0.2	0	20	0	20	control	0	0	0	0	0	0	0	0	0	0	0	0	0	0	0	0	0	0	0	0	metas	1	0	0	0	2	0	0	0	0	0	0	0	0	0	0
3433.2	0.106221	-	-0.2	0	0.2	0	20	0	20	control	0	0	0	0	0	0	0	0	0	0	0	0	0	0	0	0	0	0	0	0	metas	0	0	0	0	1	0	0	0	0	0	0	0	0	0	2
3308.44	0.106221	-	-0.333333	0	0.333333	0	20	0	20	control	0	0	0	0	0	0	0	0	0	0	0	0	0	0	0	0	0	0	0	0	metas	0	0	0	0	2	0	0	0	0	0	0	0	0	0	3
1861.9	0.106221	-	-0.333333	0	0.333333	0	20	0	20	control	0	0	0	0	0	0	0	0	0	0	0	0	0	0	0	0	0	0	0	0	metas	0	0	0	0	0	0	0	1	0	0	0	0	0	4	0
3459.4	0.106221	-	-0.266667	0	0.266667	0	20	0	20	control	0	0	0	0	0	0	0	0	0	0	0	0	0	0	0	0	0	0	0	0	metas	0	0	0	0	3	1	0	0	0	0	0	0	0	0	0
2219.06	0.109006	-	-0.633333	0.5	1.13333	10	20	10	20	control	0	0	0	4	0	0	1	0	0	0	0	1	0	0	0	0	4	0	0	0	metas	1	2	0	0	1	0	0	0	4	3	4	0	0	2	0
1453.72	0.111543	-	-0.783333	2.15	2.93333	43	20	43	20	control	3	4	3	0	3	2	2	0	1	1	0	0	1	4	3	0	4	4	4	4	metas	4	1	4	0	2	3	1	4	4	4	1	4	4	4	4
2576.98	0.118278	-	-0.583333	0.35	0.933333	7	20	7	20	control	0	0	0	0	0	0	3	0	0	1	0	0	0	1	0	1	0	0	1	0	metas	1	0	0	2	3	2	2	0	0	0	0	0	1	0	3
2746.23	0.122905	-	-0.433333	0.3	0.733333	6	20	6	20	control	0	0	1	0	0	0	0	0	0	0	0	0	0	3	2	0	0	0	0	0	metas	2	0	0	0	1	1	0	2	0	0	0	0	4	1	0
2549.41	0.12496	-	-0.183333	0.15	0.333333	3	20	3	20	control	0	0	0	1	0	0	0	0	0	0	0	0	0	0	2	0	0	0	0	0	metas	0	0	0	0	1	0	0	0	1	0	1	0	0	1	1
1631.85	0.126717	-	-0.983333	0.95	1.93333	19	20	19	20	control	0	0	0	3	0	0	4	0	0	0	0	0	0	2	0	2	4	0	3	1	metas	4	4	0	0	0	0	3	0	4	2	4	4	0	4	0
2577.26	0.129434	-	-0.35	0.45	0.8	9	20	9	20	control	0	0	0	1	0	0	1	0	0	3	0	3	0	1	0	0	0	0	0	0	metas	1	0	0	1	1	2	1	1	0	0	0	4	0	1	0
2202.96	0.130927	-	-0.25	3.75	4	75	20	75	20	control	3	4	3	4	4	4	4	1	4	4	4	4	4	4	4	4	4	4	4	4	metas	4	4	4	4	4	4	4	4	4	4	4	4	4	4	4
2203.95	0.130927	-	-0.25	3.75	4	75	20	75	20	control	3	4	3	4	4	4	4	1	4	4	4	4	4	4	4	4	4	4	4	4	metas	4	4	4	4	4	4	4	4	4	4	4	4	4	4	4
2760.78	0.132325	-	-0.316667	0.35	0.666667	7	20	7	20	control	0	0	0	1	0	0	0	1	0	2	0	0	0	0	3	0	0	0	0	0	metas	2	0	0	0	0	0	1	1	2	0	1	1	0	2	0
2218.07	0.13258	-	-0.3	0.3	0.6	6	20	6	20	control	0	0	0	2	0	0	0	0	0	0	0	0	0	0	0	0	4	0	0	0	metas	1	1	0	0	0	0	0	0	2	0	4	0	0	1	0
983.554	0.133494	-	-0.833333	2.9	3.73333	58	20	58	20	control	1	4	0	4	4	0	4	0	4	4	2	3	3	4	1	4	4	4	4	4	metas	4	4	4	4	2	4	3	4	4	4	4	4	4	4	3
1529.69	0.150154	-	-0.783333	0.95	1.73333	19	20	19	20	control	0	0	0	0	0	0	4	0	0	0	0	4	0	4	0	0	4	0	3	0	metas	0	0	0	4	0	0	2	2	4	2	4	4	0	4	0
1010.66	0.152903	-	-0.7	0.3	1	6	20	6	20	control	0	0	0	0	0	0	0	0	0	0	0	0	0	3	0	0	1	0	2	0	metas	3	0	0	0	0	0	0	3	0	4	0	3	0	2	0
1915.68	0.155914	-	-0.75	0.05	0.8	1	20	1	20	control	0	0	0	0	0	1	0	0	0	0	0	0	0	0	0	0	0	0	0	0	metas	0	0	0	0	4	4	0	0	0	0	0	0	0	0	4
2597.05	0.156199	-	-0.616667	0.05	0.666667	1	20	1	20	control	0	0	0	0	0	0	0	0	0	0	0	1	0	0	0	0	0	0	0	0	metas	0	0	0	0	3	4	0	0	0	0	0	0	0	0	3
1080.54	0.15869	-	-0.733333	1.4	2.13333	28	20	28	20	control	0	0	0	1	0	0	4	0	0	1	0	0	2	4	3	1	4	0	4	4	metas	3	3	4	1	0	0	1	4	1	4	1	4	2	4	0
2299.94	0.172427	-	-0.833333	0.5	1.33333	10	20	10	20	control	0	0	4	0	0	0	0	0	0	0	0	0	1	4	1	0	0	0	0	0	metas	4	0	0	0	3	1	0	4	0	0	0	0	4	4	0
2445.13	0.174284	-	-0.216667	0.05	0.266667	1	20	1	20	control	0	0	0	0	0	0	1	0	0	0	0	0	0	0	0	0	0	0	0	0	metas	1	0	0	0	0	0	0	0	2	0	0	0	0	1	0
3723.3	0.174284	-	-0.283333	0.05	0.333333	1	20	1	20	control	0	0	0	1	0	0	0	0	0	0	0	0	0	0	0	0	0	0	0	0	metas	0	0	3	0	0	0	0	1	1	0	0	0	0	0	0
2598.01	0.174284	-	-0.216667	0.05	0.266667	1	20	1	20	control	0	0	0	0	0	0	0	0	0	0	0	1	0	0	0	0	0	0	0	0	metas	0	0	0	0	2	1	0	0	0	0	0	0	0	0	1
2563.04	0.177236	-	-0.816667	0.25	1.06667	5	20	5	20	control	0	0	0	0	0	0	0	1	0	0	0	0	0	0	4	0	0	0	0	0	metas	0	0	0	0	4	4	0	0	0	0	0	0	4	0	4
1011.62	0.177873	-	-0.3	0.1	0.4	2	20	2	20	control	0	0	0	0	0	0	0	0	0	0	0	0	0	1	0	1	0	0	0	0	metas	1	0	0	0	0	0	0	2	0	2	0	0	0	1	0
1820.78	0.181442	-	-0.35	1.25	1.6	25	20	25	20	control	0	1	0	1	2	3	4	2	2	1	1	1	0	1	0	1	1	1	3	0	metas	1	0	1	3	2	2	2	2	3	1	1	1	2	2	1
1752.84	0.183449	-	-0.15	0.05	0.2	1	20	1	20	control	0	0	0	0	1	0	0	0	0	0	0	0	0	0	0	0	0	0	0	0	metas	0	0	0	0	1	1	0	0	0	0	0	0	0	1	0
2770.4	0.183449	-	-0.15	0.05	0.2	1	20	1	20	control	0	0	0	1	0	0	0	0	0	0	0	0	0	0	0	0	0	0	0	0	metas	1	0	0	0	0	0	0	0	1	0	0	0	0	1	0
984.455	0.18651	-	-0.65	1.15	1.8	23	20	23	20	control	0	0	0	1	2	0	2	0	3	1	0	0	0	3	0	2	1	3	2	3	metas	2	4	4	2	0	0	3	3	0	2	1	2	2	2	0
927.295	0.193994	-	-0.55	1.05	1.6	21	20	21	20	control	2	1	3	0	0	1	1	1	2	0	2	1	0	1	0	1	0	3	2	0	metas	2	3	4	3	0	1	2	1	0	0	1	1	2	1	3
2530.01	0.194151	-	-0.3	0.1	0.4	2	20	2	20	control	0	0	0	1	0	0	0	0	0	0	0	0	0	0	0	1	0	0	0	0	metas	1	0	0	0	3	0	0	0	1	0	0	1	0	0	0
2564.06	0.194223	-	-0.4	0.2	0.6	4	20	4	20	control	0	0	0	0	0	0	0	0	0	0	0	0	0	0	4	0	0	0	0	0	metas	0	0	0	0	4	4	0	0	0	0	0	0	1	0	0
2225.04	0.194531	-	-0.3	0.1	0.4	2	20	2	20	control	0	0	0	2	0	0	0	0	0	0	0	0	0	0	0	0	0	0	0	0	metas	0	0	0	4	0	0	0	0	1	0	0	1	0	0	0
1696.78	0.194531	-	-0.3	0.1	0.4	2	20	2	20	control	0	0	0	0	0	0	0	0	0	0	0	2	0	0	0	0	0	0	0	0	metas	0	0	0	4	0	0	0	0	1	0	1	0	0	0	0
1300.62	0.204366	-	-0.333333	3.4	3.73333	68	20	68	20	control	2	4	3	4	4	1	4	0	4	4	2	4	4	4	4	4	4	4	4	4	metas	4	4	4	4	0	4	4	4	4	4	4	4	4	4	4
2157.96	0.212769	-	-0.566667	1.5	2.06667	30	20	30	20	control	0	0	0	3	0	0	4	0	4	4	0	4	0	1	0	4	4	0	2	0	metas	1	2	0	4	1	2	3	1	4	0	4	4	0	4	1
2159.95	0.213117	-	-0.25	0.15	0.4	3	20	3	20	control	0	0	0	0	0	0	0	0	0	0	0	2	0	0	0	1	0	0	0	0	metas	0	0	0	0	0	0	1	0	2	0	1	2	0	0	0
1523.01	0.22283	-	-0.216667	0.25	0.466667	5	20	5	20	control	1	0	4	0	0	0	0	0	0	0	0	0	0	0	0	0	0	0	0	0	metas	2	0	0	0	0	0	0	2	0	0	0	0	2	1	0
2058.84	0.232176	-	-0.583333	1.15	1.73333	23	20	23	20	control	0	0	0	0	0	0	4	0	0	4	0	4	0	1	0	4	2	1	3	0	metas	0	0	0	3	0	4	1	1	3	3	4	4	2	1	0
1221.55	0.232619	-	-0.283333	0.25	0.533333	5	20	5	20	control	0	0	0	0	0	0	1	0	0	0	0	0	0	0	0	0	4	0	0	0	metas	0	0	0	0	0	0	0	0	3	0	1	1	0	3	0
2091.95	0.233161	-	-0.8	2.2	3	44	20	44	20	control	0	1	0	4	0	4	4	3	4	4	4	0	1	4	0	1	1	1	4	4	metas	4	4	4	4	2	3	0	4	4	4	0	4	4	4	0
2259.93	0.237477	-	-0.3	0.3	0.6	6	20	6	20	control	0	0	0	1	0	0	2	0	0	0	0	0	0	0	0	0	3	0	0	0	metas	0	0	0	2	2	0	2	0	0	0	0	2	0	1	0
2301.97	0.240672	-	-0.483333	0.65	1.13333	13	20	13	20	control	0	0	4	0	0	0	0	0	0	0	0	0	4	3	2	0	0	0	0	0	metas	4	0	0	0	1	1	0	4	0	0	0	0	4	3	0
2158.96	0.240948	-	-0.583333	1.15	1.73333	23	20	23	20	control	0	0	0	3	0	0	4	0	3	4	0	4	0	0	0	3	2	0	0	0	metas	1	0	0	3	1	3	3	0	4	0	4	4	0	3	0
2220.07	0.242326	-	-0.15	0.25	0.4	5	20	5	20	control	0	0	0	1	0	0	0	0	0	0	0	0	0	0	0	0	4	0	0	0	metas	1	0	0	0	0	0	0	0	1	0	3	0	0	1	0
2747.13	0.242326	-	-0.15	0.25	0.4	5	20	5	20	control	0	0	0	0	0	0	0	0	0	0	0	0	0	1	4	0	0	0	0	0	metas	1	0	0	0	1	0	0	0	0	0	0	0	3	1	0
1769.79	0.243125	-	-0.833333	2.1	2.93333	42	20	42	20	control	0	0	0	4	0	0	4	0	4	4	0	4	2	4	0	4	4	0	4	4	metas	4	4	4	4	0	1	3	3	4	4	4	4	1	4	0
962.541	0.246072	-	-0.666667	2.2	2.86667	44	20	44	20	control	0	1	2	1	1	1	4	2	1	4	0	4	1	4	0	4	4	3	4	3	metas	3	4	4	4	0	0	0	4	4	4	4	4	4	4	0
1630.84	0.252726	-	-0.716667	1.55	2.26667	31	20	31	20	control	0	0	0	4	0	0	4	0	2	0	0	0	1	4	0	4	4	0	4	4	metas	4	4	0	1	0	0	2	3	4	3	4	4	1	4	0
1779.93	0.253142	-	-0.766667	1.3	2.06667	26	20	26	20	control	0	0	3	0	0	1	0	0	1	1	0	0	4	4	0	0	4	0	4	4	metas	4	0	0	1	0	0	2	4	4	4	0	4	4	4	0
1856.84	0.26267	-	-0.566667	2.3	2.86667	46	20	46	20	control	2	4	2	3	4	4	1	1	0	2	4	2	2	4	1	1	4	4	1	0	metas	3	0	2	1	4	4	0	4	3	4	2	4	4	4	4
1284.52	0.264506	-	-0.716667	1.75	2.46667	35	20	35	20	control	0	1	0	2	4	0	4	0	0	4	0	4	2	0	1	4	4	4	0	1	metas	2	4	0	4	0	3	2	1	4	0	4	4	2	3	4
1455.69	0.265648	-	-0.75	1.45	2.2	29	20	29	20	control	0	0	0	0	0	0	4	0	4	4	0	1	0	4	0	4	4	0	4	0	metas	2	0	0	4	0	0	4	2	4	4	4	4	2	3	0
1914.69	0.271859	-	-0.766667	0.3	1.06667	6	20	6	20	control	0	0	0	0	0	2	0	0	0	0	1	0	0	0	3	0	0	0	0	0	metas	0	0	0	0	4	4	0	0	0	0	0	0	4	0	4
1345.62	0.272657	-	-0.0666667	0	0.0666667	0	20	0	20	control	0	0	0	0	0	0	0	0	0	0	0	0	0	0	0	0	0	0	0	0	metas	0	0	1	0	0	0	0	0	0	0	0	0	0	0	0
3091.5	0.272657	-	-0.0666667	0	0.0666667	0	20	0	20	control	0	0	0	0	0	0	0	0	0	0	0	0	0	0	0	0	0	0	0	0	metas	0	0	0	1	0	0	0	0	0	0	0	0	0	0	0
3089.72	0.272657	-	-0.2	0	0.2	0	20	0	20	control	0	0	0	0	0	0	0	0	0	0	0	0	0	0	0	0	0	0	0	0	metas	0	0	0	3	0	0	0	0	0	0	0	0	0	0	0
2221.24	0.272657	-	-0.0666667	0	0.0666667	0	20	0	20	control	0	0	0	0	0	0	0	0	0	0	0	0	0	0	0	0	0	0	0	0	metas	0	0	0	1	0	0	0	0	0	0	0	0	0	0	0
1343.53	0.272657	-	-0.266667	0	0.266667	0	20	0	20	control	0	0	0	0	0	0	0	0	0	0	0	0	0	0	0	0	0	0	0	0	metas	0	0	0	0	0	0	0	0	0	0	0	0	0	0	4
3419.57	0.272657	-	-0.0666667	0	0.0666667	0	20	0	20	control	0	0	0	0	0	0	0	0	0	0	0	0	0	0	0	0	0	0	0	0	metas	0	0	0	0	1	0	0	0	0	0	0	0	0	0	0
3090.55	0.272657	-	-0.0666667	0	0.0666667	0	20	0	20	control	0	0	0	0	0	0	0	0	0	0	0	0	0	0	0	0	0	0	0	0	metas	0	0	0	1	0	0	0	0	0	0	0	0	0	0	0
3309.12	0.272657	-	-0.2	0	0.2	0	20	0	20	control	0	0	0	0	0	0	0	0	0	0	0	0	0	0	0	0	0	0	0	0	metas	0	0	0	0	0	0	0	0	0	0	0	0	0	0	3
2525.95	0.272657	-	-0.0666667	0	0.0666667	0	20	0	20	control	0	0	0	0	0	0	0	0	0	0	0	0	0	0	0	0	0	0	0	0	metas	1	0	0	0	0	0	0	0	0	0	0	0	0	0	0
823.639	0.272657	-	-0.0666667	0	0.0666667	0	20	0	20	control	0	0	0	0	0	0	0	0	0	0	0	0	0	0	0	0	0	0	0	0	metas	0	0	0	1	0	0	0	0	0	0	0	0	0	0	0
3441.66	0.272657	-	-0.0666667	0	0.0666667	0	20	0	20	control	0	0	0	0	0	0	0	0	0	0	0	0	0	0	0	0	0	0	0	0	metas	0	0	0	0	1	0	0	0	0	0	0	0	0	0	0
3091.53	0.272657	-	-0.0666667	0	0.0666667	0	20	0	20	control	0	0	0	0	0	0	0	0	0	0	0	0	0	0	0	0	0	0	0	0	metas	0	0	0	1	0	0	0	0	0	0	0	0	0	0	0
3442.42	0.272657	-	-0.0666667	0	0.0666667	0	20	0	20	control	0	0	0	0	0	0	0	0	0	0	0	0	0	0	0	0	0	0	0	0	metas	0	0	0	1	0	0	0	0	0	0	0	0	0	0	0
1074.43	0.272657	-	-0.133333	0	0.133333	0	20	0	20	control	0	0	0	0	0	0	0	0	0	0	0	0	0	0	0	0	0	0	0	0	metas	0	0	2	0	0	0	0	0	0	0	0	0	0	0	0
3440.51	0.272657	-	-0.0666667	0	0.0666667	0	20	0	20	control	0	0	0	0	0	0	0	0	0	0	0	0	0	0	0	0	0	0	0	0	metas	0	0	0	0	1	0	0	0	0	0	0	0	0	0	0
2524.96	0.272657	-	-0.0666667	0	0.0666667	0	20	0	20	control	0	0	0	0	0	0	0	0	0	0	0	0	0	0	0	0	0	0	0	0	metas	1	0	0	0	0	0	0	0	0	0	0	0	0	0	0
2502.04	0.272657	-	-0.0666667	0	0.0666667	0	20	0	20	control	0	0	0	0	0	0	0	0	0	0	0	0	0	0	0	0	0	0	0	0	metas	0	0	0	0	0	1	0	0	0	0	0	0	0	0	0
1937.85	0.272657	-	-0.0666667	0	0.0666667	0	20	0	20	control	0	0	0	0	0	0	0	0	0	0	0	0	0	0	0	0	0	0	0	0	metas	0	0	0	0	0	0	0	0	0	0	0	0	0	0	1
2501.15	0.272657	-	-0.0666667	0	0.0666667	0	20	0	20	control	0	0	0	0	0	0	0	0	0	0	0	0	0	0	0	0	0	0	0	0	metas	0	0	0	0	0	1	0	0	0	0	0	0	0	0	0
3954.39	0.272657	-	-0.0666667	0	0.0666667	0	20	0	20	control	0	0	0	0	0	0	0	0	0	0	0	0	0	0	0	0	0	0	0	0	metas	1	0	0	0	0	0	0	0	0	0	0	0	0	0	0
3910.98	0.272657	-	-0.0666667	0	0.0666667	0	20	0	20	control	0	0	0	0	0	0	0	0	0	0	0	0	0	0	0	0	0	0	0	0	metas	0	0	0	0	1	0	0	0	0	0	0	0	0	0	0
3881.69	0.272657	-	-0.0666667	0	0.0666667	0	20	0	20	control	0	0	0	0	0	0	0	0	0	0	0	0	0	0	0	0	0	0	0	0	metas	0	0	0	0	1	0	0	0	0	0	0	0	0	0	0
3054.43	0.272657	-	-0.2	0	0.2	0	20	0	20	control	0	0	0	0	0	0	0	0	0	0	0	0	0	0	0	0	0	0	0	0	metas	0	0	0	0	0	0	0	0	0	0	0	0	0	0	3
3053.56	0.272657	-	-0.133333	0	0.133333	0	20	0	20	control	0	0	0	0	0	0	0	0	0	0	0	0	0	0	0	0	0	0	0	0	metas	0	0	0	0	0	0	0	0	0	0	0	0	0	0	2
3439.36	0.272657	-	-0.133333	0	0.133333	0	20	0	20	control	0	0	0	0	0	0	0	0	0	0	0	0	0	0	0	0	0	0	0	0	metas	0	0	0	0	2	0	0	0	0	0	0	0	0	0	0
3460.48	0.272657	-	-0.133333	0	0.133333	0	20	0	20	control	0	0	0	0	0	0	0	0	0	0	0	0	0	0	0	0	0	0	0	0	metas	0	0	0	0	2	0	0	0	0	0	0	0	0	0	0
1081.52	0.272657	-	-0.0666667	0	0.0666667	0	20	0	20	control	0	0	0	0	0	0	0	0	0	0	0	0	0	0	0	0	0	0	0	0	metas	0	0	0	0	0	0	0	0	0	1	0	0	0	0	0
3042.9	0.272657	-	-0.0666667	0	0.0666667	0	20	0	20	control	0	0	0	0	0	0	0	0	0	0	0	0	0	0	0	0	0	0	0	0	metas	1	0	0	0	0	0	0	0	0	0	0	0	0	0	0
3044.9	0.272657	-	-0.0666667	0	0.0666667	0	20	0	20	control	0	0	0	0	0	0	0	0	0	0	0	0	0	0	0	0	0	0	0	0	metas	1	0	0	0	0	0	0	0	0	0	0	0	0	0	0
3851.57	0.272657	-	-0.0666667	0	0.0666667	0	20	0	20	control	0	0	0	0	0	0	0	0	0	0	0	0	0	0	0	0	0	0	0	0	metas	0	0	0	0	1	0	0	0	0	0	0	0	0	0	0
3043.88	0.272657	-	-0.0666667	0	0.0666667	0	20	0	20	control	0	0	0	0	0	0	0	0	0	0	0	0	0	0	0	0	0	0	0	0	metas	1	0	0	0	0	0	0	0	0	0	0	0	0	0	0
1116.52	0.272657	-	-0.0666667	0	0.0666667	0	20	0	20	control	0	0	0	0	0	0	0	0	0	0	0	0	0	0	0	0	0	0	0	0	metas	0	0	0	1	0	0	0	0	0	0	0	0	0	0	0
3067.52	0.272657	-	-0.0666667	0	0.0666667	0	20	0	20	control	0	0	0	0	0	0	0	0	0	0	0	0	0	0	0	0	0	0	0	0	metas	0	0	0	1	0	0	0	0	0	0	0	0	0	0	0
3066.51	0.272657	-	-0.0666667	0	0.0666667	0	20	0	20	control	0	0	0	0	0	0	0	0	0	0	0	0	0	0	0	0	0	0	0	0	metas	0	0	0	1	0	0	0	0	0	0	0	0	0	0	0
1346.61	0.272657	-	-0.0666667	0	0.0666667	0	20	0	20	control	0	0	0	0	0	0	0	0	0	0	0	0	0	0	0	0	0	0	0	0	metas	0	0	1	0	0	0	0	0	0	0	0	0	0	0	0
3081.51	0.272657	-	-0.0666667	0	0.0666667	0	20	0	20	control	0	0	0	0	0	0	0	0	0	0	0	0	0	0	0	0	0	0	0	0	metas	0	0	0	1	0	0	0	0	0	0	0	0	0	0	0
3072.56	0.272657	-	-0.0666667	0	0.0666667	0	20	0	20	control	0	0	0	0	0	0	0	0	0	0	0	0	0	0	0	0	0	0	0	0	metas	0	0	0	1	0	0	0	0	0	0	0	0	0	0	0
2534.9	0.272657	-	-0.0666667	0	0.0666667	0	20	0	20	control	0	0	0	0	0	0	0	0	0	0	0	0	0	0	0	0	0	0	0	0	metas	1	0	0	0	0	0	0	0	0	0	0	0	0	0	0
3055.14	0.272657	-	-0.2	0	0.2	0	20	0	20	control	0	0	0	0	0	0	0	0	0	0	0	0	0	0	0	0	0	0	0	0	metas	0	0	0	0	0	0	0	0	0	0	0	0	0	0	3
2242.34	0.272657	-	-0.0666667	0	0.0666667	0	20	0	20	control	0	0	0	0	0	0	0	0	0	0	0	0	0	0	0	0	0	0	0	0	metas	0	0	0	1	0	0	0	0	0	0	0	0	0	0	0
1104.32	0.272657	-	-0.0666667	0	0.0666667	0	20	0	20	control	0	0	0	0	0	0	0	0	0	0	0	0	0	0	0	0	0	0	0	0	metas	0	0	0	1	0	0	0	0	0	0	0	0	0	0	0
3057.01	0.272657	-	-0.266667	0	0.266667	0	20	0	20	control	0	0	0	0	0	0	0	0	0	0	0	0	0	0	0	0	0	0	0	0	metas	0	0	0	0	0	0	0	0	0	0	0	0	0	0	4
3056.02	0.272657	-	-0.266667	0	0.266667	0	20	0	20	control	0	0	0	0	0	0	0	0	0	0	0	0	0	0	0	0	0	0	0	0	metas	0	0	0	0	0	0	0	0	0	0	0	0	0	0	4
3111.17	0.272657	-	-0.0666667	0	0.0666667	0	20	0	20	control	0	0	0	0	0	0	0	0	0	0	0	0	0	0	0	0	0	0	0	0	metas	0	0	0	0	0	0	0	0	0	0	0	0	0	0	1
2022.84	0.272657	-	-0.0666667	0	0.0666667	0	20	0	20	control	0	0	0	0	0	0	0	0	0	0	0	0	0	0	0	0	0	0	0	0	metas	0	0	0	0	0	0	0	0	0	0	0	0	0	1	0
2456.86	0.272657	-	-0.266667	0	0.266667	0	20	0	20	control	0	0	0	0	0	0	0	0	0	0	0	0	0	0	0	0	0	0	0	0	metas	0	0	0	0	0	0	0	0	0	0	0	0	0	0	4
2457.86	0.272657	-	-0.266667	0	0.266667	0	20	0	20	control	0	0	0	0	0	0	0	0	0	0	0	0	0	0	0	0	0	0	0	0	metas	0	0	0	0	0	0	0	0	0	0	0	0	0	0	4
2027.97	0.272657	-	-0.2	0	0.2	0	20	0	20	control	0	0	0	0	0	0	0	0	0	0	0	0	0	0	0	0	0	0	0	0	metas	0	0	0	0	0	3	0	0	0	0	0	0	0	0	0
1238.58	0.272657	-	-0.2	0	0.2	0	20	0	20	control	0	0	0	0	0	0	0	0	0	0	0	0	0	0	0	0	0	0	0	0	metas	0	0	0	3	0	0	0	0	0	0	0	0	0	0	0
2023.89	0.272657	-	-0.133333	0	0.133333	0	20	0	20	control	0	0	0	0	0	0	0	0	0	0	0	0	0	0	0	0	0	0	0	0	metas	0	0	0	0	0	0	0	0	0	0	0	0	0	2	0
3454.24	0.272657	-	-0.0666667	0	0.0666667	0	20	0	20	control	0	0	0	0	0	0	0	0	0	0	0	0	0	0	0	0	0	0	0	0	metas	0	0	0	0	1	0	0	0	0	0	0	0	0	0	0
3237.3	0.272657	-	-0.133333	0	0.133333	0	20	0	20	control	0	0	0	0	0	0	0	0	0	0	0	0	0	0	0	0	0	0	0	0	metas	0	0	0	0	0	0	0	0	0	0	0	0	0	0	2
2364.96	0.272657	-	-0.0666667	0	0.0666667	0	20	0	20	control	0	0	0	0	0	0	0	0	0	0	0	0	0	0	0	0	0	0	0	0	metas	1	0	0	0	0	0	0	0	0	0	0	0	0	0	0
2458.88	0.272657	-	-0.266667	0	0.266667	0	20	0	20	control	0	0	0	0	0	0	0	0	0	0	0	0	0	0	0	0	0	0	0	0	metas	0	0	0	0	0	0	0	0	0	0	0	0	0	0	4
3445.59	0.272657	-	-0.2	0	0.2	0	20	0	20	control	0	0	0	0	0	0	0	0	0	0	0	0	0	0	0	0	0	0	0	0	metas	0	0	0	3	0	0	0	0	0	0	0	0	0	0	0
3233.35	0.272657	-	-0.0666667	0	0.0666667	0	20	0	20	control	0	0	0	0	0	0	0	0	0	0	0	0	0	0	0	0	0	0	0	0	metas	0	0	0	0	1	0	0	0	0	0	0	0	0	0	0
2043.92	0.272657	-	-0.133333	0	0.133333	0	20	0	20	control	0	0	0	0	0	0	0	0	0	0	0	0	0	0	0	0	0	0	0	0	metas	0	0	0	0	0	2	0	0	0	0	0	0	0	0	0
2042.85	0.272657	-	-0.2	0	0.2	0	20	0	20	control	0	0	0	0	0	0	0	0	0	0	0	0	0	0	0	0	0	0	0	0	metas	0	0	0	0	0	3	0	0	0	0	0	0	0	0	0
2060.94	0.272657	-	-0.0666667	0	0.0666667	0	20	0	20	control	0	0	0	0	0	0	0	0	0	0	0	0	0	0	0	0	0	0	0	0	metas	0	0	0	0	0	1	0	0	0	0	0	0	0	0	0
3979.56	0.272657	-	-0.133333	0	0.133333	0	20	0	20	control	0	0	0	0	0	0	0	0	0	0	0	0	0	0	0	0	0	0	0	0	metas	0	0	0	0	2	0	0	0	0	0	0	0	0	0	0
3451.84	0.272657	-	-0.0666667	0	0.0666667	0	20	0	20	control	0	0	0	0	0	0	0	0	0	0	0	0	0	0	0	0	0	0	0	0	metas	0	0	0	1	0	0	0	0	0	0	0	0	0	0	0
3980.75	0.272657	-	-0.0666667	0	0.0666667	0	20	0	20	control	0	0	0	0	0	0	0	0	0	0	0	0	0	0	0	0	0	0	0	0	metas	0	0	0	0	1	0	0	0	0	0	0	0	0	0	0
2039.89	0.272657	-	-0.266667	0	0.266667	0	20	0	20	control	0	0	0	0	0	0	0	0	0	0	0	0	0	0	0	0	0	0	0	0	metas	0	0	0	0	0	4	0	0	0	0	0	0	0	0	0
2062.91	0.272657	-	-0.0666667	0	0.0666667	0	20	0	20	control	0	0	0	0	0	0	0	0	0	0	0	0	0	0	0	0	0	0	0	0	metas	0	0	0	0	0	1	0	0	0	0	0	0	0	0	0
2447.96	0.272657	-	-0.0666667	0	0.0666667	0	20	0	20	control	0	0	0	0	0	0	0	0	0	0	0	0	0	0	0	0	0	0	0	0	metas	1	0	0	0	0	0	0	0	0	0	0	0	0	0	0
2041.88	0.272657	-	-0.266667	0	0.266667	0	20	0	20	control	0	0	0	0	0	0	0	0	0	0	0	0	0	0	0	0	0	0	0	0	metas	0	0	0	0	0	4	0	0	0	0	0	0	0	0	0
2061.88	0.272657	-	-0.133333	0	0.133333	0	20	0	20	control	0	0	0	0	0	0	0	0	0	0	0	0	0	0	0	0	0	0	0	0	metas	0	0	0	0	0	2	0	0	0	0	0	0	0	0	0
2040.89	0.272657	-	-0.266667	0	0.266667	0	20	0	20	control	0	0	0	0	0	0	0	0	0	0	0	0	0	0	0	0	0	0	0	0	metas	0	0	0	0	0	4	0	0	0	0	0	0	0	0	0
3166.31	0.272657	-	-0.2	0	0.2	0	20	0	20	control	0	0	0	0	0	0	0	0	0	0	0	0	0	0	0	0	0	0	0	0	metas	0	0	0	0	3	0	0	0	0	0	0	0	0	0	0
3304.16	0.272657	-	-0.0666667	0	0.0666667	0	20	0	20	control	0	0	0	0	0	0	0	0	0	0	0	0	0	0	0	0	0	0	0	0	metas	0	0	0	0	0	0	0	0	0	0	0	0	0	0	1
3165.36	0.272657	-	-0.0666667	0	0.0666667	0	20	0	20	control	0	0	0	0	0	0	0	0	0	0	0	0	0	0	0	0	0	0	0	0	metas	0	0	0	0	1	0	0	0	0	0	0	0	0	0	0
3258.12	0.272657	-	-0.0666667	0	0.0666667	0	20	0	20	control	0	0	0	0	0	0	0	0	0	0	0	0	0	0	0	0	0	0	0	0	metas	0	0	0	0	0	0	0	0	0	0	0	0	0	0	1
3261.67	0.272657	-	-0.0666667	0	0.0666667	0	20	0	20	control	0	0	0	0	0	0	0	0	0	0	0	0	0	0	0	0	0	0	0	0	metas	0	0	0	1	0	0	0	0	0	0	0	0	0	0	0
3293.45	0.272657	-	-0.0666667	0	0.0666667	0	20	0	20	control	0	0	0	0	0	0	0	0	0	0	0	0	0	0	0	0	0	0	0	0	metas	0	0	0	0	1	0	0	0	0	0	0	0	0	0	0
3304.88	0.272657	-	-0.2	0	0.2	0	20	0	20	control	0	0	0	0	0	0	0	0	0	0	0	0	0	0	0	0	0	0	0	0	metas	0	0	0	0	0	0	0	0	0	0	0	0	0	0	3
3443.5	0.272657	-	-0.0666667	0	0.0666667	0	20	0	20	control	0	0	0	0	0	0	0	0	0	0	0	0	0	0	0	0	0	0	0	0	metas	0	0	0	1	0	0	0	0	0	0	0	0	0	0	0
3976.11	0.272657	-	-0.0666667	0	0.0666667	0	20	0	20	control	0	0	0	0	0	0	0	0	0	0	0	0	0	0	0	0	0	0	0	0	metas	0	0	0	0	0	0	0	0	0	0	0	0	0	0	1
3117.71	0.272657	-	-0.0666667	0	0.0666667	0	20	0	20	control	0	0	0	0	0	0	0	0	0	0	0	0	0	0	0	0	0	0	0	0	metas	1	0	0	0	0	0	0	0	0	0	0	0	0	0	0
3976.63	0.272657	-	-0.0666667	0	0.0666667	0	20	0	20	control	0	0	0	0	0	0	0	0	0	0	0	0	0	0	0	0	0	0	0	0	metas	0	0	0	0	1	0	0	0	0	0	0	0	0	0	0
3112.23	0.272657	-	-0.0666667	0	0.0666667	0	20	0	20	control	0	0	0	0	0	0	0	0	0	0	0	0	0	0	0	0	0	0	0	0	metas	0	0	0	0	0	0	0	0	0	0	0	0	0	0	1
3444.46	0.272657	-	-0.0666667	0	0.0666667	0	20	0	20	control	0	0	0	0	0	0	0	0	0	0	0	0	0	0	0	0	0	0	0	0	metas	0	0	0	1	0	0	0	0	0	0	0	0	0	0	0
2313.05	0.272657	-	-0.0666667	0	0.0666667	0	20	0	20	control	0	0	0	0	0	0	0	0	0	0	0	0	0	0	0	0	0	0	0	0	metas	0	0	0	0	1	0	0	0	0	0	0	0	0	0	0
3997.36	0.272657	-	-0.0666667	0	0.0666667	0	20	0	20	control	0	0	0	0	0	0	0	0	0	0	0	0	0	0	0	0	0	0	0	0	metas	1	0	0	0	0	0	0	0	0	0	0	0	0	0	0
2351.07	0.272657	-	-0.0666667	0	0.0666667	0	20	0	20	control	0	0	0	0	0	0	0	0	0	0	0	0	0	0	0	0	0	0	0	0	metas	0	0	0	0	0	0	0	0	0	0	0	0	0	1	0
2329.02	0.272657	-	-0.0666667	0	0.0666667	0	20	0	20	control	0	0	0	0	0	0	0	0	0	0	0	0	0	0	0	0	0	0	0	0	metas	0	0	0	0	0	0	0	0	0	0	0	0	0	1	0
2314.06	0.272657	-	-0.0666667	0	0.0666667	0	20	0	20	control	0	0	0	0	0	0	0	0	0	0	0	0	0	0	0	0	0	0	0	0	metas	0	0	0	0	1	0	0	0	0	0	0	0	0	0	0
3169.47	0.272657	-	-0.0666667	0	0.0666667	0	20	0	20	control	0	0	0	0	0	0	0	0	0	0	0	0	0	0	0	0	0	0	0	0	metas	0	0	0	0	1	0	0	0	0	0	0	0	0	0	0
3251.39	0.272657	-	-0.0666667	0	0.0666667	0	20	0	20	control	0	0	0	0	0	0	0	0	0	0	0	0	0	0	0	0	0	0	0	0	metas	0	0	0	0	1	0	0	0	0	0	0	0	0	0	0
2129	0.272657	-	-0.0666667	0	0.0666667	0	20	0	20	control	0	0	0	0	0	0	0	0	0	0	0	0	0	0	0	0	0	0	0	0	metas	0	0	0	0	0	0	0	0	0	0	0	0	0	1	0
2107.28	0.272657	-	-0.0666667	0	0.0666667	0	20	0	20	control	0	0	0	0	0	0	0	0	0	0	0	0	0	0	0	0	0	0	0	0	metas	0	0	0	1	0	0	0	0	0	0	0	0	0	0	0
3998.4	0.272657	-	-0.0666667	0	0.0666667	0	20	0	20	control	0	0	0	0	0	0	0	0	0	0	0	0	0	0	0	0	0	0	0	0	metas	1	0	0	0	0	0	0	0	0	0	0	0	0	0	0
3999.56	0.272657	-	-0.0666667	0	0.0666667	0	20	0	20	control	0	0	0	0	0	0	0	0	0	0	0	0	0	0	0	0	0	0	0	0	metas	1	0	0	0	0	0	0	0	0	0	0	0	0	0	0
3042.87	0.272657	-	-0.0666667	0	0.0666667	0	20	0	20	control	0	0	0	0	0	0	0	0	0	0	0	0	0	0	0	0	0	0	0	0	metas	1	0	0	0	0	0	0	0	0	0	0	0	0	0	0
2897.92	0.272657	-	-0.2	0	0.2	0	20	0	20	control	0	0	0	0	0	0	0	0	0	0	0	0	0	0	0	0	0	0	0	0	metas	0	0	0	3	0	0	0	0	0	0	0	0	0	0	0
2897	0.272657	-	-0.0666667	0	0.0666667	0	20	0	20	control	0	0	0	0	0	0	0	0	0	0	0	0	0	0	0	0	0	0	0	0	metas	0	0	0	1	0	0	0	0	0	0	0	0	0	0	0
2895.98	0.272657	-	-0.0666667	0	0.0666667	0	20	0	20	control	0	0	0	0	0	0	0	0	0	0	0	0	0	0	0	0	0	0	0	0	metas	0	0	0	1	0	0	0	0	0	0	0	0	0	0	0
2899.39	0.272657	-	-0.2	0	0.2	0	20	0	20	control	0	0	0	0	0	0	0	0	0	0	0	0	0	0	0	0	0	0	0	0	metas	0	0	0	3	0	0	0	0	0	0	0	0	0	0	0
2898.73	0.272657	-	-0.2	0	0.2	0	20	0	20	control	0	0	0	0	0	0	0	0	0	0	0	0	0	0	0	0	0	0	0	0	metas	0	0	0	3	0	0	0	0	0	0	0	0	0	0	0
3788.61	0.272657	-	-0.0666667	0	0.0666667	0	20	0	20	control	0	0	0	0	0	0	0	0	0	0	0	0	0	0	0	0	0	0	0	0	metas	0	0	0	0	1	0	0	0	0	0	0	0	0	0	0
3787.6	0.272657	-	-0.0666667	0	0.0666667	0	20	0	20	control	0	0	0	0	0	0	0	0	0	0	0	0	0	0	0	0	0	0	0	0	metas	0	0	0	0	1	0	0	0	0	0	0	0	0	0	0
2888.8	0.272657	-	-0.0666667	0	0.0666667	0	20	0	20	control	0	0	0	0	0	0	0	0	0	0	0	0	0	0	0	0	0	0	0	0	metas	1	0	0	0	0	0	0	0	0	0	0	0	0	0	0
2889.9	0.272657	-	-0.0666667	0	0.0666667	0	20	0	20	control	0	0	0	0	0	0	0	0	0	0	0	0	0	0	0	0	0	0	0	0	metas	1	0	0	0	0	0	0	0	0	0	0	0	0	0	0
3589.19	0.272657	-	-0.0666667	0	0.0666667	0	20	0	20	control	0	0	0	0	0	0	0	0	0	0	0	0	0	0	0	0	0	0	0	0	metas	0	0	0	1	0	0	0	0	0	0	0	0	0	0	0
3791.68	0.272657	-	-0.0666667	0	0.0666667	0	20	0	20	control	0	0	0	0	0	0	0	0	0	0	0	0	0	0	0	0	0	0	0	0	metas	0	0	0	0	1	0	0	0	0	0	0	0	0	0	0
2591.77	0.272657	-	-0.0666667	0	0.0666667	0	20	0	20	control	0	0	0	0	0	0	0	0	0	0	0	0	0	0	0	0	0	0	0	0	metas	0	0	0	0	0	0	0	0	0	0	0	0	0	0	1
2589.02	0.272657	-	-0.266667	0	0.266667	0	20	0	20	control	0	0	0	0	0	0	0	0	0	0	0	0	0	0	0	0	0	0	0	0	metas	0	0	0	0	0	0	0	0	0	0	0	0	0	0	4
2905.06	0.272657	-	-0.0666667	0	0.0666667	0	20	0	20	control	0	0	0	0	0	0	0	0	0	0	0	0	0	0	0	0	0	0	0	0	metas	1	0	0	0	0	0	0	0	0	0	0	0	0	0	0
2902.9	0.272657	-	-0.0666667	0	0.0666667	0	20	0	20	control	0	0	0	0	0	0	0	0	0	0	0	0	0	0	0	0	0	0	0	0	metas	1	0	0	0	0	0	0	0	0	0	0	0	0	0	0
2580.89	0.272657	-	-0.0666667	0	0.0666667	0	20	0	20	control	0	0	0	0	0	0	0	0	0	0	0	0	0	0	0	0	0	0	0	0	metas	0	0	0	0	1	0	0	0	0	0	0	0	0	0	0
1481.68	0.272657	-	-0.133333	0	0.133333	0	20	0	20	control	0	0	0	0	0	0	0	0	0	0	0	0	0	0	0	0	0	0	0	0	metas	0	0	0	0	0	0	0	0	0	0	2	0	0	0	0
2586.99	0.272657	-	-0.266667	0	0.266667	0	20	0	20	control	0	0	0	0	0	0	0	0	0	0	0	0	0	0	0	0	0	0	0	0	metas	0	0	0	0	0	0	0	0	0	0	0	0	0	0	4
1510.77	0.272657	-	-0.0666667	0	0.0666667	0	20	0	20	control	0	0	0	0	0	0	0	0	0	0	0	0	0	0	0	0	0	0	0	0	metas	0	0	1	0	0	0	0	0	0	0	0	0	0	0	0
2900.4	0.272657	-	-0.2	0	0.2	0	20	0	20	control	0	0	0	0	0	0	0	0	0	0	0	0	0	0	0	0	0	0	0	0	metas	0	0	0	3	0	0	0	0	0	0	0	0	0	0	0
2589.83	0.272657	-	-0.0666667	0	0.0666667	0	20	0	20	control	0	0	0	0	0	0	0	0	0	0	0	0	0	0	0	0	0	0	0	0	metas	0	0	0	0	0	0	0	0	0	0	0	0	0	0	1
2901.06	0.272657	-	-0.0666667	0	0.0666667	0	20	0	20	control	0	0	0	0	0	0	0	0	0	0	0	0	0	0	0	0	0	0	0	0	metas	0	0	0	1	0	0	0	0	0	0	0	0	0	0	0
1500.77	0.272657	-	-0.0666667	0	0.0666667	0	20	0	20	control	0	0	0	0	0	0	0	0	0	0	0	0	0	0	0	0	0	0	0	0	metas	0	0	0	0	0	0	0	0	1	0	0	0	0	0	0
3579.18	0.272657	-	-0.0666667	0	0.0666667	0	20	0	20	control	0	0	0	0	0	0	0	0	0	0	0	0	0	0	0	0	0	0	0	0	metas	0	0	0	0	1	0	0	0	0	0	0	0	0	0	0
3786.63	0.272657	-	-0.0666667	0	0.0666667	0	20	0	20	control	0	0	0	0	0	0	0	0	0	0	0	0	0	0	0	0	0	0	0	0	metas	0	0	0	0	1	0	0	0	0	0	0	0	0	0	0
2772.93	0.272657	-	-0.0666667	0	0.0666667	0	20	0	20	control	0	0	0	0	0	0	0	0	0	0	0	0	0	0	0	0	0	0	0	0	metas	1	0	0	0	0	0	0	0	0	0	0	0	0	0	0
2769.43	0.272657	-	-0.0666667	0	0.0666667	0	20	0	20	control	0	0	0	0	0	0	0	0	0	0	0	0	0	0	0	0	0	0	0	0	metas	0	0	0	0	0	0	0	0	0	0	0	0	0	1	0
2715.32	0.272657	-	-0.133333	0	0.133333	0	20	0	20	control	0	0	0	0	0	0	0	0	0	0	0	0	0	0	0	0	0	0	0	0	metas	0	0	0	0	2	0	0	0	0	0	0	0	0	0	0
3725.77	0.272657	-	-0.0666667	0	0.0666667	0	20	0	20	control	0	0	0	0	0	0	0	0	0	0	0	0	0	0	0	0	0	0	0	0	metas	0	0	0	0	1	0	0	0	0	0	0	0	0	0	0
3723.75	0.272657	-	-0.0666667	0	0.0666667	0	20	0	20	control	0	0	0	0	0	0	0	0	0	0	0	0	0	0	0	0	0	0	0	0	metas	1	0	0	0	0	0	0	0	0	0	0	0	0	0	0
2712.55	0.272657	-	-0.0666667	0	0.0666667	0	20	0	20	control	0	0	0	0	0	0	0	0	0	0	0	0	0	0	0	0	0	0	0	0	metas	0	0	0	0	0	0	0	0	0	0	0	0	0	0	1
1683.75	0.272657	-	-0.0666667	0	0.0666667	0	20	0	20	control	0	0	0	0	0	0	0	0	0	0	0	0	0	0	0	0	0	0	0	0	metas	0	0	0	0	0	0	0	0	1	0	0	0	0	0	0
1652.73	0.272657	-	-0.2	0	0.2	0	20	0	20	control	0	0	0	0	0	0	0	0	0	0	0	0	0	0	0	0	0	0	0	0	metas	0	0	0	3	0	0	0	0	0	0	0	0	0	0	0
916.149	0.272657	-	-0.0666667	0	0.0666667	0	20	0	20	control	0	0	0	0	0	0	0	0	0	0	0	0	0	0	0	0	0	0	0	0	metas	0	0	0	0	0	0	1	0	0	0	0	0	0	0	0
3718.66	0.272657	-	-0.0666667	0	0.0666667	0	20	0	20	control	0	0	0	0	0	0	0	0	0	0	0	0	0	0	0	0	0	0	0	0	metas	1	0	0	0	0	0	0	0	0	0	0	0	0	0	0
3696.62	0.272657	-	-0.0666667	0	0.0666667	0	20	0	20	control	0	0	0	0	0	0	0	0	0	0	0	0	0	0	0	0	0	0	0	0	metas	0	0	0	0	1	0	0	0	0	0	0	0	0	0	0
3640.64	0.272657	-	-0.0666667	0	0.0666667	0	20	0	20	control	0	0	0	0	0	0	0	0	0	0	0	0	0	0	0	0	0	0	0	0	metas	1	0	0	0	0	0	0	0	0	0	0	0	0	0	0
2693.91	0.272657	-	-0.0666667	0	0.0666667	0	20	0	20	control	0	0	0	0	0	0	0	0	0	0	0	0	0	0	0	0	0	0	0	0	metas	1	0	0	0	0	0	0	0	0	0	0	0	0	0	0
3755.71	0.272657	-	-0.0666667	0	0.0666667	0	20	0	20	control	0	0	0	0	0	0	0	0	0	0	0	0	0	0	0	0	0	0	0	0	metas	0	0	0	0	1	0	0	0	0	0	0	0	0	0	0
3754.66	0.272657	-	-0.0666667	0	0.0666667	0	20	0	20	control	0	0	0	0	0	0	0	0	0	0	0	0	0	0	0	0	0	0	0	0	metas	0	0	0	0	1	0	0	0	0	0	0	0	0	0	0
3753.7	0.272657	-	-0.0666667	0	0.0666667	0	20	0	20	control	0	0	0	0	0	0	0	0	0	0	0	0	0	0	0	0	0	0	0	0	metas	0	0	0	0	1	0	0	0	0	0	0	0	0	0	0
2800.87	0.272657	-	-0.0666667	0	0.0666667	0	20	0	20	control	0	0	0	0	0	0	0	0	0	0	0	0	0	0	0	0	0	0	0	0	metas	1	0	0	0	0	0	0	0	0	0	0	0	0	0	0
3785.61	0.272657	-	-0.0666667	0	0.0666667	0	20	0	20	control	0	0	0	0	0	0	0	0	0	0	0	0	0	0	0	0	0	0	0	0	metas	0	0	0	0	1	0	0	0	0	0	0	0	0	0	0
3752.64	0.272657	-	-0.133333	0	0.133333	0	20	0	20	control	0	0	0	0	0	0	0	0	0	0	0	0	0	0	0	0	0	0	0	0	metas	0	0	0	0	2	0	0	0	0	0	0	0	0	0	0
3728.86	0.272657	-	-0.0666667	0	0.0666667	0	20	0	20	control	0	0	0	0	0	0	0	0	0	0	0	0	0	0	0	0	0	0	0	0	metas	0	0	0	0	1	0	0	0	0	0	0	0	0	0	0
3726.61	0.272657	-	-0.0666667	0	0.0666667	0	20	0	20	control	0	0	0	0	0	0	0	0	0	0	0	0	0	0	0	0	0	0	0	0	metas	0	0	0	0	1	0	0	0	0	0	0	0	0	0	0
2660.89	0.272657	-	-0.0666667	0	0.0666667	0	20	0	20	control	0	0	0	0	0	0	0	0	0	0	0	0	0	0	0	0	0	0	0	0	metas	1	0	0	0	0	0	0	0	0	0	0	0	0	0	0
2661.87	0.272657	-	-0.0666667	0	0.0666667	0	20	0	20	control	0	0	0	0	0	0	0	0	0	0	0	0	0	0	0	0	0	0	0	0	metas	1	0	0	0	0	0	0	0	0	0	0	0	0	0	0
1581.7	0.272657	-	-0.0666667	0	0.0666667	0	20	0	20	control	0	0	0	0	0	0	0	0	0	0	0	0	0	0	0	0	0	0	0	0	metas	0	0	0	0	0	0	0	0	0	0	0	0	0	1	0
3807.77	0.272657	-	-0.0666667	0	0.0666667	0	20	0	20	control	0	0	0	0	0	0	0	0	0	0	0	0	0	0	0	0	0	0	0	0	metas	0	0	0	0	1	0	0	0	0	0	0	0	0	0	0
3577.57	0.272657	-	-0.0666667	0	0.0666667	0	20	0	20	control	0	0	0	0	0	0	0	0	0	0	0	0	0	0	0	0	0	0	0	0	metas	1	0	0	0	0	0	0	0	0	0	0	0	0	0	0
3841.87	0.272657	-	-0.0666667	0	0.0666667	0	20	0	20	control	0	0	0	0	0	0	0	0	0	0	0	0	0	0	0	0	0	0	0	0	metas	0	0	0	0	1	0	0	0	0	0	0	0	0	0	0
3495.33	0.272657	-	-0.2	0	0.2	0	20	0	20	control	0	0	0	0	0	0	0	0	0	0	0	0	0	0	0	0	0	0	0	0	metas	0	0	0	0	0	0	0	0	0	0	0	0	0	0	3
3849.65	0.272657	-	-0.0666667	0	0.0666667	0	20	0	20	control	0	0	0	0	0	0	0	0	0	0	0	0	0	0	0	0	0	0	0	0	metas	0	0	0	0	1	0	0	0	0	0	0	0	0	0	0
1415.66	0.272657	-	-0.0666667	0	0.0666667	0	20	0	20	control	0	0	0	0	0	0	0	0	0	0	0	0	0	0	0	0	0	0	0	0	metas	0	0	0	1	0	0	0	0	0	0	0	0	0	0	0
3837.63	0.272657	-	-0.0666667	0	0.0666667	0	20	0	20	control	0	0	0	0	0	0	0	0	0	0	0	0	0	0	0	0	0	0	0	0	metas	0	0	0	0	1	0	0	0	0	0	0	0	0	0	0
986.59	0.272657	-	-0.133333	0	0.133333	0	20	0	20	control	0	0	0	0	0	0	0	0	0	0	0	0	0	0	0	0	0	0	0	0	metas	0	0	0	0	0	0	0	0	0	0	2	0	0	0	0
3576.7	0.272657	-	-0.0666667	0	0.0666667	0	20	0	20	control	0	0	0	0	0	0	0	0	0	0	0	0	0	0	0	0	0	0	0	0	metas	1	0	0	0	0	0	0	0	0	0	0	0	0	0	0
3842.72	0.272657	-	-0.0666667	0	0.0666667	0	20	0	20	control	0	0	0	0	0	0	0	0	0	0	0	0	0	0	0	0	0	0	0	0	metas	0	0	0	0	1	0	0	0	0	0	0	0	0	0	0
2968.86	0.272657	-	-0.0666667	0	0.0666667	0	20	0	20	control	0	0	0	0	0	0	0	0	0	0	0	0	0	0	0	0	0	0	0	0	metas	1	0	0	0	0	0	0	0	0	0	0	0	0	0	0
2969.95	0.272657	-	-0.0666667	0	0.0666667	0	20	0	20	control	0	0	0	0	0	0	0	0	0	0	0	0	0	0	0	0	0	0	0	0	metas	0	0	0	0	0	1	0	0	0	0	0	0	0	0	0
981.058	0.272657	-	-0.0666667	0	0.0666667	0	20	0	20	control	0	0	0	0	0	0	0	0	0	0	0	0	0	0	0	0	0	0	0	0	metas	0	0	0	1	0	0	0	0	0	0	0	0	0	0	0
3496.44	0.272657	-	-0.133333	0	0.133333	0	20	0	20	control	0	0	0	0	0	0	0	0	0	0	0	0	0	0	0	0	0	0	0	0	metas	0	0	0	0	0	0	0	0	0	0	0	0	0	0	2
981.521	0.272657	-	-0.2	0	0.2	0	20	0	20	control	0	0	0	0	0	0	0	0	0	0	0	0	0	0	0	0	0	0	0	0	metas	0	0	0	3	0	0	0	0	0	0	0	0	0	0	0
3494.64	0.272657	-	-0.0666667	0	0.0666667	0	20	0	20	control	0	0	0	0	0	0	0	0	0	0	0	0	0	0	0	0	0	0	0	0	metas	0	0	0	0	0	0	0	0	0	0	0	0	0	0	1
2934.91	0.272657	-	-0.0666667	0	0.0666667	0	20	0	20	control	0	0	0	0	0	0	0	0	0	0	0	0	0	0	0	0	0	0	0	0	metas	0	0	0	1	0	0	0	0	0	0	0	0	0	0	0
1003.45	0.272657	-	-0.0666667	0	0.0666667	0	20	0	20	control	0	0	0	0	0	0	0	0	0	0	0	0	0	0	0	0	0	0	0	0	metas	0	0	0	1	0	0	0	0	0	0	0	0	0	0	0
2555.74	0.272657	-	-0.0666667	0	0.0666667	0	20	0	20	control	0	0	0	0	0	0	0	0	0	0	0	0	0	0	0	0	0	0	0	0	metas	0	0	0	1	0	0	0	0	0	0	0	0	0	0	0
3493.6	0.272657	-	-0.0666667	0	0.0666667	0	20	0	20	control	0	0	0	0	0	0	0	0	0	0	0	0	0	0	0	0	0	0	0	0	metas	0	0	0	0	0	0	0	0	0	0	0	0	0	0	1
3825.75	0.272657	-	-0.0666667	0	0.0666667	0	20	0	20	control	0	0	0	0	0	0	0	0	0	0	0	0	0	0	0	0	0	0	0	0	metas	0	0	0	0	1	0	0	0	0	0	0	0	0	0	0
2970.56	0.272657	-	-0.0666667	0	0.0666667	0	20	0	20	control	0	0	0	0	0	0	0	0	0	0	0	0	0	0	0	0	0	0	0	0	metas	0	0	0	1	0	0	0	0	0	0	0	0	0	0	0
2551.06	0.272657	-	-0.133333	0	0.133333	0	20	0	20	control	0	0	0	0	0	0	0	0	0	0	0	0	0	0	0	0	0	0	0	0	metas	0	0	0	0	2	0	0	0	0	0	0	0	0	0	0
2554.11	0.272657	-	-0.0666667	0	0.0666667	0	20	0	20	control	0	0	0	0	0	0	0	0	0	0	0	0	0	0	0	0	0	0	0	0	metas	0	0	0	0	1	0	0	0	0	0	0	0	0	0	0
3850.71	0.272657	-	-0.0666667	0	0.0666667	0	20	0	20	control	0	0	0	0	0	0	0	0	0	0	0	0	0	0	0	0	0	0	0	0	metas	0	0	0	0	1	0	0	0	0	0	0	0	0	0	0
1926.92	0.276912	-	-0.133333	0.6	0.733333	12	20	12	20	control	0	0	0	0	0	4	0	0	0	1	1	2	0	0	0	0	4	0	0	0	metas	2	0	0	0	0	0	1	0	1	0	1	2	0	2	2
1883.87	0.283717	-	-0.133333	3.8	3.93333	76	20	76	20	control	3	4	3	4	4	4	4	3	4	4	4	4	4	4	3	4	4	4	4	4	metas	4	3	4	4	4	4	4	4	4	4	4	4	4	4	4
2759.17	0.287639	-	-0.666667	2.2	2.86667	44	20	44	20	control	0	0	2	4	0	0	4	4	4	4	0	0	1	4	3	3	4	0	4	3	metas	4	4	4	2	0	1	4	4	4	4	3	4	2	3	0
2029.97	0.290957	-	-0.583333	0.55	1.13333	11	20	11	20	control	0	0	2	0	4	0	0	0	0	0	0	0	2	0	2	0	0	1	0	0	metas	1	0	0	0	4	4	0	2	0	0	0	0	2	0	4
1781.94	0.318376	-	-0.65	0.75	1.4	15	20	15	20	control	0	0	0	0	0	0	0	0	0	0	0	2	0	4	0	0	4	0	4	1	metas	4	0	0	0	0	0	0	4	0	3	0	4	2	4	0
2260.05	0.327681	-	-0.533333	0.2	0.733333	4	20	4	20	control	0	0	0	2	0	0	1	0	0	0	0	1	0	0	0	0	0	0	0	0	metas	0	0	0	0	0	0	1	0	4	0	4	2	0	0	0
2488.99	0.328703	-	-0.366667	3.1	3.46667	62	20	62	20	control	4	4	4	4	0	0	4	2	4	4	0	4	4	4	3	4	4	1	4	4	metas	4	4	4	0	4	4	4	4	4	4	4	4	4	4	0
1904.87	0.337397	-	-0.7	0.1	0.8	2	20	2	20	control	0	0	0	0	0	1	0	0	0	0	0	1	0	0	0	0	0	0	0	0	metas	0	0	0	0	0	4	0	0	0	0	0	0	4	0	4
1079.56	0.341649	-	-0.4	2.6	3	52	20	52	20	control	0	0	4	3	3	0	4	0	4	3	0	0	4	4	4	3	4	4	4	4	metas	4	4	4	0	1	0	3	4	4	4	4	4	4	4	1
2030.96	0.351274	-	-0.566667	0.3	0.866667	6	20	6	20	control	0	0	0	0	4	0	0	0	0	0	1	0	0	0	1	0	0	0	0	0	metas	0	0	0	0	4	4	0	0	0	0	0	0	1	0	4
1454.7	0.358222	-	-0.516667	2.35	2.86667	47	20	47	20	control	0	0	2	2	2	0	4	0	4	4	1	4	1	4	0	4	4	3	4	4	metas	4	0	3	4	0	0	4	4	4	4	4	4	4	4	0
2204.94	0.361086	-	-0.2	3.2	3.4	64	20	64	20	control	2	3	1	4	3	4	4	1	4	4	4	2	2	4	4	4	4	2	4	4	metas	4	4	1	4	4	4	2	4	4	4	0	4	4	4	4
2487.13	0.36582	-	-0.3	0.1	0.4	2	20	2	20	control	0	0	0	1	0	0	0	0	0	0	0	1	0	0	0	0	0	0	0	0	metas	1	0	0	0	0	0	0	0	3	0	0	0	0	2	0
2028.95	0.372244	-	-0.35	0.05	0.4	1	20	1	20	control	0	0	0	0	0	1	0	0	0	0	0	0	0	0	0	0	0	0	0	0	metas	0	0	0	0	0	4	0	0	0	0	0	0	0	0	2
1905.77	0.372244	-	-0.283333	0.05	0.333333	1	20	1	20	control	0	0	0	0	0	0	0	0	0	0	0	1	0	0	0	0	0	0	0	0	metas	0	0	0	0	0	2	0	0	0	0	0	0	0	0	3
3240.41	0.372244	-	-0.283333	0.05	0.333333	1	20	1	20	control	0	0	0	0	0	0	0	0	0	0	0	0	0	0	1	0	0	0	0	0	metas	0	0	0	0	0	3	0	0	0	0	0	0	0	0	2
3239.85	0.372244	-	-0.283333	0.05	0.333333	1	20	1	20	control	0	0	0	0	0	0	0	0	0	0	0	0	0	0	1	0	0	0	0	0	metas	0	0	0	0	0	2	0	0	0	0	0	0	0	0	3
1330.6	0.375979	-	-0.683333	1.25	1.93333	25	20	25	20	control	0	0	0	2	0	0	4	0	0	4	0	1	0	0	0	2	4	0	4	4	metas	3	3	0	0	0	0	3	4	4	0	4	4	0	4	0
1780.95	0.38263	-	-0.666667	1.2	1.86667	24	20	24	20	control	0	0	3	2	0	0	0	0	0	0	0	1	1	4	0	0	4	1	4	4	metas	4	0	0	0	0	0	1	4	3	4	0	4	4	4	0
1012.56	0.385062	-	-0.366667	0.5	0.866667	10	20	10	20	control	0	0	0	0	4	0	0	3	0	0	0	0	0	2	0	0	0	1	0	0	metas	0	0	0	0	0	0	2	0	4	2	4	1	0	0	0
1614.77	0.387538	-	-0.583333	2.35	2.93333	47	20	47	20	control	0	0	3	4	0	0	4	0	4	4	0	4	4	4	0	4	4	0	4	4	metas	4	4	4	4	0	0	2	4	4	4	4	4	2	4	0
3597.17	0.390774	-	-0.216667	0.05	0.266667	1	20	1	20	control	0	0	0	1	0	0	0	0	0	0	0	0	0	0	0	0	0	0	0	0	metas	0	0	3	0	0	0	0	1	0	0	0	0	0	0	0
2771.56	0.390774	-	-0.15	0.05	0.2	1	20	1	20	control	0	0	0	1	0	0	0	0	0	0	0	0	0	0	0	0	0	0	0	0	metas	0	0	0	0	0	0	0	0	2	0	0	0	0	1	0
3241.02	0.390774	-	-0.15	0.05	0.2	1	20	1	20	control	0	0	0	0	0	0	0	0	0	0	0	0	0	0	1	0	0	0	0	0	metas	0	0	0	0	0	1	0	0	0	0	0	0	0	0	2
2573.82	0.390774	-	-0.216667	0.05	0.266667	1	20	1	20	control	0	0	0	0	0	0	0	0	0	0	0	1	0	0	0	0	0	0	0	0	metas	1	0	0	3	0	0	0	0	0	0	0	0	0	0	0
2098.95	0.390774	-	-0.283333	0.05	0.333333	1	20	1	20	control	0	0	0	0	0	0	1	0	0	0	0	0	0	0	0	0	0	0	0	0	metas	0	0	0	0	1	0	0	0	4	0	0	0	0	0	0
1530.69	0.391452	-	-0.5	1.3	1.8	26	20	26	20	control	0	0	0	2	0	0	4	0	2	4	0	4	0	3	0	2	4	0	0	1	metas	0	1	0	4	0	0	1	3	4	3	4	4	0	3	0
1766.78	0.393881	-	-0.516667	1.35	1.86667	27	20	27	20	control	0	0	0	3	0	0	4	0	2	2	0	4	0	4	0	0	4	0	4	0	metas	3	2	0	3	0	0	0	2	4	4	4	2	0	4	0
1471.74	0.39559	-	-0.333333	0.2	0.533333	4	20	4	20	control	0	0	0	0	0	0	0	0	0	0	0	1	0	0	0	0	3	0	0	0	metas	2	0	0	0	0	0	0	0	0	0	0	0	3	3	0
1934.79	0.395769	-	-0.4	0.2	0.6	4	20	4	20	control	0	0	0	0	2	0	0	0	0	0	0	0	0	0	0	0	0	2	0	0	metas	0	0	0	4	0	1	0	0	0	0	0	0	0	0	4
1844.82	0.40066	-	-0.116667	0.35	0.466667	7	20	7	20	control	0	0	0	0	0	0	1	0	0	1	0	2	0	1	0	1	1	0	0	0	metas	0	0	0	3	0	0	0	0	0	0	4	0	0	0	0
1820.84	0.402892	-	-0.516667	1.95	2.46667	39	20	39	20	control	0	3	0	3	2	1	0	2	2	3	3	3	0	3	0	3	3	3	1	4	metas	4	4	3	1	2	2	2	2	1	3	3	3	2	2	3
829.068	0.409587	-	-0.0833333	0.05	0.133333	1	20	1	20	control	0	0	0	0	0	0	0	0	0	0	0	1	0	0	0	0	0	0	0	0	metas	0	0	0	0	0	0	1	0	0	0	0	0	0	1	0
1749.81	0.409587	-	-0.0833333	0.05	0.133333	1	20	1	20	control	0	0	0	0	0	0	1	0	0	0	0	0	0	0	0	0	0	0	0	0	metas	0	0	0	0	0	0	0	0	1	0	0	1	0	0	0
2262.12	0.409587	-	-0.0833333	0.05	0.133333	1	20	1	20	control	0	0	0	0	0	0	0	0	0	0	0	1	0	0	0	0	0	0	0	0	metas	0	0	0	1	0	0	0	0	1	0	0	0	0	0	0
855.984	0.409587	-	-0.0833333	0.05	0.133333	1	20	1	20	control	1	0	0	0	0	0	0	0	0	0	0	0	0	0	0	0	0	0	0	0	metas	0	1	1	0	0	0	0	0	0	0	0	0	0	0	0
1874.89	0.418923	-	-0.05	3.95	4	79	20	79	20	control	4	4	4	4	4	4	4	3	4	4	4	4	4	4	4	4	4	4	4	4	metas	4	4	4	4	4	4	4	4	4	4	4	4	4	4	4
2047.98	0.418923	-	-0.05	3.95	4	79	20	79	20	control	4	4	4	4	4	4	4	4	4	4	4	3	4	4	4	4	4	4	4	4	metas	4	4	4	4	4	4	4	4	4	4	4	4	4	4	4
1528.68	0.426954	-	-0.283333	0.25	0.533333	5	20	5	20	control	0	0	0	0	0	0	0	0	0	0	0	1	0	0	0	0	4	0	0	0	metas	0	0	0	0	0	0	1	0	3	0	4	0	0	0	0
1822.84	0.428062	-	-0.35	0.85	1.2	17	20	17	20	control	0	0	0	0	0	4	0	0	0	0	4	3	0	0	0	0	4	2	0	0	metas	0	0	0	3	0	0	0	0	2	4	1	4	0	0	4
854.923	0.429786	-	-0.2	0.2	0.4	4	20	4	20	control	4	0	0	0	0	0	0	0	0	0	0	0	0	0	0	0	0	0	0	0	metas	0	2	4	0	0	0	0	0	0	0	0	0	0	0	0
1342.56	0.429786	-	-0.2	0.2	0.4	4	20	4	20	control	0	0	0	0	4	0	0	0	0	0	0	0	0	0	0	0	0	0	0	0	metas	0	0	0	0	0	2	0	0	0	0	0	0	0	0	4
2485.17	0.44438	-	-0.15	0.25	0.4	5	20	5	20	control	0	0	0	2	0	0	2	0	0	0	0	0	0	0	0	0	1	0	0	0	metas	0	0	0	0	0	0	0	0	2	0	1	2	0	1	0
1884.87	0.446587	-	-0.433333	3.3	3.73333	66	20	66	20	control	0	4	3	4	4	4	4	3	4	4	4	4	1	4	0	4	4	4	3	4	metas	4	2	4	4	3	4	3	4	4	4	4	4	4	4	4
2593.04	0.446777	-	-0.566667	0.9	1.46667	18	20	18	20	control	1	0	1	0	4	3	0	0	0	0	4	0	0	1	2	0	0	0	2	0	metas	2	0	0	0	4	4	0	0	0	3	0	0	4	1	4
2745.59	0.450112	-	-0.0333333	0.1	0.133333	2	20	2	20	control	0	0	0	0	0	0	0	0	0	0	0	0	0	0	2	0	0	0	0	0	metas	1	0	0	0	0	0	0	0	0	0	0	0	1	0	0
1615.78	0.451182	-	-0.55	2.25	2.8	45	20	45	20	control	0	0	1	4	0	0	4	0	4	4	0	4	4	4	0	4	4	0	4	4	metas	4	4	4	4	0	0	2	4	4	4	4	4	0	4	0
1927.87	0.455135	-	-0.333333	2.2	2.53333	44	20	44	20	control	0	0	0	4	2	3	3	1	4	4	3	4	1	2	0	4	4	1	3	1	metas	4	1	0	4	0	0	4	2	4	1	4	4	2	4	4
1651.75	0.458038	-	-0.25	0.55	0.8	11	20	11	20	control	0	0	0	1	0	0	0	0	1	3	0	0	0	1	0	1	3	0	1	0	metas	0	0	0	4	2	0	1	0	1	0	1	2	0	1	0
2574.18	0.458877	-	-0.116667	0.35	0.466667	7	20	7	20	control	0	0	0	0	0	0	3	0	0	0	0	2	0	0	0	0	1	0	1	0	metas	1	0	0	1	1	0	1	0	0	0	0	3	0	0	0
1897.88	0.469257	-	-0.266667	2.8	3.06667	56	20	56	20	control	3	4	2	3	4	4	4	3	1	2	4	4	1	4	0	4	4	1	0	4	metas	1	1	1	4	0	4	3	4	4	4	4	4	4	4	4
1650.75	0.474929	-	-0.266667	1.2	1.46667	24	20	24	20	control	1	0	0	0	0	0	1	0	3	4	0	2	0	2	0	2	4	0	3	2	metas	1	0	1	4	1	0	1	1	1	0	3	4	1	4	0
2072.97	0.475651	-	-0.05	0.15	0.2	3	20	3	20	control	0	0	0	0	0	2	0	0	0	0	0	1	0	0	0	0	0	0	0	0	metas	1	0	0	1	0	1	0	0	0	0	0	0	0	0	0
2261.02	0.48128	-	-0.533333	0.2	0.733333	4	20	4	20	control	0	0	0	1	0	0	1	0	0	0	0	1	0	0	0	0	1	0	0	0	metas	0	0	0	0	0	0	1	0	4	0	4	2	0	0	0
1613.69	0.486972	-	-0.1	0.5	0.6	10	20	10	20	control	0	0	0	0	0	0	4	0	0	2	0	1	0	0	0	0	3	0	0	0	metas	0	0	0	4	0	0	1	0	1	0	1	2	0	0	0
2562.08	0.510731	-	-0.516667	0.35	0.866667	7	20	7	20	control	0	0	0	1	0	0	0	1	1	0	0	0	0	0	4	0	0	0	0	0	metas	0	0	0	0	3	4	0	0	0	0	0	0	4	0	2
2594.05	0.513826	-	-0.383333	1.55	1.93333	31	20	31	20	control	3	3	0	1	4	4	0	0	0	0	4	0	0	4	4	0	0	1	3	0	metas	4	0	0	0	4	4	0	4	0	4	0	0	4	1	4
2224.05	0.526367	-	-0.0166667	0.25	0.266667	5	20	5	20	control	0	0	0	3	0	0	0	0	1	0	0	0	0	0	0	1	0	0	0	0	metas	0	0	0	4	0	0	0	0	0	0	0	0	0	0	0
876.644	0.575326	-	-0.366667	0.9	1.26667	18	20	18	20	control	2	2	1	1	2	2	0	1	0	0	2	0	1	1	0	1	0	1	1	0	metas	0	0	0	0	4	3	0	2	1	2	0	1	1	2	3
1811.85	0.585109	-	-0.05	0.35	0.4	7	20	7	20	control	0	0	0	0	0	2	1	1	1	0	1	0	0	0	0	1	0	0	0	0	metas	0	0	0	4	0	0	0	0	1	0	1	0	0	0	0
1932.82	0.586215	-	-0.1	0.7	0.8	14	20	14	20	control	0	0	0	0	4	3	0	2	2	0	0	0	1	1	0	0	0	1	0	0	metas	0	0	0	4	0	4	0	0	0	0	0	0	0	0	4
1880.88	0.601272	-	-0.116667	1.15	1.26667	23	20	23	20	control	0	0	0	0	4	4	1	2	0	0	4	3	0	0	0	0	3	0	0	2	metas	0	0	0	0	1	2	0	2	3	2	3	3	1	2	0
2492.07	0.617225	-	-0.166667	0.3	0.466667	6	20	6	20	control	0	0	0	3	0	0	1	0	0	0	0	0	1	0	0	0	0	0	0	1	metas	0	0	0	0	0	0	1	0	3	0	1	2	0	0	0
2156.96	0.670647	-	-0.233333	1.1	1.33333	22	20	22	20	control	0	0	0	2	0	0	4	0	3	4	0	4	0	0	0	2	3	0	0	0	metas	0	0	0	4	0	0	3	0	4	0	4	4	0	1	0
2084.97	0.674285	-	-0.333333	0.8	1.13333	16	20	16	20	control	0	2	0	1	2	0	3	0	1	3	0	0	0	0	1	0	2	0	0	1	metas	0	0	0	0	2	4	0	0	0	0	1	3	2	1	4
1789.84	0.680998	-	-0.266667	2	2.26667	40	20	40	20	control	0	0	0	4	1	1	4	0	4	0	3	4	0	4	0	4	4	0	3	4	metas	4	4	0	0	0	0	1	3	4	2	4	4	0	4	4
1767.77	0.681434	-	-0.216667	1.65	1.86667	33	20	33	20	control	0	0	0	2	0	0	4	0	3	4	0	4	0	4	0	1	4	0	3	4	metas	4	3	0	1	0	0	0	1	4	3	4	4	0	4	0
1634.72	0.684246	-	-0.0166667	0.25	0.266667	5	20	5	20	control	0	0	0	0	2	0	0	0	0	1	0	1	0	0	0	1	0	0	0	0	metas	0	0	0	3	0	0	0	0	1	0	0	0	0	0	0
2494.99	0.684489	-	-0.15	0.25	0.4	5	20	5	20	control	0	0	0	1	0	0	0	0	0	0	0	2	0	0	0	0	2	0	0	0	metas	0	0	0	0	0	0	0	0	2	3	0	0	1	0	0
1812.82	0.684489	-	-0.166667	0.3	0.466667	6	20	6	20	control	0	0	0	0	0	1	0	1	0	0	4	0	0	0	0	0	0	0	0	0	metas	0	0	0	4	0	0	0	1	2	0	0	0	0	0	0
2050.99	0.684489	-	-0.216667	0.45	0.666667	9	20	9	20	control	0	0	0	0	4	2	0	0	0	0	3	0	0	0	0	0	0	0	0	0	metas	0	0	0	0	2	4	0	0	0	0	0	0	0	0	4
1431.72	0.684871	-	-0.366667	0.5	0.866667	10	20	10	20	control	1	3	2	0	0	0	0	0	0	0	0	0	0	1	0	0	2	1	0	0	metas	3	0	1	0	0	0	0	0	0	1	0	0	4	4	0
2670.22	0.691713	-	-0.183333	0.95	1.13333	19	20	19	20	control	0	0	0	1	0	2	3	0	4	1	0	0	0	2	0	0	0	2	2	2	metas	1	0	0	1	3	0	3	0	4	0	3	1	0	1	0
1913.77	0.691776	-	-0.45	0.75	1.2	15	20	15	20	control	0	0	0	1	0	2	1	0	2	0	3	2	0	0	3	0	1	0	0	0	metas	0	0	0	1	4	4	0	0	0	0	1	0	4	0	4
2561.03	0.691776	-	-0.45	0.75	1.2	15	20	15	20	control	0	0	0	0	1	0	0	1	3	0	0	0	2	2	3	1	0	2	0	0	metas	1	0	0	0	4	4	0	0	0	0	0	1	4	0	4
1616.78	0.695643	-	-0.25	2.15	2.4	43	20	43	20	control	0	0	0	4	0	0	4	0	4	4	0	3	4	4	0	4	4	0	4	4	metas	4	4	0	4	0	0	1	3	4	4	4	4	0	4	0
2186.95	0.722306	-	-0.116667	0.35	0.466667	7	20	7	20	control	0	0	0	0	0	0	1	0	0	3	0	3	0	0	0	0	0	0	0	0	metas	0	0	0	0	0	0	0	0	1	0	4	2	0	0	0
1436.66	0.733376	-	-0.35	1.05	1.4	21	20	21	20	control	0	0	0	2	0	0	4	0	3	1	0	0	0	0	0	4	4	0	1	2	metas	0	4	0	0	0	0	2	0	4	0	4	4	0	3	0
1878.88	0.733538	-	-0.0166667	3.25	3.26667	65	20	65	20	control	3	2	3	3	4	4	4	4	3	1	4	4	3	4	4	2	4	1	4	4	metas	4	3	1	2	4	4	2	4	4	4	4	4	4	4	1
1608.74	0.736991	-	-0.0833333	1.45	1.53333	29	20	29	20	control	3	1	4	0	0	2	0	1	0	0	4	0	1	3	2	0	1	2	1	4	metas	4	0	4	0	0	0	0	4	0	3	0	0	4	4	0
963.543	0.741425	-	-0.25	0.75	1	15	20	15	20	control	1	0	0	0	0	1	0	3	0	0	1	1	1	2	0	0	2	0	3	0	metas	3	0	0	1	0	0	0	3	0	4	1	1	0	2	0
1632.79	0.742224	-	-0.266667	1	1.26667	20	20	20	20	control	0	0	0	0	4	2	1	3	0	1	1	0	0	3	0	0	4	1	0	0	metas	1	1	0	2	0	0	0	0	3	0	4	4	0	4	0
2059.75	0.760663	-	-0.0666667	0.4	0.466667	8	20	8	20	control	0	0	0	0	0	0	0	0	0	3	0	3	0	0	0	2	0	0	0	0	metas	0	0	0	4	0	0	0	0	1	0	0	2	0	0	0
1002.46	0.762884	-	-0.116667	0.15	0.266667	3	20	3	20	control	0	0	0	0	0	0	0	0	0	0	0	1	0	0	0	2	0	0	0	0	metas	0	0	0	3	0	0	0	0	0	0	1	0	0	0	0
1827.84	0.765614	-	-0.283333	2.25	2.53333	45	20	45	20	control	0	0	0	4	0	0	4	0	4	4	1	4	4	4	0	4	4	0	4	4	metas	4	4	1	4	0	0	2	3	4	4	4	4	0	4	0
2085.98	0.777406	-	-0.266667	0.4	0.666667	8	20	8	20	control	0	0	0	1	3	0	0	0	1	0	0	0	0	0	1	1	1	0	0	0	metas	0	0	0	0	2	4	0	0	0	0	0	0	0	0	4
1388.64	0.783602	-	-0.0166667	0.25	0.266667	5	20	5	20	control	0	0	0	0	0	0	0	0	0	0	0	4	0	1	0	0	0	0	0	0	metas	0	0	0	0	0	0	0	0	0	4	0	0	0	0	0
1203.54	0.783602	-	-0.0166667	0.25	0.266667	5	20	5	20	control	0	0	1	0	0	0	0	4	0	0	0	0	0	0	0	0	0	0	0	0	metas	0	0	0	4	0	0	0	0	0	0	0	0	0	0	0
882.512	0.785554	-	-0.0333333	0.1	0.133333	2	20	2	20	control	0	0	0	0	0	0	0	0	0	0	0	1	0	0	0	1	0	0	0	0	metas	0	0	1	1	0	0	0	0	0	0	0	0	0	0	0
1747.8	0.785554	-	-0.0333333	0.1	0.133333	2	20	2	20	control	0	0	0	0	0	0	0	0	0	0	0	1	1	0	0	0	0	0	0	0	metas	0	0	0	1	0	0	0	0	0	0	0	1	0	0	0
833.106	0.785554	-	-0.0333333	0.1	0.133333	2	20	2	20	control	1	0	0	0	0	0	0	0	0	0	0	0	0	0	0	1	0	0	0	0	metas	0	1	1	0	0	0	0	0	0	0	0	0	0	0	0
2147.92	0.785938	-	-0.05	0.15	0.2	3	20	3	20	control	0	0	0	0	0	0	0	0	0	0	2	1	0	0	0	0	0	0	0	0	metas	0	0	0	0	0	0	0	0	1	2	0	0	0	0	0
1259.9	0.785938	-	-0.0833333	0.25	0.333333	5	20	5	20	control	0	0	0	0	0	0	0	0	0	0	0	1	0	0	0	4	0	0	0	0	metas	0	0	0	0	0	0	0	0	0	0	4	1	0	0	0
2222.05	0.785938	-	-0.0833333	0.25	0.333333	5	20	5	20	control	0	0	0	4	0	0	0	0	0	0	0	0	0	0	0	0	0	1	0	0	metas	0	0	0	4	0	0	0	0	1	0	0	0	0	0	0
1828.82	0.791767	-	-0.133333	1.2	1.33333	24	20	24	20	control	0	0	0	3	0	0	3	0	1	2	1	2	3	2	0	2	1	0	2	2	metas	3	0	0	3	0	0	0	3	3	1	2	2	0	3	0
1708.79	0.801314	-	-0.0333333	0.9	0.933333	18	20	18	20	control	0	0	0	0	3	0	4	0	0	3	0	4	0	0	0	0	4	0	0	0	metas	0	0	0	3	0	0	1	0	3	0	4	3	0	0	0
3070.65	0.810098	-	-0.1	0.1	0.2	2	20	2	20	control	0	0	0	1	0	0	0	0	0	0	0	0	0	0	0	1	0	0	0	0	metas	0	0	0	3	0	0	0	0	0	0	0	0	0	0	0
1201.53	0.810098	-	-0.166667	0.1	0.266667	2	20	2	20	control	0	0	0	0	0	0	0	0	0	1	0	1	0	0	0	0	0	0	0	0	metas	0	0	0	4	0	0	0	0	0	0	0	0	0	0	0
3446.45	0.810098	-	-0.0333333	0.1	0.133333	2	20	2	20	control	0	0	0	0	0	0	0	0	0	0	1	0	0	0	0	1	0	0	0	0	metas	0	0	0	2	0	0	0	0	0	0	0	0	0	0	0
1945.65	0.810098	-	-0.1	0.1	0.2	2	20	2	20	control	0	0	0	0	0	0	0	1	0	0	0	1	0	0	0	0	0	0	0	0	metas	0	0	0	3	0	0	0	0	0	0	0	0	0	0	0
1486.69	0.810098	-	-0.0333333	0.1	0.133333	2	20	2	20	control	0	0	0	0	0	0	0	0	0	0	0	1	0	1	0	0	0	0	0	0	metas	0	0	0	0	0	0	0	0	0	0	2	0	0	0	0
1005.52	0.810098	-	-0.0333333	0.1	0.133333	2	20	2	20	control	0	0	0	0	0	0	0	0	0	0	0	0	0	0	0	1	1	0	0	0	metas	0	2	0	0	0	0	0	0	0	0	0	0	0	0	0
1422.62	0.810098	-	-0.0333333	0.1	0.133333	2	20	2	20	control	0	0	0	0	0	0	0	0	0	1	0	1	0	0	0	0	0	0	0	0	metas	0	0	0	2	0	0	0	0	0	0	0	0	0	0	0
3088.68	0.810153	-	-0.05	0.15	0.2	3	20	3	20	control	0	0	0	2	0	0	0	0	0	0	0	0	0	0	0	0	0	1	0	0	metas	0	0	0	3	0	0	0	0	0	0	0	0	0	0	0
940.313	0.810153	-	-0.0666667	0.2	0.266667	4	20	4	20	control	3	1	0	0	0	0	0	0	0	0	0	0	0	0	0	0	0	0	0	0	metas	0	0	4	0	0	0	0	0	0	0	0	0	0	0	0
1879.87	0.810676	-	-0.133333	2.2	2.33333	44	20	44	20	control	0	2	0	2	4	4	3	4	2	1	4	4	0	3	0	1	4	1	3	2	metas	2	1	0	1	3	2	0	4	4	3	4	4	3	4	0
1828.87	0.817294	-	-0.05	0.95	1	19	20	19	20	control	0	0	0	1	0	0	1	0	3	2	0	2	0	2	0	2	3	0	1	2	metas	2	3	0	0	0	0	1	1	1	2	2	2	0	1	0
1896.9	0.818567	-	-0.133333	2.6	2.73333	52	20	52	20	control	2	4	2	2	4	4	4	4	0	0	4	3	1	2	2	4	4	2	0	4	metas	1	1	0	3	0	4	2	4	3	3	4	4	4	4	4
941.269	0.835928	-	-0.0833333	0.05	0.133333	1	20	1	20	control	1	0	0	0	0	0	0	0	0	0	0	0	0	0	0	0	0	0	0	0	metas	0	0	2	0	0	0	0	0	0	0	0	0	0	0	0
1402.61	0.835928	-	-0.216667	0.05	0.266667	1	20	1	20	control	0	0	0	0	0	0	0	0	0	1	0	0	0	0	0	0	0	0	0	0	metas	0	0	0	4	0	0	0	0	0	0	0	0	0	0	0
1022.32	0.835928	-	-0.216667	0.05	0.266667	1	20	1	20	control	0	0	0	0	0	0	0	0	0	0	0	0	0	0	0	1	0	0	0	0	metas	0	0	4	0	0	0	0	0	0	0	0	0	0	0	0
1792.81	0.835928	-	-0.0833333	0.05	0.133333	1	20	1	20	control	0	0	0	0	0	0	0	0	0	0	0	1	0	0	0	0	0	0	0	0	metas	0	0	0	0	0	0	0	0	2	0	0	0	0	0	0
1385.66	0.835928	-	-0.0833333	0.05	0.133333	1	20	1	20	control	0	0	0	0	0	0	0	0	0	0	0	0	0	0	0	1	0	0	0	0	metas	0	0	0	0	0	0	0	0	0	0	0	2	0	0	0
1487.67	0.835928	-	-0.0833333	0.05	0.133333	1	20	1	20	control	0	0	0	0	0	0	0	0	0	0	0	1	0	0	0	0	0	0	0	0	metas	0	0	0	0	0	0	0	0	0	0	2	0	0	0	0
1492.66	0.835928	-	-0.0833333	0.05	0.133333	1	20	1	20	control	0	0	0	0	0	0	0	0	0	0	0	0	0	0	0	0	1	0	0	0	metas	0	0	0	2	0	0	0	0	0	0	0	0	0	0	0
2936.89	0.835928	-	-0.15	0.05	0.2	1	20	1	20	control	0	0	1	0	0	0	0	0	0	0	0	0	0	0	0	0	0	0	0	0	metas	0	0	0	3	0	0	0	0	0	0	0	0	0	0	0
3449.86	0.835928	-	-0.0833333	0.05	0.133333	1	20	1	20	control	0	0	0	1	0	0	0	0	0	0	0	0	0	0	0	0	0	0	0	0	metas	0	0	0	2	0	0	0	0	0	0	0	0	0	0	0
1936.81	0.835928	-	-0.0833333	0.05	0.133333	1	20	1	20	control	0	0	0	0	0	0	0	0	0	0	0	1	0	0	0	0	0	0	0	0	metas	0	0	0	0	0	0	0	0	0	0	0	0	0	0	2
3068.68	0.835928	-	-0.216667	0.05	0.266667	1	20	1	20	control	0	0	0	1	0	0	0	0	0	0	0	0	0	0	0	0	0	0	0	0	metas	0	0	0	4	0	0	0	0	0	0	0	0	0	0	0
824.547	0.835928	-	-0.0833333	0.05	0.133333	1	20	1	20	control	0	0	0	0	0	0	0	0	0	0	0	0	0	0	0	1	0	0	0	0	metas	0	0	0	2	0	0	0	0	0	0	0	0	0	0	0
3083.67	0.835928	-	-0.0833333	0.05	0.133333	1	20	1	20	control	0	0	0	0	0	0	0	0	0	0	0	1	0	0	0	0	0	0	0	0	metas	0	0	0	2	0	0	0	0	0	0	0	0	0	0	0
2107.85	0.835928	-	-0.0833333	0.05	0.133333	1	20	1	20	control	0	0	0	0	0	0	0	0	0	0	0	0	0	0	0	1	0	0	0	0	metas	0	0	0	2	0	0	0	0	0	0	0	0	0	0	0
860.424	0.835928	-	-0.0833333	0.05	0.133333	1	20	1	20	control	1	0	0	0	0	0	0	0	0	0	0	0	0	0	0	0	0	0	0	0	metas	0	2	0	0	0	0	0	0	0	0	0	0	0	0	0
3071.73	0.835928	-	-0.15	0.05	0.2	1	20	1	20	control	0	0	0	1	0	0	0	0	0	0	0	0	0	0	0	0	0	0	0	0	metas	0	0	0	3	0	0	0	0	0	0	0	0	0	0	0
863.411	0.835928	-	-0.0833333	0.05	0.133333	1	20	1	20	control	0	0	0	0	0	0	0	0	0	0	0	0	0	0	0	1	0	0	0	0	metas	0	0	0	2	0	0	0	0	0	0	0	0	0	0	0
1328.6	0.835928	-	-0.15	0.05	0.2	1	20	1	20	control	0	0	0	0	0	0	0	0	0	0	0	1	0	0	0	0	0	0	0	0	metas	0	0	0	3	0	0	0	0	0	0	0	0	0	0	0
1765.85	0.835928	-	-0.0833333	0.05	0.133333	1	20	1	20	control	0	0	0	0	0	0	0	0	0	0	0	1	0	0	0	0	0	0	0	0	metas	0	0	0	0	0	0	0	0	0	0	0	0	0	2	0
3069.67	0.835928	-	-0.216667	0.05	0.266667	1	20	1	20	control	0	0	0	1	0	0	0	0	0	0	0	0	0	0	0	0	0	0	0	0	metas	0	0	0	4	0	0	0	0	0	0	0	0	0	0	0
1839.83	0.837761	-	-0.116667	1.95	2.06667	39	20	39	20	control	0	3	0	1	1	4	3	2	2	4	4	3	0	2	0	4	2	3	0	1	metas	0	0	0	2	2	4	1	3	2	2	1	4	2	4	4
1082.51	0.86184	-	-0.133333	0.4	0.533333	8	20	8	20	control	0	0	1	0	0	1	0	0	0	0	3	0	0	0	0	0	0	2	1	0	metas	1	0	0	0	3	1	0	3	0	0	0	0	0	0	0
1220.55	0.862085	-	-0.133333	0.6	0.733333	12	20	12	20	control	0	0	0	1	3	0	1	0	0	0	0	0	0	0	0	3	4	0	0	0	metas	0	0	0	0	0	0	0	0	4	0	2	1	0	4	0
1583.55	0.864577	-	-0.0333333	2.5	2.53333	50	20	50	20	control	3	4	4	0	0	4	0	4	0	0	4	0	4	4	4	0	4	3	4	4	metas	4	0	4	0	4	4	0	4	0	4	0	4	4	4	2
2491.1	0.867057	-	-0.05	0.75	0.8	15	20	15	20	control	0	2	0	2	0	0	1	0	0	3	0	1	2	0	3	1	0	0	0	0	metas	1	0	0	0	0	0	2	1	2	1	4	1	0	0	0
917.63	0.86835	-	-0.0166667	0.05	0.0666667	1	20	1	20	control	0	0	0	1	0	0	0	0	0	0	0	0	0	0	0	0	0	0	0	0	metas	0	0	0	0	0	0	1	0	0	0	0	0	0	0	0
912.043	0.86835	-	-0.0166667	0.05	0.0666667	1	20	1	20	control	0	0	0	0	0	0	0	0	0	0	0	1	0	0	0	0	0	0	0	0	metas	0	0	0	1	0	0	0	0	0	0	0	0	0	0	0
2156.29	0.86835	-	-0.0166667	0.05	0.0666667	1	20	1	20	control	0	0	0	0	0	0	0	0	0	0	0	1	0	0	0	0	0	0	0	0	metas	0	0	0	1	0	0	0	0	0	0	0	0	0	0	0
2082.39	0.86835	-	-0.0166667	0.05	0.0666667	1	20	1	20	control	0	0	0	0	0	0	0	0	0	0	0	1	0	0	0	0	0	0	0	0	metas	0	0	0	1	0	0	0	0	0	0	0	0	0	0	0
832.492	0.86835	-	-0.0166667	0.05	0.0666667	1	20	1	20	control	0	0	0	0	0	0	0	1	0	0	0	0	0	0	0	0	0	0	0	0	metas	0	0	1	0	0	0	0	0	0	0	0	0	0	0	0
2173.97	0.86835	-	-0.0166667	0.05	0.0666667	1	20	1	20	control	0	0	0	0	0	0	0	0	0	0	0	0	1	0	0	0	0	0	0	0	metas	0	0	0	0	0	1	0	0	0	0	0	0	0	0	0
2903.69	0.86835	-	-0.0166667	0.05	0.0666667	1	20	1	20	control	0	0	0	1	0	0	0	0	0	0	0	0	0	0	0	0	0	0	0	0	metas	1	0	0	0	0	0	0	0	0	0	0	0	0	0	0
882.099	0.86835	-	-0.0166667	0.05	0.0666667	1	20	1	20	control	0	0	1	0	0	0	0	0	0	0	0	0	0	0	0	0	0	0	0	0	metas	0	0	1	0	0	0	0	0	0	0	0	0	0	0	0
1516.68	0.86835	-	-0.0166667	0.05	0.0666667	1	20	1	20	control	0	0	0	0	0	0	0	0	0	0	0	0	0	0	0	1	0	0	0	0	metas	0	0	0	0	0	0	0	0	0	0	1	0	0	0	0
2473.07	0.86835	-	-0.0166667	0.05	0.0666667	1	20	1	20	control	0	0	0	1	0	0	0	0	0	0	0	0	0	0	0	0	0	0	0	0	metas	0	0	0	0	0	0	0	0	0	0	0	1	0	0	0
2713.16	0.86835	-	-0.05	0.15	0.2	3	20	3	20	control	0	0	0	0	0	0	0	0	0	0	0	0	0	0	3	0	0	0	0	0	metas	0	0	0	0	0	0	0	0	0	0	0	0	0	0	3
2312.1	0.86835	-	-0.0166667	0.05	0.0666667	1	20	1	20	control	0	0	0	0	0	0	0	0	0	0	1	0	0	0	0	0	0	0	0	0	metas	0	0	0	0	1	0	0	0	0	0	0	0	0	0	0
2089.41	0.86835	-	-0.0166667	0.05	0.0666667	1	20	1	20	control	0	0	0	0	0	0	0	0	0	0	0	1	0	0	0	0	0	0	0	0	metas	0	0	0	1	0	0	0	0	0	0	0	0	0	0	0
3450.86	0.86835	-	-0.0166667	0.05	0.0666667	1	20	1	20	control	0	0	0	1	0	0	0	0	0	0	0	0	0	0	0	0	0	0	0	0	metas	0	0	0	1	0	0	0	0	0	0	0	0	0	0	0
826.78	0.86835	-	-0.0166667	0.05	0.0666667	1	20	1	20	control	0	0	0	0	0	0	0	0	0	0	0	1	0	0	0	0	0	0	0	0	metas	0	0	0	0	0	0	1	0	0	0	0	0	0	0	0
1564.69	0.86835	-	-0.0166667	0.05	0.0666667	1	20	1	20	control	0	0	0	0	0	0	0	0	0	0	0	1	0	0	0	0	0	0	0	0	metas	0	0	0	1	0	0	0	0	0	0	0	0	0	0	0
2472.03	0.86835	-	-0.0166667	0.05	0.0666667	1	20	1	20	control	0	0	0	1	0	0	0	0	0	0	0	0	0	0	0	0	0	0	0	0	metas	1	0	0	0	0	0	0	0	0	0	0	0	0	0	0
1059.96	0.86835	-	-0.0166667	0.05	0.0666667	1	20	1	20	control	1	0	0	0	0	0	0	0	0	0	0	0	0	0	0	0	0	0	0	0	metas	0	1	0	0	0	0	0	0	0	0	0	0	0	0	0
2762.93	0.86835	-	-0.0166667	0.05	0.0666667	1	20	1	20	control	0	0	0	0	0	0	0	1	0	0	0	0	0	0	0	0	0	0	0	0	metas	1	0	0	0	0	0	0	0	0	0	0	0	0	0	0
2714	0.86835	-	-0.0333333	0.1	0.133333	2	20	2	20	control	0	0	0	0	0	0	0	0	0	0	0	0	0	0	2	0	0	0	0	0	metas	0	0	0	0	0	0	0	0	0	0	0	0	0	0	2
3082.73	0.86835	-	-0.0166667	0.05	0.0666667	1	20	1	20	control	0	0	0	0	0	0	0	0	0	0	0	1	0	0	0	0	0	0	0	0	metas	0	0	0	1	0	0	0	0	0	0	0	0	0	0	0
2936.02	0.86835	-	-0.0166667	0.05	0.0666667	1	20	1	20	control	0	0	0	0	0	0	0	0	0	0	0	1	0	0	0	0	0	0	0	0	metas	0	0	0	1	0	0	0	0	0	0	0	0	0	0	0
3121.4	0.86835	-	-0.0166667	0.05	0.0666667	1	20	1	20	control	0	0	0	0	0	0	0	0	0	0	0	1	0	0	0	0	0	0	0	0	metas	0	0	0	0	1	0	0	0	0	0	0	0	0	0	0
1347.65	0.86835	-	-0.0166667	0.05	0.0666667	1	20	1	20	control	0	0	0	0	0	0	0	1	0	0	0	0	0	0	0	0	0	0	0	0	metas	0	0	0	1	0	0	0	0	0	0	0	0	0	0	0
1389.66	0.86835	-	-0.0666667	0.2	0.266667	4	20	4	20	control	0	0	0	0	0	0	0	0	0	0	0	4	0	0	0	0	0	0	0	0	metas	0	0	0	0	0	0	0	0	0	4	0	0	0	0	0
1888.85	0.86835	-	-0.0166667	0.05	0.0666667	1	20	1	20	control	0	0	0	0	0	0	0	0	0	0	0	1	0	0	0	0	0	0	0	0	metas	0	0	0	0	0	0	0	0	0	0	0	0	0	0	1
825.509	0.86835	-	-0.0166667	0.05	0.0666667	1	20	1	20	control	0	0	0	0	0	0	0	0	0	0	0	1	0	0	0	0	0	0	0	0	metas	0	0	0	1	0	0	0	0	0	0	0	0	0	0	0
2201.26	0.86835	-	-0.0166667	0.05	0.0666667	1	20	1	20	control	0	0	0	0	0	0	0	0	0	0	0	1	0	0	0	0	0	0	0	0	metas	0	0	0	1	0	0	0	0	0	0	0	0	0	0	0
2572.73	0.86835	-	-0.0166667	0.05	0.0666667	1	20	1	20	control	0	0	0	0	0	0	0	0	0	0	0	1	0	0	0	0	0	0	0	0	metas	0	0	0	1	0	0	0	0	0	0	0	0	0	0	0
1333.64	0.86835	-	-0.0166667	0.05	0.0666667	1	20	1	20	control	0	0	0	0	0	0	0	0	0	0	0	1	0	0	0	0	0	0	0	0	metas	0	0	0	0	0	0	0	0	0	0	0	0	0	1	0
1494.72	0.86835	-	-0.0166667	0.05	0.0666667	1	20	1	20	control	0	0	0	0	0	0	0	0	0	0	0	0	0	0	0	0	1	0	0	0	metas	0	0	0	1	0	0	0	0	0	0	0	0	0	0	0
2904.45	0.86835	-	-0.0166667	0.05	0.0666667	1	20	1	20	control	0	0	0	1	0	0	0	0	0	0	0	0	0	0	0	0	0	0	0	0	metas	0	0	0	0	0	0	0	0	0	0	0	0	0	1	0
1862.85	0.86835	-	-0.0166667	0.05	0.0666667	1	20	1	20	control	0	0	0	0	0	0	0	0	0	0	0	1	0	0	0	0	0	0	0	0	metas	0	0	0	0	0	0	0	0	0	0	0	0	0	1	0
980.505	0.88602	-	-0.3	0.3	0.6	6	20	6	20	control	0	0	0	1	0	0	0	0	0	3	0	1	0	0	0	1	0	0	0	0	metas	0	0	0	4	0	0	0	0	0	0	4	1	0	0	0
3087.76	0.886102	-	-0.183333	0.35	0.533333	7	20	7	20	control	0	0	0	1	0	0	1	0	0	3	0	0	0	0	0	0	0	2	0	0	metas	0	0	0	2	0	0	0	0	3	0	3	0	0	0	0
1933.82	0.887131	-	-0.133333	0.8	0.933333	16	20	16	20	control	0	0	0	0	4	3	0	2	2	0	0	1	1	3	0	0	0	0	0	0	metas	0	0	0	4	2	4	0	0	0	0	0	0	0	0	4
1871.88	0.890079	-	-0.216667	0.65	0.866667	13	20	13	20	control	0	0	0	0	3	1	0	0	1	0	0	2	1	0	0	1	4	0	0	0	metas	0	0	0	0	0	0	0	1	0	0	4	2	0	4	2
2490.96	0.890156	-	-0.15	1.65	1.8	33	20	33	20	control	3	1	1	2	0	0	3	0	4	1	0	0	2	0	1	3	4	0	4	4	metas	3	4	0	0	4	0	2	3	2	2	0	3	0	4	0
2009.95	0.900037	-	-0.25	0.55	0.8	11	20	11	20	control	0	0	0	3	0	0	2	0	0	0	0	0	2	0	0	1	2	0	0	1	metas	0	0	0	0	0	0	0	0	3	0	3	4	0	2	0
984.637	0.902733	-	-0.1	1.1	1.2	22	20	22	20	control	0	0	0	3	2	0	2	0	1	3	0	1	0	1	0	2	3	1	2	1	metas	2	0	0	0	0	0	1	1	4	2	3	2	1	2	0
2113.95	0.913043	-	-0.0333333	0.3	0.333333	6	20	6	20	control	0	0	0	2	0	1	1	0	1	0	0	0	0	0	0	1	0	0	0	0	metas	1	0	0	1	1	0	0	0	2	0	0	0	0	0	0
1531.69	0.916354	-	-0.0666667	0.6	0.666667	12	20	12	20	control	0	0	0	0	0	0	1	0	0	1	0	4	0	0	0	1	4	0	0	1	metas	0	0	0	4	0	0	0	0	1	0	4	1	0	0	0
1768.8	0.924656	-	-0.0666667	1.2	1.26667	24	20	24	20	control	0	0	0	1	0	0	3	0	3	0	0	4	0	4	0	0	4	0	3	2	metas	3	0	0	0	0	0	0	0	4	3	4	1	0	4	0
1609.73	0.924798	-	-0.1	0.9	1	18	20	18	20	control	1	0	4	0	0	1	0	0	0	0	1	0	3	4	0	0	0	1	0	3	metas	3	0	2	0	0	0	0	4	0	1	0	0	2	3	0
2758.28	0.928261	-	-0.0333333	2.7	2.73333	54	20	54	20	control	0	4	3	3	1	2	4	4	4	1	0	0	4	4	2	4	4	2	4	4	metas	4	4	4	4	0	1	2	4	2	4	1	4	3	4	0
1437.67	0.942346	-	-0.0666667	1.4	1.46667	28	20	28	20	control	0	0	0	4	0	0	4	0	3	4	0	0	1	1	0	4	4	0	1	2	metas	0	4	0	3	0	0	1	0	3	0	4	4	0	3	0
1612.7	0.949948	-	-0.266667	0.6	0.866667	12	20	12	20	control	0	0	0	0	1	0	4	0	0	2	0	1	0	0	0	1	3	0	0	0	metas	0	0	0	4	0	0	0	0	3	0	4	2	0	0	0
1709.74	0.956291	-	-0.0666667	0.2	0.266667	4	20	4	20	control	0	0	0	0	1	0	0	0	0	0	0	1	0	0	0	0	2	0	0	0	metas	0	0	0	3	0	0	0	0	1	0	0	0	0	0	0
1895.89	0.956316	-	-0.166667	2.7	2.86667	54	20	54	20	control	1	4	1	2	4	4	4	3	1	1	4	4	1	4	0	4	4	4	0	4	metas	0	3	0	4	0	4	2	3	4	4	4	4	4	3	4
2004.89	0.96662	-	-0.25	0.55	0.8	11	20	11	20	control	0	0	0	0	0	0	2	0	1	2	0	1	0	0	0	2	3	0	0	0	metas	0	0	0	0	0	0	0	0	3	0	4	4	0	1	0
1648.73	0.968508	-	-0.0833333	0.85	0.933333	17	20	17	20	control	0	0	0	3	0	2	3	0	0	3	0	2	0	0	0	1	3	0	0	0	metas	0	0	0	2	0	0	0	0	4	0	3	4	0	1	0
2083.89	0.972038	-	-0.0833333	1.45	1.53333	29	20	29	20	control	2	0	0	2	1	0	4	0	4	4	0	1	2	0	0	4	3	1	1	0	metas	0	0	0	4	0	3	2	0	2	0	4	4	0	2	2
1015.62	0.978113	-	-0.183333	0.15	0.333333	3	20	3	20	control	0	0	0	0	0	0	0	0	0	1	0	1	1	0	0	0	0	0	0	0	metas	0	0	0	0	0	0	1	0	0	0	4	0	0	0	0
1675.76	0.978113	-	-0.183333	0.15	0.333333	3	20	3	20	control	0	0	0	0	0	0	0	1	0	0	0	1	0	0	0	1	0	0	0	0	metas	0	0	0	4	0	0	0	0	1	0	0	0	0	0	0
1813.85	0.978113	-	-0.05	0.15	0.2	3	20	3	20	control	0	0	0	0	0	0	0	1	0	0	0	1	0	0	0	1	0	0	0	0	metas	0	0	0	0	0	0	0	0	1	0	0	2	0	0	0
1873.89	0.984753	-	-0.0333333	3.3	3.33333	66	20	66	20	control	3	3	3	4	4	4	4	3	4	4	4	4	3	4	0	4	4	0	3	4	metas	3	2	0	4	4	4	3	4	4	3	4	4	3	4	4
928.354	0.986132	-	-0.05	1.75	1.8	35	20	35	20	control	3	2	3	1	1	2	2	2	2	1	2	1	1	1	2	2	1	3	3	0	metas	1	4	4	2	0	1	2	3	0	2	1	2	3	2	0
1791.85	1	-	-0.05	1.15	1.2	23	20	23	20	control	0	0	0	3	0	2	4	0	1	0	3	1	0	3	0	2	4	0	0	0	metas	0	0	0	0	0	0	1	1	4	0	4	4	0	4	0
1887.84	1	-	-0.25	0.15	0.4	3	20	3	20	control	0	0	0	0	0	1	0	1	0	0	0	1	0	0	0	0	0	0	0	0	metas	0	0	0	0	0	2	0	0	0	0	0	0	0	0	4
1301.62	1	-	-0.233333	2.9	3.13333	58	20	58	20	control	0	2	1	4	4	0	4	0	4	4	0	4	4	4	3	4	4	4	4	4	metas	3	4	3	4	0	2	3	4	4	4	4	4	4	4	0
1661.79	2.70449e-07	+	3.58333	3.85	0.266667	77	20	77	20	control	4	4	4	4	4	4	4	3	4	4	4	3	4	4	4	4	3	4	4	4	metas	0	0	0	4	0	0	0	0	0	0	0	0	0	0	0
1948.96	2.72399e-07	+	3.48333	3.75	0.266667	75	20	75	20	control	4	4	4	4	4	4	4	3	4	4	4	2	4	4	4	4	2	4	4	4	metas	0	0	0	4	0	0	0	0	0	0	0	0	0	0	0
1662.79	6.31813e-07	+	3.33333	3.6	0.266667	72	20	72	20	control	4	4	3	4	3	4	4	4	4	4	3	1	4	4	4	4	2	4	4	4	metas	0	0	0	4	0	0	0	0	0	0	0	0	0	0	0
1949.97	7.95018e-07	+	3.31667	3.65	0.333333	73	20	73	20	control	4	4	4	4	4	4	4	4	4	4	4	1	4	4	4	4	0	4	4	4	metas	0	0	0	4	1	0	0	0	0	0	0	0	0	0	0
1293.58	9.04997e-07	+	2.95	2.95	0	59	20	59	20	control	4	4	4	1	4	4	0	4	4	0	4	1	4	4	3	1	1	4	4	4	metas	0	0	0	0	0	0	0	0	0	0	0	0	0	0	0
1950.97	9.20346e-07	+	3.1	3.1	0	62	20	62	20	control	4	4	4	3	0	4	4	4	4	4	1	1	4	2	4	4	0	4	3	4	metas	0	0	0	0	0	0	0	0	0	0	0	0	0	0	0
1250.57	1.85756e-06	+	2.96667	3.3	0.333333	66	20	66	20	control	4	4	4	3	4	4	3	4	4	2	4	0	4	4	1	4	1	4	4	4	metas	0	0	0	2	0	0	0	0	1	2	0	0	0	0	0
2755.3	2.29068e-06	+	2.95	3.15	0.2	63	20	63	20	control	0	4	2	4	4	4	4	3	4	4	4	4	4	1	4	4	0	4	1	4	metas	0	0	0	3	0	0	0	0	0	0	0	0	0	0	0
2754.24	3.21595e-06	+	2.81667	3.15	0.333333	63	20	63	20	control	1	4	4	4	4	4	4	3	4	2	4	2	4	2	2	4	0	4	3	4	metas	0	2	0	3	0	0	0	0	0	0	0	0	0	0	0
1292.59	4.23594e-06	+	2.98333	3.45	0.466667	69	20	69	20	control	4	4	4	3	4	4	0	4	4	2	4	1	4	4	4	4	3	4	4	4	metas	0	0	0	4	0	0	0	0	0	3	0	0	0	0	0
1733.91	4.70002e-06	+	3.01667	3.15	0.133333	63	20	63	20	control	4	4	4	4	0	3	4	4	4	4	0	1	4	4	3	4	0	4	4	4	metas	0	0	0	2	0	0	0	0	0	0	0	0	0	0	0
1408.66	5.1818e-06	+	3.08333	3.35	0.266667	67	20	67	20	control	4	4	4	3	4	4	2	4	4	0	4	0	4	4	4	2	4	4	4	4	metas	0	0	0	0	4	0	0	0	0	0	0	0	0	0	0
2753.3	8.67849e-06	+	2.85	3.05	0.2	61	20	61	20	control	0	4	3	4	4	4	4	3	4	4	4	3	4	1	4	3	0	4	0	4	metas	0	0	0	3	0	0	0	0	0	0	0	0	0	0	0
1663.79	8.9416e-06	+	2.43333	2.7	0.266667	54	20	54	20	control	2	4	3	4	0	3	3	2	4	4	1	1	4	1	3	4	2	4	1	4	metas	0	0	0	4	0	0	0	0	0	0	0	0	0	0	0
1732.91	9.95253e-06	+	3.08333	3.15	0.0666667	63	20	63	20	control	4	4	4	4	0	3	4	4	4	4	0	0	4	4	4	4	0	4	4	4	metas	0	0	0	1	0	0	0	0	0	0	0	0	0	0	0
1249.56	1.02283e-05	+	2.93333	3.4	0.466667	68	20	68	20	control	4	4	4	4	4	4	4	4	4	0	4	0	4	4	3	4	1	4	4	4	metas	0	0	0	1	0	0	0	0	2	4	0	0	0	0	0
2939.41	1.08384e-05	+	2.61667	2.75	0.133333	55	20	55	20	control	0	4	1	4	4	4	4	2	4	4	4	1	4	3	2	3	0	3	0	4	metas	0	0	0	2	0	0	0	0	0	0	0	0	0	0	0
2938.32	1.24812e-05	+	2.83333	3.1	0.266667	62	20	62	20	control	0	4	3	4	4	4	4	3	4	1	4	0	4	4	4	4	0	4	3	4	metas	0	1	0	3	0	0	0	0	0	0	0	0	0	0	0
1622.78	1.34372e-05	+	2.75	3.15	0.4	63	20	63	20	control	3	4	4	3	1	3	4	3	4	4	3	0	4	4	4	4	1	3	3	4	metas	0	0	0	0	0	0	0	0	1	0	0	0	1	4	0
929.485	2.45144e-05	+	2.16667	3.3	1.13333	66	20	66	20	control	4	4	2	3	4	1	4	4	3	2	4	1	4	4	2	4	4	4	4	4	metas	0	1	3	1	0	2	0	2	1	2	2	2	0	1	0
1538.7	3.56569e-05	+	2.58333	2.85	0.266667	57	20	57	20	control	4	4	4	3	4	4	0	4	4	0	3	0	4	4	1	3	1	4	2	4	metas	0	0	0	0	4	0	0	0	0	0	0	0	0	0	0
2557.26	3.64358e-05	+	2.2	2.4	0.2	48	20	48	20	control	3	4	0	4	4	4	1	3	4	1	1	0	4	2	3	2	0	4	1	3	metas	0	0	0	2	1	0	0	0	0	0	0	0	0	0	0
1397.65	4.9053e-05	+	2.66667	3	0.333333	60	20	60	20	control	3	4	1	4	4	4	3	4	4	0	4	0	4	4	0	3	2	4	4	4	metas	0	0	0	0	4	0	0	0	0	0	0	1	0	0	0
2937.38	5.34576e-05	+	2.61667	2.75	0.133333	55	20	55	20	control	0	4	0	4	4	4	3	3	4	4	4	0	4	3	2	4	0	4	0	4	metas	0	0	0	2	0	0	0	0	0	0	0	0	0	0	0
1556.75	5.65209e-05	+	1.85	3.85	2	77	20	77	20	control	4	4	4	4	4	4	4	4	4	4	4	1	4	4	4	4	4	4	4	4	metas	0	2	0	4	4	0	1	3	3	2	3	4	0	4	0
2756.26	6.61958e-05	+	2.6	2.8	0.2	56	20	56	20	control	0	4	4	4	4	4	3	3	4	4	4	0	4	0	3	4	0	4	0	3	metas	0	0	0	3	0	0	0	0	0	0	0	0	0	0	0
1734.91	7.00094e-05	+	2.28333	2.35	0.0666667	47	20	47	20	control	3	4	4	3	0	1	2	4	4	4	0	1	4	0	0	4	0	3	2	4	metas	0	0	0	1	0	0	0	0	0	0	0	0	0	0	0
2940.34	8.57407e-05	+	2.35	2.55	0.2	51	20	51	20	control	0	4	2	4	4	4	1	3	4	4	4	0	4	0	4	4	0	4	0	1	metas	0	0	0	3	0	0	0	0	0	0	0	0	0	0	0
1416.66	0.000100187	+	2.28333	2.55	0.266667	51	20	51	20	control	4	4	4	4	0	0	4	3	4	4	0	1	4	2	1	4	0	1	3	4	metas	0	0	0	4	0	0	0	0	0	0	0	0	0	0	0
1396.66	0.00011099	+	2.53333	3.2	0.666667	64	20	64	20	control	3	4	3	4	4	4	3	4	4	0	4	0	4	4	0	4	3	4	4	4	metas	0	2	0	1	4	0	0	0	1	0	0	2	0	0	0
1233.67	0.000151397	+	2.45	2.45	0	49	20	49	20	control	3	4	3	0	4	4	0	4	4	0	4	0	4	4	0	0	0	4	3	4	metas	0	0	0	0	0	0	0	0	0	0	0	0	0	0	0
1390.63	0.000175575	+	1.85	1.85	0	37	20	37	20	control	4	4	4	0	3	2	0	4	1	0	4	1	4	1	0	0	0	4	0	1	metas	0	0	0	0	0	0	0	0	0	0	0	0	0	0	0
924.499	0.000183638	+	1.5	1.5	0	30	20	30	20	control	0	1	2	3	0	0	1	2	4	4	0	1	4	0	0	4	0	1	2	1	metas	0	0	0	0	0	0	0	0	0	0	0	0	0	0	0
1155.59	0.000273071	+	2.36667	2.7	0.333333	54	20	54	20	control	4	4	4	0	4	4	2	4	4	0	4	0	4	4	0	0	0	4	4	4	metas	0	0	0	0	0	0	0	0	3	2	0	0	0	0	0
1156.58	0.000330113	+	2.38333	2.45	0.0666667	49	20	49	20	control	4	4	3	0	4	4	0	4	4	0	4	0	4	4	0	0	0	4	4	2	metas	0	0	0	0	0	0	0	0	1	0	0	0	0	0	0
1173.61	0.000359715	+	1.83333	2.1	0.266667	42	20	42	20	control	0	0	1	4	3	0	1	2	4	4	0	1	4	3	1	4	3	3	0	4	metas	0	0	0	4	0	0	0	0	0	0	0	0	0	0	0
1409.66	0.000389113	+	1.75	1.75	0	35	20	35	20	control	4	4	4	0	4	1	0	4	0	0	3	0	4	1	1	0	0	4	0	1	metas	0	0	0	0	0	0	0	0	0	0	0	0	0	0	0
1251.58	0.000391713	+	2	2	0	40	20	40	20	control	0	4	2	0	4	4	0	3	3	0	4	0	4	4	0	2	0	2	0	4	metas	0	0	0	0	0	0	0	0	0	0	0	0	0	0	0
1294.6	0.000402769	+	1.75	1.75	0	35	20	35	20	control	2	4	3	0	4	2	0	4	2	0	4	0	4	1	0	0	0	4	0	1	metas	0	0	0	0	0	0	0	0	0	0	0	0	0	0	0
1664.78	0.000414289	+	1.2	1.4	0.2	28	20	28	20	control	0	1	0	2	0	2	1	2	4	2	1	1	3	1	0	3	2	2	1	0	metas	0	0	0	3	0	0	0	0	0	0	0	0	0	0	0
1537.7	0.000423948	+	2.33333	2.6	0.266667	52	20	52	20	control	4	4	4	3	4	4	0	4	4	0	2	0	4	4	0	0	3	4	0	4	metas	0	0	0	0	4	0	0	0	0	0	0	0	0	0	0
1297.65	0.000455307	+	1.76667	3.7	1.93333	74	20	74	20	control	4	4	3	3	4	4	4	4	4	4	4	4	4	4	0	4	4	4	4	4	metas	3	2	0	4	0	0	0	3	3	4	4	4	0	2	0
1417.67	0.000497064	+	2.08333	2.55	0.466667	51	20	51	20	control	3	4	4	4	0	0	4	1	4	4	0	2	4	3	1	4	3	0	2	4	metas	0	0	0	4	0	0	0	0	0	0	2	1	0	0	0
1215.59	0.000615727	+	1.53333	1.8	0.266667	36	20	36	20	control	2	4	0	0	4	4	0	3	2	1	4	2	1	1	0	1	2	4	1	0	metas	0	0	0	3	0	0	0	0	0	0	0	1	0	0	0
1945.92	0.000617527	+	1.98333	2.65	0.666667	53	20	53	20	control	0	4	4	3	4	3	3	3	4	4	4	3	4	0	0	4	2	2	0	2	metas	0	0	0	1	0	0	1	0	2	1	3	2	0	0	0
1234.68	0.0008359	+	1.9	1.9	0	38	20	38	20	control	0	4	3	0	4	3	0	4	0	0	4	0	4	4	0	0	0	4	1	3	metas	0	0	0	0	0	0	0	0	0	0	0	0	0	0	0
1424.7	0.000860333	+	1.05	1.05	0	21	20	21	20	control	0	3	2	1	0	1	0	1	2	4	0	1	4	0	0	1	0	1	0	0	metas	0	0	0	0	0	0	0	0	0	0	0	0	0	0	0
2941.35	0.000886485	+	2.13333	2.2	0.0666667	44	20	44	20	control	0	4	0	2	4	4	0	3	4	4	4	0	4	0	4	4	0	3	0	0	metas	0	0	0	1	0	0	0	0	0	0	0	0	0	0	0
1807.89	0.000899588	+	1.78333	3.25	1.46667	65	20	65	20	control	2	4	3	4	4	4	2	4	4	1	4	0	4	4	2	4	4	4	3	4	metas	1	0	0	0	1	2	0	2	3	1	0	3	4	1	4
1846.89	0.00110803	+	1.81667	1.95	0.133333	39	20	39	20	control	0	0	3	3	0	2	0	3	4	4	0	0	4	3	0	4	0	2	3	4	metas	0	0	0	2	0	0	0	0	0	0	0	0	0	0	0
1316.66	0.00111322	+	1.95	2.75	0.8	55	20	55	20	control	0	4	0	2	2	4	4	4	4	4	4	2	1	4	0	4	4	1	3	4	metas	0	1	0	1	0	0	1	1	1	2	4	0	0	1	0
1716.82	0.00123352	+	1.75	3.75	2	75	20	75	20	control	4	4	4	2	4	4	4	4	4	4	4	4	4	4	1	4	4	4	4	4	metas	4	3	0	0	2	0	0	0	4	1	4	4	4	4	0
1717.83	0.00147146	+	1.96667	3.5	1.53333	70	20	70	20	control	4	4	4	2	4	4	4	4	4	4	4	4	4	2	0	3	4	4	3	4	metas	3	0	0	3	0	0	1	0	4	0	4	4	0	4	0
1407.65	0.00152922	+	1.93333	3.8	1.86667	76	20	76	20	control	4	4	4	4	4	4	4	4	4	4	4	0	4	4	4	4	4	4	4	4	metas	0	0	0	0	4	4	0	4	4	4	0	4	0	4	0
1804.84	0.00170242	+	1.05	1.25	0.2	25	20	25	20	control	0	1	3	1	1	2	0	1	0	0	1	1	4	0	0	3	2	0	3	2	metas	0	0	0	3	0	0	0	0	0	0	0	0	0	0	0
1951.96	0.00178041	+	1.65	1.65	0	33	20	33	20	control	3	3	4	1	0	0	0	3	4	4	0	0	4	0	4	3	0	0	0	0	metas	0	0	0	0	0	0	0	0	0	0	0	0	0	0	0
1806.87	0.00179934	+	1.2	1.2	0	24	20	24	20	control	0	1	1	4	0	0	0	0	4	0	1	0	4	0	0	2	1	2	0	4	metas	0	0	0	0	0	0	0	0	0	0	0	0	0	0	0
1398.65	0.00180145	+	1.25	1.25	0	25	20	25	20	control	1	4	0	0	4	4	0	3	1	0	4	0	1	1	0	0	0	2	0	0	metas	0	0	0	0	0	0	0	0	0	0	0	0	0	0	0
1539.71	0.00261218	+	1.55	1.95	0.4	39	20	39	20	control	3	4	0	2	4	0	0	3	4	2	0	3	4	2	0	3	2	1	0	2	metas	0	0	0	2	3	0	0	0	1	0	0	0	0	0	0
1391.62	0.00359226	+	1.35	1.35	0	27	20	27	20	control	3	4	4	0	3	1	0	4	0	0	1	0	3	0	0	0	0	4	0	0	metas	0	0	0	0	0	0	0	0	0	0	0	0	0	0	0
1550.68	0.00359226	+	1.25	1.25	0	25	20	25	20	control	1	4	0	0	3	4	0	3	1	0	4	0	4	0	0	0	0	1	0	0	metas	0	0	0	0	0	0	0	0	0	0	0	0	0	0	0
1578.71	0.00359624	+	1.05	1.05	0	21	20	21	20	control	1	4	2	0	4	0	0	1	0	0	0	0	3	4	0	1	0	0	1	0	metas	0	0	0	0	0	0	0	0	0	0	0	0	0	0	0
1139.71	0.00361622	+	1.1	1.1	0	22	20	22	20	control	0	4	1	0	2	4	0	4	0	0	3	0	1	1	0	0	0	0	2	0	metas	0	0	0	0	0	0	0	0	0	0	0	0	0	0	0
2942.33	0.00362423	+	1.05	1.05	0	21	20	21	20	control	0	4	0	2	0	3	0	4	1	2	0	0	1	0	3	1	0	0	0	0	metas	0	0	0	0	0	0	0	0	0	0	0	0	0	0	0
1418.67	0.00368827	+	1.43333	1.9	0.466667	38	20	38	20	control	2	2	3	3	2	0	4	1	4	4	0	1	4	0	0	4	0	0	1	3	metas	0	0	0	4	0	0	0	0	0	0	3	0	0	0	0
1296.66	0.00389169	+	1.5	3.7	2.2	74	20	74	20	control	4	4	3	3	4	4	4	4	4	4	4	4	4	4	0	4	4	4	4	4	metas	2	2	0	4	0	0	2	3	4	4	4	4	0	4	0
1805.86	0.00461743	+	1.08333	1.35	0.266667	27	20	27	20	control	0	0	3	2	1	3	0	1	1	0	1	0	4	1	0	3	1	1	2	3	metas	0	0	0	1	0	1	0	0	1	0	0	1	0	0	0
1198.58	0.00497919	+	1.76667	2.1	0.333333	42	20	42	20	control	4	4	4	0	4	4	0	4	2	0	4	0	4	0	3	0	1	4	0	0	metas	0	0	0	0	0	0	0	0	0	0	0	0	1	0	4
1603.76	0.00501082	+	0.966667	1.1	0.133333	22	20	22	20	control	0	1	0	1	0	3	0	2	3	0	0	0	4	1	0	0	4	1	1	1	metas	0	0	0	0	0	0	0	0	0	0	0	0	0	2	0
1568.75	0.00509795	+	1.53333	1.6	0.0666667	32	20	32	20	control	3	4	1	0	4	4	0	3	2	0	4	0	4	0	0	0	0	3	0	0	metas	0	0	0	0	0	0	0	0	1	0	0	0	0	0	0
2116.94	0.00551727	+	1.51667	1.65	0.133333	33	20	33	20	control	0	4	2	3	2	2	0	4	4	4	0	0	4	0	0	3	0	1	0	0	metas	1	0	0	1	0	0	0	0	0	0	0	0	0	0	0
2672.29	0.00581235	+	1.03333	1.1	0.0666667	22	20	22	20	control	0	1	0	2	0	3	1	0	4	1	0	0	0	2	0	0	0	3	3	2	metas	0	0	0	0	1	0	0	0	0	0	0	0	0	0	0
1943.97	0.00610672	+	1.56667	1.9	0.333333	38	20	38	20	control	0	4	4	1	0	4	0	4	4	4	0	1	4	0	3	1	0	4	0	0	metas	0	0	0	4	0	0	1	0	0	0	0	0	0	0	0
2560.13	0.0061268	+	1.25	3.45	2.2	69	20	69	20	control	3	4	2	4	4	4	4	4	4	4	3	1	4	4	4	4	0	4	4	4	metas	2	0	0	3	4	4	0	2	3	3	0	3	4	1	4
1157.6	0.00684172	+	1.15	1.15	0	23	20	23	20	control	0	4	1	0	4	4	0	4	0	0	4	0	1	0	0	0	0	1	0	0	metas	0	0	0	0	0	0	0	0	0	0	0	0	0	0	0
1943.02	0.0068635	+	1.4	1.4	0	28	20	28	20	control	0	4	4	0	0	3	0	3	4	0	0	0	4	0	2	0	0	4	0	0	metas	0	0	0	0	0	0	0	0	0	0	0	0	0	0	0
1794.86	0.00692904	+	1.1	1.1	0	22	20	22	20	control	0	0	0	0	4	4	0	0	2	0	4	0	2	0	0	1	1	4	0	0	metas	0	0	0	0	0	0	0	0	0	0	0	0	0	0	0
2006.89	0.00693634	+	0.85	0.85	0	17	20	17	20	control	0	2	0	0	0	4	0	3	1	1	2	0	0	0	0	2	0	2	0	0	metas	0	0	0	0	0	0	0	0	0	0	0	0	0	0	0
900.551	0.00693634	+	0.8	0.8	0	16	20	16	20	control	0	1	0	0	4	0	0	3	0	1	0	1	0	0	0	3	1	2	0	0	metas	0	0	0	0	0	0	0	0	0	0	0	0	0	0	0
2097.01	0.00695096	+	1.05	1.05	0	21	20	21	20	control	4	1	0	0	3	1	0	3	4	0	0	1	4	0	0	0	0	0	0	0	metas	0	0	0	0	0	0	0	0	0	0	0	0	0	0	0
2115.93	0.00707964	+	1.43333	2.3	0.866667	46	20	46	20	control	1	4	3	4	4	3	4	3	4	4	0	1	4	0	0	2	0	1	3	1	metas	1	2	0	3	0	0	0	0	3	0	0	2	0	2	0
1699.76	0.00739021	+	1.33333	2	0.666667	40	20	40	20	control	3	4	0	2	4	4	0	2	4	0	4	1	3	2	0	1	0	4	1	1	metas	0	0	0	0	4	2	0	0	0	0	0	0	0	0	4
1701.78	0.0077443	+	0.933333	1.2	0.266667	24	20	24	20	control	1	4	0	2	1	4	0	3	3	0	1	0	2	0	0	0	0	2	0	1	metas	0	0	0	0	4	0	0	0	0	0	0	0	0	0	0
1693.77	0.00820397	+	1.4	2.2	0.8	44	20	44	20	control	0	1	1	0	4	4	2	4	2	4	1	4	2	3	0	3	4	4	1	0	metas	0	0	0	3	0	0	1	0	0	2	4	2	0	0	0
1845.88	0.00832946	+	1.3	1.5	0.2	30	20	30	20	control	0	0	3	2	0	0	0	2	4	4	0	0	4	2	0	4	0	0	1	4	metas	0	0	0	3	0	0	0	0	0	0	0	0	0	0	0
1944.93	0.00862198	+	1.55	1.95	0.4	39	20	39	20	control	0	4	4	2	0	1	2	4	4	4	0	4	4	0	0	2	0	4	0	0	metas	0	0	0	3	0	0	1	0	0	0	2	0	0	0	0
2558.18	0.0095206	+	1.45	3.45	2	69	20	69	20	control	4	4	1	4	4	4	4	3	4	3	4	1	4	4	3	4	2	4	4	4	metas	1	3	0	4	4	4	0	1	2	0	0	3	4	0	4
1718.82	0.00993226	+	1.36667	1.7	0.333333	34	20	34	20	control	3	4	2	0	0	3	0	4	0	1	4	4	4	0	0	1	2	2	0	0	metas	0	0	0	0	0	0	0	0	2	0	2	0	0	1	0
1618.78	0.00995098	+	0.866667	1	0.133333	20	20	20	20	control	0	0	1	0	0	3	1	4	4	1	2	0	2	1	0	0	1	0	0	0	metas	0	0	0	2	0	0	0	0	0	0	0	0	0	0	0
1199.58	0.0100729	+	1.38333	1.65	0.266667	33	20	33	20	control	4	4	2	0	4	2	0	4	0	0	4	0	4	0	1	0	0	4	0	0	metas	0	0	0	0	0	0	0	0	0	0	0	0	0	0	4
1557.75	0.011995	+	1.03333	1.1	0.0666667	22	20	22	20	control	1	4	0	0	4	1	0	2	3	0	0	0	4	2	0	0	0	0	0	1	metas	0	0	0	0	1	0	0	0	0	0	0	0	0	0	0
1918.88	0.0121563	+	1.38333	3.05	1.66667	61	20	61	20	control	4	4	4	3	4	4	2	4	4	1	4	2	4	4	2	0	1	4	4	2	metas	0	0	0	0	4	4	0	3	2	3	0	2	3	0	4
1200.58	0.012493	+	1.03333	1.3	0.266667	26	20	26	20	control	4	4	0	0	4	0	0	1	1	2	0	2	4	0	0	2	0	2	0	0	metas	0	0	0	4	0	0	0	0	0	0	0	0	0	0	0
1484.74	0.0129312	+	0.5	0.5	0	10	20	10	20	control	0	2	0	0	2	1	0	0	1	0	0	0	0	1	0	1	0	2	0	0	metas	0	0	0	0	0	0	0	0	0	0	0	0	0	0	0
1043.53	0.0129312	+	0.95	0.95	0	19	20	19	20	control	0	0	0	0	4	4	0	4	0	0	1	1	1	0	0	0	0	4	0	0	metas	0	0	0	0	0	0	0	0	0	0	0	0	0	0	0
1268.68	0.0129833	+	0.65	0.65	0	13	20	13	20	control	0	4	1	0	0	1	0	3	0	0	1	0	2	0	0	0	0	1	0	0	metas	0	0	0	0	0	0	0	0	0	0	0	0	0	0	0
1870.86	0.0130094	+	0.65	0.65	0	13	20	13	20	control	0	0	0	0	1	2	0	0	0	1	4	2	1	0	0	0	2	0	0	0	metas	0	0	0	0	0	0	0	0	0	0	0	0	0	0	0
2118.97	0.0130485	+	0.8	0.8	0	16	20	16	20	control	0	1	0	0	0	4	0	4	0	1	2	0	1	0	0	0	0	3	0	0	metas	0	0	0	0	0	0	0	0	0	0	0	0	0	0	0
925.529	0.0130485	+	0.75	0.75	0	15	20	15	20	control	0	0	1	2	0	0	0	0	4	2	0	0	2	0	0	3	0	0	1	0	metas	0	0	0	0	0	0	0	0	0	0	0	0	0	0	0
1380.71	0.0130485	+	1	1	0	20	20	20	20	control	0	4	0	0	4	4	0	3	0	0	2	0	1	2	0	0	0	0	0	0	metas	0	0	0	0	0	0	0	0	0	0	0	0	0	0	0
1551.72	0.0130485	+	0.95	0.95	0	19	20	19	20	control	1	4	0	1	4	3	0	2	0	0	0	0	4	0	0	0	0	0	0	0	metas	0	0	0	0	0	0	0	0	0	0	0	0	0	0	0
1735.88	0.0130485	+	0.7	0.7	0	14	20	14	20	control	0	0	3	0	0	0	0	2	1	2	1	1	4	0	0	0	0	0	0	0	metas	0	0	0	0	0	0	0	0	0	0	0	0	0	0	0
1282.69	0.0134955	+	1.06667	1.2	0.133333	24	20	24	20	control	3	4	2	0	0	0	2	4	0	0	0	1	2	0	0	3	0	3	0	0	metas	0	0	0	0	0	0	0	0	0	0	2	0	0	0	0
1483.73	0.0136262	+	1.26667	1.4	0.133333	28	20	28	20	control	0	4	0	0	4	4	0	3	3	1	3	0	0	1	0	2	0	3	0	0	metas	0	0	0	0	0	0	1	0	0	0	1	0	0	0	0
1406.64	0.0146886	+	1.13333	3.8	2.66667	76	20	76	20	control	4	4	4	4	4	4	4	4	4	4	4	0	4	4	4	4	4	4	4	4	metas	1	3	0	0	4	4	0	4	4	4	0	4	4	4	4
2559.16	0.0148885	+	0.966667	3.5	2.53333	70	20	70	20	control	4	4	3	4	4	4	4	3	4	3	4	0	4	4	4	4	1	4	4	4	metas	2	3	0	4	4	4	0	3	3	2	0	3	4	2	4
1405.64	0.0158256	+	0.933333	3.8	2.86667	76	20	76	20	control	4	4	4	4	4	4	4	4	4	4	4	0	4	4	4	4	4	4	4	4	metas	2	3	0	2	4	4	0	4	4	4	0	4	4	4	4
1668.79	0.0170259	+	0.866667	1	0.133333	20	20	20	20	control	0	0	0	1	0	4	3	3	0	1	4	1	0	0	0	2	1	0	0	0	metas	0	0	0	0	0	0	0	0	2	0	0	0	0	0	0
1700.77	0.0178565	+	1.55	2.35	0.8	47	20	47	20	control	3	4	0	4	4	4	0	4	4	0	4	0	4	2	0	0	0	4	2	4	metas	0	0	0	0	4	3	0	0	0	0	0	0	0	1	4
1946.89	0.0194509	+	1.45	2.65	1.2	53	20	53	20	control	0	3	3	3	4	4	3	4	3	4	4	4	4	1	0	3	2	0	1	3	metas	1	0	0	4	0	0	1	1	2	1	4	4	0	0	0
1502.7	0.0223854	+	0.983333	1.25	0.266667	25	20	25	20	control	0	0	0	4	0	0	2	0	4	2	0	4	0	3	0	1	1	0	4	0	metas	0	0	0	0	0	0	0	0	0	0	4	0	0	0	0
2671.39	0.0232182	+	0.833333	1.1	0.266667	22	20	22	20	control	0	1	0	3	0	2	1	1	1	3	0	0	0	3	0	1	0	1	2	3	metas	1	0	0	0	1	0	1	0	1	0	0	0	0	0	0
1576.74	0.0234618	+	0.35	0.35	0	7	20	7	20	control	2	0	1	0	1	0	0	1	0	0	0	0	1	0	0	0	0	0	0	1	metas	0	0	0	0	0	0	0	0	0	0	0	0	0	0	0
1174.61	0.0235238	+	1.18333	1.45	0.266667	29	20	29	20	control	0	0	0	3	2	0	0	0	4	4	0	0	3	3	0	4	0	3	0	3	metas	0	0	0	4	0	0	0	0	0	0	0	0	0	0	0
1793.86	0.0236663	+	0.9	0.9	0	18	20	18	20	control	0	0	0	0	4	4	0	1	0	0	4	0	0	0	0	0	1	4	0	0	metas	0	0	0	0	0	0	0	0	0	0	0	0	0	0	0
1114.57	0.0236782	+	0.783333	1.05	0.266667	21	20	21	20	control	1	4	0	1	0	0	0	1	4	0	0	1	4	0	0	3	0	2	0	0	metas	0	0	0	4	0	0	0	0	0	0	0	0	0	0	0
1847.91	0.0237345	+	0.45	0.45	0	9	20	9	20	control	0	0	0	0	0	0	0	2	2	1	0	0	1	0	0	2	0	0	0	1	metas	0	0	0	0	0	0	0	0	0	0	0	0	0	0	0
2247.06	0.0238029	+	0.55	0.55	0	11	20	11	20	control	0	0	2	1	0	0	0	3	0	2	0	0	1	0	0	2	0	0	0	0	metas	0	0	0	0	0	0	0	0	0	0	0	0	0	0	0
1580.75	0.0238029	+	0.5	0.5	0	10	20	10	20	control	1	1	2	0	0	0	0	0	0	0	0	0	1	3	0	0	0	0	0	2	metas	0	0	0	0	0	0	0	0	0	0	0	0	0	0	0
1575.71	0.0238257	+	0.6	0.6	0	12	20	12	20	control	3	1	1	0	4	0	0	0	0	0	0	0	2	0	0	0	0	0	0	1	metas	0	0	0	0	0	0	0	0	0	0	0	0	0	0	0
1962.84	0.0238257	+	0.6	0.6	0	12	20	12	20	control	0	0	0	0	0	3	0	2	4	0	1	0	1	0	0	1	0	0	0	0	metas	0	0	0	0	0	0	0	0	0	0	0	0	0	0	0
1212.87	0.0238485	+	0.8	0.8	0	16	20	16	20	control	0	3	0	0	1	3	0	4	0	0	4	1	0	0	0	0	0	0	0	0	metas	0	0	0	0	0	0	0	0	0	0	0	0	0	0	0
1085.56	0.0238713	+	0.65	0.65	0	13	20	13	20	control	2	3	2	0	1	0	0	0	0	0	0	0	4	0	0	0	0	1	0	0	metas	0	0	0	0	0	0	0	0	0	0	0	0	0	0	0
1381.72	0.0238713	+	0.85	0.85	0	17	20	17	20	control	0	4	0	0	4	2	0	3	0	0	3	0	1	0	0	0	0	0	0	0	metas	0	0	0	0	0	0	0	0	0	0	0	0	0	0	0
1395.73	0.023872	+	0.783333	0.85	0.0666667	17	20	17	20	control	2	3	1	0	0	4	0	3	0	0	1	0	2	0	0	0	0	1	0	0	metas	0	0	0	1	0	0	0	0	0	0	0	0	0	0	0
1863.88	0.0242571	+	1.21667	3.15	1.93333	63	20	63	20	control	3	4	1	0	4	4	4	4	4	2	4	4	2	4	0	3	4	4	4	4	metas	0	1	0	4	0	0	3	3	4	3	4	4	0	3	0
1394.69	0.0250827	+	0.733333	0.8	0.0666667	16	20	16	20	control	1	4	0	0	0	4	0	2	1	0	1	1	0	0	0	0	0	2	0	0	metas	0	0	0	1	0	0	0	0	0	0	0	0	0	0	0
1555.74	0.0290327	+	0.833333	3.9	3.06667	78	20	78	20	control	4	4	4	4	4	4	4	4	4	4	4	2	4	4	4	4	4	4	4	4	metas	0	4	0	4	4	4	3	4	4	4	4	4	1	4	2
1917.88	0.0295984	+	1.15	3.55	2.4	71	20	71	20	control	4	4	4	3	4	4	4	4	4	1	4	4	4	4	3	0	4	4	4	4	metas	2	0	0	0	4	4	0	4	3	4	0	4	4	3	4
1567.75	0.0297062	+	1.43333	1.9	0.466667	38	20	38	20	control	3	4	2	0	4	4	0	4	2	0	4	0	3	0	0	0	3	4	0	1	metas	0	0	0	1	0	0	1	0	1	0	2	1	0	1	0
1423.68	0.0298921	+	0.866667	1	0.133333	20	20	20	20	control	0	0	1	2	0	0	0	0	3	4	0	1	4	0	0	4	0	0	0	1	metas	0	0	0	2	0	0	0	0	0	0	0	0	0	0	0
1579.72	0.0340796	+	1.18333	1.45	0.266667	29	20	29	20	control	3	3	4	0	4	0	0	1	0	0	0	0	4	4	0	0	0	1	2	3	metas	2	0	0	0	0	0	0	1	0	0	0	0	0	1	0
1837.82	0.0359759	+	1.15	3.35	2.2	67	20	67	20	control	3	4	1	4	4	4	4	4	4	4	4	4	4	0	0	4	4	4	3	4	metas	0	0	0	4	1	4	3	0	4	2	4	4	2	1	4
1692.76	0.0361399	+	0.783333	1.45	0.666667	29	20	29	20	control	0	1	1	0	0	4	1	3	1	1	2	4	3	2	0	1	3	1	1	0	metas	0	0	0	2	0	0	2	0	0	1	4	0	0	1	0
3085.37	0.036807	+	1.21667	1.95	0.733333	39	20	39	20	control	0	0	0	3	4	1	4	3	4	1	4	0	0	4	0	3	0	3	1	4	metas	0	4	0	3	0	0	0	0	2	0	1	1	0	0	0
1893.88	0.0370612	+	1.16667	1.7	0.533333	34	20	34	20	control	0	3	0	1	4	4	0	3	0	1	4	1	3	2	0	1	3	4	0	0	metas	0	0	0	2	0	1	0	0	0	1	2	1	0	0	1
1810.9	0.0375952	+	0.95	1.35	0.4	27	20	27	20	control	0	1	0	1	4	4	0	3	3	0	4	0	0	3	0	1	1	2	0	0	metas	0	0	0	0	0	0	0	0	1	0	0	0	0	1	4
1796.86	0.0376722	+	0.766667	1.3	0.533333	26	20	26	20	control	1	1	0	1	0	3	0	2	3	1	4	1	4	0	0	2	0	2	0	1	metas	0	0	1	4	0	0	0	0	1	0	2	0	0	0	0
1665.81	0.0381091	+	0.733333	1	0.266667	20	20	20	20	control	0	0	0	1	0	1	0	0	4	2	0	1	2	1	0	4	3	1	0	0	metas	0	0	0	2	0	0	0	0	0	0	2	0	0	0	0
1835.84	0.0390936	+	1.28333	2.15	0.866667	43	20	43	20	control	3	4	1	0	4	4	0	4	1	3	4	4	0	2	0	1	4	4	0	0	metas	0	0	0	4	0	0	1	0	1	0	4	1	0	0	2
1617.78	0.03974	+	1.25	2.65	1.4	53	20	53	20	control	1	1	1	1	1	3	4	4	4	4	3	3	4	4	0	4	4	0	3	4	metas	0	0	0	4	0	0	1	0	4	0	4	4	0	4	0
1097.57	0.041945	+	0.25	0.25	0	5	20	5	20	control	0	0	0	0	0	0	1	0	1	1	0	1	0	0	0	1	0	0	0	0	metas	0	0	0	0	0	0	0	0	0	0	0	0	0	0	0
2830.39	0.041945	+	0.25	0.25	0	5	20	5	20	control	0	0	0	1	0	1	0	1	0	0	0	0	1	0	0	0	0	1	0	0	metas	0	0	0	0	0	0	0	0	0	0	0	0	0	0	0
1795.84	0.04209	+	0.8	1.2	0.4	24	20	24	20	control	0	0	0	1	4	4	0	1	1	1	4	1	1	0	0	0	2	4	0	0	metas	0	0	0	4	0	0	0	0	1	0	1	0	0	0	0
1591.72	0.042336	+	0.3	0.3	0	6	20	6	20	control	0	0	0	1	0	0	1	1	0	0	0	0	0	0	0	1	2	0	0	0	metas	0	0	0	0	0	0	0	0	0	0	0	0	0	0	0
1621.78	0.042336	+	0.3	0.3	0	6	20	6	20	control	0	0	1	0	0	0	0	0	1	0	0	0	0	1	0	1	2	0	0	0	metas	0	0	0	0	0	0	0	0	0	0	0	0	0	0	0
1923.92	0.042336	+	0.95	0.95	0	19	20	19	20	control	0	3	0	0	0	4	0	4	0	0	4	0	0	0	0	0	0	4	0	0	metas	0	0	0	0	0	0	0	0	0	0	0	0	0	0	0
1594.75	0.0423599	+	1.1	3.1	2	62	20	62	20	control	3	4	3	0	4	4	4	4	3	4	4	0	4	4	0	4	3	2	4	4	metas	0	3	0	4	0	0	3	3	4	3	4	4	0	2	0
1412.67	0.0425318	+	0.55	0.55	0	11	20	11	20	control	0	0	0	0	4	0	0	0	0	1	0	0	0	4	0	1	0	1	0	0	metas	0	0	0	0	0	0	0	0	0	0	0	0	0	0	0
2740.16	0.042571	+	0.6	0.6	0	12	20	12	20	control	0	0	3	0	0	0	0	3	0	1	0	0	0	0	3	2	0	0	0	0	metas	0	0	0	0	0	0	0	0	0	0	0	0	0	0	0
2738.39	0.042571	+	0.5	0.5	0	10	20	10	20	control	0	0	1	0	0	0	0	1	0	4	0	0	1	0	3	0	0	0	0	0	metas	0	0	0	0	0	0	0	0	0	0	0	0	0	0	0
1295.65	0.0426494	+	0.6	0.6	0	12	20	12	20	control	0	3	0	0	3	1	0	4	0	0	1	0	0	0	0	0	0	0	0	0	metas	0	0	0	0	0	0	0	0	0	0	0	0	0	0	0
1667.75	0.042657	+	1.15	2.15	1	43	20	43	20	control	0	0	0	2	0	4	4	3	4	4	4	4	0	2	0	4	4	1	1	2	metas	0	0	0	2	0	0	0	0	4	0	4	3	0	2	0
2096.01	0.0426886	+	0.65	0.65	0	13	20	13	20	control	3	0	0	0	2	0	0	3	0	0	0	1	4	0	0	0	0	0	0	0	metas	0	0	0	0	0	0	0	0	0	0	0	0	0	0	0
1315.66	0.0447035	+	1.01667	3.35	2.33333	67	20	67	20	control	4	4	0	2	4	4	4	4	4	3	4	4	2	4	0	4	4	4	4	4	metas	3	4	0	2	0	0	3	4	4	4	4	4	0	3	0
2938.91	0.0454042	+	0.4	0.6	0.2	12	20	12	20	control	0	0	2	0	0	0	0	1	0	3	0	1	0	1	2	1	0	1	0	0	metas	0	0	0	3	0	0	0	0	0	0	0	0	0	0	0
1833.86	0.0457904	+	0.583333	0.85	0.266667	17	20	17	20	control	0	0	0	0	1	4	0	3	0	2	3	1	1	0	0	0	0	2	0	0	metas	0	0	0	4	0	0	0	0	0	0	0	0	0	0	0
1919.88	0.046572	+	1.06667	1.8	0.733333	36	20	36	20	control	3	4	3	0	4	4	0	4	1	0	4	2	3	0	0	1	0	3	0	0	metas	0	0	0	0	4	3	0	0	0	0	0	0	0	0	4
3086.46	0.0473789	+	1.01667	1.95	0.933333	39	20	39	20	control	0	0	0	4	4	1	4	2	2	2	4	2	0	4	0	4	0	3	1	2	metas	0	4	0	3	0	0	0	0	4	0	3	0	0	0	0
1715.82	0.04846	+	1.25	3.25	2	65	20	65	20	control	4	4	4	1	4	4	4	4	4	0	4	0	4	4	0	4	4	4	4	4	metas	4	1	1	0	4	0	0	0	4	0	4	4	4	4	0
2465.97	0.0484844	+	0.866667	1	0.133333	20	20	20	20	control	3	4	0	0	0	4	0	2	0	0	4	0	0	0	2	0	0	1	0	0	metas	0	0	0	0	2	0	0	0	0	0	0	0	0	0	0
1930.86	0.0502842	+	0.383333	0.45	0.0666667	9	20	9	20	control	0	0	0	1	0	2	0	1	1	1	0	1	0	0	0	0	0	2	0	0	metas	0	0	0	1	0	0	0	0	0	0	0	0	0	0	0
1694.76	0.0524768	+	1.06667	1.8	0.733333	36	20	36	20	control	0	0	0	0	4	4	2	3	1	4	0	4	3	4	0	1	3	3	0	0	metas	0	0	0	3	0	0	0	0	0	1	4	3	0	0	0
2080.89	0.0533769	+	1.03333	3.5	2.46667	70	20	70	20	control	3	4	3	4	3	3	4	3	4	4	4	3	4	4	0	4	4	4	4	4	metas	4	3	0	3	0	2	4	3	4	0	4	4	2	4	0
1214.59	0.0545495	+	1.08333	2.75	1.66667	55	20	55	20	control	3	4	0	2	4	4	0	4	4	3	4	4	3	4	0	1	4	4	0	3	metas	0	2	3	4	0	0	1	2	2	4	0	4	0	1	2
2568.17	0.0619839	+	0.716667	1.05	0.333333	21	20	21	20	control	0	1	3	0	0	1	0	3	1	3	0	0	3	0	4	2	0	0	0	0	metas	0	0	0	0	0	1	0	0	0	0	0	0	0	0	4
1310.65	0.062723	+	0.516667	0.65	0.133333	13	20	13	20	control	0	1	0	0	0	1	0	2	0	2	4	1	0	0	0	2	0	0	0	0	metas	0	0	0	2	0	0	0	0	0	0	0	0	0	0	0
1592.73	0.0640628	+	1.23333	3.7	2.46667	74	20	74	20	control	4	4	3	4	4	4	4	4	4	4	4	3	4	4	0	4	4	4	4	4	metas	0	4	0	4	0	0	4	4	4	4	4	4	1	4	0
2081.88	0.0643462	+	1.05	3.65	2.6	73	20	73	20	control	3	4	3	4	4	4	4	3	4	4	4	4	4	4	0	4	4	4	4	4	metas	4	4	0	4	0	1	4	3	4	0	4	4	3	4	0
1853.8	0.0664506	+	0.483333	3.95	3.46667	79	20	79	20	control	4	4	4	4	4	4	4	3	4	4	4	4	4	4	4	4	4	4	4	4	metas	4	3	4	2	4	4	2	4	4	4	1	4	4	4	4
1593.73	0.0677607	+	1.01667	3.55	2.53333	71	20	71	20	control	4	4	3	3	4	4	4	4	4	4	4	1	4	4	0	4	4	4	4	4	metas	1	4	0	4	0	0	4	3	4	4	4	4	2	4	0
1628.76	0.0686974	+	0.616667	3.55	2.93333	71	20	71	20	control	4	4	4	3	0	4	4	4	4	4	4	0	4	4	4	4	4	4	4	4	metas	4	1	4	3	2	2	1	4	3	4	4	4	4	4	0
2561.37	0.0690285	+	0.35	0.55	0.2	11	20	11	20	control	0	1	0	2	0	1	1	1	1	0	0	0	1	0	2	0	0	1	0	0	metas	0	0	0	0	1	0	0	0	0	0	0	0	0	0	2
3448.59	0.0696974	+	0.5	0.7	0.2	14	20	14	20	control	0	0	0	4	2	1	0	2	0	0	3	0	0	0	0	1	0	1	0	0	metas	0	0	0	3	0	0	0	0	0	0	0	0	0	0	0
1947.86	0.0718699	+	0.533333	1.2	0.666667	24	20	24	20	control	0	0	0	0	1	3	2	1	0	4	2	4	1	1	0	3	1	0	0	1	metas	0	0	0	4	0	0	0	0	0	0	3	3	0	0	0
1836.84	0.073668	+	1.15	1.75	0.6	35	20	35	20	control	3	4	1	0	4	4	0	3	0	0	4	4	0	0	0	0	4	4	0	0	metas	0	0	0	4	0	0	0	0	1	0	0	0	0	0	4
2119.95	0.0744736	+	0.8	0.8	0	16	20	16	20	control	0	0	0	0	0	4	0	4	0	0	4	0	0	0	0	0	0	4	0	0	metas	0	0	0	0	0	0	0	0	0	0	0	0	0	0	0
930.442	0.0744736	+	0.2	0.2	0	4	20	4	20	control	0	0	0	0	1	0	0	1	0	1	0	0	0	0	0	1	0	0	0	0	metas	0	0	0	0	0	0	0	0	0	0	0	0	0	0	0
1719.83	0.0744736	+	0.2	0.2	0	4	20	4	20	control	0	1	0	0	0	1	0	1	0	0	0	1	0	0	0	0	0	0	0	0	metas	0	0	0	0	0	0	0	0	0	0	0	0	0	0	0
870.671	0.0744736	+	0.2	0.2	0	4	20	4	20	control	1	0	0	1	0	0	0	0	0	0	0	1	0	0	0	1	0	0	0	0	metas	0	0	0	0	0	0	0	0	0	0	0	0	0	0	0
1549.65	0.0748746	+	0.55	0.55	0	11	20	11	20	control	0	3	0	0	0	3	0	2	0	0	3	0	0	0	0	0	0	0	0	0	metas	0	0	0	0	0	0	0	0	0	0	0	0	0	0	0
1131.55	0.0750083	+	0.7	0.7	0	14	20	14	20	control	0	0	0	0	4	4	0	3	0	0	3	0	0	0	0	0	0	0	0	0	metas	0	0	0	0	0	0	0	0	0	0	0	0	0	0	0
1495.68	0.0750751	+	0.45	0.45	0	9	20	9	20	control	0	2	0	0	0	3	0	3	0	0	0	0	0	0	0	1	0	0	0	0	metas	0	0	0	0	0	0	0	0	0	0	0	0	0	0	0
2192.98	0.0750751	+	0.35	0.35	0	7	20	7	20	control	0	0	0	1	0	0	0	3	2	0	0	0	1	0	0	0	0	0	0	0	metas	0	0	0	0	0	0	0	0	0	0	0	0	0	0	0
2246.05	0.0750751	+	0.35	0.35	0	7	20	7	20	control	0	0	0	0	0	1	0	3	0	1	0	0	2	0	0	0	0	0	0	0	metas	0	0	0	0	0	0	0	0	0	0	0	0	0	0	0
913.572	0.0750751	+	0.35	0.35	0	7	20	7	20	control	0	0	0	0	1	0	0	0	0	3	0	1	0	0	0	2	0	0	0	0	metas	0	0	0	0	0	0	0	0	0	0	0	0	0	0	0
1985.93	0.0750751	+	0.35	0.35	0	7	20	7	20	control	0	0	0	0	0	3	0	1	0	0	2	1	0	0	0	0	0	0	0	0	metas	0	0	0	0	0	0	0	0	0	0	0	0	0	0	0
2739.39	0.0750751	+	0.4	0.4	0	8	20	8	20	control	0	0	0	0	0	0	0	2	0	3	0	0	1	0	2	0	0	0	0	0	metas	0	0	0	0	0	0	0	0	0	0	0	0	0	0	0
1140.72	0.075142	+	0.5	0.5	0	10	20	10	20	control	0	4	0	0	0	2	0	3	0	0	1	0	0	0	0	0	0	0	0	0	metas	0	0	0	0	0	0	0	0	0	0	0	0	0	0	0
2117.98	0.075142	+	0.5	0.5	0	10	20	10	20	control	0	1	0	0	0	0	0	4	0	3	0	0	2	0	0	0	0	0	0	0	metas	0	0	0	0	0	0	0	0	0	0	0	0	0	0	0
1830.95	0.075142	+	0.5	0.5	0	10	20	10	20	control	0	0	3	0	0	0	0	2	1	0	0	0	4	0	0	0	0	0	0	0	metas	0	0	0	0	0	0	0	0	0	0	0	0	0	0	0
2752.57	0.0796963	+	0.2	0.4	0.2	8	20	8	20	control	0	0	1	0	0	1	0	1	0	1	0	1	0	0	2	1	0	0	0	0	metas	0	0	0	3	0	0	0	0	0	0	0	0	0	0	0
1602.73	0.0887045	+	0.716667	1.05	0.333333	21	20	21	20	control	0	0	0	2	1	3	3	0	0	0	0	0	2	2	0	2	4	0	1	1	metas	0	0	0	0	0	0	0	0	1	0	2	0	1	1	0
1924.89	0.0901239	+	0.716667	0.85	0.133333	17	20	17	20	control	0	1	0	0	0	4	0	4	0	0	4	1	0	0	0	0	0	3	0	0	metas	0	0	0	0	0	0	0	0	0	0	0	0	0	0	2
927.548	0.0907562	+	0.716667	2.85	2.13333	57	20	57	20	control	2	3	1	4	4	3	3	2	2	4	2	3	4	3	2	3	4	1	3	4	metas	2	1	0	1	1	3	1	3	4	4	3	3	2	3	1
2005.89	0.0912952	+	0.8	1.4	0.6	28	20	28	20	control	0	2	0	2	0	4	2	3	1	4	3	1	0	0	0	3	3	0	0	0	metas	0	0	0	1	0	0	0	0	2	0	3	3	0	0	0
1815.8	0.0924266	+	0.883333	1.95	1.06667	39	20	39	20	control	0	0	0	3	0	2	4	0	4	4	0	4	1	4	0	4	3	1	1	4	metas	0	2	0	4	0	0	0	0	3	0	4	3	0	0	0
1892.89	0.0928542	+	0.966667	1.5	0.533333	30	20	30	20	control	3	3	0	0	4	4	0	3	0	0	4	0	2	1	0	1	1	4	0	0	metas	0	0	2	3	0	1	0	0	0	0	0	0	0	1	1
1645.76	0.0933234	+	0.283333	0.35	0.0666667	7	20	7	20	control	2	0	1	0	0	0	0	1	1	0	0	1	1	0	0	0	0	0	0	0	metas	0	0	1	0	0	0	0	0	0	0	0	0	0	0	0
1916.87	0.104648	+	0.983333	2.65	1.66667	53	20	53	20	control	4	4	4	0	4	4	0	3	4	0	4	1	4	4	3	0	0	4	3	3	metas	2	0	0	0	4	4	0	2	2	3	0	0	4	0	4
1480.67	0.10466	+	0.55	0.75	0.2	15	20	15	20	control	0	2	0	0	3	4	0	1	0	0	4	0	0	0	0	0	1	0	0	0	metas	0	0	0	0	0	0	0	0	0	0	0	0	0	0	3
1841.82	0.106221	+	0.2	4	3.8	80	20	80	20	control	4	4	4	4	4	4	4	4	4	4	4	4	4	4	4	4	4	4	4	4	metas	4	4	4	4	3	2	4	4	4	4	4	4	4	4	4
1829.88	0.112711	+	0.733333	1.4	0.666667	28	20	28	20	control	0	0	3	2	0	0	4	3	1	4	0	1	4	1	0	2	2	0	0	1	metas	1	0	0	0	0	0	0	0	2	0	4	2	0	1	0
3447.14	0.114695	+	0.316667	0.45	0.133333	9	20	9	20	control	0	0	0	2	1	2	0	1	0	0	1	0	0	0	0	0	0	2	0	0	metas	0	0	0	2	0	0	0	0	0	0	0	0	0	0	0
2569.17	0.115165	+	0.4	0.6	0.2	12	20	12	20	control	0	0	2	0	0	0	0	1	0	3	0	0	1	0	4	1	0	0	0	0	metas	0	0	0	0	0	0	0	0	0	0	0	0	0	0	3
928.602	0.118108	+	0.566667	2.3	1.73333	46	20	46	20	control	1	2	1	3	3	2	2	2	2	3	2	3	3	3	3	2	3	1	1	4	metas	2	0	1	3	0	3	1	1	4	2	3	2	1	2	1
1570.74	0.119975	+	0.266667	0.4	0.133333	8	20	8	20	control	0	0	0	0	0	0	0	1	3	1	0	1	1	0	0	1	0	0	0	0	metas	0	0	0	2	0	0	0	0	0	0	0	0	0	0	0
2223.05	0.120615	+	0.433333	0.7	0.266667	14	20	14	20	control	0	0	0	4	0	0	0	0	3	0	0	0	0	1	0	1	0	4	0	1	metas	0	0	0	4	0	0	0	0	0	0	0	0	0	0	0
1891.88	0.122898	+	0.7	1.1	0.4	22	20	22	20	control	0	0	0	0	3	4	0	3	0	1	4	1	1	0	0	1	0	4	0	0	metas	0	0	1	4	0	0	0	1	0	0	0	0	0	0	0
1400.61	0.123894	+	0.733333	1.2	0.466667	24	20	24	20	control	0	0	0	2	1	0	4	0	3	4	0	3	0	2	0	4	0	0	0	1	metas	0	0	0	4	0	0	0	0	1	0	2	0	0	0	0
815.513	0.126271	+	0.233333	0.5	0.266667	10	20	10	20	control	4	1	1	0	0	0	0	0	0	0	0	1	0	0	0	0	0	1	0	2	metas	0	4	0	0	0	0	0	0	0	0	0	0	0	0	0
3447.78	0.126707	+	0.383333	0.65	0.266667	13	20	13	20	control	0	0	0	2	0	1	0	2	0	0	4	0	0	0	0	1	0	3	0	0	metas	0	0	0	4	0	0	0	0	0	0	0	0	0	0	0
1601.93	0.130583	+	0.15	0.15	0	3	20	3	20	control	0	0	0	0	0	0	0	0	0	0	0	1	0	0	0	1	1	0	0	0	metas	0	0	0	0	0	0	0	0	0	0	0	0	0	0	0
2012.84	0.130583	+	0.15	0.15	0	3	20	3	20	control	0	0	0	1	0	0	0	1	0	0	0	0	0	0	0	1	0	0	0	0	metas	0	0	0	0	0	0	0	0	0	0	0	0	0	0	0
2248.05	0.130583	+	0.15	0.15	0	3	20	3	20	control	0	0	1	0	0	0	0	1	0	1	0	0	0	0	0	0	0	0	0	0	metas	0	0	0	0	0	0	0	0	0	0	0	0	0	0	0
898.486	0.130583	+	0.15	0.15	0	3	20	3	20	control	0	1	0	0	0	0	0	1	0	0	0	0	0	0	0	1	0	0	0	0	metas	0	0	0	0	0	0	0	0	0	0	0	0	0	0	0
1723.8	0.130583	+	0.15	0.15	0	3	20	3	20	control	0	0	0	0	0	0	0	0	0	0	0	1	0	1	0	1	0	0	0	0	metas	0	0	0	0	0	0	0	0	0	0	0	0	0	0	0
2015.05	0.130583	+	0.45	0.45	0	9	20	9	20	control	0	0	3	0	0	0	0	3	0	0	0	0	3	0	0	0	0	0	0	0	metas	0	0	0	0	0	0	0	0	0	0	0	0	0	0	0
1563.71	0.130583	+	0.15	0.15	0	3	20	3	20	control	0	0	0	0	0	0	0	1	0	0	1	0	0	1	0	0	0	0	0	0	metas	0	0	0	0	0	0	0	0	0	0	0	0	0	0	0
1954.99	0.130927	+	0.45	0.45	0	9	20	9	20	control	0	0	0	0	0	4	0	0	0	0	4	1	0	0	0	0	0	0	0	0	metas	0	0	0	0	0	0	0	0	0	0	0	0	0	0	0
1489.65	0.130927	+	0.2	0.2	0	4	20	4	20	control	0	2	0	0	0	1	0	1	0	0	0	0	0	0	0	0	0	0	0	0	metas	0	0	0	0	0	0	0	0	0	0	0	0	0	0	0
1604.79	0.130927	+	0.3	0.3	0	6	20	6	20	control	0	0	0	0	0	1	0	0	1	0	0	0	4	0	0	0	0	0	0	0	metas	0	0	0	0	0	0	0	0	0	0	0	0	0	0	0
1132.56	0.130927	+	0.45	0.45	0	9	20	9	20	control	0	0	0	0	4	4	0	0	0	0	1	0	0	0	0	0	0	0	0	0	metas	0	0	0	0	0	0	0	0	0	0	0	0	0	0	0
1746.81	0.130927	+	0.2	0.2	0	4	20	4	20	control	0	0	0	0	0	2	1	0	1	0	0	0	0	0	0	0	0	0	0	0	metas	0	0	0	0	0	0	0	0	0	0	0	0	0	0	0
1955.97	0.130927	+	0.45	0.45	0	9	20	9	20	control	0	0	0	0	0	4	0	0	0	0	4	1	0	0	0	0	0	0	0	0	metas	0	0	0	0	0	0	0	0	0	0	0	0	0	0	0
1832.89	0.130927	+	0.25	0.25	0	5	20	5	20	control	0	0	0	0	0	1	0	3	0	0	1	0	0	0	0	0	0	0	0	0	metas	0	0	0	0	0	0	0	0	0	0	0	0	0	0	0
1831.93	0.130927	+	0.4	0.4	0	8	20	8	20	control	0	0	2	0	0	0	0	2	0	0	0	0	4	0	0	0	0	0	0	0	metas	0	0	0	0	0	0	0	0	0	0	0	0	0	0	0
1619.79	0.130927	+	0.2	0.2	0	4	20	4	20	control	0	0	0	0	0	1	0	2	0	0	0	0	1	0	0	0	0	0	0	0	metas	0	0	0	0	0	0	0	0	0	0	0	0	0	0	0
1669.8	0.130927	+	0.3	0.3	0	6	20	6	20	control	0	0	0	0	0	1	0	0	0	0	4	1	0	0	0	0	0	0	0	0	metas	0	0	0	0	0	0	0	0	0	0	0	0	0	0	0
1679.81	0.130927	+	0.2	0.2	0	4	20	4	20	control	0	0	0	0	0	2	0	0	0	0	0	0	0	1	0	1	0	0	0	0	metas	0	0	0	0	0	0	0	0	0	0	0	0	0	0	0
2120.95	0.130927	+	0.25	0.25	0	5	20	5	20	control	0	0	0	0	0	2	0	2	0	0	1	0	0	0	0	0	0	0	0	0	metas	0	0	0	0	0	0	0	0	0	0	0	0	0	0	0
2639.27	0.130927	+	0.3	0.3	0	6	20	6	20	control	0	0	1	0	0	0	0	0	0	0	0	0	0	0	4	1	0	0	0	0	metas	0	0	0	0	0	0	0	0	0	0	0	0	0	0	0
1986.94	0.130927	+	0.25	0.25	0	5	20	5	20	control	0	0	0	0	0	3	0	0	0	0	1	1	0	0	0	0	0	0	0	0	metas	0	0	0	0	0	0	0	0	0	0	0	0	0	0	0
1569.74	0.130927	+	0.2	0.2	0	4	20	4	20	control	0	2	0	0	0	1	0	0	0	0	1	0	0	0	0	0	0	0	0	0	metas	0	0	0	0	0	0	0	0	0	0	0	0	0	0	0
2014.02	0.130927	+	0.4	0.4	0	8	20	8	20	control	0	0	3	0	0	0	0	3	0	0	0	0	2	0	0	0	0	0	0	0	metas	0	0	0	0	0	0	0	0	0	0	0	0	0	0	0
1798.8	0.130927	+	0.35	0.35	0	7	20	7	20	control	0	0	0	0	0	2	0	0	0	0	2	3	0	0	0	0	0	0	0	0	metas	0	0	0	0	0	0	0	0	0	0	0	0	0	0	0
1269.69	0.131041	+	0.3	0.3	0	6	20	6	20	control	1	0	0	0	0	0	0	2	0	0	0	0	3	0	0	0	0	0	0	0	metas	0	0	0	0	0	0	0	0	0	0	0	0	0	0	0
1195.52	0.131041	+	0.45	0.45	0	9	20	9	20	control	0	0	0	0	0	0	0	0	0	3	0	2	0	0	0	4	0	0	0	0	metas	0	0	0	0	0	0	0	0	0	0	0	0	0	0	0
1196.55	0.131041	+	0.4	0.4	0	8	20	8	20	control	0	0	0	0	0	0	0	0	0	3	0	1	0	0	0	4	0	0	0	0	metas	0	0	0	0	0	0	0	0	0	0	0	0	0	0	0
1678.76	0.131041	+	0.3	0.3	0	6	20	6	20	control	0	0	0	0	3	2	0	0	0	0	1	0	0	0	0	0	0	0	0	0	metas	0	0	0	0	0	0	0	0	0	0	0	0	0	0	0
1909.9	0.131041	+	0.3	0.3	0	6	20	6	20	control	0	0	0	0	0	2	0	0	0	0	3	1	0	0	0	0	0	0	0	0	metas	0	0	0	0	0	0	0	0	0	0	0	0	0	0	0
2829.37	0.131041	+	0.3	0.3	0	6	20	6	20	control	0	0	0	1	0	3	0	0	0	0	0	0	0	0	0	0	0	2	0	0	metas	0	0	0	0	0	0	0	0	0	0	0	0	0	0	0
1088.55	0.131041	+	0.35	0.35	0	7	20	7	20	control	0	0	0	0	0	0	0	0	0	2	0	1	0	0	0	4	0	0	0	0	metas	0	0	0	0	0	0	0	0	0	0	0	0	0	0	0
1574.7	0.131041	+	0.3	0.3	0	6	20	6	20	control	2	0	0	0	3	0	0	0	0	0	0	0	1	0	0	0	0	0	0	0	metas	0	0	0	0	0	0	0	0	0	0	0	0	0	0	0
2194	0.131041	+	0.35	0.35	0	7	20	7	20	control	0	0	0	0	0	0	0	4	2	0	0	0	1	0	0	0	0	0	0	0	metas	0	0	0	0	0	0	0	0	0	0	0	0	0	0	0
1659.79	0.131041	+	0.3	0.3	0	6	20	6	20	control	0	0	0	0	0	0	0	3	0	0	2	1	0	0	0	0	0	0	0	0	metas	0	0	0	0	0	0	0	0	0	0	0	0	0	0	0
1091.53	0.132302	+	0.233333	0.5	0.266667	10	20	10	20	control	0	0	0	1	0	0	0	0	1	3	0	1	1	0	0	3	0	0	0	0	metas	0	0	0	4	0	0	0	0	0	0	0	0	0	0	0
1922.91	0.13308	+	0.8	1	0.2	20	20	20	20	control	0	4	0	0	0	4	0	4	0	0	4	0	0	0	0	0	0	4	0	0	metas	0	0	0	0	0	0	0	0	0	0	0	0	0	0	3
1501.7	0.136243	+	1	1.8	0.8	36	20	36	20	control	0	0	0	3	0	0	4	0	4	4	0	4	0	4	0	3	4	0	4	2	metas	0	1	0	3	0	0	0	0	2	0	4	0	0	2	0
1235.63	0.138382	+	1.1	3.3	2.2	66	20	66	20	control	3	4	2	3	4	1	4	3	4	4	3	4	4	4	0	4	3	4	4	4	metas	1	4	4	4	0	0	1	3	4	4	4	4	0	0	0
1869.87	0.140751	+	0.433333	0.5	0.0666667	10	20	10	20	control	0	0	0	0	0	2	0	0	0	0	3	2	0	0	0	1	2	0	0	0	metas	0	0	0	0	0	0	0	0	0	0	1	0	0	0	0
1677.74	0.140751	+	0.633333	0.7	0.0666667	14	20	14	20	control	0	0	0	0	4	3	0	0	0	0	3	1	0	0	0	0	3	0	0	0	metas	0	0	0	1	0	0	0	0	0	0	0	0	0	0	0
2303.03	0.14088	+	0.483333	0.55	0.0666667	11	20	11	20	control	0	1	2	0	0	2	0	3	0	0	0	0	3	0	0	0	0	0	0	0	metas	1	0	0	0	0	0	0	0	0	0	0	0	0	0	0
1479.66	0.145117	+	0.766667	1.1	0.333333	22	20	22	20	control	0	4	0	0	4	4	0	2	0	0	4	0	0	0	0	1	3	0	0	0	metas	0	0	0	0	0	0	0	0	0	0	0	0	0	1	4
3087.27	0.147128	+	0.783333	1.25	0.466667	25	20	25	20	control	0	0	0	3	3	0	3	0	0	3	3	1	0	4	0	2	0	3	0	0	metas	0	1	0	3	0	0	0	0	1	0	2	0	0	0	0
2739.06	0.147728	+	0.383333	0.45	0.0666667	9	20	9	20	control	0	0	3	0	0	0	0	1	0	1	0	0	0	0	2	2	0	0	0	0	metas	1	0	0	0	0	0	0	0	0	0	0	0	0	0	0
2402.97	0.148855	+	0.966667	2.3	1.33333	46	20	46	20	control	3	4	4	1	4	4	0	3	4	0	4	0	3	4	4	0	0	4	0	0	metas	2	0	0	0	4	4	0	0	0	2	0	0	4	0	4
1513.75	0.152423	+	0.583333	3.85	3.26667	77	20	77	20	control	3	4	3	4	4	4	4	3	4	4	4	4	4	4	4	4	4	4	4	4	metas	4	4	3	4	0	2	3	4	4	4	4	4	4	4	1
1843.81	0.153894	+	0.816667	2.35	1.53333	47	20	47	20	control	0	0	1	2	0	2	4	3	4	4	0	4	4	4	0	4	4	2	1	4	metas	0	0	0	4	0	0	3	3	4	0	4	4	0	1	0
2757.12	0.154536	+	0.5	1.3	0.8	26	20	26	20	control	0	1	4	1	2	3	3	2	2	0	1	0	0	1	3	1	0	1	1	0	metas	2	2	4	2	0	0	1	0	0	0	0	0	0	1	0
1276.61	0.15463	+	0.433333	0.5	0.0666667	10	20	10	20	control	0	0	0	0	1	0	0	0	1	0	0	1	0	0	0	3	0	0	4	0	metas	0	0	0	0	0	0	0	0	0	1	0	0	0	0	0
1993.9	0.159691	+	0.716667	1.85	1.13333	37	20	37	20	control	0	0	1	3	0	2	4	0	1	4	4	1	1	0	0	4	4	1	3	4	metas	1	0	0	0	0	0	0	0	4	0	2	4	2	4	0
1920.86	0.163996	+	0.65	1.05	0.4	21	20	21	20	control	1	3	0	0	4	4	0	4	0	0	4	1	0	0	0	0	0	0	0	0	metas	0	0	0	0	0	2	0	0	0	0	0	0	0	0	4
1894.91	0.170989	+	0.516667	0.85	0.333333	17	20	17	20	control	0	0	0	0	3	4	0	3	0	0	4	1	0	0	0	0	1	1	0	0	metas	0	0	0	0	0	0	0	0	0	0	1	0	0	0	4
1485.69	0.17104	+	0.466667	0.8	0.333333	16	20	16	20	control	0	0	0	0	0	0	4	0	1	3	0	4	0	2	0	1	1	0	0	0	metas	0	0	0	0	0	0	0	0	0	0	4	1	0	0	0
1478.64	0.177236	+	0.683333	0.95	0.266667	19	20	19	20	control	0	4	0	0	4	4	0	3	0	0	4	0	0	0	0	0	0	0	0	0	metas	0	0	0	0	0	0	0	0	0	0	0	0	0	0	4
1595.76	0.184615	+	0.283333	0.55	0.266667	11	20	11	20	control	0	0	0	0	0	3	1	0	0	1	0	0	0	1	0	2	1	0	0	2	metas	0	0	0	0	0	0	0	0	1	0	3	0	0	0	0
2082.9	0.186333	+	0.783333	3.25	2.46667	65	20	65	20	control	3	3	3	4	2	2	4	1	4	4	4	3	4	4	1	4	4	3	4	4	metas	2	0	0	3	0	3	4	2	4	0	4	4	4	4	3
1864.88	0.187677	+	0.7	3.3	2.6	66	20	66	20	control	3	4	1	1	4	4	4	4	3	4	4	4	4	4	0	3	4	4	3	4	metas	2	4	0	4	0	1	3	4	4	4	4	4	2	3	0
1814.83	0.191627	+	0.466667	1	0.533333	20	20	20	20	control	0	0	0	2	0	3	0	0	4	1	1	1	2	4	0	1	0	0	0	1	metas	0	0	0	3	0	0	0	0	1	0	1	3	0	0	0
1808.89	0.192348	+	0.9	3.5	2.6	70	20	70	20	control	3	4	3	4	4	4	4	4	4	3	4	2	4	4	1	3	4	4	3	4	metas	4	0	1	0	4	4	1	3	4	2	0	4	4	4	4
1308.62	0.195242	+	0.3	0.5	0.2	10	20	10	20	control	0	2	1	0	0	0	0	3	0	0	0	1	0	0	0	0	0	3	0	0	metas	0	0	0	3	0	0	0	0	0	0	0	0	0	0	0
2403.98	0.202777	+	0.783333	2.05	1.26667	41	20	41	20	control	3	4	3	0	4	4	0	4	1	0	4	0	1	4	4	1	0	4	0	0	metas	1	0	0	0	4	4	0	0	0	2	0	0	4	0	4
817.64	0.203704	+	0.166667	0.3	0.133333	6	20	6	20	control	0	0	0	1	0	0	1	0	0	0	0	1	2	0	0	0	0	0	1	0	metas	0	0	0	0	0	0	2	0	0	0	0	0	0	0	0
1854.81	0.204146	+	0.316667	3.85	3.53333	77	20	77	20	control	4	4	4	4	4	4	4	4	4	4	4	2	3	4	4	4	4	4	4	4	metas	4	3	4	1	4	4	2	4	4	4	3	4	4	4	4
1834.81	0.206232	+	0.566667	1.1	0.533333	22	20	22	20	control	0	0	0	0	2	4	0	4	0	2	4	4	0	0	0	0	0	2	0	0	metas	0	0	0	4	0	0	0	0	0	0	4	0	0	0	0
1911.92	0.212028	+	0.45	0.65	0.2	13	20	13	20	control	0	0	0	1	0	3	2	3	2	0	0	2	0	0	0	0	0	0	0	0	metas	0	0	0	0	0	0	0	0	2	0	1	0	0	0	0
1327.59	0.213564	+	0.233333	0.5	0.266667	10	20	10	20	control	0	0	0	1	0	0	0	0	3	0	0	0	1	0	0	2	0	3	0	0	metas	0	0	0	4	0	0	0	0	0	0	0	0	0	0	0
2467.99	0.22947	+	0.3	0.3	0	6	20	6	20	control	0	0	0	0	0	3	0	0	0	0	3	0	0	0	0	0	0	0	0	0	metas	0	0	0	0	0	0	0	0	0	0	0	0	0	0	0
1824.84	0.22947	+	0.1	0.1	0	2	20	2	20	control	0	0	0	0	0	0	0	0	0	0	1	0	0	0	0	0	1	0	0	0	metas	0	0	0	0	0	0	0	0	0	0	0	0	0	0	0
1596.77	0.22947	+	0.1	0.1	0	2	20	2	20	control	0	0	0	0	0	0	0	1	1	0	0	0	0	0	0	0	0	0	0	0	metas	0	0	0	0	0	0	0	0	0	0	0	0	0	0	0
838.657	0.22947	+	0.1	0.1	0	2	20	2	20	control	0	0	0	1	0	0	0	0	0	0	0	1	0	0	0	0	0	0	0	0	metas	0	0	0	0	0	0	0	0	0	0	0	0	0	0	0
1320.63	0.22947	+	0.1	0.1	0	2	20	2	20	control	0	0	0	0	0	0	0	0	0	0	0	1	0	0	0	1	0	0	0	0	metas	0	0	0	0	0	0	0	0	0	0	0	0	0	0	0
1961.86	0.22947	+	0.4	0.4	0	8	20	8	20	control	0	0	0	0	0	4	0	0	4	0	0	0	0	0	0	0	0	0	0	0	metas	0	0	0	0	0	0	0	0	0	0	0	0	0	0	0
1822.51	0.22947	+	0.1	0.1	0	2	20	2	20	control	0	0	0	0	0	0	0	1	0	0	0	1	0	0	0	0	0	0	0	0	metas	0	0	0	0	0	0	0	0	0	0	0	0	0	0	0
2146.95	0.22947	+	0.1	0.1	0	2	20	2	20	control	0	0	0	0	0	0	0	0	0	0	1	1	0	0	0	0	0	0	0	0	metas	0	0	0	0	0	0	0	0	0	0	0	0	0	0	0
1590.7	0.22947	+	0.1	0.1	0	2	20	2	20	control	0	0	0	0	0	0	1	0	0	0	0	0	0	0	0	1	0	0	0	0	metas	0	0	0	0	0	0	0	0	0	0	0	0	0	0	0
1496.68	0.22947	+	0.1	0.1	0	2	20	2	20	control	0	0	0	0	0	1	0	1	0	0	0	0	0	0	0	0	0	0	0	0	metas	0	0	0	0	0	0	0	0	0	0	0	0	0	0	0
1823.85	0.22947	+	0.3	0.3	0	6	20	6	20	control	0	0	0	0	0	3	0	0	0	0	3	0	0	0	0	0	0	0	0	0	metas	0	0	0	0	0	0	0	0	0	0	0	0	0	0	0
2266.85	0.22947	+	0.1	0.1	0	2	20	2	20	control	0	0	0	0	0	0	0	1	0	0	0	1	0	0	0	0	0	0	0	0	metas	0	0	0	0	0	0	0	0	0	0	0	0	0	0	0
944.524	0.22947	+	0.1	0.1	0	2	20	2	20	control	1	0	0	0	0	0	0	0	0	0	0	1	0	0	0	0	0	0	0	0	metas	0	0	0	0	0	0	0	0	0	0	0	0	0	0	0
1098.62	0.22947	+	0.1	0.1	0	2	20	2	20	control	0	0	0	0	0	0	0	0	0	1	0	0	0	0	0	1	0	0	0	0	metas	0	0	0	0	0	0	0	0	0	0	0	0	0	0	0
1676.77	0.22947	+	0.1	0.1	0	2	20	2	20	control	0	1	0	0	0	0	0	0	0	0	0	1	0	0	0	0	0	0	0	0	metas	0	0	0	0	0	0	0	0	0	0	0	0	0	0	0
1421.69	0.22947	+	0.1	0.1	0	2	20	2	20	control	0	0	0	0	0	0	0	0	0	1	0	0	0	0	0	1	0	0	0	0	metas	0	0	0	0	0	0	0	0	0	0	0	0	0	0	0
1092.48	0.22947	+	0.1	0.1	0	2	20	2	20	control	0	0	0	0	0	0	0	0	0	0	0	1	0	0	0	1	0	0	0	0	metas	0	0	0	0	0	0	0	0	0	0	0	0	0	0	0
1660.76	0.22947	+	0.1	0.1	0	2	20	2	20	control	0	0	0	0	0	0	0	1	0	0	1	0	0	0	0	0	0	0	0	0	metas	0	0	0	0	0	0	0	0	0	0	0	0	0	0	0
831.535	0.22947	+	0.1	0.1	0	2	20	2	20	control	0	0	0	0	0	0	0	0	0	1	0	0	0	0	0	1	0	0	0	0	metas	0	0	0	0	0	0	0	0	0	0	0	0	0	0	0
1741.78	0.22947	+	0.3	0.3	0	6	20	6	20	control	0	0	0	0	0	3	0	0	0	0	3	0	0	0	0	0	0	0	0	0	metas	0	0	0	0	0	0	0	0	0	0	0	0	0	0	0
1267.68	0.22947	+	0.1	0.1	0	2	20	2	20	control	0	0	0	0	0	1	0	0	0	0	1	0	0	0	0	0	0	0	0	0	metas	0	0	0	0	0	0	0	0	0	0	0	0	0	0	0
1275.6	0.22947	+	0.1	0.1	0	2	20	2	20	control	0	0	0	0	0	0	0	0	0	0	0	1	0	0	0	1	0	0	0	0	metas	0	0	0	0	0	0	0	0	0	0	0	0	0	0	0
904.399	0.22947	+	0.1	0.1	0	2	20	2	20	control	0	0	0	0	0	0	0	0	0	0	0	0	0	0	0	1	0	0	1	0	metas	0	0	0	0	0	0	0	0	0	0	0	0	0	0	0
1432.68	0.22947	+	0.1	0.1	0	2	20	2	20	control	0	1	0	0	0	0	0	1	0	0	0	0	0	0	0	0	0	0	0	0	metas	0	0	0	0	0	0	0	0	0	0	0	0	0	0	0
2371.12	0.22947	+	0.1	0.1	0	2	20	2	20	control	0	0	0	1	0	0	0	0	0	0	0	0	1	0	0	0	0	0	0	0	metas	0	0	0	0	0	0	0	0	0	0	0	0	0	0	0
1605.78	0.22947	+	0.1	0.1	0	2	20	2	20	control	0	0	0	0	0	0	0	0	0	0	0	0	1	0	0	0	0	0	1	0	metas	0	0	0	0	0	0	0	0	0	0	0	0	0	0	0
2387.05	0.22947	+	0.1	0.1	0	2	20	2	20	control	0	0	0	0	0	1	0	0	0	0	1	0	0	0	0	0	0	0	0	0	metas	0	0	0	0	0	0	0	0	0	0	0	0	0	0	0
1799.84	0.22947	+	0.1	0.1	0	2	20	2	20	control	0	0	0	0	0	0	0	0	0	0	1	1	0	0	0	0	0	0	0	0	metas	0	0	0	0	0	0	0	0	0	0	0	0	0	0	0
1825.83	0.22947	+	0.1	0.1	0	2	20	2	20	control	0	0	0	0	0	1	0	0	0	0	0	1	0	0	0	0	0	0	0	0	metas	0	0	0	0	0	0	0	0	0	0	0	0	0	0	0
1427.67	0.22947	+	0.1	0.1	0	2	20	2	20	control	0	1	0	0	0	0	0	0	0	0	0	0	0	0	0	1	0	0	0	0	metas	0	0	0	0	0	0	0	0	0	0	0	0	0	0	0
2305.09	0.229672	+	0.2	0.2	0	4	20	4	20	control	0	0	0	0	0	1	0	3	0	0	0	0	0	0	0	0	0	0	0	0	metas	0	0	0	0	0	0	0	0	0	0	0	0	0	0	0
2372.12	0.229672	+	0.15	0.15	0	3	20	3	20	control	0	0	0	1	0	0	0	0	0	0	0	0	2	0	0	0	0	0	0	0	metas	0	0	0	0	0	0	0	0	0	0	0	0	0	0	0
1536.73	0.229672	+	0.15	0.15	0	3	20	3	20	control	0	1	0	0	0	0	0	0	0	0	0	0	2	0	0	0	0	0	0	0	metas	0	0	0	0	0	0	0	0	0	0	0	0	0	0	0
2390.11	0.229672	+	0.2	0.2	0	4	20	4	20	control	0	0	0	0	0	3	0	0	0	0	1	0	0	0	0	0	0	0	0	0	metas	0	0	0	0	0	0	0	0	0	0	0	0	0	0	0
1252.6	0.229672	+	0.15	0.15	0	3	20	3	20	control	0	0	0	0	2	0	0	0	0	0	0	0	1	0	0	0	0	0	0	0	metas	0	0	0	0	0	0	0	0	0	0	0	0	0	0	0
1044.52	0.229672	+	0.25	0.25	0	5	20	5	20	control	0	0	0	0	4	0	0	0	0	0	1	0	0	0	0	0	0	0	0	0	metas	0	0	0	0	0	0	0	0	0	0	0	0	0	0	0
2324.98	0.229672	+	0.2	0.2	0	4	20	4	20	control	0	0	0	0	0	0	0	3	0	0	0	0	0	0	0	1	0	0	0	0	metas	0	0	0	0	0	0	0	0	0	0	0	0	0	0	0
1216.62	0.229672	+	0.15	0.15	0	3	20	3	20	control	0	0	0	0	2	0	0	0	0	0	0	1	0	0	0	0	0	0	0	0	metas	0	0	0	0	0	0	0	0	0	0	0	0	0	0	0
2007.87	0.229672	+	0.2	0.2	0	4	20	4	20	control	0	0	0	0	0	3	0	0	0	0	0	1	0	0	0	0	0	0	0	0	metas	0	0	0	0	0	0	0	0	0	0	0	0	0	0	0
2016.05	0.229672	+	0.15	0.15	0	3	20	3	20	control	0	0	2	0	0	0	0	1	0	0	0	0	0	0	0	0	0	0	0	0	metas	0	0	0	0	0	0	0	0	0	0	0	0	0	0	0
1286.62	0.229672	+	0.2	0.2	0	4	20	4	20	control	0	0	0	0	3	1	0	0	0	0	0	0	0	0	0	0	0	0	0	0	metas	0	0	0	0	0	0	0	0	0	0	0	0	0	0	0
1655.76	0.229672	+	0.15	0.15	0	3	20	3	20	control	0	0	0	0	0	0	0	0	2	0	0	1	0	0	0	0	0	0	0	0	metas	0	0	0	0	0	0	0	0	0	0	0	0	0	0	0
901.549	0.229672	+	0.2	0.2	0	4	20	4	20	control	0	0	0	0	3	0	0	1	0	0	0	0	0	0	0	0	0	0	0	0	metas	0	0	0	0	0	0	0	0	0	0	0	0	0	0	0
2740.83	0.229672	+	0.25	0.25	0	5	20	5	20	control	0	0	0	0	0	0	0	0	0	1	0	0	0	0	4	0	0	0	0	0	metas	0	0	0	0	0	0	0	0	0	0	0	0	0	0	0
1956.97	0.229672	+	0.35	0.35	0	7	20	7	20	control	0	0	0	0	0	3	0	0	0	0	4	0	0	0	0	0	0	0	0	0	metas	0	0	0	0	0	0	0	0	0	0	0	0	0	0	0
1317.63	0.229672	+	0.2	0.2	0	4	20	4	20	control	0	0	0	0	0	0	0	0	1	0	0	0	0	0	0	3	0	0	0	0	metas	0	0	0	0	0	0	0	0	0	0	0	0	0	0	0
1150.56	0.229672	+	0.2	0.2	0	4	20	4	20	control	1	0	0	0	0	0	0	0	0	0	0	0	0	0	0	3	0	0	0	0	metas	0	0	0	0	0	0	0	0	0	0	0	0	0	0	0
2742.91	0.229672	+	0.2	0.2	0	4	20	4	20	control	0	0	0	0	0	0	0	1	0	0	0	0	0	0	3	0	0	0	0	0	metas	0	0	0	0	0	0	0	0	0	0	0	0	0	0	0
1413.68	0.229672	+	0.25	0.25	0	5	20	5	20	control	0	0	0	0	3	0	0	0	0	0	0	0	0	2	0	0	0	0	0	0	metas	0	0	0	0	0	0	0	0	0	0	0	0	0	0	0
2743.98	0.229672	+	0.25	0.25	0	5	20	5	20	control	0	0	0	0	0	0	0	1	0	0	0	0	0	0	4	0	0	0	0	0	metas	0	0	0	0	0	0	0	0	0	0	0	0	0	0	0
1426.7	0.229672	+	0.2	0.2	0	4	20	4	20	control	0	0	0	0	0	0	0	0	0	1	0	0	0	0	0	3	0	0	0	0	metas	0	0	0	0	0	0	0	0	0	0	0	0	0	0	0
1353.71	0.229672	+	0.15	0.15	0	3	20	3	20	control	0	0	0	0	0	1	0	2	0	0	0	0	0	0	0	0	0	0	0	0	metas	0	0	0	0	0	0	0	0	0	0	0	0	0	0	0
1957.95	0.229672	+	0.3	0.3	0	6	20	6	20	control	0	0	0	0	0	2	0	0	0	0	4	0	0	0	0	0	0	0	0	0	metas	0	0	0	0	0	0	0	0	0	0	0	0	0	0	0
1070.45	0.229672	+	0.25	0.25	0	5	20	5	20	control	0	0	0	0	0	0	0	0	0	0	0	4	1	0	0	0	0	0	0	0	metas	0	0	0	0	0	0	0	0	0	0	0	0	0	0	0
1987.98	0.229672	+	0.15	0.15	0	3	20	3	20	control	0	0	0	0	0	2	0	0	0	0	1	0	0	0	0	0	0	0	0	0	metas	0	0	0	0	0	0	0	0	0	0	0	0	0	0	0
1392.64	0.229672	+	0.15	0.15	0	3	20	3	20	control	0	0	2	0	0	0	0	1	0	0	0	0	0	0	0	0	0	0	0	0	metas	0	0	0	0	0	0	0	0	0	0	0	0	0	0	0
1740.75	0.229672	+	0.3	0.3	0	6	20	6	20	control	0	0	0	0	0	2	0	0	0	0	4	0	0	0	0	0	0	0	0	0	metas	0	0	0	0	0	0	0	0	0	0	0	0	0	0	0
2003.88	0.229672	+	0.15	0.15	0	3	20	3	20	control	0	0	0	0	0	0	0	0	0	0	0	1	0	0	0	0	2	0	0	0	metas	0	0	0	0	0	0	0	0	0	0	0	0	0	0	0
2780.52	0.229672	+	0.15	0.15	0	3	20	3	20	control	0	0	0	0	0	0	0	0	0	0	0	0	0	0	2	1	0	0	0	0	metas	0	0	0	0	0	0	0	0	0	0	0	0	0	0	0
1722.86	0.229672	+	0.15	0.15	0	3	20	3	20	control	0	0	0	0	0	0	0	0	0	0	0	1	0	2	0	0	0	0	0	0	metas	0	0	0	0	0	0	0	0	0	0	0	0	0	0	0
1090.53	0.230555	+	0.3	0.7	0.4	14	20	14	20	control	0	0	0	0	0	0	0	3	1	2	0	1	0	0	0	3	1	2	0	1	metas	0	0	0	4	0	0	0	0	0	0	1	1	0	0	0
2401.98	0.237294	+	0.666667	1.8	1.13333	36	20	36	20	control	3	4	2	0	4	4	0	3	1	0	4	0	1	2	4	0	0	4	0	0	metas	1	0	0	0	4	4	0	0	0	0	0	0	4	0	4
2466.97	0.238649	+	0.683333	0.75	0.0666667	15	20	15	20	control	3	4	0	0	0	4	0	0	0	0	4	0	0	0	0	0	0	0	0	0	metas	0	0	0	0	1	0	0	0	0	0	0	0	0	0	0
2304.06	0.238649	+	0.383333	0.45	0.0666667	9	20	9	20	control	0	2	0	0	0	2	0	3	0	0	0	0	2	0	0	0	0	0	0	0	metas	1	0	0	0	0	0	0	0	0	0	0	0	0	0	0
2464.97	0.238649	+	0.616667	0.75	0.133333	15	20	15	20	control	3	4	0	0	0	4	0	0	0	0	4	0	0	0	0	0	0	0	0	0	metas	0	0	0	0	2	0	0	0	0	0	0	0	0	0	0
1280.64	0.246436	+	0.3	0.5	0.2	10	20	10	20	control	0	0	0	0	0	1	0	2	2	1	0	2	0	0	0	2	0	0	0	0	metas	0	0	0	2	0	0	0	0	0	0	1	0	0	0	0
1939.86	0.247173	+	0.433333	0.7	0.266667	14	20	14	20	control	2	3	0	0	3	3	0	0	0	0	2	1	0	0	0	0	0	0	0	0	metas	0	0	0	0	0	1	0	0	0	0	0	0	0	0	3
1237.61	0.247336	+	0.5	1.1	0.6	22	20	22	20	control	0	0	0	0	0	0	3	0	4	3	0	1	0	3	0	4	3	0	1	0	metas	0	2	0	4	0	0	0	0	0	0	3	0	0	0	0
1540.69	0.249656	+	0.283333	0.35	0.0666667	7	20	7	20	control	0	0	0	0	2	2	0	0	1	0	0	2	0	0	0	0	0	0	0	0	metas	0	0	0	1	0	0	0	0	0	0	0	0	0	0	0
1306.75	0.249925	+	0.383333	0.45	0.0666667	9	20	9	20	control	0	2	2	0	0	0	0	4	0	0	0	0	1	0	0	0	0	0	0	0	metas	0	0	0	1	0	0	0	0	0	0	0	0	0	0	0
2737.93	0.261108	+	0.233333	0.3	0.0666667	6	20	6	20	control	0	0	2	0	0	0	0	1	0	0	0	0	0	0	2	1	0	0	0	0	metas	1	0	0	0	0	0	0	0	0	0	0	0	0	0	0
1809.88	0.266152	+	0.65	2.05	1.4	41	20	41	20	control	0	4	1	3	4	4	1	4	2	0	4	1	1	3	0	0	3	4	0	2	metas	1	0	1	0	3	1	0	2	2	0	0	1	4	2	4
1644.83	0.272464	+	0.233333	0.3	0.0666667	6	20	6	20	control	0	0	0	0	0	0	1	0	0	0	0	1	0	0	0	3	1	0	0	0	metas	0	0	0	0	0	0	0	0	0	0	1	0	0	0	0
1512.75	0.272657	+	0.0666667	4	3.93333	80	20	80	20	control	4	4	4	4	4	4	4	4	4	4	4	4	4	4	4	4	4	4	4	4	metas	4	4	4	4	3	4	4	4	4	4	4	4	4	4	4
1554.72	0.272657	+	0.266667	4	3.73333	80	20	80	20	control	4	4	4	4	4	4	4	4	4	4	4	4	4	4	4	4	4	4	4	4	metas	4	4	0	4	4	4	4	4	4	4	4	4	4	4	4
1467.75	0.272657	+	0.266667	4	3.73333	80	20	80	20	control	4	4	4	4	4	4	4	4	4	4	4	4	4	4	4	4	4	4	4	4	metas	4	4	4	0	4	4	4	4	4	4	4	4	4	4	4
1236.62	0.276813	+	0.6	2.2	1.6	44	20	44	20	control	1	1	0	2	2	0	4	0	4	4	0	4	1	4	0	4	2	3	4	4	metas	0	4	2	4	0	0	1	3	1	3	4	2	0	0	0
2567.14	0.286269	+	0.266667	0.6	0.333333	12	20	12	20	control	0	0	0	0	1	1	0	3	0	0	0	0	1	0	4	2	0	0	0	0	metas	0	0	0	0	0	1	0	0	0	0	0	0	0	0	4
816.459	0.290485	+	0.6	1.6	1	32	20	32	20	control	4	0	2	2	0	0	4	0	3	0	0	1	1	0	0	3	4	1	3	4	metas	0	4	0	0	0	0	2	1	2	0	2	3	0	1	0
2754.74	0.297163	+	0.216667	0.35	0.133333	7	20	7	20	control	0	0	2	0	0	0	0	0	0	2	0	1	0	0	2	0	0	0	0	0	metas	0	0	0	2	0	0	0	0	0	0	0	0	0	0	0
2263.99	0.305375	+	0.6	3.2	2.6	64	20	64	20	control	0	4	2	4	3	4	4	3	4	4	4	4	0	4	0	4	4	4	4	4	metas	4	4	0	3	0	0	1	3	4	4	4	4	4	4	0
1882.89	0.309609	+	0.466667	3.6	3.13333	72	20	72	20	control	1	4	3	4	4	4	4	4	4	4	4	3	3	4	2	4	4	4	4	4	metas	3	2	0	3	0	4	3	4	4	4	4	4	4	4	4
2074.9	0.310516	+	0.2	0.4	0.2	8	20	8	20	control	0	0	1	0	0	0	0	3	0	0	0	0	0	0	0	1	0	3	0	0	metas	0	0	0	3	0	0	0	0	0	0	0	0	0	0	0
1187.61	0.310608	+	0.333333	0.6	0.266667	12	20	12	20	control	0	0	0	0	0	0	1	0	0	4	0	3	0	0	0	4	0	0	0	0	metas	0	0	0	0	0	0	0	0	0	0	4	0	0	0	0
1653.8	0.313758	+	0.333333	0.6	0.266667	12	20	12	20	control	0	0	0	1	0	0	0	1	3	0	0	1	0	1	0	0	3	0	2	0	metas	0	0	0	0	0	0	0	0	1	1	0	0	0	2	0
1672.78	0.317672	+	0.566667	3.5	2.93333	70	20	70	20	control	1	4	3	4	4	4	4	4	4	4	4	4	2	4	0	4	4	4	4	4	metas	4	4	0	3	1	0	4	4	4	4	4	4	4	4	0
1994.89	0.317729	+	0.466667	1.8	1.33333	36	20	36	20	control	0	0	0	4	0	1	3	0	3	3	4	1	1	0	1	4	4	1	3	3	metas	2	0	0	0	0	0	0	0	4	0	2	4	4	4	0
1188.6	0.32405	+	0.183333	0.45	0.266667	9	20	9	20	control	0	0	0	0	0	0	0	0	1	3	0	1	0	0	0	4	0	0	0	0	metas	0	0	0	0	0	0	0	0	0	0	4	0	0	0	0
1849.85	0.32405	+	0.283333	0.55	0.266667	11	20	11	20	control	0	0	0	0	0	3	0	1	0	0	3	4	0	0	0	0	0	0	0	0	metas	0	0	0	0	0	0	0	0	0	0	0	0	0	4	0
1691.77	0.324831	+	0.333333	1.2	0.866667	24	20	24	20	control	0	1	0	0	1	4	1	3	1	0	1	4	3	1	0	0	2	2	0	0	metas	0	0	0	4	0	0	1	0	1	2	4	0	0	1	0
2011.9	0.332817	+	0.416667	1.15	0.733333	23	20	23	20	control	0	0	0	4	2	2	4	2	3	0	0	0	2	0	0	2	1	0	1	0	metas	0	1	0	0	0	0	0	0	2	0	2	4	0	2	0
1309.64	0.337671	+	0.0333333	0.3	0.266667	6	20	6	20	control	0	2	0	0	0	0	0	2	0	0	1	0	0	0	0	0	0	1	0	0	metas	0	0	0	4	0	0	0	0	0	0	0	0	0	0	0
3084.46	0.342321	+	0.483333	1.35	0.866667	27	20	27	20	control	0	0	0	4	3	0	4	1	0	4	1	0	0	4	0	2	0	4	0	0	metas	0	1	0	4	0	0	0	0	4	0	4	0	0	0	0
1565.72	0.351635	+	0.166667	0.5	0.333333	10	20	10	20	control	0	0	0	0	2	2	0	2	0	0	1	1	0	0	0	0	2	0	0	0	metas	0	0	0	3	0	0	0	0	0	0	2	0	0	0	0
2048.98	0.361749	+	0.416667	3.55	3.13333	71	20	71	20	control	3	4	4	4	4	4	4	4	4	0	4	1	4	4	4	3	4	4	4	4	metas	4	1	2	1	4	4	3	4	4	4	0	4	4	4	4
2487.94	0.362477	+	0.433333	1.7	1.26667	34	20	34	20	control	2	2	3	1	0	0	3	0	4	1	0	1	2	1	2	3	3	0	4	2	metas	3	2	0	0	2	1	1	0	1	3	0	2	2	2	0
2404.99	0.366582	+	0.433333	1.5	1.06667	30	20	30	20	control	1	4	0	0	4	4	0	4	0	0	4	0	0	1	4	0	0	4	0	0	metas	0	0	0	0	4	4	0	0	0	0	0	0	4	0	4
2264.99	0.375979	+	0.65	2.85	2.2	57	20	57	20	control	0	4	0	4	0	3	4	3	4	4	4	4	0	4	0	4	4	3	4	4	metas	4	4	0	2	0	0	1	0	4	4	4	4	2	4	0
1707.79	0.377014	+	0.2	0.6	0.4	12	20	12	20	control	0	0	0	0	0	1	3	0	0	1	1	4	0	0	0	1	1	0	0	0	metas	0	0	0	0	0	0	1	0	1	0	4	0	0	0	0
909.467	0.38478	+	0.433333	0.7	0.266667	14	20	14	20	control	0	0	0	0	2	0	0	0	0	2	2	3	0	0	0	4	0	1	0	0	metas	0	0	0	1	0	1	0	0	0	0	2	0	0	0	0
1627.74	0.390774	+	0.3	3.9	3.6	78	20	78	20	control	4	4	4	4	4	4	4	4	4	4	4	2	4	4	4	4	4	4	4	4	metas	4	4	4	4	4	4	2	4	4	4	4	4	4	4	0
1626.72	0.390774	+	0.283333	3.95	3.66667	79	20	79	20	control	4	4	4	4	4	4	4	4	4	4	4	3	4	4	4	4	4	4	4	4	metas	4	4	4	0	4	4	4	4	4	4	3	4	4	4	4
1553.7	0.390774	+	0.316667	3.85	3.53333	77	20	77	20	control	4	4	4	4	4	4	4	4	4	4	4	1	4	4	4	4	4	4	4	4	metas	4	4	1	4	4	4	4	4	4	4	0	4	4	4	4
1654.78	0.402863	+	0.2	0.4	0.2	8	20	8	20	control	0	1	0	0	0	0	0	2	2	0	0	0	0	2	0	0	0	0	1	0	metas	0	0	0	0	0	0	0	0	2	0	0	0	0	1	0
1912.92	0.404071	+	0.35	1.15	0.8	23	20	23	20	control	0	0	0	4	0	2	3	1	4	0	1	4	0	0	0	1	2	0	0	1	metas	0	0	0	3	0	0	0	0	2	0	4	2	0	1	0
1285.53	0.405051	+	0.1	0.9	0.8	18	20	18	20	control	0	0	0	0	4	0	3	0	0	1	0	1	1	0	0	3	4	1	0	0	metas	0	0	0	4	0	0	0	0	0	0	4	0	0	0	4
2265.99	0.405344	+	0.15	0.95	0.8	19	20	19	20	control	0	0	0	1	0	0	4	1	3	0	0	3	0	0	0	1	4	0	2	0	metas	0	0	0	0	0	0	0	0	4	0	4	0	0	4	0
1191.56	0.411638	+	0.55	2.55	2	51	20	51	20	control	0	0	1	4	3	0	4	3	4	4	0	4	4	4	0	4	4	1	3	4	metas	1	4	0	4	0	0	0	2	4	4	4	4	0	3	0
916.573	0.413598	+	0.116667	0.25	0.133333	5	20	5	20	control	0	0	0	1	0	0	0	0	0	1	0	0	0	0	0	1	1	0	1	0	metas	0	0	0	0	0	0	1	0	1	0	0	0	0	0	0
1566.71	0.416638	+	0.2	0.4	0.2	8	20	8	20	control	0	0	0	0	2	3	0	0	0	0	1	1	0	0	0	0	0	1	0	0	metas	0	0	0	2	0	0	0	0	1	0	0	0	0	0	0
2097.99	0.417173	+	0.266667	0.6	0.333333	12	20	12	20	control	3	0	0	0	0	0	1	2	2	0	0	0	4	0	0	0	0	0	0	0	metas	0	0	0	0	0	0	0	0	4	0	0	0	0	1	0
2299.04	0.418923	+	0.05	0.05	0	1	20	1	20	control	0	0	0	0	0	0	0	0	0	0	0	1	0	0	0	0	0	0	0	0	metas	0	0	0	0	0	0	0	0	0	0	0	0	0	0	0
2742.24	0.418923	+	0.1	0.1	0	2	20	2	20	control	0	0	0	0	0	0	0	0	0	0	0	0	0	0	2	0	0	0	0	0	metas	0	0	0	0	0	0	0	0	0	0	0	0	0	0	0
2741.59	0.418923	+	0.1	0.1	0	2	20	2	20	control	0	0	0	0	0	0	0	0	0	0	0	0	0	0	2	0	0	0	0	0	metas	0	0	0	0	0	0	0	0	0	0	0	0	0	0	0
2737.2	0.418923	+	0.15	0.15	0	3	20	3	20	control	0	0	0	0	0	0	0	0	0	0	0	0	0	0	3	0	0	0	0	0	metas	0	0	0	0	0	0	0	0	0	0	0	0	0	0	0
2747.96	0.418923	+	0.2	0.2	0	4	20	4	20	control	0	0	0	0	0	0	0	0	0	0	0	0	0	0	4	0	0	0	0	0	metas	0	0	0	0	0	0	0	0	0	0	0	0	0	0	0
2736.34	0.418923	+	0.15	0.15	0	3	20	3	20	control	0	0	0	0	0	0	0	0	0	0	0	0	0	0	3	0	0	0	0	0	metas	0	0	0	0	0	0	0	0	0	0	0	0	0	0	0
2282.03	0.418923	+	0.05	0.05	0	1	20	1	20	control	0	0	0	0	0	0	0	0	0	0	0	1	0	0	0	0	0	0	0	0	metas	0	0	0	0	0	0	0	0	0	0	0	0	0	0	0
2924.84	0.418923	+	0.05	0.05	0	1	20	1	20	control	0	0	0	0	0	0	0	0	0	0	0	0	0	0	1	0	0	0	0	0	metas	0	0	0	0	0	0	0	0	0	0	0	0	0	0	0
2281	0.418923	+	0.05	0.05	0	1	20	1	20	control	0	0	0	0	0	0	0	0	0	0	0	1	0	0	0	0	0	0	0	0	metas	0	0	0	0	0	0	0	0	0	0	0	0	0	0	0
2493.93	0.418923	+	0.05	0.05	0	1	20	1	20	control	0	0	0	0	0	0	0	0	0	0	0	0	0	0	0	0	1	0	0	0	metas	0	0	0	0	0	0	0	0	0	0	0	0	0	0	0
2274.92	0.418923	+	0.05	0.05	0	1	20	1	20	control	0	0	0	0	0	1	0	0	0	0	0	0	0	0	0	0	0	0	0	0	metas	0	0	0	0	0	0	0	0	0	0	0	0	0	0	0
2283.01	0.418923	+	0.05	0.05	0	1	20	1	20	control	0	0	0	0	0	0	0	0	0	0	0	1	0	0	0	0	0	0	0	0	metas	0	0	0	0	0	0	0	0	0	0	0	0	0	0	0
2497.25	0.418923	+	0.1	0.1	0	2	20	2	20	control	0	0	0	0	0	0	0	0	0	0	0	2	0	0	0	0	0	0	0	0	metas	0	0	0	0	0	0	0	0	0	0	0	0	0	0	0
2750.64	0.418923	+	0.15	0.15	0	3	20	3	20	control	0	0	0	0	0	0	0	0	0	0	0	0	0	0	3	0	0	0	0	0	metas	0	0	0	0	0	0	0	0	0	0	0	0	0	0	0
2923.95	0.418923	+	0.05	0.05	0	1	20	1	20	control	0	0	0	0	0	0	0	0	0	0	0	0	0	0	1	0	0	0	0	0	metas	0	0	0	0	0	0	0	0	0	0	0	0	0	0	0
2288.16	0.418923	+	0.05	0.05	0	1	20	1	20	control	0	0	0	0	0	0	0	0	0	0	0	0	0	0	0	0	0	1	0	0	metas	0	0	0	0	0	0	0	0	0	0	0	0	0	0	0
2298.01	0.418923	+	0.05	0.05	0	1	20	1	20	control	0	0	0	0	0	0	0	0	0	0	0	1	0	0	0	0	0	0	0	0	metas	0	0	0	0	0	0	0	0	0	0	0	0	0	0	0
2775.19	0.418923	+	0.05	0.05	0	1	20	1	20	control	0	0	0	0	0	0	0	0	0	0	0	0	0	0	0	1	0	0	0	0	metas	0	0	0	0	0	0	0	0	0	0	0	0	0	0	0
2638.41	0.418923	+	0.2	0.2	0	4	20	4	20	control	0	0	0	0	0	0	0	0	0	0	0	0	0	0	4	0	0	0	0	0	metas	0	0	0	0	0	0	0	0	0	0	0	0	0	0	0
2640.36	0.418923	+	0.2	0.2	0	4	20	4	20	control	0	0	0	0	0	0	0	0	0	0	0	0	0	0	4	0	0	0	0	0	metas	0	0	0	0	0	0	0	0	0	0	0	0	0	0	0
3201.86	0.418923	+	0.05	0.05	0	1	20	1	20	control	0	0	0	1	0	0	0	0	0	0	0	0	0	0	0	0	0	0	0	0	metas	0	0	0	0	0	0	0	0	0	0	0	0	0	0	0
2570.22	0.418923	+	0.15	0.15	0	3	20	3	20	control	0	0	0	0	0	0	0	0	0	0	0	0	0	0	3	0	0	0	0	0	metas	0	0	0	0	0	0	0	0	0	0	0	0	0	0	0
2945.96	0.418923	+	0.05	0.05	0	1	20	1	20	control	0	0	0	0	0	0	0	1	0	0	0	0	0	0	0	0	0	0	0	0	metas	0	0	0	0	0	0	0	0	0	0	0	0	0	0	0
2652.2	0.418923	+	0.15	0.15	0	3	20	3	20	control	0	0	0	0	0	0	0	0	0	0	0	0	0	0	3	0	0	0	0	0	metas	0	0	0	0	0	0	0	0	0	0	0	0	0	0	0
2655.1	0.418923	+	0.15	0.15	0	3	20	3	20	control	0	0	0	0	0	0	0	0	0	0	0	0	0	0	3	0	0	0	0	0	metas	0	0	0	0	0	0	0	0	0	0	0	0	0	0	0
2656.42	0.418923	+	0.05	0.05	0	1	20	1	20	control	0	0	0	0	0	0	0	0	0	0	0	0	0	0	1	0	0	0	0	0	metas	0	0	0	0	0	0	0	0	0	0	0	0	0	0	0
2654.41	0.418923	+	0.1	0.1	0	2	20	2	20	control	0	0	0	0	0	0	0	0	0	0	0	0	0	0	2	0	0	0	0	0	metas	0	0	0	0	0	0	0	0	0	0	0	0	0	0	0
2653.21	0.418923	+	0.2	0.2	0	4	20	4	20	control	0	0	0	0	0	0	0	0	0	0	0	0	0	0	4	0	0	0	0	0	metas	0	0	0	0	0	0	0	0	0	0	0	0	0	0	0
2654.05	0.418923	+	0.1	0.1	0	2	20	2	20	control	0	0	0	0	0	0	0	0	0	0	0	0	0	0	2	0	0	0	0	0	metas	0	0	0	0	0	0	0	0	0	0	0	0	0	0	0
2635.44	0.418923	+	0.2	0.2	0	4	20	4	20	control	0	0	0	0	0	0	0	0	0	0	0	0	0	0	4	0	0	0	0	0	metas	0	0	0	0	0	0	0	0	0	0	0	0	0	0	0
2636.29	0.418923	+	0.15	0.15	0	3	20	3	20	control	0	0	0	0	0	0	0	0	0	0	0	0	0	0	3	0	0	0	0	0	metas	0	0	0	0	0	0	0	0	0	0	0	0	0	0	0
2634.42	0.418923	+	0.2	0.2	0	4	20	4	20	control	0	0	0	0	0	0	0	0	0	0	0	0	0	0	4	0	0	0	0	0	metas	0	0	0	0	0	0	0	0	0	0	0	0	0	0	0
2890.51	0.418923	+	0.05	0.05	0	1	20	1	20	control	0	0	0	1	0	0	0	0	0	0	0	0	0	0	0	0	0	0	0	0	metas	0	0	0	0	0	0	0	0	0	0	0	0	0	0	0
2945.13	0.418923	+	0.05	0.05	0	1	20	1	20	control	0	0	0	0	0	0	0	1	0	0	0	0	0	0	0	0	0	0	0	0	metas	0	0	0	0	0	0	0	0	0	0	0	0	0	0	0
2599.24	0.418923	+	0.05	0.05	0	1	20	1	20	control	0	0	0	0	0	0	0	0	0	0	0	1	0	0	0	0	0	0	0	0	metas	0	0	0	0	0	0	0	0	0	0	0	0	0	0	0
2637.19	0.418923	+	0.05	0.05	0	1	20	1	20	control	0	0	0	0	0	0	0	0	0	0	0	0	0	0	1	0	0	0	0	0	metas	0	0	0	0	0	0	0	0	0	0	0	0	0	0	0
2637.59	0.418923	+	0.1	0.1	0	2	20	2	20	control	0	0	0	0	0	0	0	0	0	0	0	0	0	0	2	0	0	0	0	0	metas	0	0	0	0	0	0	0	0	0	0	0	0	0	0	0
2570.73	0.418923	+	0.05	0.05	0	1	20	1	20	control	0	0	0	0	0	0	0	0	0	0	0	0	0	0	1	0	0	0	0	0	metas	0	0	0	0	0	0	0	0	0	0	0	0	0	0	0
2571.3	0.418923	+	0.1	0.1	0	2	20	2	20	control	0	0	0	0	0	0	0	0	0	0	0	0	0	0	2	0	0	0	0	0	metas	0	0	0	0	0	0	0	0	0	0	0	0	0	0	0
3200.86	0.418923	+	0.05	0.05	0	1	20	1	20	control	0	0	0	1	0	0	0	0	0	0	0	0	0	0	0	0	0	0	0	0	metas	0	0	0	0	0	0	0	0	0	0	0	0	0	0	0
2659.33	0.418923	+	0.05	0.05	0	1	20	1	20	control	0	0	0	1	0	0	0	0	0	0	0	0	0	0	0	0	0	0	0	0	metas	0	0	0	0	0	0	0	0	0	0	0	0	0	0	0
2309.09	0.418923	+	0.1	0.1	0	2	20	2	20	control	0	0	0	0	0	0	0	2	0	0	0	0	0	0	0	0	0	0	0	0	metas	0	0	0	0	0	0	0	0	0	0	0	0	0	0	0
2781.21	0.418923	+	0.05	0.05	0	1	20	1	20	control	0	0	0	0	0	0	0	0	0	0	0	0	0	0	0	1	0	0	0	0	metas	0	0	0	0	0	0	0	0	0	0	0	0	0	0	0
2310.13	0.418923	+	0.1	0.1	0	2	20	2	20	control	0	0	0	0	0	0	0	2	0	0	0	0	0	0	0	0	0	0	0	0	metas	0	0	0	0	0	0	0	0	0	0	0	0	0	0	0
2684.1	0.418923	+	0.1	0.1	0	2	20	2	20	control	0	0	2	0	0	0	0	0	0	0	0	0	0	0	0	0	0	0	0	0	metas	0	0	0	0	0	0	0	0	0	0	0	0	0	0	0
2685.12	0.418923	+	0.05	0.05	0	1	20	1	20	control	0	0	1	0	0	0	0	0	0	0	0	0	0	0	0	0	0	0	0	0	metas	0	0	0	0	0	0	0	0	0	0	0	0	0	0	0
2308.1	0.418923	+	0.15	0.15	0	3	20	3	20	control	0	0	0	0	0	0	0	3	0	0	0	0	0	0	0	0	0	0	0	0	metas	0	0	0	0	0	0	0	0	0	0	0	0	0	0	0
2710.61	0.418923	+	0.05	0.05	0	1	20	1	20	control	0	0	0	0	0	0	0	0	0	0	0	0	0	0	1	0	0	0	0	0	metas	0	0	0	0	0	0	0	0	0	0	0	0	0	0	0
2498.24	0.418923	+	0.05	0.05	0	1	20	1	20	control	0	0	0	0	0	0	0	0	0	0	0	1	0	0	0	0	0	0	0	0	metas	0	0	0	0	0	0	0	0	0	0	0	0	0	0	0
3912.24	0.418923	+	0.05	0.05	0	1	20	1	20	control	0	0	0	0	0	0	0	0	0	0	0	0	0	0	1	0	0	0	0	0	metas	0	0	0	0	0	0	0	0	0	0	0	0	0	0	0
2306.05	0.418923	+	0.2	0.2	0	4	20	4	20	control	0	0	0	0	0	0	0	4	0	0	0	0	0	0	0	0	0	0	0	0	metas	0	0	0	0	0	0	0	0	0	0	0	0	0	0	0
2777.44	0.418923	+	0.05	0.05	0	1	20	1	20	control	0	0	0	0	0	0	0	0	0	0	0	1	0	0	0	0	0	0	0	0	metas	0	0	0	0	0	0	0	0	0	0	0	0	0	0	0
2796.72	0.418923	+	0.05	0.05	0	1	20	1	20	control	0	0	0	0	0	0	0	0	0	0	0	0	0	0	1	0	0	0	0	0	metas	0	0	0	0	0	0	0	0	0	0	0	0	0	0	0
3194.81	0.418923	+	0.05	0.05	0	1	20	1	20	control	0	0	0	0	0	0	0	0	0	0	0	1	0	0	0	0	0	0	0	0	metas	0	0	0	0	0	0	0	0	0	0	0	0	0	0	0
2373.18	0.418923	+	0.05	0.05	0	1	20	1	20	control	0	0	0	1	0	0	0	0	0	0	0	0	0	0	0	0	0	0	0	0	metas	0	0	0	0	0	0	0	0	0	0	0	0	0	0	0
2385.98	0.418923	+	0.1	0.1	0	2	20	2	20	control	0	0	0	0	0	2	0	0	0	0	0	0	0	0	0	0	0	0	0	0	metas	0	0	0	0	0	0	0	0	0	0	0	0	0	0	0
2385.07	0.418923	+	0.05	0.05	0	1	20	1	20	control	0	0	0	0	0	1	0	0	0	0	0	0	0	0	0	0	0	0	0	0	metas	0	0	0	0	0	0	0	0	0	0	0	0	0	0	0
3178.22	0.418923	+	0.05	0.05	0	1	20	1	20	control	0	0	0	0	0	0	0	0	0	0	1	0	0	0	0	0	0	0	0	0	metas	0	0	0	0	0	0	0	0	0	0	0	0	0	0	0
2794.06	0.418923	+	0.1	0.1	0	2	20	2	20	control	0	0	0	0	0	0	0	0	0	0	0	0	0	0	2	0	0	0	0	0	metas	0	0	0	0	0	0	0	0	0	0	0	0	0	0	0
2486.22	0.418923	+	0.05	0.05	0	1	20	1	20	control	0	0	0	1	0	0	0	0	0	0	0	0	0	0	0	0	0	0	0	0	metas	0	0	0	0	0	0	0	0	0	0	0	0	0	0	0
2794.78	0.418923	+	0.05	0.05	0	1	20	1	20	control	0	0	0	0	0	0	0	0	0	0	0	0	0	0	1	0	0	0	0	0	metas	0	0	0	0	0	0	0	0	0	0	0	0	0	0	0
2795.89	0.418923	+	0.05	0.05	0	1	20	1	20	control	0	0	0	0	0	0	0	0	0	0	0	0	0	0	1	0	0	0	0	0	metas	0	0	0	0	0	0	0	0	0	0	0	0	0	0	0
2471.19	0.418923	+	0.05	0.05	0	1	20	1	20	control	0	0	0	0	0	0	0	0	0	0	0	1	0	0	0	0	0	0	0	0	metas	0	0	0	0	0	0	0	0	0	0	0	0	0	0	0
2248.61	0.418923	+	0.05	0.05	0	1	20	1	20	control	0	0	0	0	0	0	0	1	0	0	0	0	0	0	0	0	0	0	0	0	metas	0	0	0	0	0	0	0	0	0	0	0	0	0	0	0
1270.7	0.418923	+	0.05	0.05	0	1	20	1	20	control	0	0	0	0	0	0	0	0	0	0	0	0	1	0	0	0	0	0	0	0	metas	0	0	0	0	0	0	0	0	0	0	0	0	0	0	0
1266.61	0.418923	+	0.05	0.05	0	1	20	1	20	control	0	0	0	0	0	0	0	0	0	0	0	1	0	0	0	0	0	0	0	0	metas	0	0	0	0	0	0	0	0	0	0	0	0	0	0	0
1277.56	0.418923	+	0.05	0.05	0	1	20	1	20	control	0	0	0	0	0	0	0	0	0	0	0	0	0	0	0	1	0	0	0	0	metas	0	0	0	0	0	0	0	0	0	0	0	0	0	0	0
1273.56	0.418923	+	0.05	0.05	0	1	20	1	20	control	0	0	0	0	0	0	0	0	0	0	0	1	0	0	0	0	0	0	0	0	metas	0	0	0	0	0	0	0	0	0	0	0	0	0	0	0
1265.56	0.418923	+	0.05	0.05	0	1	20	1	20	control	0	0	0	0	0	0	0	0	0	0	0	0	1	0	0	0	0	0	0	0	metas	0	0	0	0	0	0	0	0	0	0	0	0	0	0	0
1910.89	0.418923	+	0.05	0.05	0	1	20	1	20	control	0	0	0	0	0	1	0	0	0	0	0	0	0	0	0	0	0	0	0	0	metas	0	0	0	0	0	0	0	0	0	0	0	0	0	0	0
1258.61	0.418923	+	0.05	0.05	0	1	20	1	20	control	0	0	0	0	0	0	0	0	0	0	0	1	0	0	0	0	0	0	0	0	metas	0	0	0	0	0	0	0	0	0	0	0	0	0	0	0
1261.59	0.418923	+	0.05	0.05	0	1	20	1	20	control	0	0	0	0	0	0	0	0	0	0	0	0	0	0	0	1	0	0	0	0	metas	0	0	0	0	0	0	0	0	0	0	0	0	0	0	0
1908.84	0.418923	+	0.05	0.05	0	1	20	1	20	control	0	0	0	0	0	0	0	0	0	0	0	1	0	0	0	0	0	0	0	0	metas	0	0	0	0	0	0	0	0	0	0	0	0	0	0	0
1322.62	0.418923	+	0.05	0.05	0	1	20	1	20	control	0	0	0	0	0	0	0	0	0	0	0	1	0	0	0	0	0	0	0	0	metas	0	0	0	0	0	0	0	0	0	0	0	0	0	0	0
1321.61	0.418923	+	0.05	0.05	0	1	20	1	20	control	0	0	0	0	0	0	0	0	0	0	0	1	0	0	0	0	0	0	0	0	metas	0	0	0	0	0	0	0	0	0	0	0	0	0	0	0
1352.72	0.418923	+	0.05	0.05	0	1	20	1	20	control	0	0	0	0	1	0	0	0	0	0	0	0	0	0	0	0	0	0	0	0	metas	0	0	0	0	0	0	0	0	0	0	0	0	0	0	0
1351.72	0.418923	+	0.05	0.05	0	1	20	1	20	control	0	1	0	0	0	0	0	0	0	0	0	0	0	0	0	0	0	0	0	0	metas	0	0	0	0	0	0	0	0	0	0	0	0	0	0	0
1289.58	0.418923	+	0.05	0.05	0	1	20	1	20	control	0	0	0	0	0	0	0	0	0	0	0	1	0	0	0	0	0	0	0	0	metas	0	0	0	0	0	0	0	0	0	0	0	0	0	0	0
1889.83	0.418923	+	0.05	0.05	0	1	20	1	20	control	0	0	0	0	0	0	0	0	0	0	0	1	0	0	0	0	0	0	0	0	metas	0	0	0	0	0	0	0	0	0	0	0	0	0	0	0
1890.83	0.418923	+	0.05	0.05	0	1	20	1	20	control	0	0	0	0	0	0	0	0	0	0	0	1	0	0	0	0	0	0	0	0	metas	0	0	0	0	0	0	0	0	0	0	0	0	0	0	0
1287.58	0.418923	+	0.05	0.05	0	1	20	1	20	control	0	0	0	0	0	0	0	0	0	0	1	0	0	0	0	0	0	0	0	0	metas	0	0	0	0	0	0	0	0	0	0	0	0	0	0	0
1279.56	0.418923	+	0.05	0.05	0	1	20	1	20	control	0	0	0	0	0	0	0	1	0	0	0	0	0	0	0	0	0	0	0	0	metas	0	0	0	0	0	0	0	0	0	0	0	0	0	0	0
1125.6	0.418923	+	0.05	0.05	0	1	20	1	20	control	0	0	0	0	0	0	0	0	0	0	0	1	0	0	0	0	0	0	0	0	metas	0	0	0	0	0	0	0	0	0	0	0	0	0	0	0
1124.59	0.418923	+	0.05	0.05	0	1	20	1	20	control	0	0	0	0	0	0	0	0	0	0	0	1	0	0	0	0	0	0	0	0	metas	0	0	0	0	0	0	0	0	0	0	0	0	0	0	0
1167.56	0.418923	+	0.05	0.05	0	1	20	1	20	control	0	0	0	0	0	0	0	0	0	0	0	1	0	0	0	0	0	0	0	0	metas	0	0	0	0	0	0	0	0	0	0	0	0	0	0	0
1161.58	0.418923	+	0.15	0.15	0	3	20	3	20	control	0	0	0	0	3	0	0	0	0	0	0	0	0	0	0	0	0	0	0	0	metas	0	0	0	0	0	0	0	0	0	0	0	0	0	0	0
1107.58	0.418923	+	0.05	0.05	0	1	20	1	20	control	0	0	0	0	0	0	0	0	0	0	0	1	0	0	0	0	0	0	0	0	metas	0	0	0	0	0	0	0	0	0	0	0	0	0	0	0
1952.95	0.418923	+	0.05	0.05	0	1	20	1	20	control	0	0	0	0	0	0	0	0	0	0	0	0	1	0	0	0	0	0	0	0	metas	0	0	0	0	0	0	0	0	0	0	0	0	0	0	0
1963.91	0.418923	+	0.1	0.1	0	2	20	2	20	control	0	0	0	0	0	2	0	0	0	0	0	0	0	0	0	0	0	0	0	0	metas	0	0	0	0	0	0	0	0	0	0	0	0	0	0	0
1103.49	0.418923	+	0.05	0.05	0	1	20	1	20	control	0	0	0	0	0	0	0	0	0	0	0	0	0	0	0	0	0	0	1	0	metas	0	0	0	0	0	0	0	0	0	0	0	0	0	0	0
1089.6	0.418923	+	0.05	0.05	0	1	20	1	20	control	0	0	0	0	0	0	0	0	0	0	0	1	0	0	0	0	0	0	0	0	metas	0	0	0	0	0	0	0	0	0	0	0	0	0	0	0
1242.65	0.418923	+	0.05	0.05	0	1	20	1	20	control	0	0	0	0	0	0	0	0	0	0	0	1	0	0	0	0	0	0	0	0	metas	0	0	0	0	0	0	0	0	0	0	0	0	0	0	0
1931.84	0.418923	+	0.05	0.05	0	1	20	1	20	control	0	0	0	0	0	0	0	0	0	0	0	1	0	0	0	0	0	0	0	0	metas	0	0	0	0	0	0	0	0	0	0	0	0	0	0	0
1257.61	0.418923	+	0.05	0.05	0	1	20	1	20	control	0	0	0	0	0	0	0	0	0	0	0	1	0	0	0	0	0	0	0	0	metas	0	0	0	0	0	0	0	0	0	0	0	0	0	0	0
1254.63	0.418923	+	0.15	0.15	0	3	20	3	20	control	0	0	0	0	0	0	0	0	0	0	0	0	0	0	0	3	0	0	0	0	metas	0	0	0	0	0	0	0	0	0	0	0	0	0	0	0
1229.57	0.418923	+	0.05	0.05	0	1	20	1	20	control	0	0	0	0	0	0	0	0	0	0	0	1	0	0	0	0	0	0	0	0	metas	0	0	0	0	0	0	0	0	0	0	0	0	0	0	0
1189.54	0.418923	+	0.05	0.05	0	1	20	1	20	control	0	0	0	0	0	0	0	0	0	0	0	0	0	0	0	1	0	0	0	0	metas	0	0	0	0	0	0	0	0	0	0	0	0	0	0	0
1175.6	0.418923	+	0.15	0.15	0	3	20	3	20	control	0	0	0	0	0	0	0	0	0	0	0	0	0	0	0	3	0	0	0	0	metas	0	0	0	0	0	0	0	0	0	0	0	0	0	0	0
1210.61	0.418923	+	0.05	0.05	0	1	20	1	20	control	0	0	0	0	0	0	0	0	0	0	0	1	0	0	0	0	0	0	0	0	metas	0	0	0	0	0	0	0	0	0	0	0	0	0	0	0
1209.59	0.418923	+	0.05	0.05	0	1	20	1	20	control	0	0	0	0	0	0	0	0	0	0	0	1	0	0	0	0	0	0	0	0	metas	0	0	0	0	0	0	0	0	0	0	0	0	0	0	0
1355.64	0.418923	+	0.05	0.05	0	1	20	1	20	control	0	0	0	0	0	0	0	0	0	0	0	1	0	0	0	0	0	0	0	0	metas	0	0	0	0	0	0	0	0	0	0	0	0	0	0	0
1697.79	0.418923	+	0.05	0.05	0	1	20	1	20	control	0	0	0	0	0	0	0	0	0	0	0	0	0	0	0	0	1	0	0	0	metas	0	0	0	0	0	0	0	0	0	0	0	0	0	0	0
1680.76	0.418923	+	0.05	0.05	0	1	20	1	20	control	0	0	0	0	0	1	0	0	0	0	0	0	0	0	0	0	0	0	0	0	metas	0	0	0	0	0	0	0	0	0	0	0	0	0	0	0
1710.73	0.418923	+	0.05	0.05	0	1	20	1	20	control	0	0	0	0	0	0	0	0	0	0	0	1	0	0	0	0	0	0	0	0	metas	0	0	0	0	0	0	0	0	0	0	0	0	0	0	0
1705.73	0.418923	+	0.1	0.1	0	2	20	2	20	control	0	0	0	0	0	0	0	0	0	0	0	2	0	0	0	0	0	0	0	0	metas	0	0	0	0	0	0	0	0	0	0	0	0	0	0	0
1638.74	0.418923	+	0.05	0.05	0	1	20	1	20	control	0	0	0	0	0	0	0	0	0	0	0	1	0	0	0	0	0	0	0	0	metas	0	0	0	0	0	0	0	0	0	0	0	0	0	0	0
1606.73	0.418923	+	0.1	0.1	0	2	20	2	20	control	0	0	0	0	0	0	0	0	0	0	0	0	0	0	0	0	2	0	0	0	metas	0	0	0	0	0	0	0	0	0	0	0	0	0	0	0
1601.06	0.418923	+	0.15	0.15	0	3	20	3	20	control	0	0	0	0	0	0	0	0	0	0	0	0	0	0	0	3	0	0	0	0	metas	0	0	0	0	0	0	0	0	0	0	0	0	0	0	0
1635.69	0.418923	+	0.05	0.05	0	1	20	1	20	control	0	0	0	0	0	0	0	0	0	0	0	1	0	0	0	0	0	0	0	0	metas	0	0	0	0	0	0	0	0	0	0	0	0	0	0	0
1620.79	0.418923	+	0.05	0.05	0	1	20	1	20	control	0	0	0	0	0	0	0	1	0	0	0	0	0	0	0	0	0	0	0	0	metas	0	0	0	0	0	0	0	0	0	0	0	0	0	0	0
1748.83	0.418923	+	0.05	0.05	0	1	20	1	20	control	0	0	0	0	0	0	0	0	0	0	0	1	0	0	0	0	0	0	0	0	metas	0	0	0	0	0	0	0	0	0	0	0	0	0	0	0
1736.93	0.418923	+	0.05	0.05	0	1	20	1	20	control	0	0	0	0	0	0	0	0	0	0	0	0	1	0	0	0	0	0	0	0	metas	0	0	0	0	0	0	0	0	0	0	0	0	0	0	0
1755.81	0.418923	+	0.05	0.05	0	1	20	1	20	control	0	0	0	0	0	0	0	0	0	0	0	1	0	0	0	0	0	0	0	0	metas	0	0	0	0	0	0	0	0	0	0	0	0	0	0	0
1754.92	0.418923	+	0.1	0.1	0	2	20	2	20	control	0	0	0	0	0	2	0	0	0	0	0	0	0	0	0	0	0	0	0	0	metas	0	0	0	0	0	0	0	0	0	0	0	0	0	0	0
1782.79	0.418923	+	0.05	0.05	0	1	20	1	20	control	0	0	0	0	0	0	0	0	0	0	0	1	0	0	0	0	0	0	0	0	metas	0	0	0	0	0	0	0	0	0	0	0	0	0	0	0
1730.72	0.418923	+	0.05	0.05	0	1	20	1	20	control	0	0	0	0	0	0	0	0	0	0	0	1	0	0	0	0	0	0	0	0	metas	0	0	0	0	0	0	0	0	0	0	0	0	0	0	0
1729.76	0.418923	+	0.05	0.05	0	1	20	1	20	control	0	0	0	0	0	0	0	0	0	0	0	1	0	0	0	0	0	0	0	0	metas	0	0	0	0	0	0	0	0	0	0	0	0	0	0	0
1783.76	0.418923	+	0.05	0.05	0	1	20	1	20	control	0	0	0	0	0	0	0	0	0	0	0	1	0	0	0	0	0	0	0	0	metas	0	0	0	0	0	0	0	0	0	0	0	0	0	0	0
1784.79	0.418923	+	0.05	0.05	0	1	20	1	20	control	0	0	0	0	0	0	0	0	0	0	0	1	0	0	0	0	0	0	0	0	metas	0	0	0	0	0	0	0	0	0	0	0	0	0	0	0
1425.74	0.418923	+	0.05	0.05	0	1	20	1	20	control	0	0	0	0	0	0	0	1	0	0	0	0	0	0	0	0	0	0	0	0	metas	0	0	0	0	0	0	0	0	0	0	0	0	0	0	0
1393.62	0.418923	+	0.15	0.15	0	3	20	3	20	control	0	0	0	0	0	0	0	0	0	0	0	3	0	0	0	0	0	0	0	0	metas	0	0	0	0	0	0	0	0	0	0	0	0	0	0	0
1446.7	0.418923	+	0.05	0.05	0	1	20	1	20	control	0	0	0	0	0	0	0	0	0	0	0	0	0	0	0	1	0	0	0	0	metas	0	0	0	0	0	0	0	0	0	0	0	0	0	0	0
1439.69	0.418923	+	0.15	0.15	0	3	20	3	20	control	0	0	0	0	0	0	0	0	0	0	0	0	0	0	0	3	0	0	0	0	metas	0	0	0	0	0	0	0	0	0	0	0	0	0	0	0
1383.69	0.418923	+	0.05	0.05	0	1	20	1	20	control	0	0	0	0	0	0	0	0	0	0	0	0	0	0	0	0	0	1	0	0	metas	0	0	0	0	0	0	0	0	0	0	0	0	0	0	0
1368.63	0.418923	+	0.05	0.05	0	1	20	1	20	control	0	0	0	0	0	0	0	0	0	0	0	0	0	0	0	1	0	0	0	0	metas	0	0	0	0	0	0	0	0	0	0	0	0	0	0	0
1357.69	0.418923	+	0.05	0.05	0	1	20	1	20	control	0	0	0	0	0	0	0	0	0	0	0	0	1	0	0	0	0	0	0	0	metas	0	0	0	0	0	0	0	0	0	0	0	0	0	0	0
1377.6	0.418923	+	0.05	0.05	0	1	20	1	20	control	0	0	0	0	0	0	0	0	0	0	0	1	0	0	0	0	0	0	0	0	metas	0	0	0	0	0	0	0	0	0	0	0	0	0	0	0
1541.7	0.418923	+	0.05	0.05	0	1	20	1	20	control	0	0	0	0	0	0	0	0	0	0	0	1	0	0	0	0	0	0	0	0	metas	0	0	0	0	0	0	0	0	0	0	0	0	0	0	0
1532.67	0.418923	+	0.15	0.15	0	3	20	3	20	control	0	0	0	0	0	0	0	0	0	0	0	3	0	0	0	0	0	0	0	0	metas	0	0	0	0	0	0	0	0	0	0	0	0	0	0	0
1577.71	0.418923	+	0.05	0.05	0	1	20	1	20	control	0	0	0	0	0	0	0	0	0	0	0	0	0	0	0	0	0	0	0	1	metas	0	0	0	0	0	0	0	0	0	0	0	0	0	0	0
1558.79	0.418923	+	0.05	0.05	0	1	20	1	20	control	0	0	0	0	0	0	0	0	0	0	0	0	0	0	0	1	0	0	0	0	metas	0	0	0	0	0	0	0	0	0	0	0	0	0	0	0
1848.81	0.418923	+	0.05	0.05	0	1	20	1	20	control	0	0	0	0	0	1	0	0	0	0	0	0	0	0	0	0	0	0	0	0	metas	0	0	0	0	0	0	0	0	0	0	0	0	0	0	0
1472.97	0.418923	+	0.05	0.05	0	1	20	1	20	control	0	0	0	0	0	0	0	0	0	0	0	0	0	0	0	1	0	0	0	0	metas	0	0	0	0	0	0	0	0	0	0	0	0	0	0	0
1447.67	0.418923	+	0.05	0.05	0	1	20	1	20	control	0	0	0	0	0	0	0	0	1	0	0	0	0	0	0	0	0	0	0	0	metas	0	0	0	0	0	0	0	0	0	0	0	0	0	0	0
1854.26	0.418923	+	0.05	0.05	0	1	20	1	20	control	0	0	0	0	0	0	0	1	0	0	0	0	0	0	0	0	0	0	0	0	metas	0	0	0	0	0	0	0	0	0	0	0	0	0	0	0
1482.68	0.418923	+	0.05	0.05	0	1	20	1	20	control	0	0	0	0	0	0	0	0	0	0	0	1	0	0	0	0	0	0	0	0	metas	0	0	0	0	0	0	0	0	0	0	0	0	0	0	0
1968.87	0.418923	+	0.05	0.05	0	1	20	1	20	control	0	0	0	0	0	0	0	0	0	0	0	1	0	0	0	0	0	0	0	0	metas	0	0	0	0	0	0	0	0	0	0	0	0	0	0	0
856.992	0.418923	+	0.05	0.05	0	1	20	1	20	control	1	0	0	0	0	0	0	0	0	0	0	0	0	0	0	0	0	0	0	0	metas	0	0	0	0	0	0	0	0	0	0	0	0	0	0	0
2093.91	0.418923	+	0.05	0.05	0	1	20	1	20	control	0	0	0	0	0	0	0	0	0	0	0	1	0	0	0	0	0	0	0	0	metas	0	0	0	0	0	0	0	0	0	0	0	0	0	0	0
865.943	0.418923	+	0.05	0.05	0	1	20	1	20	control	0	0	0	0	0	0	0	0	0	0	0	0	0	0	0	1	0	0	0	0	metas	0	0	0	0	0	0	0	0	0	0	0	0	0	0	0
862.715	0.418923	+	0.05	0.05	0	1	20	1	20	control	0	0	0	0	0	0	0	0	0	1	0	0	0	0	0	0	0	0	0	0	metas	0	0	0	0	0	0	0	0	0	0	0	0	0	0	0
2094.93	0.418923	+	0.05	0.05	0	1	20	1	20	control	0	0	0	0	0	0	0	0	0	0	0	1	0	0	0	0	0	0	0	0	metas	0	0	0	0	0	0	0	0	0	0	0	0	0	0	0
2139.96	0.418923	+	0.05	0.05	0	1	20	1	20	control	0	0	0	0	0	0	0	1	0	0	0	0	0	0	0	0	0	0	0	0	metas	0	0	0	0	0	0	0	0	0	0	0	0	0	0	0
2140.88	0.418923	+	0.1	0.1	0	2	20	2	20	control	0	0	0	0	0	0	0	2	0	0	0	0	0	0	0	0	0	0	0	0	metas	0	0	0	0	0	0	0	0	0	0	0	0	0	0	0
846.663	0.418923	+	0.05	0.05	0	1	20	1	20	control	0	0	0	0	0	0	0	0	0	0	0	1	0	0	0	0	0	0	0	0	metas	0	0	0	0	0	0	0	0	0	0	0	0	0	0	0
845.436	0.418923	+	0.05	0.05	0	1	20	1	20	control	0	0	0	0	0	0	0	0	0	0	0	0	0	0	0	1	0	0	0	0	metas	0	0	0	0	0	0	0	0	0	0	0	0	0	0	0
895.732	0.418923	+	0.05	0.05	0	1	20	1	20	control	1	0	0	0	0	0	0	0	0	0	0	0	0	0	0	0	0	0	0	0	metas	0	0	0	0	0	0	0	0	0	0	0	0	0	0	0
2076.94	0.418923	+	0.05	0.05	0	1	20	1	20	control	0	0	0	0	0	0	0	1	0	0	0	0	0	0	0	0	0	0	0	0	metas	0	0	0	0	0	0	0	0	0	0	0	0	0	0	0
899.317	0.418923	+	0.05	0.05	0	1	20	1	20	control	0	0	0	0	0	0	0	1	0	0	0	0	0	0	0	0	0	0	0	0	metas	0	0	0	0	0	0	0	0	0	0	0	0	0	0	0
896.793	0.418923	+	0.05	0.05	0	1	20	1	20	control	1	0	0	0	0	0	0	0	0	0	0	0	0	0	0	0	0	0	0	0	metas	0	0	0	0	0	0	0	0	0	0	0	0	0	0	0
886.575	0.418923	+	0.05	0.05	0	1	20	1	20	control	0	0	0	0	0	0	0	1	0	0	0	0	0	0	0	0	0	0	0	0	metas	0	0	0	0	0	0	0	0	0	0	0	0	0	0	0
872.036	0.418923	+	0.05	0.05	0	1	20	1	20	control	1	0	0	0	0	0	0	0	0	0	0	0	0	0	0	0	0	0	0	0	metas	0	0	0	0	0	0	0	0	0	0	0	0	0	0	0
869.591	0.418923	+	0.05	0.05	0	1	20	1	20	control	0	0	0	0	0	0	0	0	0	1	0	0	0	0	0	0	0	0	0	0	metas	0	0	0	0	0	0	0	0	0	0	0	0	0	0	0
878.4	0.418923	+	0.05	0.05	0	1	20	1	20	control	0	0	0	0	0	1	0	0	0	0	0	0	0	0	0	0	0	0	0	0	metas	0	0	0	0	0	0	0	0	0	0	0	0	0	0	0
872.774	0.418923	+	0.05	0.05	0	1	20	1	20	control	0	0	0	0	0	0	0	0	0	1	0	0	0	0	0	0	0	0	0	0	metas	0	0	0	0	0	0	0	0	0	0	0	0	0	0	0
836.582	0.418923	+	0.05	0.05	0	1	20	1	20	control	0	0	0	0	0	0	0	0	0	0	0	0	0	1	0	0	0	0	0	0	metas	0	0	0	0	0	0	0	0	0	0	0	0	0	0	0
813.463	0.418923	+	0.05	0.05	0	1	20	1	20	control	0	0	0	0	0	0	0	0	0	0	0	0	0	0	0	1	0	0	0	0	metas	0	0	0	0	0	0	0	0	0	0	0	0	0	0	0
810.418	0.418923	+	0.05	0.05	0	1	20	1	20	control	0	0	0	0	0	0	0	0	0	0	0	0	0	0	0	1	0	0	0	0	metas	0	0	0	0	0	0	0	0	0	0	0	0	0	0	0
2188.92	0.418923	+	0.05	0.05	0	1	20	1	20	control	0	0	0	0	0	0	0	0	0	0	0	1	0	0	0	0	0	0	0	0	metas	0	0	0	0	0	0	0	0	0	0	0	0	0	0	0
2194.98	0.418923	+	0.15	0.15	0	3	20	3	20	control	0	0	0	0	0	0	0	3	0	0	0	0	0	0	0	0	0	0	0	0	metas	0	0	0	0	0	0	0	0	0	0	0	0	0	0	0
2215.1	0.418923	+	0.1	0.1	0	2	20	2	20	control	0	0	0	0	0	0	0	2	0	0	0	0	0	0	0	0	0	0	0	0	metas	0	0	0	0	0	0	0	0	0	0	0	0	0	0	0
804.793	0.418923	+	0.05	0.05	0	1	20	1	20	control	0	0	0	0	0	0	0	0	0	0	0	1	0	0	0	0	0	0	0	0	metas	0	0	0	0	0	0	0	0	0	0	0	0	0	0	0
800.472	0.418923	+	0.05	0.05	0	1	20	1	20	control	0	0	0	0	0	0	0	0	0	0	0	1	0	0	0	0	0	0	0	0	metas	0	0	0	0	0	0	0	0	0	0	0	0	0	0	0
809.625	0.418923	+	0.05	0.05	0	1	20	1	20	control	0	0	0	0	0	0	0	0	0	0	0	1	0	0	0	0	0	0	0	0	metas	0	0	0	0	0	0	0	0	0	0	0	0	0	0	0
2216.15	0.418923	+	0.1	0.1	0	2	20	2	20	control	0	0	0	0	0	0	0	2	0	0	0	0	0	0	0	0	0	0	0	0	metas	0	0	0	0	0	0	0	0	0	0	0	0	0	0	0
834.009	0.418923	+	0.05	0.05	0	1	20	1	20	control	1	0	0	0	0	0	0	0	0	0	0	0	0	0	0	0	0	0	0	0	metas	0	0	0	0	0	0	0	0	0	0	0	0	0	0	0
2160.98	0.418923	+	0.05	0.05	0	1	20	1	20	control	0	0	0	0	0	0	0	0	0	0	0	1	0	0	0	0	0	0	0	0	metas	0	0	0	0	0	0	0	0	0	0	0	0	0	0	0
2148.97	0.418923	+	0.05	0.05	0	1	20	1	20	control	0	0	0	0	0	0	0	0	0	0	0	1	0	0	0	0	0	0	0	0	metas	0	0	0	0	0	0	0	0	0	0	0	0	0	0	0
835.569	0.418923	+	0.1	0.1	0	2	20	2	20	control	0	0	0	0	0	0	0	0	0	0	0	2	0	0	0	0	0	0	0	0	metas	0	0	0	0	0	0	0	0	0	0	0	0	0	0	0
2172.13	0.418923	+	0.05	0.05	0	1	20	1	20	control	0	0	0	0	0	0	0	0	0	0	0	0	1	0	0	0	0	0	0	0	metas	0	0	0	0	0	0	0	0	0	0	0	0	0	0	0
822.636	0.418923	+	0.05	0.05	0	1	20	1	20	control	0	0	0	0	0	0	0	0	0	0	0	1	0	0	0	0	0	0	0	0	metas	0	0	0	0	0	0	0	0	0	0	0	0	0	0	0
2187.94	0.418923	+	0.15	0.15	0	3	20	3	20	control	0	0	0	0	0	0	0	0	0	0	0	3	0	0	0	0	0	0	0	0	metas	0	0	0	0	0	0	0	0	0	0	0	0	0	0	0
2185.26	0.418923	+	0.05	0.05	0	1	20	1	20	control	0	0	0	0	0	0	0	0	0	0	0	1	0	0	0	0	0	0	0	0	metas	0	0	0	0	0	0	0	0	0	0	0	0	0	0	0
826.223	0.418923	+	0.05	0.05	0	1	20	1	20	control	0	0	0	0	0	0	0	0	0	0	0	0	0	0	0	0	0	1	0	0	metas	0	0	0	0	0	0	0	0	0	0	0	0	0	0	0
910.767	0.418923	+	0.05	0.05	0	1	20	1	20	control	0	0	0	0	0	0	0	0	0	1	0	0	0	0	0	0	0	0	0	0	metas	0	0	0	0	0	0	0	0	0	0	0	0	0	0	0
2018.9	0.418923	+	0.1	0.1	0	2	20	2	20	control	0	0	0	0	0	2	0	0	0	0	0	0	0	0	0	0	0	0	0	0	metas	0	0	0	0	0	0	0	0	0	0	0	0	0	0	0
2036	0.418923	+	0.05	0.05	0	1	20	1	20	control	0	0	0	0	0	1	0	0	0	0	0	0	0	0	0	0	0	0	0	0	metas	0	0	0	0	0	0	0	0	0	0	0	0	0	0	0
2016.86	0.418923	+	0.1	0.1	0	2	20	2	20	control	0	0	0	0	0	2	0	0	0	0	0	0	0	0	0	0	0	0	0	0	metas	0	0	0	0	0	0	0	0	0	0	0	0	0	0	0
2017.9	0.418923	+	0.2	0.2	0	4	20	4	20	control	0	0	0	0	0	4	0	0	0	0	0	0	0	0	0	0	0	0	0	0	metas	0	0	0	0	0	0	0	0	0	0	0	0	0	0	0
2036.98	0.418923	+	0.05	0.05	0	1	20	1	20	control	0	0	0	0	0	0	0	0	0	0	1	0	0	0	0	0	0	0	0	0	metas	0	0	0	0	0	0	0	0	0	0	0	0	0	0	0
1041.59	0.418923	+	0.05	0.05	0	1	20	1	20	control	0	0	0	0	0	0	0	1	0	0	0	0	0	0	0	0	0	0	0	0	metas	0	0	0	0	0	0	0	0	0	0	0	0	0	0	0
1040.61	0.418923	+	0.1	0.1	0	2	20	2	20	control	0	0	0	0	0	0	0	2	0	0	0	0	0	0	0	0	0	0	0	0	metas	0	0	0	0	0	0	0	0	0	0	0	0	0	0	0
2038.05	0.418923	+	0.05	0.05	0	1	20	1	20	control	0	0	0	0	0	0	0	0	0	0	1	0	0	0	0	0	0	0	0	0	metas	0	0	0	0	0	0	0	0	0	0	0	0	0	0	0
2039.09	0.418923	+	0.05	0.05	0	1	20	1	20	control	0	0	0	0	0	0	0	0	0	0	0	0	0	0	0	1	0	0	0	0	metas	0	0	0	0	0	0	0	0	0	0	0	0	0	0	0
1076.6	0.418923	+	0.05	0.05	0	1	20	1	20	control	0	0	0	0	0	0	0	0	0	0	0	1	0	0	0	0	0	0	0	0	metas	0	0	0	0	0	0	0	0	0	0	0	0	0	0	0
1072.47	0.418923	+	0.05	0.05	0	1	20	1	20	control	0	0	0	0	0	0	0	0	0	0	0	1	0	0	0	0	0	0	0	0	metas	0	0	0	0	0	0	0	0	0	0	0	0	0	0	0
1086.6	0.418923	+	0.1	0.1	0	2	20	2	20	control	0	0	0	0	0	0	0	0	0	0	0	0	2	0	0	0	0	0	0	0	metas	0	0	0	0	0	0	0	0	0	0	0	0	0	0	0
1083.58	0.418923	+	0.05	0.05	0	1	20	1	20	control	0	0	0	0	0	0	0	0	0	0	1	0	0	0	0	0	0	0	0	0	metas	0	0	0	0	0	0	0	0	0	0	0	0	0	0	0
1979.94	0.418923	+	0.05	0.05	0	1	20	1	20	control	0	0	0	0	0	1	0	0	0	0	0	0	0	0	0	0	0	0	0	0	metas	0	0	0	0	0	0	0	0	0	0	0	0	0	0	0
1060.98	0.418923	+	0.05	0.05	0	1	20	1	20	control	1	0	0	0	0	0	0	0	0	0	0	0	0	0	0	0	0	0	0	0	metas	0	0	0	0	0	0	0	0	0	0	0	0	0	0	0
1056.64	0.418923	+	0.05	0.05	0	1	20	1	20	control	0	0	0	0	0	0	0	0	0	0	0	1	0	0	0	0	0	0	0	0	metas	0	0	0	0	0	0	0	0	0	0	0	0	0	0	0
1071.42	0.418923	+	0.1	0.1	0	2	20	2	20	control	0	0	0	0	0	0	0	0	0	0	0	2	0	0	0	0	0	0	0	0	metas	0	0	0	0	0	0	0	0	0	0	0	0	0	0	0
1061.94	0.418923	+	0.05	0.05	0	1	20	1	20	control	1	0	0	0	0	0	0	0	0	0	0	0	0	0	0	0	0	0	0	0	metas	0	0	0	0	0	0	0	0	0	0	0	0	0	0	0
1036.57	0.418923	+	0.05	0.05	0	1	20	1	20	control	0	0	0	0	0	0	0	0	0	0	0	1	0	0	0	0	0	0	0	0	metas	0	0	0	0	0	0	0	0	0	0	0	0	0	0	0
976.588	0.418923	+	0.05	0.05	0	1	20	1	20	control	0	0	0	0	0	0	0	0	0	0	0	1	0	0	0	0	0	0	0	0	metas	0	0	0	0	0	0	0	0	0	0	0	0	0	0	0
1020.62	0.418923	+	0.05	0.05	0	1	20	1	20	control	0	0	0	0	0	0	0	0	0	0	0	1	0	0	0	0	0	0	0	0	metas	0	0	0	0	0	0	0	0	0	0	0	0	0	0	0
1018.42	0.418923	+	0.05	0.05	0	1	20	1	20	control	0	0	0	0	0	1	0	0	0	0	0	0	0	0	0	0	0	0	0	0	metas	0	0	0	0	0	0	0	0	0	0	0	0	0	0	0
1016.56	0.418923	+	0.05	0.05	0	1	20	1	20	control	0	0	0	0	0	0	0	0	0	0	0	0	0	0	0	1	0	0	0	0	metas	0	0	0	0	0	0	0	0	0	0	0	0	0	0	0
919.672	0.418923	+	0.05	0.05	0	1	20	1	20	control	0	0	0	0	0	0	0	0	0	0	0	0	1	0	0	0	0	0	0	0	metas	0	0	0	0	0	0	0	0	0	0	0	0	0	0	0
982.56	0.418923	+	0.05	0.05	0	1	20	1	20	control	0	0	0	0	0	0	0	0	0	0	0	1	0	0	0	0	0	0	0	0	metas	0	0	0	0	0	0	0	0	0	0	0	0	0	0	0
1021.43	0.418923	+	0.05	0.05	0	1	20	1	20	control	1	0	0	0	0	0	0	0	0	0	0	0	0	0	0	0	0	0	0	0	metas	0	0	0	0	0	0	0	0	0	0	0	0	0	0	0
969.531	0.418923	+	0.05	0.05	0	1	20	1	20	control	0	0	0	0	0	0	0	0	0	0	0	1	0	0	0	0	0	0	0	0	metas	0	0	0	0	0	0	0	0	0	0	0	0	0	0	0
943.559	0.418923	+	0.05	0.05	0	1	20	1	20	control	1	0	0	0	0	0	0	0	0	0	0	0	0	0	0	0	0	0	0	0	metas	0	0	0	0	0	0	0	0	0	0	0	0	0	0	0
1816.78	0.421396	+	0.566667	1.9	1.33333	38	20	38	20	control	0	0	0	3	0	0	4	0	4	4	0	4	1	3	0	4	4	0	3	4	metas	0	3	0	4	0	0	0	0	4	1	4	4	0	0	0
1552.69	0.429786	+	0.2	3.8	3.6	76	20	76	20	control	4	4	4	4	4	4	4	4	4	4	4	0	4	4	4	4	4	4	4	4	metas	4	4	2	4	4	4	4	4	4	4	0	4	4	4	4
1001.54	0.430542	+	0.283333	0.75	0.466667	15	20	15	20	control	0	0	0	0	0	1	0	2	0	4	0	4	0	0	0	4	0	0	0	0	metas	0	0	0	4	0	0	0	0	0	0	3	0	0	0	0
1706.79	0.430873	+	0.216667	0.55	0.333333	11	20	11	20	control	0	0	0	0	0	2	0	0	0	0	1	4	0	0	0	3	1	0	0	0	metas	0	0	0	0	0	0	1	0	0	0	4	0	0	0	0
1213.59	0.432341	+	0.383333	2.65	2.26667	53	20	53	20	control	3	4	0	1	4	4	1	4	4	1	4	4	2	4	0	0	4	4	1	4	metas	0	3	4	4	0	0	1	4	3	4	2	4	0	1	4
1852.85	0.432694	+	0.183333	0.25	0.0666667	5	20	5	20	control	0	0	0	0	0	2	0	0	0	0	2	1	0	0	0	0	0	0	0	0	metas	0	0	0	0	0	0	0	0	0	0	0	0	0	1	0
2942.95	0.432694	+	0.183333	0.25	0.0666667	5	20	5	20	control	0	0	0	0	0	0	0	1	0	2	0	0	0	0	2	0	0	0	0	0	metas	1	0	0	0	0	0	0	0	0	0	0	0	0	0	0
2389.07	0.4328	+	0.333333	0.4	0.0666667	8	20	8	20	control	0	0	0	1	0	4	0	0	0	0	3	0	0	0	0	0	0	0	0	0	metas	1	0	0	0	0	0	0	0	0	0	0	0	0	0	0
1515.74	0.433668	+	0.466667	1.8	1.33333	36	20	36	20	control	0	1	0	2	3	0	4	0	2	3	1	1	0	4	0	4	4	0	4	3	metas	1	2	0	1	0	0	0	1	4	0	4	4	0	3	0
1929.85	0.43577	+	0.2	1	0.8	20	20	20	20	control	0	0	0	3	0	2	0	0	1	4	0	2	2	1	0	3	1	1	0	0	metas	0	0	0	4	0	0	1	0	1	0	4	2	0	0	0
830.502	0.436735	+	0.266667	1	0.733333	20	20	20	20	control	0	0	0	1	0	0	2	1	1	2	0	1	2	1	0	4	3	0	2	0	metas	0	1	0	1	0	0	3	0	3	0	2	1	0	0	0
1671.76	0.438346	+	0.5	3.1	2.6	62	20	62	20	control	0	4	0	4	3	4	4	4	4	4	4	3	1	4	0	4	4	3	4	4	metas	3	4	0	2	1	0	4	4	4	4	4	4	1	4	0
912.555	0.444577	+	0.2	0.6	0.4	12	20	12	20	control	0	0	0	0	0	0	1	0	0	4	0	3	0	0	0	3	1	0	0	0	metas	0	0	0	3	0	0	0	0	0	0	3	0	0	0	0
1921.92	0.446533	+	0.466667	1	0.533333	20	20	20	20	control	1	4	0	0	0	4	0	3	0	0	4	0	0	0	0	0	0	4	0	0	metas	0	0	0	0	0	3	0	0	0	0	0	0	0	1	4
1524.02	0.450112	+	0.0666667	0.2	0.133333	4	20	4	20	control	0	0	4	0	0	0	0	0	0	0	0	0	0	0	0	0	0	0	0	0	metas	0	0	0	0	0	0	0	1	0	0	0	0	0	1	0
1682.75	0.450394	+	0.133333	0.2	0.0666667	4	20	4	20	control	0	0	0	0	0	0	0	0	0	0	0	1	0	0	0	1	2	0	0	0	metas	0	0	0	0	0	0	0	0	1	0	0	0	0	0	0
1607.78	0.450394	+	0.133333	0.2	0.0666667	4	20	4	20	control	0	0	1	0	0	2	0	0	0	0	0	0	0	0	0	0	0	1	0	0	metas	0	0	0	0	0	0	0	0	1	0	0	0	0	0	0
1940.88	0.450394	+	0.133333	0.2	0.0666667	4	20	4	20	control	0	0	0	0	1	2	0	0	0	0	1	0	0	0	0	0	0	0	0	0	metas	0	0	0	0	0	0	0	0	0	0	0	0	0	0	1
2071.93	0.452075	+	0.566667	1.1	0.533333	22	20	22	20	control	2	2	0	0	4	4	0	1	4	0	1	0	0	4	0	0	0	0	0	0	metas	1	0	0	0	1	1	0	0	0	2	0	0	0	0	3
1666.76	0.459582	+	0.383333	1.85	1.46667	37	20	37	20	control	0	2	0	2	0	1	4	0	4	3	0	4	0	4	0	4	4	1	1	3	metas	0	2	0	4	0	0	0	0	4	1	4	3	0	4	0
2406	0.461624	+	0.2	1	0.8	20	20	20	20	control	0	1	0	0	4	4	0	2	0	0	4	0	0	0	4	0	0	1	0	0	metas	0	0	0	0	4	4	0	0	0	0	0	0	0	0	4
2943.86	0.468102	+	0.0833333	0.15	0.0666667	3	20	3	20	control	0	0	0	1	0	0	0	1	0	0	0	0	0	0	1	0	0	0	0	0	metas	1	0	0	0	0	0	0	0	0	0	0	0	0	0	0
1610.72	0.468102	+	0.0833333	0.15	0.0666667	3	20	3	20	control	0	0	1	0	0	0	0	0	0	0	0	0	0	1	0	0	1	0	0	0	metas	0	0	0	0	0	0	0	0	0	0	0	1	0	0	0
1906.85	0.468102	+	0.0833333	0.15	0.0666667	3	20	3	20	control	0	0	0	0	0	1	0	0	0	0	1	1	0	0	0	0	0	0	0	0	metas	0	0	0	0	1	0	0	0	0	0	0	0	0	0	0
1851.86	0.468102	+	0.333333	0.6	0.266667	12	20	12	20	control	0	0	0	0	0	4	0	0	0	0	4	4	0	0	0	0	0	0	0	0	metas	0	0	0	0	0	0	0	0	0	0	0	0	0	4	0
1855.82	0.468115	+	0.566667	3.7	3.13333	74	20	74	20	control	3	4	3	4	4	4	4	4	4	1	4	4	3	4	4	4	4	4	4	4	metas	4	0	4	2	4	4	0	4	4	4	1	4	4	4	4
1817.78	0.474612	+	0.383333	1.25	0.866667	25	20	25	20	control	0	0	0	1	0	1	4	0	4	4	0	4	0	0	0	4	3	0	0	0	metas	0	0	0	4	0	0	0	0	4	0	4	1	0	0	0
1013.59	0.475651	+	0.05	0.25	0.2	5	20	5	20	control	0	0	0	0	4	1	0	0	0	0	0	0	0	0	0	0	0	0	0	0	metas	0	0	0	0	0	0	1	0	1	0	1	0	0	0	0
1401.62	0.486868	+	0.383333	0.85	0.466667	17	20	17	20	control	0	0	0	0	0	0	4	0	3	4	0	1	0	0	0	4	0	0	1	0	metas	0	0	0	4	0	0	0	0	1	0	2	0	0	0	0
1850.85	0.487445	+	0.283333	0.55	0.266667	11	20	11	20	control	0	0	0	0	0	4	0	0	0	0	3	4	0	0	0	0	0	0	0	0	metas	0	0	0	0	0	0	0	0	0	0	0	0	0	4	0
1797.8	0.487745	+	0.166667	0.3	0.133333	6	20	6	20	control	0	0	0	0	0	1	0	0	1	0	0	0	4	0	0	0	0	0	0	0	metas	0	0	0	2	0	0	0	0	0	0	0	0	0	0	0
1633.72	0.489935	+	0.233333	0.9	0.666667	18	20	18	20	control	0	0	0	0	4	3	0	2	0	0	2	3	0	1	0	0	1	2	0	0	metas	0	0	0	3	0	0	0	0	1	0	4	2	0	0	0
1179.6	0.506765	+	0.0333333	0.3	0.266667	6	20	6	20	control	0	0	0	0	0	0	0	0	0	1	0	4	0	0	0	1	0	0	0	0	metas	0	0	0	4	0	0	0	0	0	0	0	0	0	0	0
1419.73	0.506765	+	0.0666667	0.2	0.133333	4	20	4	20	control	0	0	0	0	0	0	0	0	2	0	0	1	1	0	0	0	0	0	0	0	metas	0	0	0	2	0	0	0	0	0	0	0	0	0	0	0
2070.92	0.510974	+	0.633333	1.5	0.866667	30	20	30	20	control	3	2	0	0	4	4	0	3	4	0	3	0	0	4	0	0	0	0	3	0	metas	1	0	1	0	1	2	0	0	0	3	0	0	0	1	4
816.778	0.526082	+	0.0166667	0.15	0.133333	3	20	3	20	control	0	0	0	1	0	0	0	0	0	0	0	1	0	0	0	1	0	0	0	0	metas	0	0	0	0	0	0	2	0	0	0	0	0	0	0	0
1803.81	0.526082	+	0.0166667	0.15	0.133333	3	20	3	20	control	0	0	0	0	1	0	0	0	0	0	0	1	0	0	0	1	0	0	0	0	metas	0	0	0	2	0	0	0	0	0	0	0	0	0	0	0
1115.54	0.526462	+	0.0333333	0.3	0.266667	6	20	6	20	control	0	0	0	0	0	0	0	0	3	0	0	0	2	0	0	1	0	0	0	0	metas	0	0	0	4	0	0	0	0	0	0	0	0	0	0	0
859.465	0.526462	+	0.0333333	0.3	0.266667	6	20	6	20	control	3	0	0	0	0	0	0	0	0	0	0	0	0	0	0	0	0	2	0	1	metas	0	4	0	0	0	0	0	0	0	0	0	0	0	0	0
1438.68	0.528718	+	0.233333	0.7	0.466667	14	20	14	20	control	0	0	0	2	0	0	4	0	0	1	0	1	0	0	0	4	2	0	0	0	metas	0	0	0	0	0	0	0	0	1	0	4	2	0	0	0
1497.68	0.545446	+	0.216667	0.95	0.733333	19	20	19	20	control	0	1	0	0	1	1	4	3	1	0	0	0	0	4	0	0	2	0	2	0	metas	0	0	1	0	0	0	1	0	2	0	0	3	0	4	0
1928.85	0.545519	+	0.316667	2.25	1.93333	45	20	45	20	control	0	0	0	4	1	1	4	1	4	4	2	4	4	3	0	4	4	0	3	2	metas	2	0	0	4	0	3	3	0	2	0	4	4	1	2	4
1314.66	0.55552	+	0.383333	3.65	3.26667	73	20	73	20	control	4	4	4	4	4	4	4	4	4	3	4	2	4	4	1	3	4	4	4	4	metas	4	4	4	2	0	0	3	4	4	4	4	4	4	4	4
1775.81	0.557386	+	0.15	0.55	0.4	11	20	11	20	control	0	0	0	0	0	0	3	0	1	0	1	2	0	0	0	1	3	0	0	0	metas	0	0	0	0	0	0	0	0	2	0	3	1	0	0	0
2262.99	0.558862	+	0.483333	2.95	2.46667	59	20	59	20	control	0	3	2	4	1	4	4	3	4	3	4	4	1	4	0	4	4	2	4	4	metas	4	4	0	4	0	0	1	1	4	4	4	4	3	4	0
2010.91	0.581546	+	0.0666667	1.6	1.53333	32	20	32	20	control	2	0	0	4	0	1	4	2	4	0	0	1	4	2	0	4	2	0	1	1	metas	0	3	0	4	0	0	0	0	4	0	4	4	0	4	0
1925.89	0.593866	+	0.25	0.45	0.2	9	20	9	20	control	0	0	0	0	0	4	0	1	0	0	3	1	0	0	0	0	0	0	0	0	metas	1	0	0	0	0	0	0	0	0	0	0	0	0	0	2
2757.37	0.608197	+	0.3	2.3	2	46	20	46	20	control	0	3	0	3	2	1	1	2	2	4	3	0	4	3	1	3	4	3	3	4	metas	2	2	0	2	0	0	3	4	4	2	4	4	0	3	0
829.518	0.611027	+	0.4	1.6	1.2	32	20	32	20	control	0	0	1	3	0	0	4	0	4	1	0	1	4	0	0	4	3	0	3	4	metas	1	2	0	0	0	0	3	1	3	1	3	3	0	1	0
1865.86	0.611772	+	0.533333	3.4	2.86667	68	20	68	20	control	2	4	2	4	4	4	4	3	4	4	4	4	2	4	0	3	4	4	4	4	metas	4	4	0	4	0	0	3	4	4	4	4	4	4	4	0
3085.77	0.617338	+	0.0833333	0.55	0.466667	11	20	11	20	control	0	0	0	1	0	0	0	1	0	3	0	3	0	0	0	1	0	2	0	0	metas	0	0	0	2	0	0	0	0	2	0	3	0	0	0	0
1867.85	0.640887	+	0.266667	2	1.73333	40	20	40	20	control	0	0	0	2	3	4	4	3	1	1	4	4	0	4	0	1	4	0	2	3	metas	0	0	0	2	0	0	1	3	4	3	4	4	1	4	0
2073.94	0.647732	+	0.0666667	0.4	0.333333	8	20	8	20	control	0	0	0	0	0	2	0	3	0	0	0	1	0	0	0	0	0	2	0	0	metas	1	0	0	4	0	0	0	0	0	0	0	0	0	0	0
801.549	0.648978	+	0.3	0.5	0.2	10	20	10	20	control	0	0	0	0	0	0	0	0	0	1	0	1	0	0	0	4	0	0	1	3	metas	0	0	0	1	0	0	0	0	0	1	1	0	0	0	0
2049.99	0.666445	+	0.233333	1.9	1.66667	38	20	38	20	control	3	3	2	0	4	4	0	3	2	0	4	0	1	2	4	1	0	3	0	2	metas	1	0	0	0	4	4	0	2	0	2	0	2	4	2	4
1190.57	0.67689	+	0.266667	2.6	2.33333	52	20	52	20	control	0	0	2	4	3	0	4	1	4	4	0	4	4	4	0	4	4	2	4	4	metas	2	4	0	4	0	0	1	3	4	4	4	4	1	4	0
2779.89	0.705717	+	0.133333	0.2	0.0666667	4	20	4	20	control	0	0	0	0	0	0	0	0	0	0	0	0	0	0	2	2	0	0	0	0	metas	1	0	0	0	0	0	0	0	0	0	0	0	0	0	0
1907.9	0.7058	+	0.183333	0.25	0.0666667	5	20	5	20	control	0	0	0	0	0	3	0	0	0	0	2	0	0	0	0	0	0	0	0	0	metas	0	0	0	0	1	0	0	0	0	0	0	0	0	0	0
2483.17	0.716598	+	0.15	0.55	0.4	11	20	11	20	control	0	0	0	4	0	0	1	0	0	0	0	0	0	0	0	0	1	0	3	2	metas	0	0	0	0	0	0	0	0	4	0	1	1	0	0	0
1877.91	0.721916	+	0.0666667	3.8	3.73333	76	20	76	20	control	4	4	4	4	4	4	4	3	4	4	4	3	4	4	4	4	4	2	4	4	metas	4	3	4	2	4	4	3	4	4	4	4	4	4	4	4
1149.58	0.726993	+	0.4	1	0.6	20	20	20	20	control	1	0	0	1	2	0	3	0	0	4	0	1	0	0	0	4	3	0	1	0	metas	0	0	2	1	0	0	1	1	1	0	1	2	0	0	0
1339.69	0.731383	+	0.183333	0.25	0.0666667	5	20	5	20	control	0	0	0	0	0	0	0	0	0	0	0	0	0	4	0	0	0	0	1	0	metas	0	0	0	0	0	0	0	1	0	0	0	0	0	0	0
802.58	0.731383	+	0.0833333	0.15	0.0666667	3	20	3	20	control	0	0	0	0	0	0	0	0	0	0	0	1	0	0	0	2	0	0	0	0	metas	0	0	0	0	0	0	0	0	0	0	1	0	0	0	0
2751.51	0.731383	+	0.183333	0.25	0.0666667	5	20	5	20	control	0	0	0	0	0	0	0	0	0	0	0	1	0	0	4	0	0	0	0	0	metas	0	0	0	1	0	0	0	0	0	0	0	0	0	0	0
2779.22	0.731383	+	0.0833333	0.15	0.0666667	3	20	3	20	control	0	0	0	0	0	0	0	0	0	0	0	1	0	0	0	2	0	0	0	0	metas	0	0	0	0	0	0	0	0	0	0	0	0	0	1	0
1491.66	0.733581	+	0.1	0.5	0.4	10	20	10	20	control	0	0	0	0	0	0	4	0	0	1	0	1	0	0	0	0	4	0	0	0	metas	0	0	0	1	0	0	0	0	1	0	2	2	0	0	0
1647.73	0.748243	+	0.35	1.95	1.6	39	20	39	20	control	0	0	0	4	0	3	4	0	3	4	0	4	0	3	0	3	4	0	3	4	metas	1	3	0	3	0	0	0	1	4	0	4	4	0	4	0
1896.53	0.757144	+	0.0333333	0.1	0.0666667	2	20	2	20	control	0	0	0	0	0	0	0	1	0	0	0	1	0	0	0	0	0	0	0	0	metas	0	0	0	1	0	0	0	0	0	0	0	0	0	0	0
1307.74	0.757144	+	0.0333333	0.1	0.0666667	2	20	2	20	control	0	1	1	0	0	0	0	0	0	0	0	0	0	0	0	0	0	0	0	0	metas	0	0	0	1	0	0	0	0	0	0	0	0	0	0	0
1882.56	0.757144	+	0.0333333	0.1	0.0666667	2	20	2	20	control	0	0	0	0	0	0	0	1	0	0	0	1	0	0	0	0	0	0	0	0	metas	0	0	0	1	0	0	0	0	0	0	0	0	0	0	0
1571.72	0.757144	+	0.0333333	0.1	0.0666667	2	20	2	20	control	0	0	0	0	0	0	0	0	0	0	1	0	0	0	0	1	0	0	0	0	metas	0	0	0	1	0	0	0	0	0	0	0	0	0	0	0
803.103	0.757144	+	0.0333333	0.1	0.0666667	2	20	2	20	control	0	0	0	0	0	0	0	0	0	0	0	1	0	0	0	0	0	0	1	0	metas	0	0	0	0	0	0	1	0	0	0	0	0	0	0	0
880.636	0.757144	+	0.0333333	0.1	0.0666667	2	20	2	20	control	0	0	0	0	0	0	0	0	0	0	1	1	0	0	0	0	0	0	0	0	metas	0	0	0	0	1	0	0	0	0	0	0	0	0	0	0
3449.41	0.757144	+	0.0333333	0.1	0.0666667	2	20	2	20	control	0	0	0	0	0	0	0	0	0	0	1	0	0	0	0	0	0	1	0	0	metas	0	0	0	1	0	0	0	0	0	0	0	0	0	0	0
1136.53	0.757144	+	0.0333333	0.1	0.0666667	2	20	2	20	control	0	0	0	0	0	0	0	0	0	0	0	1	0	0	0	1	0	0	0	0	metas	0	0	0	1	0	0	0	0	0	0	0	0	0	0	0
903.429	0.757144	+	0.0333333	0.1	0.0666667	2	20	2	20	control	0	0	0	0	0	0	0	0	0	0	0	0	0	0	0	0	0	1	0	1	metas	0	1	0	0	0	0	0	0	0	0	0	0	0	0	0
1753.86	0.757424	+	0.116667	0.25	0.133333	5	20	5	20	control	0	0	0	0	4	1	0	0	0	0	0	0	0	0	0	0	0	0	0	0	metas	0	0	0	0	0	0	0	0	0	0	0	0	0	2	0
1826.83	0.766722	+	0.15	1.15	1	23	20	23	20	control	0	0	1	3	0	0	4	0	2	4	0	2	0	1	0	4	2	0	0	0	metas	0	0	0	4	0	0	1	1	3	0	4	0	0	2	0
1646.72	0.768226	+	0.233333	2.1	1.86667	42	20	42	20	control	1	0	0	4	0	3	4	2	2	3	0	3	2	4	0	2	4	0	4	4	metas	4	3	1	0	0	1	0	3	4	0	4	4	0	4	0
1673.79	0.775014	+	0.166667	2.5	2.33333	50	20	50	20	control	0	2	0	4	1	3	4	2	4	4	4	1	1	4	0	4	4	0	4	4	metas	1	4	0	4	0	0	3	2	4	4	4	4	1	4	0
1281.65	0.783602	+	0.0166667	0.15	0.133333	3	20	3	20	control	0	0	0	0	0	0	0	0	0	0	0	1	0	0	0	2	0	0	0	0	metas	0	0	0	2	0	0	0	0	0	0	0	0	0	0	0
1031.49	0.783602	+	0.0166667	0.15	0.133333	3	20	3	20	control	0	0	0	0	2	0	0	0	0	0	0	0	0	0	0	1	0	0	0	0	metas	0	0	0	2	0	0	0	0	0	0	0	0	0	0	0
1456.7	0.784134	+	0.216667	0.35	0.133333	7	20	7	20	control	0	0	0	0	0	0	0	0	2	3	0	0	0	0	0	2	0	0	0	0	metas	0	0	0	1	0	0	0	0	0	0	0	0	0	1	0
1995.91	0.785478	+	0.05	0.45	0.4	9	20	9	20	control	0	0	0	2	0	0	0	0	0	1	1	0	0	0	0	2	3	0	0	0	metas	0	0	0	0	0	0	0	0	3	0	0	0	2	1	0
1302.62	0.788148	+	0.233333	1.7	1.46667	34	20	34	20	control	0	0	0	2	0	0	4	0	4	4	0	3	0	2	0	4	3	0	4	4	metas	1	2	0	4	0	0	0	2	3	2	4	4	0	0	0
1226.52	0.790907	+	0.283333	0.95	0.666667	19	20	19	20	control	0	0	0	2	1	0	4	0	2	4	0	4	0	0	0	1	0	0	1	0	metas	0	1	1	4	0	0	1	0	1	0	2	0	0	0	0
1842.82	0.792798	+	0.5	3.7	3.2	74	20	74	20	control	3	4	3	4	4	4	4	3	4	4	4	4	4	4	1	4	4	4	4	4	metas	4	4	4	4	0	0	4	4	4	4	4	4	4	4	0
2092.93	0.797515	+	0.2	0.8	0.6	16	20	16	20	control	0	0	0	1	0	3	0	2	3	2	0	0	0	4	0	0	0	1	0	0	metas	1	0	2	3	0	0	0	0	0	0	0	1	0	2	0
2491.95	0.800729	+	0.116667	0.45	0.333333	9	20	9	20	control	0	0	0	1	0	0	3	0	0	0	0	0	0	0	0	1	2	0	1	1	metas	0	0	0	0	0	0	1	0	1	0	0	2	0	1	0
876.355	0.804067	+	0.05	1.05	1	21	20	21	20	control	1	2	2	0	2	2	0	0	1	0	2	0	0	3	0	0	1	3	2	0	metas	1	0	4	0	0	1	0	1	0	2	0	0	3	1	2
2595.13	0.809523	+	0.0833333	1.15	1.06667	23	20	23	20	control	1	0	0	1	4	4	0	0	0	0	3	0	0	3	4	0	0	1	2	0	metas	0	0	0	0	3	3	0	1	0	3	0	0	4	2	0
1078.57	0.810098	+	0.166667	3.9	3.73333	78	20	78	20	control	3	4	4	4	4	3	4	4	4	4	4	4	4	4	4	4	4	4	4	4	metas	4	4	4	0	4	4	4	4	4	4	4	4	4	4	4
1876.91	0.810098	+	0.166667	3.9	3.73333	78	20	78	20	control	4	4	4	4	4	4	4	3	4	4	4	3	4	4	4	4	4	4	4	4	metas	4	4	4	0	4	4	4	4	4	4	4	4	4	4	4
2044.96	0.810098	+	0.166667	3.9	3.73333	78	20	78	20	control	4	4	4	4	4	4	4	3	4	4	4	3	4	4	4	4	4	4	4	4	metas	4	4	4	0	4	4	4	4	4	4	4	4	4	4	4
1776.8	0.82031	+	0.0166667	0.35	0.333333	7	20	7	20	control	0	0	0	0	0	2	2	0	0	0	0	1	0	0	0	1	1	0	0	0	metas	0	0	0	0	0	0	0	0	2	0	1	2	0	0	0
1499.69	0.826469	+	0.166667	0.3	0.133333	6	20	6	20	control	0	0	0	1	0	0	3	0	0	0	0	0	0	2	0	0	0	0	0	0	metas	0	0	0	0	0	0	0	0	1	0	0	0	0	1	0
1938.88	0.826469	+	0.15	0.35	0.2	7	20	7	20	control	2	0	0	0	2	3	0	0	0	0	0	0	0	0	0	0	0	0	0	0	metas	0	0	0	0	0	1	0	0	0	0	0	0	0	0	2
1291.66	0.826538	+	0.05	1.25	1.2	25	20	25	20	control	0	3	0	2	0	0	0	1	4	4	0	2	1	2	0	3	0	0	3	0	metas	1	3	0	4	0	0	0	0	0	3	3	4	0	0	0
1866.86	0.832034	+	0.216667	2.75	2.53333	55	20	55	20	control	0	2	0	3	4	4	4	3	3	2	4	4	1	4	0	3	4	2	4	4	metas	4	4	0	2	0	0	2	3	4	4	4	4	3	4	0
1777.81	0.832628	+	0.0166667	0.15	0.133333	3	20	3	20	control	0	0	0	0	0	0	2	0	0	0	0	0	0	0	0	1	0	0	0	0	metas	0	0	0	0	0	0	0	0	0	0	1	0	0	1	0
2496.05	0.832628	+	0.0166667	0.15	0.133333	3	20	3	20	control	0	0	0	0	0	0	0	0	0	0	0	2	0	0	0	0	1	0	0	0	metas	0	0	0	0	0	0	0	0	1	0	0	0	1	0	0
1077.57	0.835928	+	0.0833333	3.95	3.86667	79	20	79	20	control	4	4	4	4	4	4	4	4	4	4	4	4	4	4	3	4	4	4	4	4	metas	4	4	4	2	4	4	4	4	4	4	4	4	4	4	4
2045.96	0.835928	+	0.15	3.95	3.8	79	20	79	20	control	4	4	4	4	4	4	4	4	4	4	4	3	4	4	4	4	4	4	4	4	metas	4	4	4	1	4	4	4	4	4	4	4	4	4	4	4
2069.91	0.843548	+	0.133333	1	0.866667	20	20	20	20	control	3	1	0	0	4	4	0	0	3	0	1	0	0	4	0	0	0	0	0	0	metas	1	0	0	0	3	3	0	0	0	2	0	0	0	0	4
2407	0.847962	+	0.2	0.4	0.2	8	20	8	20	control	0	0	0	0	0	4	0	1	0	0	3	0	0	0	0	0	0	0	0	0	metas	0	0	0	0	1	0	0	0	0	0	0	0	0	0	2
1584.58	0.866734	+	0.0666667	2.8	2.73333	56	20	56	20	control	3	4	4	0	0	4	3	4	3	0	4	0	4	4	4	0	4	3	4	4	metas	4	1	4	0	4	4	0	4	3	4	0	4	4	4	1
1468.75	0.86835	+	0.0666667	3.8	3.73333	76	20	76	20	control	4	4	4	4	4	4	4	4	4	0	4	4	4	4	4	4	4	4	4	4	metas	4	4	4	0	4	4	4	4	4	4	4	4	4	4	4
2761.69	0.86925	+	0.0666667	0.2	0.133333	4	20	4	20	control	0	0	0	1	0	0	0	1	0	0	0	0	0	0	2	0	0	0	0	0	metas	1	0	0	0	0	0	0	0	1	0	0	0	0	0	0
2596.37	0.86925	+	0.166667	0.3	0.133333	6	20	6	20	control	0	0	0	0	0	1	0	0	0	0	0	1	0	0	4	0	0	0	0	0	metas	0	0	0	0	1	0	0	0	0	0	0	0	0	0	1
2388.03	0.880068	+	0.266667	0.4	0.133333	8	20	8	20	control	0	0	0	0	0	4	0	0	0	0	4	0	0	0	0	0	0	0	0	0	metas	1	0	0	0	1	0	0	0	0	0	0	0	0	0	0
1490.64	0.880096	+	0.216667	0.35	0.133333	7	20	7	20	control	0	0	0	0	0	0	3	0	0	0	0	0	0	0	0	0	4	0	0	0	metas	0	0	0	0	0	0	0	0	0	1	0	0	0	1	0
1337.67	0.8832	+	0.1	1.7	1.6	34	20	34	20	control	0	4	0	0	4	3	0	4	0	0	4	1	0	4	0	0	4	0	4	2	metas	4	2	0	0	0	0	0	4	2	4	0	4	0	4	0
2671.16	0.885208	+	0.116667	0.85	0.733333	17	20	17	20	control	0	1	0	1	0	2	3	1	3	0	0	0	0	1	0	0	0	2	2	1	metas	1	1	0	1	2	1	0	0	3	0	1	0	0	1	0
1290.65	0.885885	+	0.133333	1.8	1.66667	36	20	36	20	control	0	4	0	2	0	1	4	0	4	4	0	3	2	4	0	4	0	0	4	0	metas	0	4	1	4	0	0	2	0	0	4	4	4	0	2	0
1649.75	0.886639	+	0.133333	0.6	0.466667	12	20	12	20	control	0	0	0	0	0	1	1	0	0	1	0	0	0	4	0	0	4	0	0	1	metas	0	0	1	2	0	0	0	0	1	0	0	1	0	2	0
1227.51	0.891077	+	0.116667	0.45	0.333333	9	20	9	20	control	0	0	0	0	0	0	2	0	0	3	0	4	0	0	0	0	0	0	0	0	metas	0	0	1	4	0	0	0	0	0	0	0	0	0	0	0
1514.74	0.897532	+	0.15	2.75	2.6	55	20	55	20	control	0	3	0	3	4	0	4	0	4	4	4	4	2	4	0	4	4	3	4	4	metas	3	4	0	4	0	0	1	3	4	4	4	4	4	4	0
2619.09	0.901107	+	0.0333333	0.1	0.0666667	2	20	2	20	control	0	0	0	0	0	0	0	0	0	0	0	0	0	0	2	0	0	0	0	0	metas	1	0	0	0	0	0	0	0	0	0	0	0	0	0	0
1778.67	0.901107	+	0.0333333	0.1	0.0666667	2	20	2	20	control	0	0	0	0	0	0	0	0	0	0	0	2	0	0	0	0	0	0	0	0	metas	0	0	0	1	0	0	0	0	0	0	0	0	0	0	0
2080.2	0.901107	+	0.0333333	0.1	0.0666667	2	20	2	20	control	0	0	0	0	0	0	0	0	0	0	0	2	0	0	0	0	0	0	0	0	metas	0	0	0	1	0	0	0	0	0	0	0	0	0	0	0
2185.99	0.901107	+	0.0666667	0.2	0.133333	4	20	4	20	control	0	0	0	0	0	0	0	0	0	0	0	4	0	0	0	0	0	0	0	0	metas	0	0	0	0	0	0	0	0	0	0	2	0	0	0	0
1373.63	0.901107	+	0.0333333	0.1	0.0666667	2	20	2	20	control	0	0	0	0	0	0	0	0	0	0	0	0	0	0	0	2	0	0	0	0	metas	0	0	0	0	0	0	0	0	0	0	1	0	0	0	0
2075.81	0.901107	+	0.0666667	0.2	0.133333	4	20	4	20	control	0	0	0	0	0	0	0	4	0	0	0	0	0	0	0	0	0	0	0	0	metas	0	0	0	2	0	0	0	0	0	0	0	0	0	0	0
2748.93	0.901107	+	0.133333	0.2	0.0666667	4	20	4	20	control	0	0	0	0	0	0	0	0	0	0	0	0	0	0	4	0	0	0	0	0	metas	1	0	0	0	0	0	0	0	0	0	0	0	0	0	0
1180.6	0.901107	+	0.0166667	0.15	0.133333	3	20	3	20	control	0	0	0	0	0	0	0	0	0	0	0	3	0	0	0	0	0	0	0	0	metas	0	0	0	2	0	0	0	0	0	0	0	0	0	0	0
1204.55	0.901107	+	0.0833333	0.15	0.0666667	3	20	3	20	control	0	0	0	0	0	0	0	3	0	0	0	0	0	0	0	0	0	0	0	0	metas	0	0	0	1	0	0	0	0	0	0	0	0	0	0	0
1228.54	0.901107	+	0.0166667	0.15	0.133333	3	20	3	20	control	0	0	0	0	0	0	0	0	0	0	0	3	0	0	0	0	0	0	0	0	metas	0	0	0	2	0	0	0	0	0	0	0	0	0	0	0
1260.93	0.901107	+	0.0833333	0.15	0.0666667	3	20	3	20	control	0	0	0	0	0	0	0	0	0	0	0	0	0	0	0	3	0	0	0	0	metas	0	0	0	0	0	0	0	0	0	0	1	0	0	0	0
1160.49	0.901107	+	0.133333	0.2	0.0666667	4	20	4	20	control	0	0	0	0	4	0	0	0	0	0	0	0	0	0	0	0	0	0	0	0	metas	0	0	0	0	1	0	0	0	0	0	0	0	0	0	0
2749.87	0.901107	+	0.0333333	0.1	0.0666667	2	20	2	20	control	0	0	0	0	0	0	0	0	0	0	0	0	0	0	2	0	0	0	0	0	metas	1	0	0	0	0	0	0	0	0	0	0	0	0	0	0
1283.55	0.912173	+	0.1	3.1	3	62	20	62	20	control	3	4	2	3	4	0	4	3	3	4	0	4	4	1	3	4	4	4	4	4	metas	3	4	0	4	0	3	3	3	4	1	4	4	4	4	4
1303.62	0.912714	+	0.05	0.25	0.2	5	20	5	20	control	0	0	0	0	0	0	1	0	0	0	0	1	0	0	0	3	0	0	0	0	metas	0	0	0	2	0	0	0	0	0	0	1	0	0	0	0
877.539	0.913559	+	0.216667	0.75	0.533333	15	20	15	20	control	3	0	0	0	4	3	0	0	0	0	4	0	0	1	0	0	0	0	0	0	metas	0	0	0	0	3	2	0	1	0	0	0	0	0	0	2
2489.99	0.916252	+	0.05	3.05	3	61	20	61	20	control	4	4	3	4	0	0	4	2	4	4	0	4	4	4	4	4	4	0	4	4	metas	4	4	0	0	4	1	4	4	4	4	4	4	4	4	0
2067.94	0.916428	+	0.0833333	0.95	0.866667	19	20	19	20	control	3	3	1	0	4	0	0	0	0	0	0	0	0	0	4	0	0	0	0	4	metas	0	0	1	0	4	4	0	0	0	0	0	0	0	0	4
1838.81	0.921432	+	0.183333	3.25	3.06667	65	20	65	20	control	1	4	1	4	4	4	4	3	4	4	4	4	3	3	0	4	4	4	2	4	metas	2	0	0	4	4	4	3	4	4	1	4	4	4	4	4
1674.78	0.935217	+	0.0666667	0.6	0.533333	12	20	12	20	control	0	0	0	0	0	0	3	0	0	2	1	1	0	1	0	0	4	0	0	0	metas	0	0	0	3	0	0	0	0	2	0	1	1	0	1	0
2114.93	0.944517	+	0.0833333	1.35	1.26667	27	20	27	20	control	1	0	0	4	0	2	4	1	4	0	0	1	0	1	0	3	1	0	3	2	metas	1	3	0	3	2	0	1	0	3	0	1	3	0	2	0
1338.67	0.955451	+	0.0833333	1.35	1.26667	27	20	27	20	control	0	4	0	0	4	2	0	2	0	0	3	0	0	4	0	0	4	0	4	0	metas	4	1	0	0	0	0	1	4	0	4	0	3	0	2	0
2068.95	0.980957	+	0.0833333	0.55	0.466667	11	20	11	20	control	2	2	0	0	4	0	0	0	0	0	0	0	0	0	3	0	0	0	0	0	metas	0	0	0	0	3	3	0	0	0	0	0	0	0	0	1
1868.86	0.982665	+	0.133333	0.8	0.666667	16	20	16	20	control	0	0	0	0	0	4	1	0	0	0	4	4	0	0	0	0	3	0	0	0	metas	0	0	0	0	0	0	0	0	2	0	4	2	0	2	0
985.565	0.984624	+	0.116667	1.05	0.933333	21	20	21	20	control	0	0	0	0	0	0	4	0	2	0	0	0	0	2	0	4	3	0	4	2	metas	0	4	1	0	0	0	1	0	3	0	4	0	0	1	0
1629.75	0.985803	+	0.0833333	2.75	2.66667	55	20	55	20	control	2	1	4	3	0	3	4	1	4	1	4	1	2	4	2	4	4	4	4	3	metas	4	2	4	2	0	0	1	4	3	4	4	4	4	4	0
1881.87	1	+	0.366667	3.7	3.33333	74	20	74	20	control	2	4	3	4	4	4	4	3	4	4	4	4	3	4	3	4	4	4	4	4	metas	0	2	0	4	4	4	4	4	4	4	4	4	4	4	4
1695.78	1	+	0.0833333	0.75	0.666667	15	20	15	20	control	0	0	0	0	4	0	0	1	0	2	0	4	0	0	0	0	4	0	0	0	metas	0	0	0	4	0	0	0	0	1	0	3	2	0	0	0
1192.56	1	+	0.0666667	0.6	0.533333	12	20	12	20	control	0	0	0	0	0	0	0	0	3	3	0	2	0	1	0	3	0	0	0	0	metas	0	0	0	4	0	0	0	0	2	1	0	1	0	0	0
1288.58	0.336939	=	0	0.2	0.2	4	20	4	20	control	0	0	0	0	1	1	0	0	0	0	1	1	0	0	0	0	0	0	0	0	metas	0	0	0	3	0	0	0	0	0	0	0	0	0	0	0
2745.03	0.450246	=	0	0.2	0.2	4	20	4	20	control	0	0	0	0	0	0	0	0	0	0	0	0	0	0	4	0	0	0	0	0	metas	1	0	0	0	0	0	0	0	0	0	0	0	2	0	0
2066.93	0.586298	=	0	0.8	0.8	16	20	16	20	control	3	2	0	0	4	1	0	0	0	0	0	1	0	0	3	0	0	0	0	2	metas	0	0	0	0	4	4	0	0	0	0	0	0	0	0	4
2484.17	0.662938	=	0	0.6	0.6	12	20	12	20	control	0	0	0	3	0	0	0	0	0	0	0	1	0	0	0	1	3	0	1	3	metas	0	0	0	0	0	0	0	0	3	0	3	3	0	0	0
1498.7	0.699609	=	0	0.4	0.4	8	20	8	20	control	0	1	0	0	0	0	2	0	0	0	1	0	0	4	0	0	0	0	0	0	metas	0	0	0	0	0	0	1	0	1	0	0	2	0	2	0
803.679	0.779442	=	0	0.2	0.2	4	20	4	20	control	0	0	0	0	0	0	0	0	0	1	0	2	0	0	0	1	0	0	0	0	metas	0	0	0	0	0	0	1	0	0	0	1	1	0	0	0
1790.85	1	=	0	2.4	2.4	48	20	48	20	control	0	0	0	4	3	4	4	0	4	3	4	2	0	4	0	4	4	0	4	4	metas	4	4	0	2	1	0	1	3	4	3	4	4	1	4	1
1624.7	10	=	0	4	4	80	20	80	20	control	4	4	4	4	4	4	4	4	4	4	4	4	4	4	4	4	4	4	4	4	metas	4	4	4	4	4	4	4	4	4	4	4	4	4	4	4
1623.69	10	=	0	4	4	80	20	80	20	control	4	4	4	4	4	4	4	4	4	4	4	4	4	4	4	4	4	4	4	4	metas	4	4	4	4	4	4	4	4	4	4	4	4	4	4	4
1840.82	10	=	0	4	4	80	20	80	20	control	4	4	4	4	4	4	4	4	4	4	4	4	4	4	4	4	4	4	4	4	metas	4	4	4	4	4	4	4	4	4	4	4	4	4	4	4
1625.71	10	=	0	4	4	80	20	80	20	control	4	4	4	4	4	4	4	4	4	4	4	4	4	4	4	4	4	4	4	4	metas	4	4	4	4	4	4	4	4	4	4	4	4	4	4	4
1641.82	10	=	0	4	4	80	20	80	20	control	4	4	4	4	4	4	4	4	4	4	4	4	4	4	4	4	4	4	4	4	metas	4	4	4	4	4	4	4	4	4	4	4	4	4	4	4
1640.82	10	=	0	4	4	80	20	80	20	control	4	4	4	4	4	4	4	4	4	4	4	4	4	4	4	4	4	4	4	4	metas	4	4	4	4	4	4	4	4	4	4	4	4	4	4	4
1639.83	10	=	0	4	4	80	20	80	20	control	4	4	4	4	4	4	4	4	4	4	4	4	4	4	4	4	4	4	4	4	metas	4	4	4	4	4	4	4	4	4	4	4	4	4	4	4
1511.74	10	=	0	4	4	80	20	80	20	control	4	4	4	4	4	4	4	4	4	4	4	4	4	4	4	4	4	4	4	4	metas	4	4	4	4	4	4	4	4	4	4	4	4	4	4	4
1299.62	10	=	0	4	4	80	20	80	20	control	4	4	4	4	4	4	4	4	4	4	4	4	4	4	4	4	4	4	4	4	metas	4	4	4	4	4	4	4	4	4	4	4	4	4	4	4
1298.62	10	=	0	4	4	80	20	80	20	control	4	4	4	4	4	4	4	4	4	4	4	4	4	4	4	4	4	4	4	4	metas	4	4	4	4	4	4	4	4	4	4	4	4	4	4	4
2046.97	10	=	0	4	4	80	20	80	20	control	4	4	4	4	4	4	4	4	4	4	4	4	4	4	4	4	4	4	4	4	metas	4	4	4	4	4	4	4	4	4	4	4	4	4	4	4
1311.66	10	=	0	4	4	80	20	80	20	control	4	4	4	4	4	4	4	4	4	4	4	4	4	4	4	4	4	4	4	4	metas	4	4	4	4	4	4	4	4	4	4	4	4	4	4	4
1875.9	10	=	0	4	4	80	20	80	20	control	4	4	4	4	4	4	4	4	4	4	4	4	4	4	4	4	4	4	4	4	metas	4	4	4	4	4	4	4	4	4	4	4	4	4	4	4
1313.66	10	=	0	4	4	80	20	80	20	control	4	4	4	4	4	4	4	4	4	4	4	4	4	4	4	4	4	4	4	4	metas	4	4	4	4	4	4	4	4	4	4	4	4	4	4	4
1312.66	10	=	0	4	4	80	20	80	20	control	4	4	4	4	4	4	4	4	4	4	4	4	4	4	4	4	4	4	4	4	metas	4	4	4	4	4	4	4	4	4	4	4	4	4	4	4
